# Supplementary material for: Comprehensive analysis of keloid super-enhancer networks reveals FOXP1-mediated anti-senescence mechanisms in fibrosis
Source: Cell Mol Biol Lett. 2025 Jul 23;30:88. doi: 10.1186/s11658-025-00763-1 (PMC12288304; doi:10.1186/s11658-025-00763-1)
Supplement: Supplementary file 1 — Additional file 1. [file 11658_2025_763_MOESM1_ESM.xls]

## Sheet: Sheet1
Supplementary File 1: Clinical sample information
Code	Sex	Age (year)	Location	Multi-omics	qPCR	IHC	CUT&Tag
Keloid 1	male	38	chest	√			Keloid fibroblasts were isolated from keloid 1-3, and two cases were randomly selected for use.
Keloid 2	female	47	arm	√
Keloid 3	male	23	arm	√
Keloid 4	female	35	chest		√	√
Keloid 5	male	21	chest		√	√
Keloid 6	male	43	arm		√	√
Normal skin 1	male	36	leg	√			Normal fibroblasts were isolated from normal skin 1-3, and two cases were randomly selected for use.
Normal skin 2	male	28	arm	√
Normal skin 3	female	32	arm	√
Normal skin 4	male	43	leg		√	√
Normal skin 5	female	36	arm		√	√
Normal skin 6	male	25	leg		√	√
