# Supplementary material for: Comprehensive analysis of keloid super-enhancer networks reveals FOXP1-mediated anti-senescence mechanisms in fibrosis
Source: Cell Mol Biol Lett. 2025 Jul 23;30:88. doi: 10.1186/s11658-025-00763-1 (PMC12288304; doi:10.1186/s11658-025-00763-1)
Supplement: Supplementary file 3 — Additional file 3. [file 11658_2025_763_MOESM3_ESM.xls]

## Sheet: Sheet1
Supplementary File 3: Data of antibodies used in WB，IHC and IF
Antibody	WB	IHC	IF	Specificity	Company
COL5A1(AF0582)	1/1000	1/200		Rabbit Polyclonal	Affinity Biosciences
SERPINH1(A11698)	1/1000	1/200		Rabbit Monoclonal	Abclonal
MMP14(A2549)	1/1000	1/200		Rabbit Polyclonal	Abclonal
COL16A1(DF8906)	1/1000	1/200		Rabbit Polyclonal	Affinity Biosciences
SPARC(A14494)	1/1000	1/100		Rabbit Polyclonal	Abclonal
FOXP1(D35D10)	1/1000	1/100		Rabbit Monoclonal	Cell Signaling Technology
Collagen I (ab317799)			1/500	Mouse Monoclonal	Abcam
Collagen III (ab184993)			1/100	Rabbit Monoclonal	Abcam
β-Actin (AF0003)	1/1000			Mouse Monoclonal	Beyotime
p16 (AF1672)	1/1000			Rabbit Monoclonal	Beyotime
p21 (ab109199)	1/1000			Rabbit Monoclonal	Abcam
