# Supplementary material for: Comprehensive analysis of keloid super-enhancer networks reveals FOXP1-mediated anti-senescence mechanisms in fibrosis
Source: Cell Mol Biol Lett. 2025 Jul 23;30:88. doi: 10.1186/s11658-025-00763-1 (PMC12288304; doi:10.1186/s11658-025-00763-1)
Supplement: Supplementary file 4 — Additional file 4. [file 11658_2025_763_MOESM4_ESM.xls]

## Sheet: Sheet1
id	skin-1_count	skin-2_count	skin-3_count	keloid-1_count	keloid-2_count	keloid-3_count	skin-1_fpkm	skin-2_fpkm	skin-3_fpkm	keloid-1_fpkm	keloid-2_fpkm	keloid-3_fpkm	skin_mean	keloid_mean	log2(fc)	PValue	FDR	Symbol	Description	KEGG_A_class	KEGG_B_class	Pathway	K_ID	GO Component	GO Function	GO Process	TF_family
ENSG00000144057	72	15	56	1115	1523	1562	0.593	0.262	0.471	14.907	14.554	13.777	0.442	14.4127	5.02715	7.6e-27	1.32e-22	ST6GAL2	ST6 beta-galactoside alpha-2,6-sialyltransferase 2 [Source:HGNC Symbol;Acc:HGNC:10861]	Metabolism;Metabolism;Metabolism	Global and overview maps;Glycan biosynthesis and metabolism;Glycan biosynthesis and metabolism	ko01100//Metabolic pathways;ko00510//N-Glycan biosynthesis;ko00514//Other types of O-glycan biosynthesis	K00779;K00779;K00779	GO:0000139//Golgi membrane;GO:0005794//Golgi apparatus;GO:0016020//membrane;GO:0016021//integral component of membrane;GO:0032580//Golgi cisterna membrane	GO:0003824//catalytic activity;GO:0003835//beta-galactoside alpha-2,6-sialyltransferase activity;GO:0005515//protein binding;GO:0008373//sialyltransferase activity;GO:0016740//transferase activity;GO:0016757//transferase activity, transferring glycosyl groups	GO:0005975//carbohydrate metabolic process;GO:0006486//protein glycosylation;GO:0009311//oligosaccharide metabolic process;GO:0097503//sialylation	--
ENSG00000157766	230	33	169	5403	4393	4811	1.199	0.404	1.91	45.29	33.111	27.391	1.171	35.264	4.91238	4.94e-24	4.3e-20	ACAN	aggrecan [Source:HGNC Symbol;Acc:HGNC:319]	-	-	-	-	GO:0005576//extracellular region;GO:0005604//basement membrane;GO:0005796//Golgi lumen;GO:0012505//endomembrane system;GO:0031012//extracellular matrix;GO:0043202//lysosomal lumen	GO:0005201//extracellular matrix structural constituent;GO:0005509//calcium ion binding;GO:0005515//protein binding;GO:0005540//hyaluronic acid binding;GO:0030021//extracellular matrix structural constituent conferring compression resistance;GO:0030246//carbohydrate binding;GO:0046872//metal ion binding	GO:0001501//skeletal system development;GO:0001502//cartilage condensation;GO:0002063//chondrocyte development;GO:0006024//glycosaminoglycan biosynthetic process;GO:0006027//glycosaminoglycan catabolic process;GO:0006508//proteolysis;GO:0007155//cell adhesion;GO:0007417//central nervous system development;GO:0007507//heart development;GO:0030166//proteoglycan biosynthetic process;GO:0030199//coll…	--
ENSG00000105894	358	162	187	1928	2353	1848	9.049	5.046	6.779	78.446	83.027	54.616	6.958	72.0297	3.37185	3.4e-23	1.97e-19	PTN	pleiotrophin [Source:HGNC Symbol;Acc:HGNC:9630]	-	-	-	-	GO:0005576//extracellular region;GO:0005615//extracellular space;GO:0005783//endoplasmic reticulum;GO:0005886//plasma membrane;GO:0032991//macromolecular complex	GO:0004864//protein phosphatase inhibitor activity;GO:0005178//integrin binding;GO:0005515//protein binding;GO:0008083//growth factor activity;GO:0008201//heparin binding;GO:0019901//protein kinase binding;GO:0035374//chondroitin sulfate binding	GO:0001503//ossification;GO:0002232//leukocyte chemotaxis involved in inflammatory response;GO:0002690//positive regulation of leukocyte chemotaxis;GO:0007165//signal transduction;GO:0007185//transmembrane receptor protein tyrosine phosphatase signaling pathway;GO:0007229//integrin-mediated signaling pathway;GO:0007399//nervous system development;GO:0007406//negative regulation of neuroblast prol…	--
ENSG00000125869	27	17	7	348	844	402	0.559	0.434	0.219	12.156	25.193	10.465	0.404	15.938	5.30197	7.16e-22	3.12e-18	LAMP5	lysosomal associated membrane protein family member 5 [Source:HGNC Symbol;Acc:HGNC:16097]	-	-	-	-	GO:0005764//lysosome;GO:0005765//lysosomal membrane;GO:0005768//endosome;GO:0005770//late endosome;GO:0005886//plasma membrane;GO:0010008//endosome membrane;GO:0016020//membrane;GO:0016021//integral component of membrane;GO:0030054//cell junction;GO:0030425//dendrite;GO:0030659//cytoplasmic vesicle membrane;GO:0030672//synaptic vesicle membrane;GO:0031410//cytoplasmic vesicle;GO:0031901//early en…	-	GO:0072594//establishment of protein localization to organelle	--
ENSG00000060718	904	568	1470	15595	23685	18828	8.202	5.866	25.487	241.625	314.857	212.823	13.185	256.435	4.28162	2.05e-21	7.15e-18	COL11A1	collagen type XI alpha 1 chain [Source:HGNC Symbol;Acc:HGNC:2186]	Organismal Systems	Digestive system	ko04974//Protein digestion and absorption	K19721	GO:0005576//extracellular region;GO:0005581//collagen trimer;GO:0005592//collagen type XI trimer;GO:0005615//extracellular space;GO:0005788//endoplasmic reticulum lumen;GO:0031012//extracellular matrix	GO:0005201//extracellular matrix structural constituent;GO:0008201//heparin binding;GO:0030020//extracellular matrix structural constituent conferring tensile strength;GO:0030674//protein binding, bridging;GO:0046872//metal ion binding;GO:0050840//extracellular matrix binding;GO:1904399//heparan sulfate binding	GO:0001502//cartilage condensation;GO:0001503//ossification;GO:0002063//chondrocyte development;GO:0003007//heart morphogenesis;GO:0006029//proteoglycan metabolic process;GO:0007601//visual perception;GO:0007605//sensory perception of sound;GO:0030198//extracellular matrix organization;GO:0030199//collagen fibril organization;GO:0035987//endodermal cell differentiation;GO:0035989//tendon developm…	--
ENSG00000164176	723	362	735	6193	10817	6487	14.289	4.092	15.722	169.468	205.855	136.141	11.3677	170.488	3.90666	9.67e-20	2.81e-16	EDIL3	EGF like repeats and discoidin domains 3 [Source:HGNC Symbol;Acc:HGNC:3173]	-	-	-	-	GO:0005576//extracellular region;GO:0070062//extracellular exosome;GO:1903561//extracellular vesicle	GO:0005178//integrin binding;GO:0005201//extracellular matrix structural constituent;GO:0005509//calcium ion binding;GO:0046872//metal ion binding	GO:0007155//cell adhesion;GO:0010811//positive regulation of cell-substrate adhesion	--
ENSG00000213417	0	0	0	78	0	0	0	0	0	6.129	0	0	0.001	2.043	10.9965	1.91e-15	4.76e-12	KRTAP2-4	keratin associated protein 2-4 [Source:HGNC Symbol;Acc:HGNC:18891]	-	-	-	-	GO:0005829//cytosol;GO:0005882//intermediate filament;GO:0045095//keratin filament	GO:0005515//protein binding	-	--
ENSG00000172986	935	623	661	4208	8504	4150	12.344	18.702	14.483	94.35	138.886	89.216	15.1763	107.484	2.82423	3.39e-15	7.38e-12	GXYLT2	glucoside xylosyltransferase 2 [Source:HGNC Symbol;Acc:HGNC:33383]	Metabolism	Glycan biosynthesis and metabolism	ko00514//Other types of O-glycan biosynthesis	K13676	GO:0016020//membrane;GO:0016021//integral component of membrane	GO:0016740//transferase activity;GO:0016757//transferase activity, transferring glycosyl groups;GO:0035252//UDP-xylosyltransferase activity	GO:0016266//O-glycan processing	--
ENSG00000104415	286	163	371	2242	3275	2383	2.064	1.45	3.84	26.726	33.478	20.13	2.45133	26.778	3.44941	5.57e-15	1.08e-11	CCN4	cellular communication network factor 4 [Source:HGNC Symbol;Acc:HGNC:12769]	Environmental Information Processing	Signal transduction	ko04310//Wnt signaling pathway	K22471	GO:0005576//extracellular region;GO:0005615//extracellular space;GO:0005737//cytoplasm;GO:0005829//cytosol;GO:0031012//extracellular matrix	GO:0005178//integrin binding;GO:0005515//protein binding;GO:0008201//heparin binding	GO:0001649//osteoblast differentiation;GO:0001817//regulation of cytokine production;GO:0007155//cell adhesion;GO:0007165//signal transduction;GO:0007267//cell-cell signaling;GO:0014911//positive regulation of smooth muscle cell migration;GO:0016055//Wnt signaling pathway;GO:0030177//positive regulation of Wnt signaling pathway;GO:0030316//osteoclast differentiation;GO:0032331//negative regulatio…	--
ENSG00000175928	269	124	341	5038	3291	1662	1.691	0.96	3.074	52.49	29.429	12.672	1.90833	31.5303	4.04636	3.91e-13	6.81e-10	LRRN1	leucine rich repeat neuronal 1 [Source:HGNC Symbol;Acc:HGNC:20980]	-	-	-	-	GO:0005615//extracellular space;GO:0016020//membrane;GO:0016021//integral component of membrane;GO:0031012//extracellular matrix	GO:0005515//protein binding	GO:0051965//positive regulation of synapse assembly	--
ENSG00000225614	485	270	171	2674	2516	1265	1.376	0.906	4.898	12.65	10.995	4.06	2.39333	9.235	1.94809	8.01e-13	1.27e-09	ZNF469	zinc finger protein 469 [Source:HGNC Symbol;Acc:HGNC:23216]	-	-	-	-	GO:0005634//nucleus	GO:0003677//DNA binding;GO:0046872//metal ion binding	GO:0000122//negative regulation of transcription from RNA polymerase II promoter;GO:1903053//regulation of extracellular matrix organization	zf-C2H2
ENSG00000108821	111357	147211	107717	879613	820699	576821	707.439	1156.64	983.049	8999.68	7290.36	4303.44	949.043	6864.5	2.85461	3.33e-12	4.47e-09	COL1A1	collagen type I alpha 1 chain [Source:HGNC Symbol;Acc:HGNC:2197]	Environmental Information Processing;Human Diseases;Human Diseases;Human Diseases;Cellular Processes;Human Diseases;Organismal Systems;Organismal Systems;Organismal Systems;Human Diseases;Environmental Information Processing	Signal transduction;Infectious disease: viral;Cardiovascular disease;Cancer: overview;Cellular community - eukaryotes;Infectious disease: parasitic;Endocrine system;Immune system;Digestive system;Endocrine and metabolic disease;Signaling molecules and interaction	ko04151//PI3K-Akt signaling pathway;ko05165//Human papillomavirus infection;ko05415//Diabetic cardiomyopathy;ko05205//Proteoglycans in cancer;ko04510//Focal adhesion;ko05146//Amoebiasis;ko04926//Relaxin signaling pathway;ko04611//Platelet activation;ko04974//Protein digestion and absorption;ko04933//AGE-RAGE signaling pathway in diabetic complications;ko04512//ECM-receptor interaction	K06236;K06236;K06236;K06236;K06236;K06236;K06236;K06236;K06236;K06236;K06236	GO:0005576//extracellular region;GO:0005581//collagen trimer;GO:0005584//collagen type I trimer;GO:0005615//extracellular space;GO:0005737//cytoplasm;GO:0005783//endoplasmic reticulum;GO:0005788//endoplasmic reticulum lumen;GO:0005794//Golgi apparatus;GO:0030141//secretory granule;GO:0031012//extracellular matrix	GO:0002020//protease binding;GO:0005201//extracellular matrix structural constituent;GO:0005515//protein binding;GO:0030020//extracellular matrix structural constituent conferring tensile strength;GO:0042802//identical protein binding;GO:0046872//metal ion binding;GO:0048407//platelet-derived growth factor binding	GO:0001501//skeletal system development;GO:0001503//ossification;GO:0001568//blood vessel development;GO:0001649//osteoblast differentiation;GO:0001957//intramembranous ossification;GO:0001958//endochondral ossification;GO:0007584//response to nutrient;GO:0007601//visual perception;GO:0007605//sensory perception of sound;GO:0009410//response to xenobiotic stimulus;GO:0009612//response to mechanic…	--
ENSG00000197415	0	18	6	453	831	229	0	1.166	0.242	24.934	36.017	8.798	0.469333	23.2497	5.63045	3.34e-12	4.47e-09	VEPH1	ventricular zone expressed PH domain containing 1 [Source:HGNC Symbol;Acc:HGNC:25735]	-	-	-	-	GO:0005886//plasma membrane;GO:0016020//membrane	GO:0005515//protein binding;GO:0010314//phosphatidylinositol-5-phosphate binding	GO:0009966//regulation of signal transduction;GO:0030512//negative regulation of transforming growth factor beta receptor signaling pathway;GO:0060392//negative regulation of SMAD protein import into nucleus	--
ENSG00000111799	21347	10921	24074	99634	165755	108683	123.319	68.957	160.281	650.926	1070.95	564.569	117.519	762.15	2.69718	4.78e-12	5.95e-09	COL12A1	collagen type XII alpha 1 chain [Source:HGNC Symbol;Acc:HGNC:2188]	Organismal Systems	Digestive system	ko04974//Protein digestion and absorption	K08132	GO:0005576//extracellular region;GO:0005581//collagen trimer;GO:0005595//collagen type XII trimer;GO:0005615//extracellular space;GO:0005788//endoplasmic reticulum lumen;GO:0070062//extracellular exosome;GO:1903561//extracellular vesicle	GO:0005515//protein binding;GO:0030020//extracellular matrix structural constituent conferring tensile strength	GO:0007155//cell adhesion;GO:0030199//collagen fibril organization;GO:0035987//endodermal cell differentiation	--
ENSG00000119699	946	1129	1175	7369	9741	5311	10.328	17.156	22.407	191.755	219.665	105.255	16.6303	172.225	3.37241	5.36e-12	6.12e-09	TGFB3	transforming growth factor beta 3 [Source:HGNC Symbol;Acc:HGNC:11769]	Human Diseases;Environmental Information Processing;Environmental Information Processing;Human Diseases;Human Diseases;Human Diseases;Human Diseases;Human Diseases;Human Diseases;Human Diseases;Human Diseases;Cellular Processes;Environmental Information Processing;Human Diseases;Human Diseases;Environmental Information Processing;Cellular Processes;Human Diseases;Human Diseases;Human Diseases;Env…	Cancer: overview;Signal transduction;Signaling molecules and interaction;Infectious disease: bacterial;Infectious disease: viral;Cardiovascular disease;Infectious disease: parasitic;Cancer: specific types;Cardiovascular disease;Infectious disease: viral;Immune disease;Cell growth and death;Signal transduction;Cancer: specific types;Infectious disease: parasitic;Signal transduction;Cell growth and…	ko05200//Pathways in cancer;ko04010//MAPK signaling pathway;ko04060//Cytokine-cytokine receptor interaction;ko05152//Tuberculosis;ko05166//Human T-cell leukemia virus 1 infection;ko05415//Diabetic cardiomyopathy;ko05146//Amoebiasis;ko05225//Hepatocellular carcinoma;ko05414//Dilated cardiomyopathy;ko05161//Hepatitis B;ko05323//Rheumatoid arthritis;ko04218//Cellular senescence;ko04390//Hippo signal…	K13377;K13377;K13377;K13377;K13377;K13377;K13377;K13377;K13377;K13377;K13377;K13377;K13377;K13377;K13377;K13377;K13377;K13377;K13377;K13377;K13377;K13377;K13377;K13377;K13377;K13377;K13377;K13377	GO:0005576//extracellular region;GO:0005615//extracellular space;GO:0005634//nucleus;GO:0005737//cytoplasm;GO:0005886//plasma membrane;GO:0009986//cell surface;GO:0030141//secretory granule;GO:0030315//T-tubule;GO:0031093//platelet alpha granule lumen;GO:0043025//neuronal cell body;GO:0043231//intracellular membrane-bounded organelle	GO:0005114//type II transforming growth factor beta receptor binding;GO:0005125//cytokine activity;GO:0005160//transforming growth factor beta receptor binding;GO:0005515//protein binding;GO:0008083//growth factor activity;GO:0034713//type I transforming growth factor beta receptor binding;GO:0034714//type III transforming growth factor beta receptor binding;GO:0042802//identical protein binding;…	GO:0001666//response to hypoxia;GO:0001701//in utero embryonic development;GO:0007165//signal transduction;GO:0007179//transforming growth factor beta receptor signaling pathway;GO:0007435//salivary gland morphogenesis;GO:0007565//female pregnancy;GO:0007568//aging;GO:0008284//positive regulation of cell proliferation;GO:0008285//negative regulation of cell proliferation;GO:0010718//positive regu…	--
ENSG00000165694	34	20	34	208	317	247	0.606	0.322	0.638	4.388	5.784	3.834	0.522	4.66867	3.16089	5.62e-12	6.12e-09	FRMD7	FERM domain containing 7 [Source:HGNC Symbol;Acc:HGNC:8079]	-	-	-	-	GO:0005615//extracellular space;GO:0005654//nucleoplasm;GO:0005829//cytosol;GO:0005856//cytoskeleton;GO:0005886//plasma membrane;GO:0030426//growth cone;GO:0042995//cell projection;GO:0043005//neuron projection;GO:0043025//neuronal cell body	GO:0003674//molecular_function;GO:0005085//guanyl-nucleotide exchange factor activity;GO:0005515//protein binding	GO:0007399//nervous system development;GO:0010592//positive regulation of lamellipodium assembly;GO:0010975//regulation of neuron projection development;GO:0032091//negative regulation of protein binding;GO:0050790//regulation of catalytic activity;GO:0051057//positive regulation of small GTPase mediated signal transduction;GO:0051497//negative regulation of stress fiber assembly	--
ENSG00000115414	56243	68331	42659	281850	341272	235601	316.817	465.698	369.747	2593.38	2618.01	1650.6	384.087	2287.33	2.57416	1.12e-11	1.03e-08	FN1	fibronectin 1 [Source:HGNC Symbol;Acc:HGNC:3778]	Human Diseases;Environmental Information Processing;Human Diseases;Cellular Processes;Human Diseases;Human Diseases;Cellular Processes;Human Diseases;Human Diseases;Human Diseases;Environmental Information Processing;Human Diseases	Cancer: overview;Signal transduction;Infectious disease: viral;Cell motility;Infectious disease: bacterial;Cancer: overview;Cellular community - eukaryotes;Infectious disease: parasitic;Endocrine and metabolic disease;Cancer: specific types;Signaling molecules and interaction;Infectious disease: bacterial	ko05200//Pathways in cancer;ko04151//PI3K-Akt signaling pathway;ko05165//Human papillomavirus infection;ko04810//Regulation of actin cytoskeleton;ko05135//Yersinia infection;ko05205//Proteoglycans in cancer;ko04510//Focal adhesion;ko05146//Amoebiasis;ko04933//AGE-RAGE signaling pathway in diabetic complications;ko05222//Small cell lung cancer;ko04512//ECM-receptor interaction;ko05100//Bacterial i…	K05717;K05717;K05717;K05717;K05717;K05717;K05717;K05717;K05717;K05717;K05717;K05717	GO:0005576//extracellular region;GO:0005577//fibrinogen complex;GO:0005604//basement membrane;GO:0005615//extracellular space;GO:0005788//endoplasmic reticulum lumen;GO:0005793//endoplasmic reticulum-Golgi intermediate compartment;GO:0005886//plasma membrane;GO:0016324//apical plasma membrane;GO:0031012//extracellular matrix;GO:0031093//platelet alpha granule lumen;GO:0070062//extracellular exoso…	GO:0002020//protease binding;GO:0005102//receptor binding;GO:0005178//integrin binding;GO:0005201//extracellular matrix structural constituent;GO:0005515//protein binding;GO:0005518//collagen binding;GO:0008022//protein C-terminus binding;GO:0008201//heparin binding;GO:0016504//peptidase activator activity;GO:0019899//enzyme binding;GO:0042802//identical protein binding;GO:0043394//proteoglycan b…	GO:0001525//angiogenesis;GO:0001932//regulation of protein phosphorylation;GO:0006953//acute-phase response;GO:0007044//cell-substrate junction assembly;GO:0007155//cell adhesion;GO:0007160//cell-matrix adhesion;GO:0007161//calcium-independent cell-matrix adhesion;GO:0007229//integrin-mediated signaling pathway;GO:0007399//nervous system development;GO:0007507//heart development;GO:0008284//posit…	--
ENSG00000165323	477	163	96	1452	2060	1188	0.939	0.391	0.271	4.594	5.587	2.714	0.533667	4.29833	3.00977	1.64e-11	1.43e-08	FAT3	FAT atypical cadherin 3 [Source:HGNC Symbol;Acc:HGNC:23112]	-	-	-	-	GO:0005886//plasma membrane;GO:0016020//membrane;GO:0016021//integral component of membrane;GO:0030425//dendrite	GO:0005509//calcium ion binding	GO:0000904//cell morphogenesis involved in differentiation;GO:0001764//neuron migration;GO:0007155//cell adhesion;GO:0007156//homophilic cell adhesion via plasma membrane adhesion molecules;GO:0010842//retina layer formation;GO:0098609//cell-cell adhesion;GO:2000171//negative regulation of dendrite development	--
ENSG00000119535	1536	231	398	32	27	33	21.905	4.494	9.573	0.817	0.472	1.013	11.9907	0.767333	-3.96591	1.93e-11	1.6e-08	CSF3R	colony stimulating factor 3 receptor [Source:HGNC Symbol;Acc:HGNC:2439]	Human Diseases;Environmental Information Processing;Environmental Information Processing;Organismal Systems;Environmental Information Processing	Cancer: overview;Signal transduction;Signaling molecules and interaction;Immune system;Signal transduction	ko05200//Pathways in cancer;ko04151//PI3K-Akt signaling pathway;ko04060//Cytokine-cytokine receptor interaction;ko04640//Hematopoietic cell lineage;ko04630//JAK-STAT signaling pathway	K05061;K05061;K05061;K05061;K05061	GO:0005576//extracellular region;GO:0005765//lysosomal membrane;GO:0005886//plasma membrane;GO:0005887//integral component of plasma membrane;GO:0009897//external side of plasma membrane;GO:0016020//membrane;GO:0016021//integral component of membrane;GO:0030666//endocytic vesicle membrane;GO:0043235//receptor complex	GO:0004896//cytokine receptor activity;GO:0005515//protein binding;GO:0019955//cytokine binding;GO:0038023//signaling receptor activity;GO:0051916//granulocyte colony-stimulating factor binding	GO:0006952//defense response;GO:0007155//cell adhesion;GO:0007165//signal transduction;GO:0019221//cytokine-mediated signaling pathway;GO:0030593//neutrophil chemotaxis;GO:0045637//regulation of myeloid cell differentiation	--
ENSG00000153404	17	15	25	357	270	146	0.055	0.055	0.759	2.899	1.625	1.126	0.289667	1.88333	2.70082	5.03e-11	3.99e-08	PLEKHG4B	pleckstrin homology and RhoGEF domain containing G4B [Source:HGNC Symbol;Acc:HGNC:29399]	-	-	-	-	GO:0005829//cytosol	GO:0005085//guanyl-nucleotide exchange factor activity;GO:0005515//protein binding	GO:0050790//regulation of catalytic activity;GO:0051056//regulation of small GTPase mediated signal transduction	--
ENSG00000156113	933	282	490	2283	5758	2742	12.444	5.238	7.289	44.16	79.466	36.879	8.32367	53.5017	2.68429	7.04e-11	5.34e-08	KCNMA1	potassium calcium-activated channel subfamily M alpha 1 [Source:HGNC Symbol;Acc:HGNC:6284]	Environmental Information Processing;Organismal Systems;Organismal Systems;Organismal Systems;Organismal Systems;Organismal Systems	Signal transduction;Circulatory system;Digestive system;Digestive system;Endocrine system;Endocrine system	ko04022//cGMP-PKG signaling pathway;ko04270//Vascular smooth muscle contraction;ko04972//Pancreatic secretion;ko04970//Salivary secretion;ko04911//Insulin secretion;ko04924//Renin secretion	K04936;K04936;K04936;K04936;K04936;K04936	GO:0005886//plasma membrane;GO:0005901//caveola;GO:0008076//voltage-gated potassium channel complex;GO:0016020//membrane;GO:0016021//integral component of membrane;GO:0016324//apical plasma membrane;GO:0045211//postsynaptic membrane	GO:0003779//actin binding;GO:0005216//ion channel activity;GO:0005244//voltage-gated ion channel activity;GO:0005249//voltage-gated potassium channel activity;GO:0005267//potassium channel activity;GO:0005515//protein binding;GO:0015269//calcium-activated potassium channel activity;GO:0022839//ion gated channel activity;GO:0042802//identical protein binding;GO:0046872//metal ion binding;GO:006007…	GO:0001666//response to hypoxia;GO:0006811//ion transport;GO:0006813//potassium ion transport;GO:0006970//response to osmotic stress;GO:0030007//cellular potassium ion homeostasis;GO:0034220//ion transmembrane transport;GO:0034465//response to carbon monoxide;GO:0034765//regulation of ion transmembrane transport;GO:0042391//regulation of membrane potential;GO:0043065//positive regulation of apopt…	--
ENSG00000143341	9468	5097	8746	27639	46033	33264	30.262	24.381	39.719	139.484	206.23	150.591	31.454	165.435	2.39495	9.19e-11	6.67e-08	HMCN1	hemicentin 1 [Source:HGNC Symbol;Acc:HGNC:19194]	-	-	-	-	GO:0005576//extracellular region;GO:0005604//basement membrane;GO:0005737//cytoplasm;GO:0005912//adherens junction;GO:0005927//muscle tendon junction;GO:0005938//cell cortex;GO:0030054//cell junction;GO:0032154//cleavage furrow;GO:0070062//extracellular exosome	GO:0005201//extracellular matrix structural constituent;GO:0005509//calcium ion binding;GO:0005515//protein binding	GO:0007049//cell cycle;GO:0007156//homophilic cell adhesion via plasma membrane adhesion molecules;GO:0007157//heterophilic cell-cell adhesion via plasma membrane cell adhesion molecules;GO:0007601//visual perception;GO:0009617//response to bacterium;GO:0050896//response to stimulus;GO:0051301//cell division;GO:0071711//basement membrane organization;GO:0090527//actin filament reorganization	--
ENSG00000136542	241	188	624	4015	5631	2738	1.127	1.05	3.921	28.323	34.595	13.767	2.03267	25.5617	3.65254	1.52e-10	1.05e-07	GALNT5	polypeptide N-acetylgalactosaminyltransferase 5 [Source:HGNC Symbol;Acc:HGNC:4127]	Metabolism;Metabolism;Metabolism	Global and overview maps;Glycan biosynthesis and metabolism;Glycan biosynthesis and metabolism	ko01100//Metabolic pathways;ko00514//Other types of O-glycan biosynthesis;ko00512//Mucin type O-glycan biosynthesis	K00710;K00710;K00710	GO:0000139//Golgi membrane;GO:0005575//cellular_component;GO:0005794//Golgi apparatus;GO:0016020//membrane;GO:0016021//integral component of membrane	GO:0004653//polypeptide N-acetylgalactosaminyltransferase activity;GO:0016740//transferase activity;GO:0016757//transferase activity, transferring glycosyl groups;GO:0030246//carbohydrate binding;GO:0046872//metal ion binding	GO:0006024//glycosaminoglycan biosynthetic process;GO:0006486//protein glycosylation;GO:0016266//O-glycan processing	--
ENSG00000112319	45	10	58	308	1006	442	0.548	0.22	0.712	4.353	12.482	4.604	0.493333	7.14633	3.85657	1.57e-10	1.05e-07	EYA4	EYA transcriptional coactivator and phosphatase 4 [Source:HGNC Symbol;Acc:HGNC:3522]	-	-	-	-	GO:0005634//nucleus;GO:0005737//cytoplasm	GO:0004721//phosphoprotein phosphatase activity;GO:0004725//protein tyrosine phosphatase activity;GO:0005515//protein binding;GO:0016787//hydrolase activity;GO:0046872//metal ion binding	GO:0006281//DNA repair;GO:0006325//chromatin organization;GO:0006470//protein dephosphorylation;GO:0006974//cellular response to DNA damage stimulus;GO:0007275//multicellular organism development;GO:0007601//visual perception;GO:0007605//sensory perception of sound;GO:0009653//anatomical structure morphogenesis;GO:0016576//histone dephosphorylation;GO:0030154//cell differentiation;GO:0035335//pep…	--
ENSG00000107249	245	215	243	1061	1029	979	2.785	2.577	3.713	20.766	14.775	11.02	3.025	15.5203	2.35915	1.71e-10	1.11e-07	GLIS3	GLIS family zinc finger 3 [Source:HGNC Symbol;Acc:HGNC:28510]	-	-	-	-	GO:0005634//nucleus	GO:0000977//RNA polymerase II regulatory region sequence-specific DNA binding;GO:0000978//RNA polymerase II core promoter proximal region sequence-specific DNA binding;GO:0000981//RNA polymerase II transcription factor activity, sequence-specific DNA binding;GO:0001227//transcriptional repressor activity, RNA polymerase II transcription regulatory region sequence-specific binding;GO:0001228//tran…	GO:0000122//negative regulation of transcription from RNA polymerase II promoter;GO:0006357//regulation of transcription from RNA polymerase II promoter;GO:0006366//transcription from RNA polymerase II promoter;GO:0045944//positive regulation of transcription from RNA polymerase II promoter	zf-C2H2
ENSG00000088882	555	426	807	2963	2936	3735	8.75	8.276	18.246	75.342	64.748	68.916	11.7573	69.6687	2.56695	1.84e-10	1.15e-07	CPXM1	carboxypeptidase X, M14 family member 1 [Source:HGNC Symbol;Acc:HGNC:15771]	-	-	-	-	GO:0005576//extracellular region;GO:0005615//extracellular space	GO:0004180//carboxypeptidase activity;GO:0004181//metallocarboxypeptidase activity;GO:0008233//peptidase activity;GO:0008237//metallopeptidase activity;GO:0008270//zinc ion binding;GO:0016787//hydrolase activity;GO:0046872//metal ion binding	GO:0006508//proteolysis;GO:0006518//peptide metabolic process;GO:0016485//protein processing	--
ENSG00000164692	166828	144004	127939	717981	703359	455640	1231.74	1310.54	1355	8552.12	7266.15	3938.16	1299.09	6585.48	2.34178	2.16e-10	1.3e-07	COL1A2	collagen type I alpha 2 chain [Source:HGNC Symbol;Acc:HGNC:2198]	Environmental Information Processing;Human Diseases;Human Diseases;Human Diseases;Cellular Processes;Human Diseases;Organismal Systems;Organismal Systems;Organismal Systems;Human Diseases;Environmental Information Processing	Signal transduction;Infectious disease: viral;Cardiovascular disease;Cancer: overview;Cellular community - eukaryotes;Infectious disease: parasitic;Endocrine system;Immune system;Digestive system;Endocrine and metabolic disease;Signaling molecules and interaction	ko04151//PI3K-Akt signaling pathway;ko05165//Human papillomavirus infection;ko05415//Diabetic cardiomyopathy;ko05205//Proteoglycans in cancer;ko04510//Focal adhesion;ko05146//Amoebiasis;ko04926//Relaxin signaling pathway;ko04611//Platelet activation;ko04974//Protein digestion and absorption;ko04933//AGE-RAGE signaling pathway in diabetic complications;ko04512//ECM-receptor interaction	K06236;K06236;K06236;K06236;K06236;K06236;K06236;K06236;K06236;K06236;K06236	GO:0005576//extracellular region;GO:0005581//collagen trimer;GO:0005584//collagen type I trimer;GO:0005615//extracellular space;GO:0005783//endoplasmic reticulum;GO:0005788//endoplasmic reticulum lumen;GO:0031012//extracellular matrix;GO:0070062//extracellular exosome	GO:0002020//protease binding;GO:0005201//extracellular matrix structural constituent;GO:0005515//protein binding;GO:0030020//extracellular matrix structural constituent conferring tensile strength;GO:0030674//protein binding, bridging;GO:0042802//identical protein binding;GO:0046332//SMAD binding;GO:0046872//metal ion binding;GO:0048407//platelet-derived growth factor binding	GO:0001501//skeletal system development;GO:0001568//blood vessel development;GO:0007179//transforming growth factor beta receptor signaling pathway;GO:0007266//Rho protein signal transduction;GO:0008217//regulation of blood pressure;GO:0030198//extracellular matrix organization;GO:0030199//collagen fibril organization;GO:0030282//bone mineralization;GO:0032963//collagen metabolic process;GO:00424…	--
ENSG00000174963	0	0	0	77	67	72	0	0	0	1.508	1.085	0.889	0.001	1.16067	10.1807	2.33e-10	1.35e-07	ZIC4	Zic family member 4 [Source:HGNC Symbol;Acc:HGNC:20393]	-	-	-	-	GO:0005634//nucleus	GO:0000977//RNA polymerase II regulatory region sequence-specific DNA binding;GO:0000978//RNA polymerase II core promoter proximal region sequence-specific DNA binding;GO:0000981//RNA polymerase II transcription factor activity, sequence-specific DNA binding;GO:0003677//DNA binding;GO:0046872//metal ion binding;GO:1990837//sequence-specific double-stranded DNA binding	GO:0006357//regulation of transcription from RNA polymerase II promoter;GO:0007417//central nervous system development	zf-C2H2
ENSG00000100625	37	64	60	379	879	388	0.26	0.565	0.547	5.821	10.192	4.598	0.457333	6.87033	3.90906	2.4e-10	1.35e-07	SIX4	SIX homeobox 4 [Source:HGNC Symbol;Acc:HGNC:10890]	Human Diseases	Cancer: overview	ko05202//Transcriptional misregulation in cancer	K15615	GO:0000785//chromatin;GO:0005634//nucleus;GO:0005667//transcription factor complex;GO:0005737//cytoplasm	GO:0000978//RNA polymerase II core promoter proximal region sequence-specific DNA binding;GO:0000981//RNA polymerase II transcription factor activity, sequence-specific DNA binding;GO:0001228//transcriptional activator activity, RNA polymerase II transcription regulatory region sequence-specific binding;GO:0003677//DNA binding;GO:0003700//transcription factor activity, sequence-specific DNA bindi…	GO:0006355//regulation of transcription, DNA-templated;GO:0006357//regulation of transcription from RNA polymerase II promoter;GO:0007519//skeletal muscle tissue development;GO:0008582//regulation of synaptic growth at neuromuscular junction;GO:0008584//male gonad development;GO:0009653//anatomical structure morphogenesis;GO:0010468//regulation of gene expression;GO:0030238//male sex determinatio…	Homeobox
ENSG00000156103	890	710	748	2209	6644	4124	4.114	7.608	5.209	17.665	47.67	28.009	5.64367	31.1147	2.46289	2.77e-10	1.51e-07	MMP16	matrix metallopeptidase 16 [Source:HGNC Symbol;Acc:HGNC:7162]	Human Diseases;Organismal Systems	Cancer: overview;Endocrine system	ko05206//MicroRNAs in cancer;ko04928//Parathyroid hormone synthesis, secretion and action	K07996;K07996	GO:0005576//extracellular region;GO:0005796//Golgi lumen;GO:0005886//plasma membrane;GO:0005887//integral component of plasma membrane;GO:0009986//cell surface;GO:0016020//membrane;GO:0016021//integral component of membrane;GO:0031012//extracellular matrix	GO:0004222//metalloendopeptidase activity;GO:0008047//enzyme activator activity;GO:0008233//peptidase activity;GO:0008237//metallopeptidase activity;GO:0008270//zinc ion binding;GO:0016787//hydrolase activity;GO:0046872//metal ion binding;GO:0070006//metalloaminopeptidase activity	GO:0001501//skeletal system development;GO:0001503//ossification;GO:0001958//endochondral ossification;GO:0006508//proteolysis;GO:0016485//protein processing;GO:0030198//extracellular matrix organization;GO:0030574//collagen catabolic process;GO:0035988//chondrocyte proliferation;GO:0048701//embryonic cranial skeleton morphogenesis;GO:0050790//regulation of catalytic activity;GO:0060348//bone dev…	--
ENSG00000123500	32	6	81	655	1880	540	0.37	0.086	8.586	26.596	76.133	32.642	3.014	45.1237	3.90413	3.35e-10	1.77e-07	COL10A1	collagen type X alpha 1 chain [Source:HGNC Symbol;Acc:HGNC:2185]	Organismal Systems	Digestive system	ko04974//Protein digestion and absorption	K19479	GO:0005576//extracellular region;GO:0005581//collagen trimer;GO:0005599//collagen type X trimer;GO:0005615//extracellular space;GO:0005788//endoplasmic reticulum lumen;GO:0031012//extracellular matrix	GO:0005201//extracellular matrix structural constituent;GO:0005515//protein binding;GO:0030020//extracellular matrix structural constituent conferring tensile strength;GO:0046872//metal ion binding	GO:0001501//skeletal system development;GO:0030198//extracellular matrix organization	--
ENSG00000133110	8410	2829	24863	152162	218560	206911	120.749	48.325	461.75	3197.98	4080.91	3103.39	210.275	3460.76	4.04074	3.46e-10	1.77e-07	POSTN	periostin [Source:HGNC Symbol;Acc:HGNC:16953]	-	-	-	-	GO:0005576//extracellular region;GO:0005615//extracellular space;GO:0005794//Golgi apparatus;GO:0005802//trans-Golgi network;GO:0031012//extracellular matrix	GO:0005201//extracellular matrix structural constituent;GO:0005515//protein binding;GO:0008201//heparin binding;GO:0046872//metal ion binding;GO:0050839//cell adhesion molecule binding	GO:0007155//cell adhesion;GO:0008593//regulation of Notch signaling pathway;GO:0009888//tissue development;GO:0030198//extracellular matrix organization;GO:0071307//cellular response to vitamin K	--
ENSG00000168542	174515	294678	245095	1360419	1419660	1195173	1420.56	2984.66	2463.38	15997.7	13853.7	10900.9	2289.53	13584.1	2.56879	4.07e-10	2.03e-07	COL3A1	collagen type III alpha 1 chain [Source:HGNC Symbol;Acc:HGNC:2201]	Human Diseases;Human Diseases;Organismal Systems;Organismal Systems;Organismal Systems;Human Diseases	Cardiovascular disease;Infectious disease: parasitic;Endocrine system;Immune system;Digestive system;Endocrine and metabolic disease	ko05415//Diabetic cardiomyopathy;ko05146//Amoebiasis;ko04926//Relaxin signaling pathway;ko04611//Platelet activation;ko04974//Protein digestion and absorption;ko04933//AGE-RAGE signaling pathway in diabetic complications	K19720;K19720;K19720;K19720;K19720;K19720	GO:0005576//extracellular region;GO:0005581//collagen trimer;GO:0005586//collagen type III trimer;GO:0005615//extracellular space;GO:0005788//endoplasmic reticulum lumen;GO:0031012//extracellular matrix	GO:0002020//protease binding;GO:0005178//integrin binding;GO:0005201//extracellular matrix structural constituent;GO:0005515//protein binding;GO:0030020//extracellular matrix structural constituent conferring tensile strength;GO:0046332//SMAD binding;GO:0046872//metal ion binding;GO:0048407//platelet-derived growth factor binding	GO:0001568//blood vessel development;GO:0001701//in utero embryonic development;GO:0001894//tissue homeostasis;GO:0002062//chondrocyte differentiation;GO:0007160//cell-matrix adhesion;GO:0007179//transforming growth factor beta receptor signaling pathway;GO:0007229//integrin-mediated signaling pathway;GO:0007507//heart development;GO:0009314//response to radiation;GO:0010467//gene expression;GO:0…	--
ENSG00000203805	45	10	4	216	317	182	1.485	0.407	0.153	9.253	13.836	7.895	0.681667	10.328	3.92135	5.02e-10	2.43e-07	PLPP4	phospholipid phosphatase 4 [Source:HGNC Symbol;Acc:HGNC:23531]	Metabolism;Metabolism	Lipid metabolism;Lipid metabolism	ko00564//Glycerophospholipid metabolism;ko00561//Glycerolipid metabolism	K18693;K18693	GO:0005886//plasma membrane;GO:0016020//membrane;GO:0016021//integral component of membrane	GO:0000810//diacylglycerol diphosphate phosphatase activity;GO:0005515//protein binding;GO:0008195//phosphatidate phosphatase activity;GO:0016787//hydrolase activity;GO:0042802//identical protein binding	GO:0001835//blastocyst hatching;GO:0006629//lipid metabolic process;GO:0006644//phospholipid metabolic process;GO:0038096//Fc-gamma receptor signaling pathway involved in phagocytosis;GO:0046839//phospholipid dephosphorylation;GO:0090279//regulation of calcium ion import	--
ENSG00000078053	286	148	192	668	1053	775	3.928	2.279	3.992	15.695	21.247	13.065	3.39967	16.669	2.2937	5.43e-10	2.56e-07	AMPH	amphiphysin [Source:HGNC Symbol;Acc:HGNC:471]	Cellular Processes;Organismal Systems	Transport and catabolism;Immune system	ko04144//Endocytosis;ko04666//Fc gamma R-mediated phagocytosis	K12562;K12562	GO:0005737//cytoplasm;GO:0005829//cytosol;GO:0005856//cytoskeleton;GO:0005886//plasma membrane;GO:0008021//synaptic vesicle;GO:0015629//actin cytoskeleton;GO:0016020//membrane;GO:0030054//cell junction;GO:0030672//synaptic vesicle membrane;GO:0031256//leading edge membrane;GO:0031410//cytoplasmic vesicle;GO:0045202//synapse	GO:0005515//protein binding;GO:0005543//phospholipid binding	GO:0006897//endocytosis;GO:0007268//synaptic transmission;GO:0048488//synaptic vesicle endocytosis	--
ENSG00000105664	620	376	1832	9197	8804	14854	9.701	7.172	42.276	232.815	190.55	272.539	19.7163	231.968	3.55646	7.86e-10	3.44e-07	COMP	cartilage oligomeric matrix protein [Source:HGNC Symbol;Acc:HGNC:2227]	Environmental Information Processing;Human Diseases;Cellular Processes;Cellular Processes;Environmental Information Processing;Human Diseases	Signal transduction;Infectious disease: viral;Transport and catabolism;Cellular community - eukaryotes;Signaling molecules and interaction;Infectious disease: parasitic	ko04151//PI3K-Akt signaling pathway;ko05165//Human papillomavirus infection;ko04145//Phagosome;ko04510//Focal adhesion;ko04512//ECM-receptor interaction;ko05144//Malaria	K04659;K04659;K04659;K04659;K04659;K04659	GO:0005576//extracellular region;GO:0005615//extracellular space;GO:0031012//extracellular matrix;GO:0032991//macromolecular complex;GO:0070062//extracellular exosome	GO:0002020//protease binding;GO:0005178//integrin binding;GO:0005201//extracellular matrix structural constituent;GO:0005509//calcium ion binding;GO:0005515//protein binding;GO:0005518//collagen binding;GO:0008201//heparin binding;GO:0036122//BMP binding;GO:0043394//proteoglycan binding;GO:0043395//heparan sulfate proteoglycan binding	GO:0001501//skeletal system development;GO:0001503//ossification;GO:0002063//chondrocyte development;GO:0003416//endochondral bone growth;GO:0003417//growth plate cartilage development;GO:0006915//apoptotic process;GO:0006986//response to unfolded protein;GO:0007155//cell adhesion;GO:0007596//blood coagulation;GO:0009306//protein secretion;GO:0009887//organ morphogenesis;GO:0010259//multicellular…	--
ENSG00000148408	1	0	0	114	70	99	0.005	0	0	0.706	0.375	0.52	0.00166667	0.533667	8.32283	7.9e-10	3.44e-07	CACNA1B	calcium voltage-gated channel subunit alpha1 B [Source:HGNC Symbol;Acc:HGNC:1389]	Human Diseases;Human Diseases;Environmental Information Processing;Environmental Information Processing;Human Diseases;Human Diseases;Organismal Systems;Organismal Systems;Organismal Systems;Organismal Systems;Human Diseases;Organismal Systems;Organismal Systems;Human Diseases;Human Diseases	Neurodegenerative disease;Neurodegenerative disease;Signal transduction;Signal transduction;Neurodegenerative disease;Cancer: overview;Nervous system;Nervous system;Nervous system;Nervous system;Substance dependence;Nervous system;Nervous system;Endocrine and metabolic disease;Substance dependence	ko05022//Pathways of neurodegeneration - multiple diseases;ko05016//Huntington disease;ko04020//Calcium signaling pathway;ko04010//MAPK signaling pathway;ko05020//Prion disease;ko05207//Chemical carcinogenesis - receptor activation;ko04723//Retrograde endocannabinoid signaling;ko04728//Dopaminergic synapse;ko04725//Cholinergic synapse;ko04726//Serotonergic synapse;ko05032//Morphine addiction;ko04…	K04849;K04849;K04849;K04849;K04849;K04849;K04849;K04849;K04849;K04849;K04849;K04849;K04849;K04849;K04849	GO:0005886//plasma membrane;GO:0005891//voltage-gated calcium channel complex;GO:0016020//membrane;GO:0016021//integral component of membrane;GO:0032991//macromolecular complex;GO:0045202//synapse	GO:0000166//nucleotide binding;GO:0001540//beta-amyloid binding;GO:0005216//ion channel activity;GO:0005244//voltage-gated ion channel activity;GO:0005245//voltage-gated calcium channel activity;GO:0005261//cation channel activity;GO:0005262//calcium channel activity;GO:0005509//calcium ion binding;GO:0005515//protein binding;GO:0005524//ATP binding;GO:0008022//protein C-terminus binding;GO:00083…	GO:0006811//ion transport;GO:0006816//calcium ion transport;GO:0007268//synaptic transmission;GO:0030001//metal ion transport;GO:0034765//regulation of ion transmembrane transport;GO:0050804//modulation of synaptic transmission;GO:0055085//transmembrane transport;GO:0070509//calcium ion import;GO:0070588//calcium ion transmembrane transport;GO:1904645//response to beta-amyloid	--
ENSG00000112303	1016	69	780	17	11	27	25.931	3.019	31.732	0.521	0.499	0.597	20.2273	0.539	-5.22988	1.32e-09	5.6e-07	VNN2	vanin 2 [Source:HGNC Symbol;Acc:HGNC:12706]	Metabolism;Metabolism	Global and overview maps;Metabolism of cofactors and vitamins	ko01100//Metabolic pathways;ko00770//Pantothenate and CoA biosynthesis	K08069;K08069	GO:0005576//extracellular region;GO:0005886//plasma membrane;GO:0016020//membrane;GO:0031225//anchored component of membrane	GO:0005515//protein binding;GO:0016787//hydrolase activity;GO:0016811//hydrolase activity, acting on carbon-nitrogen (but not peptide) bonds, in linear amides;GO:0017159//pantetheine hydrolase activity	GO:0006807//nitrogen compound metabolic process;GO:0015939//pantothenate metabolic process	--
ENSG00000170558	105	50	74	342	456	320	1.476	1.571	1.477	6.211	7.076	4.253	1.508	5.84667	1.95498	1.37e-09	5.68e-07	CDH2	cadherin 2 [Source:HGNC Symbol;Acc:HGNC:1759]	Environmental Information Processing;Human Diseases	Signaling molecules and interaction;Cardiovascular disease	ko04514//Cell adhesion molecules;ko05412//Arrhythmogenic right ventricular cardiomyopathy	K06736;K06736	GO:0005737//cytoplasm;GO:0005788//endoplasmic reticulum lumen;GO:0005886//plasma membrane;GO:0005887//integral component of plasma membrane;GO:0005911//cell-cell junction;GO:0005912//adherens junction;GO:0005916//fascia adherens;GO:0005925//focal adhesion;GO:0009986//cell surface;GO:0014069//postsynaptic density;GO:0014704//intercalated disc;GO:0016020//membrane;GO:0016021//integral component of …	GO:0003723//RNA binding;GO:0005509//calcium ion binding;GO:0005515//protein binding;GO:0008013//beta-catenin binding;GO:0019899//enzyme binding;GO:0019901//protein kinase binding;GO:0019903//protein phosphatase binding;GO:0042802//identical protein binding;GO:0045294//alpha-catenin binding;GO:0045295//gamma-catenin binding;GO:0045296//cadherin binding;GO:0046872//metal ion binding	GO:0003323//type B pancreatic cell development;GO:0007043//cell-cell junction assembly;GO:0007155//cell adhesion;GO:0007156//homophilic cell adhesion via plasma membrane adhesion molecules;GO:0007157//heterophilic cell-cell adhesion via plasma membrane cell adhesion molecules;GO:0007416//synapse assembly;GO:0007420//brain development;GO:0009966//regulation of signal transduction;GO:0010001//glial…	--
ENSG00000133466	273	263	254	1601	1476	893	6.095	3.959	5.318	32.496	27.483	15.154	5.124	25.0443	2.28914	1.42e-09	5.77e-07	C1QTNF6	C1q and TNF related 6 [Source:HGNC Symbol;Acc:HGNC:14343]	-	-	-	-	GO:0005576//extracellular region;GO:0005581//collagen trimer;GO:0005615//extracellular space;GO:0016020//membrane;GO:0016021//integral component of membrane;GO:0032991//macromolecular complex	GO:0005515//protein binding;GO:0042802//identical protein binding	-	--
ENSG00000168268	491	305	213	849	1161	1091	14.578	9.396	7.346	33.935	40.052	31.136	10.44	35.041	1.74692	1.78e-09	7.05e-07	NT5DC2	5'-nucleotidase domain containing 2 [Source:HGNC Symbol;Acc:HGNC:25717]	-	-	-	-	-	GO:0008253//5'-nucleotidase activity;GO:0016787//hydrolase activity;GO:0046872//metal ion binding	GO:0016311//dephosphorylation	--
ENSG00000218336	642	810	682	3721	6511	2516	8.838	5.846	4.226	33.667	44.389	14.691	6.30333	30.9157	2.29415	2.67e-09	1.03e-06	TENM3	teneurin transmembrane protein 3 [Source:HGNC Symbol;Acc:HGNC:29944]	-	-	-	-	GO:0005886//plasma membrane;GO:0005887//integral component of plasma membrane;GO:0016020//membrane;GO:0016021//integral component of membrane;GO:0030424//axon;GO:0042995//cell projection;GO:0043005//neuron projection	GO:0005515//protein binding;GO:0042803//protein homodimerization activity;GO:0046982//protein heterodimerization activity;GO:0050839//cell adhesion molecule binding	GO:0007155//cell adhesion;GO:0007156//homophilic cell adhesion via plasma membrane adhesion molecules;GO:0007157//heterophilic cell-cell adhesion via plasma membrane cell adhesion molecules;GO:0007165//signal transduction;GO:0010976//positive regulation of neuron projection development;GO:0030154//cell differentiation;GO:0048593//camera-type eye morphogenesis;GO:0048666//neuron development;GO:190…	--
ENSG00000186340	10405	3549	8351	29159	43158	28653	78.201	32.022	114.128	353.617	494.162	256.064	74.7837	367.948	2.29871	2.88e-09	1.09e-06	THBS2	thrombospondin 2 [Source:HGNC Symbol;Acc:HGNC:11786]	Environmental Information Processing;Human Diseases;Cellular Processes;Cellular Processes;Environmental Information Processing;Human Diseases	Signal transduction;Infectious disease: viral;Transport and catabolism;Cellular community - eukaryotes;Signaling molecules and interaction;Infectious disease: parasitic	ko04151//PI3K-Akt signaling pathway;ko05165//Human papillomavirus infection;ko04145//Phagosome;ko04510//Focal adhesion;ko04512//ECM-receptor interaction;ko05144//Malaria	K04659;K04659;K04659;K04659;K04659;K04659	GO:0005576//extracellular region;GO:0005604//basement membrane;GO:0031012//extracellular matrix;GO:0031091//platelet alpha granule	GO:0005201//extracellular matrix structural constituent;GO:0005509//calcium ion binding;GO:0005515//protein binding;GO:0008201//heparin binding	GO:0007155//cell adhesion;GO:0016525//negative regulation of angiogenesis;GO:0051965//positive regulation of synapse assembly	--
ENSG00000157613	1556	823	973	3740	3019	3155	24.075	15.111	21.357	101.432	66.463	67.605	20.181	78.5	1.95969	5.27e-09	1.95e-06	CREB3L1	cAMP responsive element binding protein 3 like 1 [Source:HGNC Symbol;Acc:HGNC:18856]	Environmental Information Processing;Human Diseases;Human Diseases;Human Diseases;Organismal Systems;Human Diseases;Human Diseases;Environmental Information Processing;Human Diseases;Human Diseases;Human Diseases;Environmental Information Processing;Human Diseases;Human Diseases;Organismal Systems;Organismal Systems;Organismal Systems;Organismal Systems;Environmental Information Processing;Organi…	Signal transduction;Infectious disease: viral;Neurodegenerative disease;Neurodegenerative disease;Environmental adaptation;Infectious disease: viral;Infectious disease: viral;Signal transduction;Cancer: overview;Cancer: overview;Substance dependence;Signal transduction;Infectious disease: viral;Endocrine and metabolic disease;Circulatory system;Endocrine system;Nervous system;Endocrine system;Sig…	ko04151//PI3K-Akt signaling pathway;ko05165//Human papillomavirus infection;ko05016//Huntington disease;ko05020//Prion disease;ko04714//Thermogenesis;ko05163//Human cytomegalovirus infection;ko05166//Human T-cell leukemia virus 1 infection;ko04024//cAMP signaling pathway;ko05203//Viral carcinogenesis;ko05207//Chemical carcinogenesis - receptor activation;ko05034//Alcoholism;ko04022//cGMP-PKG sign…	K09048;K09048;K09048;K09048;K09048;K09048;K09048;K09048;K09048;K09048;K09048;K09048;K09048;K09048;K09048;K09048;K09048;K09048;K09048;K09048;K09048;K09048;K09048;K09048;K09048;K09048;K09048;K09048;K09048;K09048;K09048;K09048;K09048;K09048;K09048	GO:0000785//chromatin;GO:0005634//nucleus;GO:0005783//endoplasmic reticulum;GO:0005789//endoplasmic reticulum membrane;GO:0016020//membrane;GO:0016021//integral component of membrane	GO:0000976//transcription regulatory region sequence-specific DNA binding;GO:0000981//RNA polymerase II transcription factor activity, sequence-specific DNA binding;GO:0001227//transcriptional repressor activity, RNA polymerase II transcription regulatory region sequence-specific binding;GO:0001228//transcriptional activator activity, RNA polymerase II transcription regulatory region sequence-spe…	GO:0000122//negative regulation of transcription from RNA polymerase II promoter;GO:0001649//osteoblast differentiation;GO:0006355//regulation of transcription, DNA-templated;GO:0006357//regulation of transcription from RNA polymerase II promoter;GO:0006986//response to unfolded protein;GO:0010629//negative regulation of gene expression;GO:0030968//endoplasmic reticulum unfolded protein response;…	TF_bZIP
ENSG00000101115	33	7	14	169	235	107	0.278	0.224	0.144	3.17	3.28	1.786	0.215333	2.74533	3.67234	5.93e-09	2.15e-06	SALL4	spalt like transcription factor 4 [Source:HGNC Symbol;Acc:HGNC:15924]	-	-	-	-	GO:0000792//heterochromatin;GO:0005634//nucleus;GO:0005654//nucleoplasm;GO:0005737//cytoplasm;GO:0032991//macromolecular complex;GO:0043231//intracellular membrane-bounded organelle	GO:0000978//RNA polymerase II core promoter proximal region sequence-specific DNA binding;GO:0000981//RNA polymerase II transcription factor activity, sequence-specific DNA binding;GO:0003677//DNA binding;GO:0005515//protein binding;GO:0046872//metal ion binding	GO:0000122//negative regulation of transcription from RNA polymerase II promoter;GO:0001701//in utero embryonic development;GO:0001833//inner cell mass cell proliferation;GO:0001843//neural tube closure;GO:0003281//ventricular septum development;GO:0006357//regulation of transcription from RNA polymerase II promoter;GO:0007507//heart development;GO:0009888//tissue development;GO:0019827//stem cel…	zf-C2H2
ENSG00000183010	23	43	26	216	430	194	0.495	1.332	0.734	10.311	21.034	10.56	0.853667	13.9683	4.03234	6.15e-09	2.19e-06	PYCR1	pyrroline-5-carboxylate reductase 1 [Source:HGNC Symbol;Acc:HGNC:9721]	Metabolism;Metabolism;Metabolism	Global and overview maps;Global and overview maps;Amino acid metabolism	ko01100//Metabolic pathways;ko01230//Biosynthesis of amino acids;ko00330//Arginine and proline metabolism	K00286;K00286;K00286	GO:0005739//mitochondrion;GO:0005759//mitochondrial matrix	GO:0004735//pyrroline-5-carboxylate reductase activity;GO:0005515//protein binding;GO:0016491//oxidoreductase activity;GO:0042802//identical protein binding	GO:0006561//proline biosynthetic process;GO:0008652//cellular amino acid biosynthetic process;GO:0034599//cellular response to oxidative stress;GO:0051881//regulation of mitochondrial membrane potential;GO:0055129//L-proline biosynthetic process;GO:1903206//negative regulation of hydrogen peroxide-induced cell death	--
ENSG00000205213	2192	1399	1221	4421	10594	4974	22.281	18.204	13.09	54.745	120.27	53.171	17.8583	76.062	2.09058	8.31e-09	2.9e-06	LGR4	leucine rich repeat containing G protein-coupled receptor 4 [Source:HGNC Symbol;Acc:HGNC:13299]	Environmental Information Processing	Signal transduction	ko04310//Wnt signaling pathway	K04309	GO:0005886//plasma membrane;GO:0005887//integral component of plasma membrane;GO:0016020//membrane;GO:0016021//integral component of membrane	GO:0004888//transmembrane signaling receptor activity;GO:0004930//G-protein coupled receptor activity;GO:0005515//protein binding;GO:0008528//G-protein coupled peptide receptor activity;GO:0016500//protein-hormone receptor activity	GO:0001649//osteoblast differentiation;GO:0001818//negative regulation of cytokine production;GO:0001942//hair follicle development;GO:0002376//immune system process;GO:0007165//signal transduction;GO:0007186//G-protein coupled receptor signaling pathway;GO:0007189//adenylate cyclase-activating G-protein coupled receptor signaling pathway;GO:0007190//activation of adenylate cyclase activity;GO:00…	--
ENSG00000139971	579	448	682	2581	3735	1882	3.192	4.317	5.134	22.733	25.921	13.844	4.21433	20.8327	2.30547	1.26e-08	4.31e-06	ARMH4	armadillo like helical domain containing 4 [Source:HGNC Symbol;Acc:HGNC:19846]	-	-	-	-	GO:0016020//membrane;GO:0016021//integral component of membrane	-	-	--
ENSG00000130635	13953	19585	9756	67432	62579	49894	61.936	107.207	62.115	484.974	389.976	259.569	77.086	378.173	2.29451	1.47e-08	4.93e-06	COL5A1	collagen type V alpha 1 chain [Source:HGNC Symbol;Acc:HGNC:2209]	Organismal Systems	Digestive system	ko04974//Protein digestion and absorption	K19721	GO:0005576//extracellular region;GO:0005581//collagen trimer;GO:0005588//collagen type V trimer;GO:0005592//collagen type XI trimer;GO:0005604//basement membrane;GO:0005615//extracellular space;GO:0005788//endoplasmic reticulum lumen;GO:0031012//extracellular matrix	GO:0005178//integrin binding;GO:0005201//extracellular matrix structural constituent;GO:0005515//protein binding;GO:0008201//heparin binding;GO:0030020//extracellular matrix structural constituent conferring tensile strength;GO:0043394//proteoglycan binding;GO:0046872//metal ion binding;GO:0048407//platelet-derived growth factor binding	GO:0001568//blood vessel development;GO:0003007//heart morphogenesis;GO:0007155//cell adhesion;GO:0016477//cell migration;GO:0030198//extracellular matrix organization;GO:0030199//collagen fibril organization;GO:0032964//collagen biosynthetic process;GO:0035313//wound healing, spreading of epidermal cells;GO:0035989//tendon development;GO:0043588//skin development;GO:0045112//integrin biosyntheti…	--
ENSG00000152977	30	5	0	221	152	219	2.085	0.044	0	11.216	8.138	7.156	0.709667	8.83667	3.63829	1.57e-08	5.15e-06	ZIC1	Zic family member 1 [Source:HGNC Symbol;Acc:HGNC:12872]	-	-	-	-	GO:0005634//nucleus;GO:0005654//nucleoplasm;GO:0005737//cytoplasm	GO:0000977//RNA polymerase II regulatory region sequence-specific DNA binding;GO:0000978//RNA polymerase II core promoter proximal region sequence-specific DNA binding;GO:0000981//RNA polymerase II transcription factor activity, sequence-specific DNA binding;GO:0001228//transcriptional activator activity, RNA polymerase II transcription regulatory region sequence-specific binding;GO:0003677//DNA …	GO:0006357//regulation of transcription from RNA polymerase II promoter;GO:0007389//pattern specification process;GO:0007399//nervous system development;GO:0007417//central nervous system development;GO:0007420//brain development;GO:0007628//adult walking behavior;GO:0008589//regulation of smoothened signaling pathway;GO:0021510//spinal cord development;GO:0030154//cell differentiation;GO:0042307…	zf-C2H2
ENSG00000144810	324	897	742	3587	10595	3795	6.53	30.158	15.743	86.859	199.818	69.388	17.477	118.688	2.76365	1.79e-08	5.79e-06	COL8A1	collagen type VIII alpha 1 chain [Source:HGNC Symbol;Acc:HGNC:2215]	Organismal Systems	Digestive system	ko04974//Protein digestion and absorption	K23455	GO:0005576//extracellular region;GO:0005581//collagen trimer;GO:0005591//collagen type VIII trimer;GO:0005604//basement membrane;GO:0005615//extracellular space;GO:0005788//endoplasmic reticulum lumen;GO:0031012//extracellular matrix	GO:0005201//extracellular matrix structural constituent;GO:0005515//protein binding;GO:0030020//extracellular matrix structural constituent conferring tensile strength	GO:0001525//angiogenesis;GO:0007155//cell adhesion;GO:0010811//positive regulation of cell-substrate adhesion;GO:0030198//extracellular matrix organization;GO:0035987//endodermal cell differentiation;GO:0048593//camera-type eye morphogenesis;GO:0050673//epithelial cell proliferation	--
ENSG00000011201	125	374	324	1194	3955	2397	2.909	2.756	2.824	13.637	42.004	18.75	2.82967	24.797	3.13146	1.85e-08	5.86e-06	ANOS1	anosmin 1 [Source:HGNC Symbol;Acc:HGNC:6211]	-	-	-	-	GO:0005576//extracellular region;GO:0005615//extracellular space;GO:0005886//plasma membrane;GO:0009986//cell surface;GO:0016020//membrane;GO:0031012//extracellular matrix	GO:0004867//serine-type endopeptidase inhibitor activity;GO:0005201//extracellular matrix structural constituent;GO:0005515//protein binding;GO:0008201//heparin binding;GO:0030414//peptidase inhibitor activity	GO:0006935//chemotaxis;GO:0007155//cell adhesion;GO:0007411//axon guidance;GO:0010466//negative regulation of peptidase activity;GO:0010951//negative regulation of endopeptidase activity;GO:0030182//neuron differentiation	--
ENSG00000106809	712	733	1960	7123	14140	6557	9.552	12.236	37.76	157.517	269.484	103.958	19.8493	176.986	3.15648	2.73e-08	8.51e-06	OGN	osteoglycin [Source:HGNC Symbol;Acc:HGNC:8126]	-	-	-	-	GO:0005576//extracellular region;GO:0005615//extracellular space;GO:0005796//Golgi lumen;GO:0043202//lysosomal lumen;GO:0070062//extracellular exosome;GO:1903561//extracellular vesicle	GO:0005515//protein binding;GO:0008083//growth factor activity;GO:0030021//extracellular matrix structural constituent conferring compression resistance	GO:0007165//signal transduction;GO:0048662//negative regulation of smooth muscle cell proliferation	--
ENSG00000157227	13391	10313	9465	30270	23888	31035	153.905	183.129	192.458	584.412	386.336	470.373	176.497	480.374	1.44451	2.85e-08	8.72e-06	MMP14	matrix metallopeptidase 14 [Source:HGNC Symbol;Acc:HGNC:7160]	Environmental Information Processing;Organismal Systems;Organismal Systems	Signal transduction;Endocrine system;Endocrine system	ko04668//TNF signaling pathway;ko04928//Parathyroid hormone synthesis, secretion and action;ko04912//GnRH signaling pathway	K07763;K07763;K07763	GO:0005615//extracellular space;GO:0005634//nucleus;GO:0005737//cytoplasm;GO:0005796//Golgi lumen;GO:0005829//cytosol;GO:0005886//plasma membrane;GO:0005887//integral component of plasma membrane;GO:0005925//focal adhesion;GO:0016020//membrane;GO:0016021//integral component of membrane;GO:0031012//extracellular matrix;GO:0031410//cytoplasmic vesicle;GO:0042470//melanosome;GO:0044354//macropinosom…	GO:0004175//endopeptidase activity;GO:0004222//metalloendopeptidase activity;GO:0004252//serine-type endopeptidase activity;GO:0005178//integrin binding;GO:0005515//protein binding;GO:0008233//peptidase activity;GO:0008237//metallopeptidase activity;GO:0008270//zinc ion binding;GO:0016787//hydrolase activity;GO:0046872//metal ion binding;GO:0070006//metalloaminopeptidase activity	GO:0001501//skeletal system development;GO:0001503//ossification;GO:0001525//angiogenesis;GO:0001541//ovarian follicle development;GO:0001666//response to hypoxia;GO:0001935//endothelial cell proliferation;GO:0001958//endochondral ossification;GO:0006508//proteolysis;GO:0006979//response to oxidative stress;GO:0008584//male gonad development;GO:0009612//response to mechanical stimulus;GO:0009725/…	--
ENSG00000172061	2026	1445	3685	11621	17731	11340	14.779	11.892	34.603	131.212	165.267	89.569	20.4247	128.683	2.65543	3.44e-08	1.03e-05	LRRC15	leucine rich repeat containing 15 [Source:HGNC Symbol;Acc:HGNC:20818]	-	-	-	-	GO:0005615//extracellular space;GO:0016020//membrane;GO:0016021//integral component of membrane;GO:0031012//extracellular matrix;GO:0070062//extracellular exosome	GO:0001968//fibronectin binding;GO:0005515//protein binding;GO:0005518//collagen binding;GO:0043236//laminin binding	GO:0030335//positive regulation of cell migration;GO:0046813//receptor-mediated virion attachment to host cell;GO:1903077//negative regulation of protein localization to plasma membrane	--
ENSG00000204262	11827	17130	26875	99372	108652	96368	79.978	145.102	242.668	1043.07	949.112	747.699	155.916	913.294	2.55031	3.78e-08	1.12e-05	COL5A2	collagen type V alpha 2 chain [Source:HGNC Symbol;Acc:HGNC:2210]	Organismal Systems	Digestive system	ko04974//Protein digestion and absorption	K19721	GO:0005576//extracellular region;GO:0005581//collagen trimer;GO:0005588//collagen type V trimer;GO:0005592//collagen type XI trimer;GO:0005615//extracellular space;GO:0005788//endoplasmic reticulum lumen;GO:0031012//extracellular matrix	GO:0005201//extracellular matrix structural constituent;GO:0005515//protein binding;GO:0030020//extracellular matrix structural constituent conferring tensile strength;GO:0046332//SMAD binding;GO:0046872//metal ion binding	GO:0001501//skeletal system development;GO:0001503//ossification;GO:0030198//extracellular matrix organization;GO:0030199//collagen fibril organization;GO:0043588//skin development;GO:0048592//eye morphogenesis;GO:0071230//cellular response to amino acid stimulus;GO:1903225//negative regulation of endodermal cell differentiation	--
ENSG00000169330	203	96	127	664	733	389	1.181	0.756	0.985	6.568	5.993	2.719	0.974	5.09333	2.38662	4.15e-08	1.21e-05	MINAR1	membrane integral NOTCH2 associated receptor 1 [Source:HGNC Symbol;Acc:HGNC:29172]	-	-	-	-	GO:0005886//plasma membrane;GO:0016020//membrane;GO:0016021//integral component of membrane	GO:0005515//protein binding	GO:0001525//angiogenesis;GO:0008285//negative regulation of cell proliferation;GO:0010977//negative regulation of neuron projection development;GO:0016525//negative regulation of angiogenesis;GO:0030308//negative regulation of cell growth;GO:0031397//negative regulation of protein ubiquitination;GO:0032007//negative regulation of TOR signaling	--
ENSG00000121904	68	59	23	330	378	183	0.194	0.208	0.135	2.561	2.121	0.966	0.179	1.88267	3.39475	4.83e-08	1.38e-05	CSMD2	CUB and Sushi multiple domains 2 [Source:HGNC Symbol;Acc:HGNC:19290]	-	-	-	-	GO:0005886//plasma membrane;GO:0016020//membrane;GO:0016021//integral component of membrane	-	-	--
ENSG00000004799	5935	3875	5029	456	761	1383	61.739	49.671	75.025	7.651	11.073	16.837	62.145	11.8537	-2.3903	5.69e-08	1.6e-05	PDK4	pyruvate dehydrogenase kinase 4 [Source:HGNC Symbol;Acc:HGNC:8812]	Human Diseases	Cardiovascular disease	ko05415//Diabetic cardiomyopathy	K00898	GO:0005739//mitochondrion;GO:0005759//mitochondrial matrix	GO:0000166//nucleotide binding;GO:0004672//protein kinase activity;GO:0004740//pyruvate dehydrogenase (acetyl-transferring) kinase activity;GO:0005515//protein binding;GO:0005524//ATP binding;GO:0016301//kinase activity;GO:0016740//transferase activity	GO:0005975//carbohydrate metabolic process;GO:0006006//glucose metabolic process;GO:0006468//protein phosphorylation;GO:0006885//regulation of pH;GO:0008286//insulin receptor signaling pathway;GO:0009267//cellular response to starvation;GO:0010510//regulation of acetyl-CoA biosynthetic process from pyruvate;GO:0010565//regulation of cellular ketone metabolic process;GO:0010906//regulation of gluc…	--
ENSG00000169429	837	10	50	0	1	0	18.801	0.281	1.636	0	0.032	0	6.906	0.0106667	-9.3386	6.38e-08	1.77e-05	CXCL8	C-X-C motif chemokine ligand 8 [Source:HGNC Symbol;Acc:HGNC:6025]	Human Diseases;Human Diseases;Environmental Information Processing;Human Diseases;Human Diseases;Human Diseases;Human Diseases;Human Diseases;Environmental Information Processing;Human Diseases;Human Diseases;Human Diseases;Organismal Systems;Organismal Systems;Environmental Information Processing;Human Diseases;Human Diseases;Human Diseases;Human Diseases;Human Diseases;Cellular Processes;Human …	Cancer: overview;Infectious disease: viral;Signaling molecules and interaction;Cancer: overview;Infectious disease: bacterial;Infectious disease: bacterial;Infectious disease: bacterial;Infectious disease: viral;Signal transduction;Cardiovascular disease;Infectious disease: bacterial;Infectious disease: viral;Immune system;Immune system;Signal transduction;Infectious disease: viral;Infectious dis…	ko05200//Pathways in cancer;ko05171//Coronavirus disease - COVID-19;ko04060//Cytokine-cytokine receptor interaction;ko05202//Transcriptional misregulation in cancer;ko05130//Pathogenic Escherichia coli infection;ko05132//Salmonella infection;ko05131//Shigellosis;ko05163//Human cytomegalovirus infection;ko04072//Phospholipase D signaling pathway;ko05417//Lipid and atherosclerosis;ko05135//Yersinia…	K10030;K10030;K10030;K10030;K10030;K10030;K10030;K10030;K10030;K10030;K10030;K10030;K10030;K10030;K10030;K10030;K10030;K10030;K10030;K10030;K10030;K10030;K10030;K10030;K10030;K10030;K10030;K10030;K10030;K10030;K10030;K10030;K10030	GO:0005576//extracellular region;GO:0005615//extracellular space	GO:0005125//cytokine activity;GO:0005153//interleukin-8 receptor binding;GO:0005515//protein binding;GO:0008009//chemokine activity;GO:0008201//heparin binding;GO:0045236//CXCR chemokine receptor binding	GO:0001525//angiogenesis;GO:0002237//response to molecule of bacterial origin;GO:0006935//chemotaxis;GO:0006952//defense response;GO:0006954//inflammatory response;GO:0006955//immune response;GO:0007165//signal transduction;GO:0007186//G-protein coupled receptor signaling pathway;GO:0008285//negative regulation of cell proliferation;GO:0009605//response to external stimulus;GO:0010628//positive r…	--
ENSG00000123572	111	26	20	256	1579	153	0.678	0.217	0.141	2.141	10.869	0.879	0.345333	4.62967	3.74485	7.77e-08	2.08e-05	NRK	Nik related kinase [Source:HGNC Symbol;Acc:HGNC:25391]	-	-	-	-	GO:0005737//cytoplasm;GO:0016020//membrane;GO:0016021//integral component of membrane	GO:0000166//nucleotide binding;GO:0004672//protein kinase activity;GO:0004674//protein serine/threonine kinase activity;GO:0004712//protein serine/threonine/tyrosine kinase activity;GO:0005524//ATP binding;GO:0016301//kinase activity;GO:0016740//transferase activity	GO:0000165//MAPK cascade;GO:0006468//protein phosphorylation;GO:0016310//phosphorylation;GO:0031532//actin cytoskeleton reorganization;GO:0035556//intracellular signal transduction;GO:0043408//regulation of MAPK cascade;GO:0048812//neuron projection morphogenesis	--
ENSG00000133048	2969	1506	505	167	29	75	72.328	41.144	15.529	5.775	0.87	1.882	43.0003	2.84233	-3.9192	9.22e-08	2.43e-05	CHI3L1	chitinase 3 like 1 [Source:HGNC Symbol;Acc:HGNC:1932]	-	-	-	-	GO:0005576//extracellular region;GO:0005615//extracellular space;GO:0005737//cytoplasm;GO:0005783//endoplasmic reticulum;GO:0031012//extracellular matrix;GO:0035580//specific granule lumen;GO:0048471//perinuclear region of cytoplasm;GO:0070062//extracellular exosome	GO:0005201//extracellular matrix structural constituent;GO:0005515//protein binding;GO:0008061//chitin binding;GO:0030246//carbohydrate binding	GO:0005975//carbohydrate metabolic process;GO:0006032//chitin catabolic process;GO:0006915//apoptotic process;GO:0006954//inflammatory response;GO:0007250//activation of NF-kappaB-inducing kinase activity;GO:0009612//response to mechanical stimulus;GO:0010800//positive regulation of peptidyl-threonine phosphorylation;GO:0030324//lung development;GO:0032757//positive regulation of interleukin-8 pr…	--
ENSG00000018236	2629	827	905	3282	6615	4422	44.507	22.519	26.093	121.06	235.752	138.004	31.0397	164.939	2.40974	1.02e-07	2.65e-05	CNTN1	contactin 1 [Source:HGNC Symbol;Acc:HGNC:2171]	Environmental Information Processing	Signaling molecules and interaction	ko04514//Cell adhesion molecules	K06759	GO:0005886//plasma membrane;GO:0016020//membrane;GO:0030424//axon;GO:0031225//anchored component of membrane;GO:0045121//membrane raft;GO:0070062//extracellular exosome	GO:0005515//protein binding;GO:0030246//carbohydrate binding;GO:0098632//protein binding involved in cell-cell adhesion	GO:0007155//cell adhesion;GO:0007219//Notch signaling pathway;GO:0007399//nervous system development;GO:0007411//axon guidance;GO:0007420//brain development;GO:0007626//locomotory behavior;GO:0010628//positive regulation of gene expression;GO:0010765//positive regulation of sodium ion transport;GO:0010976//positive regulation of neuron projection development;GO:0021549//cerebellum development;GO:…	--
ENSG00000285641	0	0	6	102	126	73	0	0	0.226	6.817	7.423	3.635	0.0753333	5.95833	6.30548	1.11e-07	2.85e-05	RAB13	novel protein	Cellular Processes	Cellular community - eukaryotes	ko04530//Tight junction	K06109	-	-	-	--
ENSG00000151834	18	16	4	53	182	173	0.243	0.793	0.037	0.784	2.132	1.734	0.357667	1.55	2.11558	1.15e-07	2.91e-05	GABRA2	gamma-aminobutyric acid type A receptor subunit alpha2 [Source:HGNC Symbol;Acc:HGNC:4076]	Environmental Information Processing;Organismal Systems;Human Diseases;Organismal Systems;Organismal Systems;Human Diseases	Signaling molecules and interaction;Nervous system;Substance dependence;Nervous system;Sensory system;Substance dependence	ko04080//Neuroactive ligand-receptor interaction;ko04723//Retrograde endocannabinoid signaling;ko05032//Morphine addiction;ko04727//GABAergic synapse;ko04742//Taste transduction;ko05033//Nicotine addiction	K05175;K05175;K05175;K05175;K05175;K05175	GO:0005886//plasma membrane;GO:0005887//integral component of plasma membrane;GO:0016020//membrane;GO:0016021//integral component of membrane;GO:0030054//cell junction;GO:0030285//integral component of synaptic vesicle membrane;GO:0030424//axon;GO:0030425//dendrite;GO:0030659//cytoplasmic vesicle membrane;GO:0031410//cytoplasmic vesicle;GO:0032590//dendrite membrane;GO:0034707//chloride channel c…	GO:0004888//transmembrane signaling receptor activity;GO:0004890//GABA-A receptor activity;GO:0005216//ion channel activity;GO:0005230//extracellular ligand-gated ion channel activity;GO:0005237//inhibitory extracellular ligand-gated ion channel activity;GO:0005254//chloride channel activity;GO:0008503//benzodiazepine receptor activity;GO:0022851//GABA-gated chloride ion channel activity;GO:00305…	GO:0001505//regulation of neurotransmitter levels;GO:0006811//ion transport;GO:0006821//chloride transport;GO:0006836//neurotransmitter transport;GO:0007165//signal transduction;GO:0007214//gamma-aminobutyric acid signaling pathway;GO:0007268//synaptic transmission;GO:0034220//ion transmembrane transport;GO:0042391//regulation of membrane potential;GO:0050877//neurological system process;GO:00519…	--
ENSG00000114251	253	195	126	852	992	466	1.569	1.954	1.788	13.777	11.96	4.381	1.77033	10.0393	2.50357	1.21e-07	3.01e-05	WNT5A	Wnt family member 5A [Source:HGNC Symbol;Acc:HGNC:12784]	Human Diseases;Human Diseases;Human Diseases;Human Diseases;Human Diseases;Organismal Systems;Environmental Information Processing;Human Diseases;Environmental Information Processing;Human Diseases;Environmental Information Processing;Human Diseases;Human Diseases;Cellular Processes;Organismal Systems;Human Diseases	Cancer: overview;Neurodegenerative disease;Neurodegenerative disease;Infectious disease: viral;Cancer: overview;Development and regeneration;Signal transduction;Cancer: specific types;Signal transduction;Endocrine and metabolic disease;Signal transduction;Cancer: specific types;Cancer: specific types;Cellular community - eukaryotes;Endocrine system;Cancer: specific types	ko05200//Pathways in cancer;ko05022//Pathways of neurodegeneration - multiple diseases;ko05010//Alzheimer disease;ko05165//Human papillomavirus infection;ko05205//Proteoglycans in cancer;ko04360//Axon guidance;ko04310//Wnt signaling pathway;ko05225//Hepatocellular carcinoma;ko04150//mTOR signaling pathway;ko04934//Cushing syndrome;ko04390//Hippo signaling pathway;ko05224//Breast cancer;ko05226//G…	K00444;K00444;K00444;K00444;K00444;K00444;K00444;K00444;K00444;K00444;K00444;K00444;K00444;K00444;K00444;K00444	GO:0005576//extracellular region;GO:0005615//extracellular space;GO:0005788//endoplasmic reticulum lumen;GO:0005796//Golgi lumen;GO:0005886//plasma membrane;GO:0009986//cell surface;GO:0030666//endocytic vesicle membrane;GO:0030669//clathrin-coated endocytic vesicle membrane;GO:0031012//extracellular matrix;GO:0070062//extracellular exosome;GO:0098794//postsynapse	GO:0005102//receptor binding;GO:0005109//frizzled binding;GO:0005115//receptor tyrosine kinase-like orphan receptor binding;GO:0005125//cytokine activity;GO:0005515//protein binding;GO:0005543//phospholipid binding;GO:0019904//protein domain specific binding;GO:0048018//receptor agonist activity;GO:1902379//chemoattractant activity involved in axon guidance	GO:0001667//ameboidal-type cell migration;GO:0001736//establishment of planar polarity;GO:0001756//somitogenesis;GO:0001819//positive regulation of cytokine production;GO:0001822//kidney development;GO:0001837//epithelial to mesenchymal transition;GO:0001843//neural tube closure;GO:0001934//positive regulation of protein phosphorylation;GO:0001938//positive regulation of endothelial cell prolifer…	--
ENSG00000196141	1686	1417	1723	3978	4965	4957	34.011	38.041	45.437	121.731	126.639	103.133	39.163	117.168	1.58101	1.36e-07	3.34e-05	SPATS2L	spermatogenesis associated serine rich 2 like [Source:HGNC Symbol;Acc:HGNC:24574]	-	-	-	-	GO:0005634//nucleus;GO:0005654//nucleoplasm;GO:0005730//nucleolus;GO:0005737//cytoplasm;GO:0005829//cytosol;GO:0032991//macromolecular complex	GO:0003723//RNA binding;GO:0005515//protein binding	-	--
ENSG00000084636	2371	1314	643	5995	5110	3620	33.305	17.292	17.964	100.724	74.533	56.887	22.8537	77.3813	1.75956	1.43e-07	3.43e-05	COL16A1	collagen type XVI alpha 1 chain [Source:HGNC Symbol;Acc:HGNC:2193]	Organismal Systems	Digestive system	ko04974//Protein digestion and absorption	K24339	GO:0005576//extracellular region;GO:0005581//collagen trimer;GO:0005588//collagen type V trimer;GO:0005597//collagen type XVI trimer;GO:0005615//extracellular space;GO:0005788//endoplasmic reticulum lumen;GO:0031012//extracellular matrix	GO:0005178//integrin binding;GO:0005201//extracellular matrix structural constituent;GO:0005515//protein binding;GO:0030020//extracellular matrix structural constituent conferring tensile strength	GO:0007155//cell adhesion;GO:0007229//integrin-mediated signaling pathway;GO:0007565//female pregnancy;GO:0030198//extracellular matrix organization;GO:0030199//collagen fibril organization;GO:0033622//integrin activation;GO:0033627//cell adhesion mediated by integrin;GO:0051894//positive regulation of focal adhesion assembly;GO:0071230//cellular response to amino acid stimulus	--
ENSG00000120820	461	440	360	1016	1596	1254	10.404	11.645	11.789	36.462	50.125	33.387	11.2793	39.9913	1.82601	1.44e-07	3.43e-05	GLT8D2	glycosyltransferase 8 domain containing 2 [Source:HGNC Symbol;Acc:HGNC:24890]	-	-	-	-	GO:0005794//Golgi apparatus;GO:0016020//membrane;GO:0016021//integral component of membrane	GO:0016740//transferase activity;GO:0016757//transferase activity, transferring glycosyl groups	-	--
ENSG00000087116	1596	3246	1557	8359	14753	8450	9.499	23.572	13.006	78.726	119.958	57.483	15.359	85.389	2.47497	1.46e-07	3.43e-05	ADAMTS2	ADAM metallopeptidase with thrombospondin type 1 motif 2 [Source:HGNC Symbol;Acc:HGNC:218]	-	-	-	-	GO:0005576//extracellular region;GO:0031012//extracellular matrix	GO:0004222//metalloendopeptidase activity;GO:0008233//peptidase activity;GO:0008237//metallopeptidase activity;GO:0008270//zinc ion binding;GO:0016787//hydrolase activity;GO:0046872//metal ion binding	GO:0006508//proteolysis;GO:0007283//spermatogenesis;GO:0016485//protein processing;GO:0030198//extracellular matrix organization;GO:0030199//collagen fibril organization;GO:0030324//lung development;GO:0030574//collagen catabolic process;GO:0043588//skin development	--
ENSG00000110492	972	367	1894	8350	6047	7445	43.513	23.409	142.273	694.595	429.29	455.197	69.7317	526.361	2.91617	1.62e-07	3.73e-05	MDK	midkine [Source:HGNC Symbol;Acc:HGNC:6972]	-	-	-	-	GO:0005576//extracellular region;GO:0005737//cytoplasm;GO:0042995//cell projection	GO:0005515//protein binding;GO:0008083//growth factor activity;GO:0008201//heparin binding;GO:0035374//chondroitin sulfate binding;GO:1904399//heparan sulfate binding	GO:0001662//behavioral fear response;GO:0002232//leukocyte chemotaxis involved in inflammatory response;GO:0002286//T cell activation involved in immune response;GO:0002690//positive regulation of leukocyte chemotaxis;GO:0007010//cytoskeleton organization;GO:0007162//negative regulation of cell adhesion;GO:0007165//signal transduction;GO:0007399//nervous system development;GO:0007614//short-term …	--
ENSG00000196562	3236	2091	3134	8001	9795	7788	50.807	41.661	55.703	144.279	152.138	122.402	49.3903	139.606	1.49906	1.63e-07	3.73e-05	SULF2	sulfatase 2 [Source:HGNC Symbol;Acc:HGNC:20392]	-	-	-	-	GO:0005615//extracellular space;GO:0005783//endoplasmic reticulum;GO:0005794//Golgi apparatus;GO:0005795//Golgi stack;GO:0005886//plasma membrane;GO:0009986//cell surface	GO:0003824//catalytic activity;GO:0004065//arylsulfatase activity;GO:0005509//calcium ion binding;GO:0005539//glycosaminoglycan binding;GO:0008449//N-acetylglucosamine-6-sulfatase activity;GO:0008484//sulfuric ester hydrolase activity;GO:0016787//hydrolase activity;GO:0046872//metal ion binding	GO:0001822//kidney development;GO:0002063//chondrocyte development;GO:0003094//glomerular filtration;GO:0009611//response to wounding;GO:0010575//positive regulation of vascular endothelial growth factor production;GO:0014846//esophagus smooth muscle contraction;GO:0030177//positive regulation of Wnt signaling pathway;GO:0030201//heparan sulfate proteoglycan metabolic process;GO:0032836//glomerul…	--
ENSG00000180871	1012	148	131	23	11	27	13.288	2.395	2.661	0.814	0.202	0.676	6.11467	0.564	-3.43851	1.75e-07	3.96e-05	CXCR2	C-X-C motif chemokine receptor 2 [Source:HGNC Symbol;Acc:HGNC:6027]	Environmental Information Processing;Cellular Processes;Human Diseases;Environmental Information Processing;Organismal Systems;Environmental Information Processing;Human Diseases	Signaling molecules and interaction;Transport and catabolism;Infectious disease: viral;Signal transduction;Immune system;Signaling molecules and interaction;Infectious disease: bacterial	ko04060//Cytokine-cytokine receptor interaction;ko04144//Endocytosis;ko05163//Human cytomegalovirus infection;ko04072//Phospholipase D signaling pathway;ko04062//Chemokine signaling pathway;ko04061//Viral protein interaction with cytokine and cytokine receptor;ko05120//Epithelial cell signaling in Helicobacter pylori infection	K05050;K05050;K05050;K05050;K05050;K05050;K05050	GO:0005654//nucleoplasm;GO:0005886//plasma membrane;GO:0005887//integral component of plasma membrane;GO:0009897//external side of plasma membrane;GO:0009986//cell surface;GO:0015630//microtubule cytoskeleton;GO:0016020//membrane;GO:0016021//integral component of membrane;GO:0030667//secretory granule membrane;GO:0042629//mast cell granule;GO:0072686//mitotic spindle	GO:0004918//interleukin-8 receptor activity;GO:0004930//G-protein coupled receptor activity;GO:0005515//protein binding;GO:0016493//C-C chemokine receptor activity;GO:0016494//C-X-C chemokine receptor activity;GO:0019957//C-C chemokine binding;GO:0019959//interleukin-8 binding	GO:0002407//dendritic cell chemotaxis;GO:0006935//chemotaxis;GO:0006954//inflammatory response;GO:0006955//immune response;GO:0006968//cellular defense response;GO:0007165//signal transduction;GO:0007166//cell surface receptor signaling pathway;GO:0007186//G-protein coupled receptor signaling pathway;GO:0007200//phospholipase C-activating G-protein coupled receptor signaling pathway;GO:0007204//p…	--
ENSG00000175183	657	260	372	1045	1158	1190	27.105	13.062	22.009	69.487	66.565	57.346	20.7253	64.466	1.63714	1.92e-07	4.28e-05	CSRP2	cysteine and glycine rich protein 2 [Source:HGNC Symbol;Acc:HGNC:2470]	-	-	-	-	GO:0005634//nucleus;GO:0005737//cytoplasm;GO:0005925//focal adhesion;GO:0030018//Z disc	GO:0003674//molecular_function;GO:0005515//protein binding;GO:0008307//structural constituent of muscle;GO:0042805//actinin binding;GO:0046872//metal ion binding	GO:0030036//actin cytoskeleton organization;GO:0030154//cell differentiation;GO:0045214//sarcomere organization;GO:0060537//muscle tissue development	--
ENSG00000183196	55	24	151	805	1207	430	0.246	0.132	0.969	6.185	8.037	2.653	0.449	5.625	3.64707	1.99e-07	4.38e-05	CHST6	carbohydrate sulfotransferase 6 [Source:HGNC Symbol;Acc:HGNC:6938]	Metabolism	Glycan biosynthesis and metabolism	ko00533//Glycosaminoglycan biosynthesis - keratan sulfate	K09671	GO:0000139//Golgi membrane;GO:0005794//Golgi apparatus;GO:0005802//trans-Golgi network;GO:0016020//membrane;GO:0016021//integral component of membrane	GO:0001517//N-acetylglucosamine 6-O-sulfotransferase activity;GO:0008146//sulfotransferase activity;GO:0016740//transferase activity;GO:0045130//keratan sulfotransferase activity	GO:0005975//carbohydrate metabolic process;GO:0006044//N-acetylglucosamine metabolic process;GO:0006790//sulfur compound metabolic process;GO:0018146//keratan sulfate biosynthetic process	--
ENSG00000188536	9033	5450	248	198	187	279	587.512	437.258	23.168	20.737	17.001	21.249	349.313	19.6623	-4.15101	2.1e-07	4.52e-05	HBA2	hemoglobin subunit alpha 2 [Source:HGNC Symbol;Acc:HGNC:4824]	Human Diseases;Human Diseases	Infectious disease: parasitic;Infectious disease: parasitic	ko05143//African trypanosomiasis;ko05144//Malaria	K13822;K13822	GO:0005576//extracellular region;GO:0005615//extracellular space;GO:0005829//cytosol;GO:0005833//hemoglobin complex;GO:0016020//membrane;GO:0022627//cytosolic small ribosomal subunit;GO:0031838//haptoglobin-hemoglobin complex;GO:0070062//extracellular exosome;GO:0071682//endocytic vesicle lumen;GO:0072562//blood microparticle	GO:0004601//peroxidase activity;GO:0005344//oxygen transporter activity;GO:0005506//iron ion binding;GO:0005515//protein binding;GO:0019825//oxygen binding;GO:0020037//heme binding;GO:0031720//haptoglobin binding;GO:0043177//organic acid binding;GO:0046872//metal ion binding	GO:0010942//positive regulation of cell death;GO:0015670//carbon dioxide transport;GO:0015671//oxygen transport;GO:0030185//nitric oxide transport;GO:0042542//response to hydrogen peroxide;GO:0042744//hydrogen peroxide catabolic process;GO:0098869//cellular oxidant detoxification	--
ENSG00000187955	10423	15716	10987	41707	43791	42181	62.72	130.838	88.877	423.379	364.062	314.952	94.145	367.464	1.96465	2.1e-07	4.52e-05	COL14A1	collagen type XIV alpha 1 chain [Source:HGNC Symbol;Acc:HGNC:2191]	Organismal Systems	Digestive system	ko04974//Protein digestion and absorption	K08133	GO:0005576//extracellular region;GO:0005581//collagen trimer;GO:0005596//collagen type XIV trimer;GO:0005614//interstitial matrix;GO:0005615//extracellular space;GO:0005788//endoplasmic reticulum lumen;GO:0031012//extracellular matrix	GO:0003723//RNA binding;GO:0005201//extracellular matrix structural constituent;GO:0005515//protein binding;GO:0005518//collagen binding;GO:0030020//extracellular matrix structural constituent conferring tensile strength;GO:0030674//protein binding, bridging	GO:0007155//cell adhesion;GO:0030198//extracellular matrix organization;GO:0030199//collagen fibril organization;GO:0098609//cell-cell adhesion	--
ENSG00000087303	787	811	1011	3168	4437	2607	6.054	8.517	12.117	43.005	52.556	24.326	8.896	39.9623	2.16741	2.14e-07	4.52e-05	NID2	nidogen 2 [Source:HGNC Symbol;Acc:HGNC:13389]	-	-	-	-	GO:0005576//extracellular region;GO:0005604//basement membrane;GO:0005615//extracellular space;GO:0005886//plasma membrane;GO:0031012//extracellular matrix;GO:0070062//extracellular exosome	GO:0005201//extracellular matrix structural constituent;GO:0005509//calcium ion binding;GO:0005515//protein binding;GO:0005518//collagen binding	GO:0007155//cell adhesion;GO:0007160//cell-matrix adhesion;GO:0071711//basement membrane organization	--
ENSG00000122641	639	180	653	1631	4060	2302	4.811	1.721	6.212	18.995	39.823	17.921	4.248	25.5797	2.59014	2.15e-07	4.52e-05	INHBA	inhibin subunit beta A [Source:HGNC Symbol;Acc:HGNC:6066]	Environmental Information Processing;Cellular Processes;Environmental Information Processing	Signaling molecules and interaction;Cellular community - eukaryotes;Signal transduction	ko04060//Cytokine-cytokine receptor interaction;ko04550//Signaling pathways regulating pluripotency of stem cells;ko04350//TGF-beta signaling pathway	K04667;K04667;K04667	GO:0005576//extracellular region;GO:0005615//extracellular space;GO:0043509//activin A complex;GO:0043512//inhibin A complex;GO:0048471//perinuclear region of cytoplasm	GO:0005102//receptor binding;GO:0005125//cytokine activity;GO:0005179//hormone activity;GO:0005515//protein binding;GO:0008083//growth factor activity;GO:0017046//peptide hormone binding;GO:0034711//inhibin binding;GO:0042802//identical protein binding;GO:0044877//macromolecular complex binding;GO:0070699//type II activin receptor binding	GO:0001541//ovarian follicle development;GO:0001707//mesoderm formation;GO:0001942//hair follicle development;GO:0002244//hematopoietic progenitor cell differentiation;GO:0006357//regulation of transcription from RNA polymerase II promoter;GO:0006952//defense response;GO:0007165//signal transduction;GO:0007166//cell surface receptor signaling pathway;GO:0007267//cell-cell signaling;GO:0007399//ne…	--
ENSG00000019186	32	1	27	106	691	227	0.834	0.026	0.546	3.225	18.398	5.41	0.468667	9.011	4.26505	2.54e-07	5.26e-05	CYP24A1	cytochrome P450 family 24 subfamily A member 1 [Source:HGNC Symbol;Acc:HGNC:2602]	Metabolism;Human Diseases;Organismal Systems;Metabolism	Global and overview maps;Cancer: overview;Endocrine system;Lipid metabolism	ko01100//Metabolic pathways;ko05206//MicroRNAs in cancer;ko04928//Parathyroid hormone synthesis, secretion and action;ko00100//Steroid biosynthesis	K07436;K07436;K07436;K07436	GO:0005739//mitochondrion;GO:0005743//mitochondrial inner membrane	GO:0004497//monooxygenase activity;GO:0005506//iron ion binding;GO:0008403//25-hydroxycholecalciferol-24-hydroxylase activity;GO:0016491//oxidoreductase activity;GO:0016705//oxidoreductase activity, acting on paired donors, with incorporation or reduction of molecular oxygen;GO:0020037//heme binding;GO:0030342//1-alpha,25-dihydroxyvitamin D3 24-hydroxylase activity;GO:0046872//metal ion binding;G…	GO:0001649//osteoblast differentiation;GO:0006629//lipid metabolic process;GO:0006766//vitamin metabolic process;GO:0010430//fatty acid omega-oxidation;GO:0033280//response to vitamin D;GO:0042359//vitamin D metabolic process;GO:0042369//vitamin D catabolic process;GO:0070561//vitamin D receptor signaling pathway	--
ENSG00000106080	640	474	818	1843	3230	2319	7.349	6.415	13.601	32.911	55.14	31.216	9.12167	39.7557	2.12379	2.72e-07	5.58e-05	FKBP14	FKBP prolyl isomerase 14 [Source:HGNC Symbol;Acc:HGNC:18625]	-	-	-	-	GO:0005783//endoplasmic reticulum;GO:0005788//endoplasmic reticulum lumen	GO:0003755//peptidyl-prolyl cis-trans isomerase activity;GO:0005509//calcium ion binding;GO:0005515//protein binding;GO:0016853//isomerase activity;GO:0046872//metal ion binding	GO:0000413//protein peptidyl-prolyl isomerization	--
ENSG00000157168	212	43	493	2222	3368	1998	2.258	1.963	11.081	48.918	61.208	33.114	5.10067	47.7467	3.22664	2.94e-07	5.96e-05	NRG1	neuregulin 1 [Source:HGNC Symbol;Acc:HGNC:7997]	Human Diseases;Environmental Information Processing;Human Diseases	Neurodegenerative disease;Signal transduction;Drug resistance: antineoplastic	ko05014//Amyotrophic lateral sclerosis;ko04012//ErbB signaling pathway;ko01521//EGFR tyrosine kinase inhibitor resistance	K05455;K05455;K05455	GO:0005576//extracellular region;GO:0005615//extracellular space;GO:0005634//nucleus;GO:0005654//nucleoplasm;GO:0005886//plasma membrane;GO:0016020//membrane;GO:0016021//integral component of membrane;GO:0016324//apical plasma membrane	GO:0003712//transcription cofactor activity;GO:0005102//receptor binding;GO:0005125//cytokine activity;GO:0005178//integrin binding;GO:0005515//protein binding;GO:0008083//growth factor activity;GO:0030296//protein tyrosine kinase activator activity;GO:0030297//transmembrane receptor protein tyrosine kinase activator activity;GO:0030971//receptor tyrosine kinase binding;GO:0043125//ErbB-3 class r…	GO:0003222//ventricular trabecula myocardium morphogenesis;GO:0007154//cell communication;GO:0007165//signal transduction;GO:0007169//transmembrane receptor protein tyrosine kinase signaling pathway;GO:0007171//activation of transmembrane receptor protein tyrosine kinase activity;GO:0007399//nervous system development;GO:0008283//cell proliferation;GO:0008284//positive regulation of cell prolifer…	--
ENSG00000260428	0	1	9	95	104	133	0	0.092	0.961	11.251	10.834	11.322	0.351	11.1357	4.98757	3.08e-07	6.11e-05	SCX	scleraxis bHLH transcription factor [Source:HGNC Symbol;Acc:HGNC:32322]	-	-	-	-	GO:0000785//chromatin;GO:0005634//nucleus;GO:0005667//transcription factor complex	GO:0000977//RNA polymerase II regulatory region sequence-specific DNA binding;GO:0000978//RNA polymerase II core promoter proximal region sequence-specific DNA binding;GO:0000981//RNA polymerase II transcription factor activity, sequence-specific DNA binding;GO:0000987//core promoter proximal region sequence-specific DNA binding;GO:0001228//transcriptional activator activity, RNA polymerase II tr…	GO:0001707//mesoderm formation;GO:0001894//tissue homeostasis;GO:0001958//endochondral ossification;GO:0002062//chondrocyte differentiation;GO:0003179//heart valve morphogenesis;GO:0003188//heart valve formation;GO:0006351//transcription, DNA-templated;GO:0006357//regulation of transcription from RNA polymerase II promoter;GO:0008284//positive regulation of cell proliferation;GO:0010628//positive…	bHLH
ENSG00000123989	187	124	68	391	519	369	2.533	2.241	1.125	7.714	8.861	5.199	1.96633	7.258	1.88406	3.14e-07	6.14e-05	CHPF	chondroitin polymerizing factor [Source:HGNC Symbol;Acc:HGNC:24291]	Metabolism;Metabolism	Global and overview maps;Glycan biosynthesis and metabolism	ko01100//Metabolic pathways;ko00532//Glycosaminoglycan biosynthesis - chondroitin sulfate / dermatan sulfate	K00747;K00747	GO:0000139//Golgi membrane;GO:0005737//cytoplasm;GO:0005739//mitochondrion;GO:0005759//mitochondrial matrix;GO:0005794//Golgi apparatus;GO:0005829//cytosol;GO:0016020//membrane;GO:0016021//integral component of membrane;GO:0032580//Golgi cisterna membrane	GO:0008376//acetylgalactosaminyltransferase activity;GO:0016740//transferase activity;GO:0016757//transferase activity, transferring glycosyl groups;GO:0046872//metal ion binding;GO:0047238//glucuronosyl-N-acetylgalactosaminyl-proteoglycan 4-beta-N-acetylgalactosaminyltransferase activity;GO:0050510//N-acetylgalactosaminyl-proteoglycan 3-beta-glucuronosyltransferase activity	GO:0030206//chondroitin sulfate biosynthetic process	--
ENSG00000206172	22574	12582	374	475	370	517	1577.69	1078.88	37.443	53.573	36.185	42.274	898.008	44.0107	-4.3508	3.23e-07	6.24e-05	HBA1	hemoglobin subunit alpha 1 [Source:HGNC Symbol;Acc:HGNC:4823]	Human Diseases;Human Diseases	Infectious disease: parasitic;Infectious disease: parasitic	ko05143//African trypanosomiasis;ko05144//Malaria	K13822;K13822	GO:0005576//extracellular region;GO:0005615//extracellular space;GO:0005829//cytosol;GO:0005833//hemoglobin complex;GO:0016020//membrane;GO:0022627//cytosolic small ribosomal subunit;GO:0031838//haptoglobin-hemoglobin complex;GO:0070062//extracellular exosome;GO:0071682//endocytic vesicle lumen;GO:0072562//blood microparticle	GO:0004601//peroxidase activity;GO:0005344//oxygen transporter activity;GO:0005506//iron ion binding;GO:0005515//protein binding;GO:0019825//oxygen binding;GO:0020037//heme binding;GO:0031720//haptoglobin binding;GO:0043177//organic acid binding;GO:0046872//metal ion binding	GO:0010942//positive regulation of cell death;GO:0015670//carbon dioxide transport;GO:0015671//oxygen transport;GO:0030185//nitric oxide transport;GO:0042542//response to hydrogen peroxide;GO:0042744//hydrogen peroxide catabolic process;GO:0098869//cellular oxidant detoxification	--
ENSG00000095587	0	10	4	120	93	120	0	0.068	0.032	1.071	0.72	0.777	0.0333333	0.856	4.68257	3.32e-07	6.33e-05	TLL2	tolloid like 2 [Source:HGNC Symbol;Acc:HGNC:11844]	-	-	-	-	GO:0005576//extracellular region	GO:0004222//metalloendopeptidase activity;GO:0004252//serine-type endopeptidase activity;GO:0005509//calcium ion binding;GO:0008233//peptidase activity;GO:0008237//metallopeptidase activity;GO:0008270//zinc ion binding;GO:0016787//hydrolase activity;GO:0046872//metal ion binding	GO:0006508//proteolysis;GO:0030154//cell differentiation;GO:0030199//collagen fibril organization;GO:0048632//negative regulation of skeletal muscle tissue growth	--
ENSG00000134986	1426	2839	2711	9878	17795	8948	38.933	75.201	76.637	304.396	481.207	204.45	63.5903	330.018	2.37566	3.34e-07	6.33e-05	NREP	neuronal regeneration related protein [Source:HGNC Symbol;Acc:HGNC:16834]	-	-	-	-	GO:0005634//nucleus;GO:0005737//cytoplasm	GO:0005515//protein binding	GO:0017015//regulation of transforming growth factor beta receptor signaling pathway;GO:0031103//axon regeneration;GO:0045664//regulation of neuron differentiation	--
ENSG00000152049	83	45	53	197	247	211	1.067	0.713	1.086	4.144	4.602	3.357	0.955333	4.03433	2.07825	3.99e-07	7.47e-05	KCNE4	potassium voltage-gated channel subfamily E regulatory subunit 4 [Source:HGNC Symbol;Acc:HGNC:6244]	-	-	-	-	GO:0016020//membrane;GO:0016021//integral component of membrane;GO:0016324//apical plasma membrane	GO:0005244//voltage-gated ion channel activity;GO:0005249//voltage-gated potassium channel activity;GO:0005251//delayed rectifier potassium channel activity;GO:0005267//potassium channel activity;GO:0005515//protein binding;GO:0015459//potassium channel regulator activity;GO:0044325//ion channel binding;GO:1902282//voltage-gated potassium channel activity involved in ventricular cardiac muscle ce…	GO:0006811//ion transport;GO:0006813//potassium ion transport;GO:0034765//regulation of ion transmembrane transport;GO:0060307//regulation of ventricular cardiac muscle cell membrane repolarization;GO:0071805//potassium ion transmembrane transport;GO:0086005//ventricular cardiac muscle cell action potential;GO:0086011//membrane repolarization during action potential;GO:0086091//regulation of hear…	--
ENSG00000117122	303	244	98	1029	1063	534	12.415	10.577	4.735	58.064	52.12	21.59	9.24233	43.9247	2.2487	4.54e-07	8.42e-05	MFAP2	microfibril associated protein 2 [Source:HGNC Symbol;Acc:HGNC:7033]	-	-	-	-	GO:0001527//microfibril;GO:0005576//extracellular region	GO:0005201//extracellular matrix structural constituent;GO:0005515//protein binding	GO:0048048//embryonic eye morphogenesis;GO:0048050//post-embryonic eye morphogenesis	--
ENSG00000168779	292	196	130	670	955	483	6.773	7.03	2.106	18.509	23.679	10.94	5.303	17.7093	1.73963	4.63e-07	8.5e-05	SHOX2	short stature homeobox 2 [Source:HGNC Symbol;Acc:HGNC:10854]	-	-	-	-	GO:0000785//chromatin;GO:0005634//nucleus	GO:0000981//RNA polymerase II transcription factor activity, sequence-specific DNA binding;GO:0003677//DNA binding;GO:0005515//protein binding;GO:1990837//sequence-specific double-stranded DNA binding	GO:0000122//negative regulation of transcription from RNA polymerase II promoter;GO:0001501//skeletal system development;GO:0001649//osteoblast differentiation;GO:0002027//regulation of heart rate;GO:0002053//positive regulation of mesenchymal cell proliferation;GO:0002062//chondrocyte differentiation;GO:0002063//chondrocyte development;GO:0003163//sinoatrial node development;GO:0003170//heart va…	Homeobox
ENSG00000152402	1592	826	1049	1819	3782	4018	6.726	4.563	4.783	9.808	16.299	14.978	5.35733	13.695	1.35406	4.87e-07	8.84e-05	GUCY1A2	guanylate cyclase 1 soluble subunit alpha 2 [Source:HGNC Symbol;Acc:HGNC:4684]	Metabolism;Environmental Information Processing;Organismal Systems;Organismal Systems;Metabolism;Organismal Systems;Organismal Systems;Organismal Systems;Cellular Processes;Organismal Systems;Organismal Systems	Global and overview maps;Signal transduction;Endocrine system;Circulatory system;Nucleotide metabolism;Immune system;Environmental adaptation;Digestive system;Cellular community - eukaryotes;Endocrine system;Nervous system	ko01100//Metabolic pathways;ko04022//cGMP-PKG signaling pathway;ko04921//Oxytocin signaling pathway;ko04270//Vascular smooth muscle contraction;ko00230//Purine metabolism;ko04611//Platelet activation;ko04713//Circadian entrainment;ko04970//Salivary secretion;ko04540//Gap junction;ko04924//Renin secretion;ko04730//Long-term depression	K12318;K12318;K12318;K12318;K12318;K12318;K12318;K12318;K12318;K12318;K12318	GO:0005737//cytoplasm	GO:0000166//nucleotide binding;GO:0004383//guanylate cyclase activity;GO:0005515//protein binding;GO:0005525//GTP binding;GO:0016829//lyase activity;GO:0016849//phosphorus-oxygen lyase activity;GO:0020037//heme binding	GO:0006182//cGMP biosynthetic process;GO:0007165//signal transduction;GO:0009190//cyclic nucleotide biosynthetic process;GO:0010750//positive regulation of nitric oxide mediated signal transduction;GO:0035556//intracellular signal transduction	--
ENSG00000144868	38	49	52	161	254	276	0.449	1.571	3.182	9.682	9.594	13.01	1.734	10.762	2.63377	5.92e-07	0.00010639	TMEM108	transmembrane protein 108 [Source:HGNC Symbol;Acc:HGNC:28451]	-	-	-	-	GO:0005575//cellular_component;GO:0005768//endosome;GO:0005769//early endosome;GO:0010008//endosome membrane;GO:0014069//postsynaptic density;GO:0016020//membrane;GO:0016021//integral component of membrane;GO:0030054//cell junction;GO:0030424//axon;GO:0030425//dendrite;GO:0036477//somatodendritic compartment;GO:0042995//cell projection;GO:0045202//synapse;GO:1904115//axon cytoplasm	GO:0003674//molecular_function;GO:0005515//protein binding	GO:0006898//receptor-mediated endocytosis;GO:0008090//retrograde axonal transport;GO:0008150//biological_process;GO:0021542//dentate gyrus development;GO:0031175//neuron projection development;GO:0051388//positive regulation of neurotrophin TRK receptor signaling pathway;GO:0097106//postsynaptic density organization;GO:0097484//dendrite extension;GO:0098815//modulation of excitatory postsynaptic …	--
ENSG00000185942	175	41	41	417	520	245	0.465	0.202	0.303	3.933	3.555	1.056	0.323333	2.848	3.13885	6.19e-07	0.000110076	NKAIN3	sodium/potassium transporting ATPase interacting 3 [Source:HGNC Symbol;Acc:HGNC:26829]	-	-	-	-	GO:0005886//plasma membrane;GO:0016020//membrane;GO:0016021//integral component of membrane	-	GO:0002028//regulation of sodium ion transport	--
ENSG00000163394	0	5	10	126	360	34	0	0.132	0.308	4.36	10.804	0.854	0.146667	5.33933	5.18605	6.27e-07	0.000110399	CCKAR	cholecystokinin A receptor [Source:HGNC Symbol;Acc:HGNC:1570]	Environmental Information Processing;Environmental Information Processing;Organismal Systems;Organismal Systems	Signaling molecules and interaction;Signal transduction;Digestive system;Endocrine system	ko04080//Neuroactive ligand-receptor interaction;ko04020//Calcium signaling pathway;ko04972//Pancreatic secretion;ko04911//Insulin secretion	K04194;K04194;K04194;K04194	GO:0005654//nucleoplasm;GO:0005829//cytosol;GO:0005886//plasma membrane;GO:0005887//integral component of plasma membrane;GO:0016020//membrane;GO:0016021//integral component of membrane	GO:0004930//G-protein coupled receptor activity;GO:0004951//cholecystokinin receptor activity;GO:0017046//peptide hormone binding	GO:0001764//neuron migration;GO:0007165//signal transduction;GO:0007186//G-protein coupled receptor signaling pathway;GO:0007200//phospholipase C-activating G-protein coupled receptor signaling pathway;GO:0007409//axonogenesis;GO:0030900//forebrain development;GO:0038188//cholecystokinin signaling pathway;GO:0046883//regulation of hormone secretion	--
ENSG00000152661	6700	2204	4304	12226	18195	11102	95.466	38.102	86.033	267.443	321.217	175.567	73.2003	254.742	1.79912	6.37e-07	0.000110952	GJA1	gap junction protein alpha 1 [Source:HGNC Symbol;Acc:HGNC:4274]	Cellular Processes;Human Diseases	Cellular community - eukaryotes;Cardiovascular disease	ko04540//Gap junction;ko05412//Arrhythmogenic right ventricular cardiomyopathy	K07372;K07372	GO:0000139//Golgi membrane;GO:0005654//nucleoplasm;GO:0005737//cytoplasm;GO:0005739//mitochondrion;GO:0005783//endoplasmic reticulum;GO:0005789//endoplasmic reticulum membrane;GO:0005794//Golgi apparatus;GO:0005829//cytosol;GO:0005882//intermediate filament;GO:0005886//plasma membrane;GO:0005887//integral component of plasma membrane;GO:0005911//cell-cell junction;GO:0005916//fascia adherens;GO:0…	GO:0005102//receptor binding;GO:0005243//gap junction channel activity;GO:0005515//protein binding;GO:0008013//beta-catenin binding;GO:0015075//ion transmembrane transporter activity;GO:0015562//efflux transmembrane transporter activity;GO:0015631//tubulin binding;GO:0022857//transmembrane transporter activity;GO:0034634//glutathione transmembrane transporter activity;GO:0048487//beta-tubulin bin…	GO:0000132//establishment of mitotic spindle orientation;GO:0001649//osteoblast differentiation;GO:0001701//in utero embryonic development;GO:0001764//neuron migration;GO:0001947//heart looping;GO:0002070//epithelial cell maturation;GO:0002088//lens development in camera-type eye;GO:0003161//cardiac conduction system development;GO:0003294//atrial ventricular junction remodeling;GO:0007154//cell …	--
ENSG00000148848	817	1236	5657	27789	35447	17477	4.717	7.185	38.474	214.705	242.539	97.325	16.792	184.856	3.46056	7.29e-07	0.000125011	ADAM12	ADAM metallopeptidase domain 12 [Source:HGNC Symbol;Acc:HGNC:190]	-	-	-	-	GO:0005576//extracellular region;GO:0005654//nucleoplasm;GO:0005886//plasma membrane;GO:0016020//membrane;GO:0016021//integral component of membrane	GO:0004222//metalloendopeptidase activity;GO:0005515//protein binding;GO:0008233//peptidase activity;GO:0008237//metallopeptidase activity;GO:0016787//hydrolase activity;GO:0017124//SH3 domain binding;GO:0046872//metal ion binding	GO:0006508//proteolysis;GO:0007155//cell adhesion;GO:0007229//integrin-mediated signaling pathway;GO:0007520//myoblast fusion;GO:0045766//positive regulation of angiogenesis	--
ENSG00000119042	725	492	306	1234	1176	1239	9.261	7.966	5.413	23.376	17.54	18.331	7.54667	19.749	1.38787	7.32e-07	0.000125011	SATB2	SATB homeobox 2 [Source:HGNC Symbol;Acc:HGNC:21637]	-	-	-	-	GO:0000118//histone deacetylase complex;GO:0000785//chromatin;GO:0005634//nucleus;GO:0005654//nucleoplasm;GO:0005667//transcription factor complex;GO:0016363//nuclear matrix	GO:0000977//RNA polymerase II regulatory region sequence-specific DNA binding;GO:0000978//RNA polymerase II core promoter proximal region sequence-specific DNA binding;GO:0000981//RNA polymerase II transcription factor activity, sequence-specific DNA binding;GO:0001228//transcriptional activator activity, RNA polymerase II transcription regulatory region sequence-specific binding;GO:0003677//DNA …	GO:0000122//negative regulation of transcription from RNA polymerase II promoter;GO:0001764//neuron migration;GO:0002076//osteoblast development;GO:0006325//chromatin organization;GO:0006338//chromatin remodeling;GO:0006357//regulation of transcription from RNA polymerase II promoter;GO:0009880//embryonic pattern specification;GO:0010468//regulation of gene expression;GO:0021902//commitment of ne…	CUT
ENSG00000175567	856	1137	388	106	95	147	19.505	31.924	12.679	3.895	3.611	3.942	21.3693	3.816	-2.48541	8.07e-07	0.000136578	UCP2	uncoupling protein 2 [Source:HGNC Symbol;Acc:HGNC:12518]	-	-	-	-	GO:0005737//cytoplasm;GO:0005739//mitochondrion;GO:0005743//mitochondrial inner membrane;GO:0016020//membrane;GO:0016021//integral component of membrane;GO:0031966//mitochondrial membrane	GO:0005515//protein binding;GO:0017077//oxidative phosphorylation uncoupler activity	GO:0000303//response to superoxide;GO:0001666//response to hypoxia;GO:0006839//mitochondrial transport;GO:0007565//female pregnancy;GO:0007568//aging;GO:0009409//response to cold;GO:0009749//response to glucose;GO:0010942//positive regulation of cell death;GO:0032869//cellular response to insulin stimulus;GO:0032870//cellular response to hormone stimulus;GO:0034198//cellular response to amino aci…	--
ENSG00000182985	1200	465	374	1341	2508	1844	17.803	9.217	8.991	26.715	44.266	32.983	12.0037	34.6547	1.52957	8.24e-07	0.000138077	CADM1	cell adhesion molecule 1 [Source:HGNC Symbol;Acc:HGNC:5951]	Environmental Information Processing	Signaling molecules and interaction	ko04514//Cell adhesion molecules	K06781	GO:0005886//plasma membrane;GO:0005911//cell-cell junction;GO:0014069//postsynaptic density;GO:0016020//membrane;GO:0016021//integral component of membrane;GO:0016323//basolateral plasma membrane;GO:0030054//cell junction;GO:0043005//neuron projection;GO:0045202//synapse	GO:0005102//receptor binding;GO:0005515//protein binding;GO:0030165//PDZ domain binding;GO:0042803//protein homodimerization activity;GO:0050839//cell adhesion molecule binding	GO:0001819//positive regulation of cytokine production;GO:0001889//liver development;GO:0002376//immune system process;GO:0006915//apoptotic process;GO:0007155//cell adhesion;GO:0007156//homophilic cell adhesion via plasma membrane adhesion molecules;GO:0007157//heterophilic cell-cell adhesion via plasma membrane cell adhesion molecules;GO:0007283//spermatogenesis;GO:0007420//brain development;GO…	--
ENSG00000164932	514	245	805	2136	3350	2104	15.95	9.12	35.415	105.99	143.446	75.526	20.1617	108.321	2.42562	8.51e-07	0.000141228	CTHRC1	collagen triple helix repeat containing 1 [Source:HGNC Symbol;Acc:HGNC:18831]	-	-	-	-	GO:0005576//extracellular region;GO:0005581//collagen trimer;GO:0005615//extracellular space;GO:0005737//cytoplasm;GO:0031012//extracellular matrix	GO:0005109//frizzled binding;GO:0005201//extracellular matrix structural constituent;GO:0017147//Wnt-protein binding	GO:0016477//cell migration;GO:0032092//positive regulation of protein binding;GO:0033690//positive regulation of osteoblast proliferation;GO:0043932//ossification involved in bone remodeling;GO:0045669//positive regulation of osteoblast differentiation;GO:0060071//Wnt signaling pathway, planar cell polarity pathway;GO:0060122//inner ear receptor stereocilium organization;GO:0090090//negative regu…	--
ENSG00000164574	1075	698	742	2057	2606	1796	8.889	14.035	16.592	35.681	32.935	19.142	13.172	29.2527	1.15109	9.3e-07	0.000152889	GALNT10	polypeptide N-acetylgalactosaminyltransferase 10 [Source:HGNC Symbol;Acc:HGNC:19873]	Metabolism;Metabolism;Metabolism	Global and overview maps;Glycan biosynthesis and metabolism;Glycan biosynthesis and metabolism	ko01100//Metabolic pathways;ko00514//Other types of O-glycan biosynthesis;ko00512//Mucin type O-glycan biosynthesis	K00710;K00710;K00710	GO:0000139//Golgi membrane;GO:0005794//Golgi apparatus;GO:0016020//membrane;GO:0016021//integral component of membrane	GO:0004653//polypeptide N-acetylgalactosaminyltransferase activity;GO:0005515//protein binding;GO:0016740//transferase activity;GO:0016757//transferase activity, transferring glycosyl groups;GO:0030246//carbohydrate binding;GO:0046872//metal ion binding	GO:0006486//protein glycosylation;GO:0006493//protein O-linked glycosylation;GO:0016266//O-glycan processing	--
ENSG00000206052	274	77	109	364	471	558	1.133	0.435	1.542	2.729	3.169	5.483	1.03667	3.79367	1.87164	9.63e-07	0.00015685	DOK6	docking protein 6 [Source:HGNC Symbol;Acc:HGNC:28301]	-	-	-	-	GO:0005737//cytoplasm;GO:0005829//cytosol	GO:0005515//protein binding	GO:0007169//transmembrane receptor protein tyrosine kinase signaling pathway;GO:0043410//positive regulation of MAPK cascade	--
ENSG00000135547	170	79	131	525	668	311	2.425	1.482	2.783	12.133	13.814	5.337	2.23	10.428	2.22535	1.03e-06	0.000164657	HEY2	hes related family bHLH transcription factor with YRPW motif 2 [Source:HGNC Symbol;Acc:HGNC:4881]	Human Diseases;Human Diseases;Human Diseases;Environmental Information Processing	Cancer: overview;Infectious disease: viral;Cancer: specific types;Signal transduction	ko05200//Pathways in cancer;ko05165//Human papillomavirus infection;ko05224//Breast cancer;ko04330//Notch signaling pathway	K09091;K09091;K09091;K09091	GO:0000785//chromatin;GO:0005634//nucleus;GO:0005654//nucleoplasm;GO:0005737//cytoplasm;GO:0017053//transcriptional repressor complex	GO:0000978//RNA polymerase II core promoter proximal region sequence-specific DNA binding;GO:0000981//RNA polymerase II transcription factor activity, sequence-specific DNA binding;GO:0001227//transcriptional repressor activity, RNA polymerase II transcription regulatory region sequence-specific binding;GO:0003677//DNA binding;GO:0003700//transcription factor activity, sequence-specific DNA bindi…	GO:0000122//negative regulation of transcription from RNA polymerase II promoter;GO:0001568//blood vessel development;GO:0001570//vasculogenesis;GO:0003150//muscular septum morphogenesis;GO:0003151//outflow tract morphogenesis;GO:0003161//cardiac conduction system development;GO:0003171//atrioventricular valve development;GO:0003180//aortic valve morphogenesis;GO:0003184//pulmonary valve morphoge…	bHLH
ENSG00000138311	9	17	16	82	219	96	0.104	0.241	0.234	1.443	2.995	1.083	0.193	1.84033	3.25329	1.03e-06	0.000164657	ZNF365	zinc finger protein 365 [Source:HGNC Symbol;Acc:HGNC:18194]	-	-	-	-	GO:0005737//cytoplasm;GO:0005813//centrosome;GO:0005815//microtubule organizing center;GO:0005856//cytoskeleton;GO:0034451//centriolar satellite	GO:0005515//protein binding;GO:0042802//identical protein binding;GO:0046872//metal ion binding	GO:0000723//telomere maintenance;GO:0007399//nervous system development;GO:0010569//regulation of double-strand break repair via homologous recombination;GO:0010975//regulation of neuron projection development;GO:0010977//negative regulation of neuron projection development;GO:0021687//cerebellar molecular layer morphogenesis;GO:0048714//positive regulation of oligodendrocyte differentiation;GO:0…	--
ENSG00000106236	99	30	27	312	386	127	1.367	0.51	0.535	6.948	7.455	2.052	0.804	5.485	2.77022	1.04e-06	0.000165201	NPTX2	neuronal pentraxin 2 [Source:HGNC Symbol;Acc:HGNC:7953]	-	-	-	-	GO:0005576//extracellular region	GO:0003674//molecular_function;GO:0005515//protein binding;GO:0030246//carbohydrate binding;GO:0046872//metal ion binding	GO:0007268//synaptic transmission;GO:0008306//associative learning	--
ENSG00000129965	1789	8554	1528	44446	32535	19601	19.164	110.599	21.989	749.242	477.276	239.292	50.584	488.603	3.27191	1.09e-06	0.00017047	INS-IGF2	INS-IGF2 readthrough [Source:HGNC Symbol;Acc:HGNC:33527]	Environmental Information Processing;Human Diseases;Environmental Information Processing;Environmental Information Processing;Cellular Processes;Environmental Information Processing;Environmental Information Processing;Human Diseases;Environmental Information Processing;Human Diseases;Environmental Information Processing;Cellular Processes;Cellular Processes;Organismal Systems;Environmental Infor…	Signal transduction;Neurodegenerative disease;Signal transduction;Signal transduction;Cell motility;Signal transduction;Signal transduction;Cardiovascular disease;Signal transduction;Endocrine and metabolic disease;Signal transduction;Transport and catabolism;Cell growth and death;Endocrine system;Signal transduction;Signal transduction;Signal transduction;Endocrine system;Endocrine and metabolic…	ko04151//PI3K-Akt signaling pathway;ko05010//Alzheimer disease;ko04010//MAPK signaling pathway;ko04014//Ras signaling pathway;ko04810//Regulation of actin cytoskeleton;ko04015//Rap1 signaling pathway;ko04072//Phospholipase D signaling pathway;ko05415//Diabetic cardiomyopathy;ko04022//cGMP-PKG signaling pathway;ko04932//Non-alcoholic fatty liver disease;ko04150//mTOR signaling pathway;ko04140//Aut…	K04526;K04526;K04526;K04526;K04526;K04526;K04526;K04526;K04526;K04526;K04526;K04526;K04526;K04526;K04526;K04526;K04526;K04526;K04526;K04526;K04526;K04526;K04526;K04526;K04526;K04526;K04526;K04526;K04526;K04526	GO:0005576//extracellular region;GO:0005615//extracellular space	GO:0005179//hormone activity	GO:0007165//signal transduction	--
ENSG00000106537	259	163	317	808	1970	755	5.18	4.017	9.089	26.063	55.112	17.672	6.09533	32.949	2.43446	1.1e-06	0.000171257	TSPAN13	tetraspanin 13 [Source:HGNC Symbol;Acc:HGNC:21643]	-	-	-	-	GO:0005886//plasma membrane;GO:0005887//integral component of plasma membrane;GO:0016020//membrane;GO:0016021//integral component of membrane	GO:0005246//calcium channel regulator activity	GO:1903169//regulation of calcium ion transmembrane transport	--
ENSG00000171051	448	19	593	4	17	12	12.929	0.632	24.14	0.219	0.664	0.405	12.567	0.429333	-4.8714	1.13e-06	0.000173659	FPR1	formyl peptide receptor 1 [Source:HGNC Symbol;Acc:HGNC:3826]	Environmental Information Processing;Organismal Systems;Environmental Information Processing;Human Diseases	Signaling molecules and interaction;Immune system;Signal transduction;Infectious disease: bacterial	ko04080//Neuroactive ligand-receptor interaction;ko04613//Neutrophil extracellular trap formation;ko04015//Rap1 signaling pathway;ko05150//Staphylococcus aureus infection	K04172;K04172;K04172;K04172	GO:0005737//cytoplasm;GO:0005886//plasma membrane;GO:0016020//membrane;GO:0016021//integral component of membrane;GO:0030667//secretory granule membrane;GO:0035577//azurophil granule membrane;GO:0101003//ficolin-1-rich granule membrane	GO:0001664//G-protein coupled receptor binding;GO:0004875//complement receptor activity;GO:0004930//G-protein coupled receptor activity;GO:0004982//N-formyl peptide receptor activity;GO:0005124//scavenger receptor binding;GO:0005515//protein binding;GO:0050786//RAGE receptor binding	GO:0002430//complement receptor mediated signaling pathway;GO:0006935//chemotaxis;GO:0006954//inflammatory response;GO:0007165//signal transduction;GO:0007186//G-protein coupled receptor signaling pathway;GO:0007188//adenylate cyclase-modulating G-protein coupled receptor signaling pathway;GO:0007200//phospholipase C-activating G-protein coupled receptor signaling pathway;GO:0007204//positive reg…	--
ENSG00000140937	2801	906	3797	8813	17016	11193	38.099	15.229	51.611	161.519	248.458	157.811	34.9797	189.263	2.4358	1.18e-06	0.000178213	CDH11	cadherin 11 [Source:HGNC Symbol;Acc:HGNC:1750]	-	-	-	-	GO:0005737//cytoplasm;GO:0005886//plasma membrane;GO:0005912//adherens junction;GO:0016020//membrane;GO:0016021//integral component of membrane;GO:0016342//catenin complex;GO:0045202//synapse;GO:0070062//extracellular exosome	GO:0005509//calcium ion binding;GO:0045296//cadherin binding;GO:0046872//metal ion binding	GO:0000902//cell morphogenesis;GO:0001501//skeletal system development;GO:0001503//ossification;GO:0007043//cell-cell junction assembly;GO:0007155//cell adhesion;GO:0007156//homophilic cell adhesion via plasma membrane adhesion molecules;GO:0016339//calcium-dependent cell-cell adhesion via plasma membrane cell adhesion molecules;GO:0021957//corticospinal tract morphogenesis;GO:0034332//adherens j…	--
ENSG00000166573	17	9	16	52	129	136	0.059	0.039	0.08	0.292	0.629	0.555	0.0593333	0.492	3.05174	1.19e-06	0.000178915	GALR1	galanin receptor 1 [Source:HGNC Symbol;Acc:HGNC:4132]	Environmental Information Processing	Signaling molecules and interaction	ko04080//Neuroactive ligand-receptor interaction	K04230	GO:0005886//plasma membrane;GO:0005887//integral component of plasma membrane;GO:0016020//membrane;GO:0016021//integral component of membrane	GO:0004930//G-protein coupled receptor activity;GO:0004966//galanin receptor activity;GO:0005515//protein binding;GO:0008528//G-protein coupled peptide receptor activity;GO:0017046//peptide hormone binding;GO:0042923//neuropeptide binding	GO:0007165//signal transduction;GO:0007186//G-protein coupled receptor signaling pathway;GO:0007189//adenylate cyclase-activating G-protein coupled receptor signaling pathway;GO:0007194//negative regulation of adenylate cyclase activity;GO:0007204//positive regulation of cytosolic calcium ion concentration;GO:0007218//neuropeptide signaling pathway;GO:0045944//positive regulation of transcription…	--
ENSG00000185432	3554	1544	608	181	224	369	49.839	28.171	8.017	3.032	3.639	5.797	28.6757	4.156	-2.78656	1.25e-06	0.000185781	METTL7A	methyltransferase like 7A [Source:HGNC Symbol;Acc:HGNC:24550]	-	-	-	-	GO:0005576//extracellular region;GO:0005783//endoplasmic reticulum;GO:0005811//lipid particle;GO:0016020//membrane;GO:0016021//integral component of membrane;GO:1904724//tertiary granule lumen	GO:0005515//protein binding;GO:0008168//methyltransferase activity;GO:0016740//transferase activity	GO:0032259//methylation	--
ENSG00000049192	182	58	381	1160	2012	1227	2.314	0.966	11.722	28.078	38.693	54.645	5.00067	40.472	3.01673	1.29e-06	0.0001912	ADAMTS6	ADAM metallopeptidase with thrombospondin type 1 motif 6 [Source:HGNC Symbol;Acc:HGNC:222]	-	-	-	-	GO:0005576//extracellular region;GO:0031012//extracellular matrix	GO:0004222//metalloendopeptidase activity;GO:0008233//peptidase activity;GO:0008237//metallopeptidase activity;GO:0016787//hydrolase activity;GO:0046872//metal ion binding	GO:0001822//kidney development;GO:0003279//cardiac septum development;GO:0006508//proteolysis;GO:0007507//heart development;GO:0030198//extracellular matrix organization;GO:0035904//aorta development;GO:0060976//coronary vasculature development	--
ENSG00000139998	99	162	217	589	1205	716	1.193	2.387	3.688	11.148	19.68	9.778	2.42267	13.5353	2.48206	1.39e-06	0.000203726	RAB15	RAB15, member RAS oncogene family [Source:HGNC Symbol;Acc:HGNC:20150]	-	-	-	-	GO:0005737//cytoplasm;GO:0005768//endosome;GO:0005794//Golgi apparatus;GO:0005886//plasma membrane;GO:0005929//cilium;GO:0008021//synaptic vesicle;GO:0010008//endosome membrane;GO:0016020//membrane;GO:0032593//insulin-responsive compartment;GO:0048471//perinuclear region of cytoplasm;GO:0055037//recycling endosome;GO:0070062//extracellular exosome	GO:0000166//nucleotide binding;GO:0003924//GTPase activity;GO:0005515//protein binding;GO:0005525//GTP binding	GO:0006904//vesicle docking involved in exocytosis;GO:0009306//protein secretion;GO:0015031//protein transport;GO:0017157//regulation of exocytosis;GO:0032482//Rab protein signal transduction;GO:0032869//cellular response to insulin stimulus;GO:0072659//protein localization to plasma membrane;GO:1903307//positive regulation of regulated secretory pathway	--
ENSG00000120693	366	158	274	629	728	788	2.874	2.1	2.687	7.368	7.684	7.082	2.55367	7.378	1.53066	1.93e-06	0.000280554	SMAD9	SMAD family member 9 [Source:HGNC Symbol;Acc:HGNC:6774]	Cellular Processes;Environmental Information Processing	Cellular community - eukaryotes;Signal transduction	ko04550//Signaling pathways regulating pluripotency of stem cells;ko04350//TGF-beta signaling pathway	K16791;K16791	GO:0000785//chromatin;GO:0005634//nucleus;GO:0005654//nucleoplasm;GO:0005667//transcription factor complex;GO:0005737//cytoplasm;GO:0005829//cytosol;GO:0071141//SMAD protein complex;GO:0071144//SMAD2-SMAD3 protein complex	GO:0000978//RNA polymerase II core promoter proximal region sequence-specific DNA binding;GO:0000981//RNA polymerase II transcription factor activity, sequence-specific DNA binding;GO:0003677//DNA binding;GO:0005515//protein binding;GO:0046872//metal ion binding;GO:0070411//I-SMAD binding	GO:0006355//regulation of transcription, DNA-templated;GO:0007179//transforming growth factor beta receptor signaling pathway;GO:0009653//anatomical structure morphogenesis;GO:0030154//cell differentiation;GO:0030509//BMP signaling pathway;GO:0060395//SMAD protein signal transduction;GO:0071773//cellular response to BMP stimulus;GO:0090101//negative regulation of transmembrane receptor protein se…	MH1
ENSG00000135052	1271	797	2753	9871	8889	6217	15.969	12.934	49.186	198.618	155.794	92.215	26.0297	148.876	2.51588	2.16e-06	0.000310496	GOLM1	golgi membrane protein 1 [Source:HGNC Symbol;Acc:HGNC:15451]	-	-	-	-	GO:0005615//extracellular space;GO:0005788//endoplasmic reticulum lumen;GO:0005794//Golgi apparatus;GO:0005887//integral component of plasma membrane;GO:0016020//membrane;GO:0016021//integral component of membrane	GO:0005515//protein binding	GO:0006997//nucleus organization;GO:0019216//regulation of lipid metabolic process	--
ENSG00000163736	160	204	48	4	7	0	4.586	7.193	1.973	0.201	0.281	0	4.584	0.160667	-4.83446	2.19e-06	0.000311911	PPBP	pro-platelet basic protein [Source:HGNC Symbol;Acc:HGNC:9240]	Environmental Information Processing;Organismal Systems;Environmental Information Processing	Signaling molecules and interaction;Immune system;Signaling molecules and interaction	ko04060//Cytokine-cytokine receptor interaction;ko04062//Chemokine signaling pathway;ko04061//Viral protein interaction with cytokine and cytokine receptor	K10029;K10029;K10029	GO:0005576//extracellular region;GO:0005615//extracellular space;GO:0031093//platelet alpha granule lumen;GO:1904724//tertiary granule lumen	GO:0005125//cytokine activity;GO:0005355//glucose transmembrane transporter activity;GO:0005515//protein binding;GO:0008009//chemokine activity;GO:0008083//growth factor activity;GO:0045236//CXCR chemokine receptor binding	GO:0006935//chemotaxis;GO:0006952//defense response;GO:0006954//inflammatory response;GO:0006955//immune response;GO:0030593//neutrophil chemotaxis;GO:0042742//defense response to bacterium;GO:0051781//positive regulation of cell division;GO:0070098//chemokine-mediated signaling pathway;GO:0071222//cellular response to lipopolysaccharide;GO:1904659//glucose transmembrane transport	--
ENSG00000100285	43	92	201	631	466	1831	0.609	1.414	3.924	12.463	8.038	27.44	1.98233	15.9803	3.01103	2.6e-06	0.00036498	NEFH	neurofilament heavy chain [Source:HGNC Symbol;Acc:HGNC:7737]	Human Diseases;Human Diseases	Neurodegenerative disease;Neurodegenerative disease	ko05022//Pathways of neurodegeneration - multiple diseases;ko05014//Amyotrophic lateral sclerosis	K04574;K04574	GO:0005737//cytoplasm;GO:0005856//cytoskeleton;GO:0005882//intermediate filament;GO:0005883//neurofilament;GO:0014069//postsynaptic density;GO:0030424//axon;GO:0042995//cell projection;GO:0097418//neurofibrillary tangle	GO:0005200//structural constituent of cytoskeleton;GO:0005515//protein binding;GO:0008017//microtubule binding;GO:0019894//kinesin binding;GO:0019901//protein kinase binding;GO:0030674//protein binding, bridging;GO:0070840//dynein complex binding	GO:0000226//microtubule cytoskeleton organization;GO:0007409//axonogenesis;GO:0030031//cell projection assembly;GO:0033693//neurofilament bundle assembly;GO:0045104//intermediate filament cytoskeleton organization;GO:0045110//intermediate filament bundle assembly;GO:0048936//peripheral nervous system neuron axonogenesis;GO:0060052//neurofilament cytoskeleton organization;GO:0061564//axon developm…	--
ENSG00000244734	6682	4158	355	258	269	324	398.361	305.061	30.368	24.82	22.445	22.618	244.597	23.2943	-3.39235	2.71e-06	0.000377406	HBB	hemoglobin subunit beta [Source:HGNC Symbol;Acc:HGNC:4827]	Human Diseases;Human Diseases	Infectious disease: parasitic;Infectious disease: parasitic	ko05143//African trypanosomiasis;ko05144//Malaria	K13823;K13823	GO:0005576//extracellular region;GO:0005615//extracellular space;GO:0005829//cytosol;GO:0005833//hemoglobin complex;GO:0031838//haptoglobin-hemoglobin complex;GO:0070062//extracellular exosome;GO:0071682//endocytic vesicle lumen;GO:0072562//blood microparticle;GO:1904724//tertiary granule lumen;GO:1904813//ficolin-1-rich granule lumen	GO:0004601//peroxidase activity;GO:0005344//oxygen transporter activity;GO:0005515//protein binding;GO:0019825//oxygen binding;GO:0020037//heme binding;GO:0030492//hemoglobin binding;GO:0031720//haptoglobin binding;GO:0031721//hemoglobin alpha binding;GO:0043177//organic acid binding;GO:0046872//metal ion binding	GO:0008217//regulation of blood pressure;GO:0010942//positive regulation of cell death;GO:0015670//carbon dioxide transport;GO:0015671//oxygen transport;GO:0030185//nitric oxide transport;GO:0042542//response to hydrogen peroxide;GO:0042744//hydrogen peroxide catabolic process;GO:0045429//positive regulation of nitric oxide biosynthetic process;GO:0070293//renal absorption;GO:0070527//platelet ag…	--
ENSG00000141696	127	164	102	419	430	418	2.023	3.378	2.33	10.763	9.777	7.791	2.577	9.44367	1.87365	3.29e-06	0.000454624	P3H4	prolyl 3-hydroxylase family member 4 (inactive) [Source:HGNC Symbol;Acc:HGNC:16946]	-	-	-	-	GO:0000794//condensed nuclear chromosome;GO:0000795//synaptonemal complex;GO:0005730//nucleolus;GO:0005783//endoplasmic reticulum;GO:0043231//intracellular membrane-bounded organelle;GO:1902494//catalytic complex	GO:0005515//protein binding;GO:0005518//collagen binding	GO:0007130//synaptonemal complex assembly;GO:0017185//peptidyl-lysine hydroxylation;GO:0030199//collagen fibril organization;GO:0032964//collagen biosynthetic process;GO:0046849//bone remodeling	--
ENSG00000105472	182	237	54	863	926	441	4.958	7.956	2.11	37.979	35.288	14.061	5.008	29.1093	2.53918	3.73e-06	0.000511786	CLEC11A	C-type lectin domain containing 11A [Source:HGNC Symbol;Acc:HGNC:10576]	-	-	-	-	GO:0005576//extracellular region;GO:0005615//extracellular space;GO:0005737//cytoplasm	GO:0005515//protein binding;GO:0008083//growth factor activity;GO:0030246//carbohydrate binding	GO:0001503//ossification;GO:0007165//signal transduction;GO:0008284//positive regulation of cell proliferation	--
ENSG00000165617	442	216	237	525	1125	774	6.911	3.338	4.129	11.52	18.921	11.655	4.79267	14.032	1.54982	4.17e-06	0.000562175	DACT1	dishevelled binding antagonist of beta catenin 1 [Source:HGNC Symbol;Acc:HGNC:17748]	-	-	-	-	GO:0005634//nucleus;GO:0005654//nucleoplasm;GO:0005737//cytoplasm;GO:0005829//cytosol;GO:0030054//cell junction;GO:0030877//beta-catenin destruction complex;GO:0045202//synapse	GO:0005080//protein kinase C binding;GO:0005515//protein binding;GO:0008013//beta-catenin binding;GO:0042826//histone deacetylase binding;GO:0051018//protein kinase A binding;GO:0061629//RNA polymerase II sequence-specific DNA binding transcription factor binding;GO:0070097//delta-catenin binding	GO:0000122//negative regulation of transcription from RNA polymerase II promoter;GO:0007399//nervous system development;GO:0009968//negative regulation of signal transduction;GO:0016055//Wnt signaling pathway;GO:0021915//neural tube development;GO:0030177//positive regulation of Wnt signaling pathway;GO:0030178//negative regulation of Wnt signaling pathway;GO:0031647//regulation of protein stabil…	--
ENSG00000198108	163	62	206	498	792	564	1.665	2.302	3.843	9.865	14.676	7.566	2.60333	10.7023	2.03949	4.17e-06	0.000562175	CHSY3	chondroitin sulfate synthase 3 [Source:HGNC Symbol;Acc:HGNC:24293]	Metabolism;Metabolism	Global and overview maps;Glycan biosynthesis and metabolism	ko01100//Metabolic pathways;ko00532//Glycosaminoglycan biosynthesis - chondroitin sulfate / dermatan sulfate	K13499;K13499	GO:0000139//Golgi membrane;GO:0005794//Golgi apparatus;GO:0016020//membrane;GO:0016021//integral component of membrane;GO:0032580//Golgi cisterna membrane	GO:0008376//acetylgalactosaminyltransferase activity;GO:0016740//transferase activity;GO:0046872//metal ion binding;GO:0047238//glucuronosyl-N-acetylgalactosaminyl-proteoglycan 4-beta-N-acetylgalactosaminyltransferase activity;GO:0050510//N-acetylgalactosaminyl-proteoglycan 3-beta-glucuronosyltransferase activity	GO:0030206//chondroitin sulfate biosynthetic process	--
ENSG00000285827	0	2	0	51	28	61	0	0.044	0	0.708	0.505	0.882	0.0146667	0.698333	5.5733	4.19e-06	0.000562175	KMT2A	novel protein	Metabolism;Human Diseases;Human Diseases;Metabolism	Global and overview maps;Cancer: overview;Endocrine and metabolic disease;Amino acid metabolism	ko01100//Metabolic pathways;ko05202//Transcriptional misregulation in cancer;ko04934//Cushing syndrome;ko00310//Lysine degradation	K09186;K09186;K09186;K09186	GO:0000276//mitochondrial proton-transporting ATP synthase complex, coupling factor F(o);GO:0005739//mitochondrion;GO:0016020//membrane;GO:0045263//proton-transporting ATP synthase complex, coupling factor F(o);GO:0071339//MLL1 complex	GO:0003677//DNA binding;GO:0008270//zinc ion binding;GO:0015078//hydrogen ion transmembrane transporter activity;GO:0042800//histone methyltransferase activity (H3-K4 specific);GO:0046872//metal ion binding	GO:0006811//ion transport;GO:0015986//ATP synthesis coupled proton transport;GO:0051568//histone H3-K4 methylation	--
ENSG00000154864	1212	410	1463	4106	5896	3008	17.362	6.696	11.486	42.607	62.283	22.233	11.848	42.3743	1.83855	4.31e-06	0.000573478	PIEZO2	piezo type mechanosensitive ion channel component 2 [Source:HGNC Symbol;Acc:HGNC:26270]	-	-	-	-	GO:0005886//plasma membrane;GO:0016020//membrane;GO:0016021//integral component of membrane	GO:0005261//cation channel activity;GO:0008381//mechanically-gated ion channel activity	GO:0006811//ion transport;GO:0006812//cation transport;GO:0009612//response to mechanical stimulus;GO:0034220//ion transmembrane transport;GO:0042391//regulation of membrane potential;GO:0050896//response to stimulus;GO:0050974//detection of mechanical stimulus involved in sensory perception;GO:0050982//detection of mechanical stimulus;GO:0071260//cellular response to mechanical stimulus;GO:00986…	--
ENSG00000138829	90	47	329	1049	1576	1027	0.948	0.203	1.797	5.92	7.713	4.419	0.982667	6.01733	2.61435	4.53e-06	0.00059865	FBN2	fibrillin 2 [Source:HGNC Symbol;Acc:HGNC:3604]	-	-	-	-	GO:0001527//microfibril;GO:0005576//extracellular region;GO:0031012//extracellular matrix	GO:0005201//extracellular matrix structural constituent;GO:0005509//calcium ion binding;GO:0005515//protein binding;GO:0030023//extracellular matrix constituent conferring elasticity	GO:0009653//anatomical structure morphogenesis;GO:0030326//embryonic limb morphogenesis;GO:0030501//positive regulation of bone mineralization;GO:0035108//limb morphogenesis;GO:0035583//sequestering of TGFbeta in extracellular matrix;GO:0043010//camera-type eye development;GO:0045669//positive regulation of osteoblast differentiation;GO:0048048//embryonic eye morphogenesis;GO:0060346//bone trabec…	--
ENSG00000138758	4947	5848	6143	14374	24777	14826	42.857	64.875	89.018	215.15	282.935	165.99	65.5833	221.358	1.75498	4.72e-06	0.000618043	SEPTIN11	septin 11 [Source:HGNC Symbol;Acc:HGNC:25589]	Human Diseases;Human Diseases	Infectious disease: bacterial;Infectious disease: bacterial	ko05131//Shigellosis;ko05100//Bacterial invasion of epithelial cells	K16939;K16939	GO:0001725//stress fiber;GO:0005737//cytoplasm;GO:0005856//cytoskeleton;GO:0005940//septin ring;GO:0015630//microtubule cytoskeleton;GO:0030054//cell junction;GO:0030424//axon;GO:0031105//septin complex;GO:0032153//cell division site;GO:0042995//cell projection;GO:0043197//dendritic spine;GO:0045202//synapse	GO:0000166//nucleotide binding;GO:0003924//GTPase activity;GO:0005515//protein binding;GO:0005525//GTP binding;GO:0060090//binding, bridging	GO:0007049//cell cycle;GO:0034613//cellular protein localization;GO:0051301//cell division;GO:0061640//cytoskeleton-dependent cytokinesis	--
ENSG00000070087	514	283	266	730	1355	758	13.797	7.139	7.882	23.778	38.696	18.142	9.606	26.872	1.4841	5.21e-06	0.000677211	PFN2	profilin 2 [Source:HGNC Symbol;Acc:HGNC:8882]	Human Diseases;Human Diseases;Human Diseases;Cellular Processes;Environmental Information Processing	Neurodegenerative disease;Infectious disease: bacterial;Infectious disease: bacterial;Cell motility;Signal transduction	ko05014//Amyotrophic lateral sclerosis;ko05132//Salmonella infection;ko05131//Shigellosis;ko04810//Regulation of actin cytoskeleton;ko04015//Rap1 signaling pathway	K05759;K05759;K05759;K05759;K05759	GO:0005737//cytoplasm;GO:0005856//cytoskeleton;GO:0016020//membrane;GO:0016021//integral component of membrane;GO:0070062//extracellular exosome;GO:0098793//presynapse;GO:0098794//postsynapse	GO:0003779//actin binding;GO:0003785//actin monomer binding;GO:0005515//protein binding;GO:0005546//phosphatidylinositol-4,5-bisphosphate binding;GO:0016887//ATPase activity	GO:0010633//negative regulation of epithelial cell migration;GO:0016043//cellular component organization;GO:0030036//actin cytoskeleton organization;GO:0030833//regulation of actin filament polymerization;GO:0030837//negative regulation of actin filament polymerization;GO:0030838//positive regulation of actin filament polymerization;GO:0032233//positive regulation of actin filament bundle assembl…	--
ENSG00000104059	20	1	1	107	110	56	0.151	0.072	0.011	5.46	3.134	1.387	0.078	3.327	5.4146	5.99e-06	0.000772999	FAM189A1	family with sequence similarity 189 member A1 [Source:HGNC Symbol;Acc:HGNC:29075]	-	-	-	-	GO:0016020//membrane;GO:0016021//integral component of membrane	-	-	--
ENSG00000179256	0	0	1	37	45	26	0	0	0.026	1.062	1.121	0.542	0.00866667	0.908333	6.7116	6.11e-06	0.000778421	SMCO3	single-pass membrane protein with coiled-coil domains 3 [Source:HGNC Symbol;Acc:HGNC:34401]	-	-	-	-	GO:0016020//membrane;GO:0016021//integral component of membrane	GO:0005515//protein binding	-	--
ENSG00000166033	9584	12346	3524	29354	28435	24725	212.584	338.663	111.943	1055.16	918.252	646.231	221.063	873.215	1.98188	6.18e-06	0.000778421	HTRA1	HtrA serine peptidase 1 [Source:HGNC Symbol;Acc:HGNC:9476]	-	-	-	-	GO:0005576//extracellular region;GO:0005615//extracellular space;GO:0005737//cytoplasm;GO:0005829//cytosol;GO:0005886//plasma membrane;GO:0016020//membrane;GO:0070062//extracellular exosome	GO:0004252//serine-type endopeptidase activity;GO:0005515//protein binding;GO:0008233//peptidase activity;GO:0008236//serine-type peptidase activity;GO:0016787//hydrolase activity;GO:0019838//growth factor binding;GO:0042802//identical protein binding	GO:0001890//placenta development;GO:0006508//proteolysis;GO:0012501//programmed cell death;GO:0030512//negative regulation of transforming growth factor beta receptor signaling pathway;GO:0030514//negative regulation of BMP signaling pathway;GO:0043065//positive regulation of apoptotic process;GO:0050679//positive regulation of epithelial cell proliferation;GO:0050687//negative regulation of defe…	--
ENSG00000138356	6203	5172	5327	823	428	1854	88.96	68.901	70.266	13.66	6.494	19.698	76.0423	13.284	-2.51711	6.19e-06	0.000778421	AOX1	aldehyde oxidase 1 [Source:HGNC Symbol;Acc:HGNC:553]	Metabolism;Environmental Information Processing;Metabolism;Metabolism;Metabolism;Metabolism;Metabolism;Metabolism;Metabolism	Global and overview maps;Signal transduction;Metabolism of cofactors and vitamins;Xenobiotics biodegradation and metabolism;Amino acid metabolism;Amino acid metabolism;Amino acid metabolism;Metabolism of cofactors and vitamins;Metabolism of cofactors and vitamins	ko01100//Metabolic pathways;ko04630//JAK-STAT signaling pathway;ko00830//Retinol metabolism;ko00982//Drug metabolism - cytochrome P450;ko00280//Valine, leucine and isoleucine degradation;ko00380//Tryptophan metabolism;ko00350//Tyrosine metabolism;ko00760//Nicotinate and nicotinamide metabolism;ko00750//Vitamin B6 metabolism	K00157;K00157;K00157;K00157;K00157;K00157;K00157;K00157;K00157	GO:0005737//cytoplasm;GO:0005829//cytosol;GO:0070062//extracellular exosome	GO:0004031//aldehyde oxidase activity;GO:0005506//iron ion binding;GO:0016491//oxidoreductase activity;GO:0042802//identical protein binding;GO:0042803//protein homodimerization activity;GO:0043546//molybdopterin cofactor binding;GO:0046872//metal ion binding;GO:0050660//flavin adenine dinucleotide binding;GO:0051287//NAD binding;GO:0051536//iron-sulfur cluster binding;GO:0051537//2 iron, 2 sulfu…	GO:0006629//lipid metabolic process;GO:0006805//xenobiotic metabolic process	--
ENSG00000163359	40651	54702	43937	108400	130290	132441	263.544	439.19	556.423	1275.67	1533.4	1182.73	419.719	1330.6	1.66458	6.21e-06	0.000778421	COL6A3	collagen type VI alpha 3 chain [Source:HGNC Symbol;Acc:HGNC:2213]	Environmental Information Processing;Human Diseases;Cellular Processes;Organismal Systems;Environmental Information Processing	Signal transduction;Infectious disease: viral;Cellular community - eukaryotes;Digestive system;Signaling molecules and interaction	ko04151//PI3K-Akt signaling pathway;ko05165//Human papillomavirus infection;ko04510//Focal adhesion;ko04974//Protein digestion and absorption;ko04512//ECM-receptor interaction	K06238;K06238;K06238;K06238;K06238	GO:0005576//extracellular region;GO:0005581//collagen trimer;GO:0005589//collagen type VI trimer;GO:0005615//extracellular space;GO:0005788//endoplasmic reticulum lumen;GO:0031012//extracellular matrix;GO:0042383//sarcolemma;GO:0070062//extracellular exosome;GO:1903561//extracellular vesicle	GO:0004867//serine-type endopeptidase inhibitor activity;GO:0005515//protein binding;GO:0030020//extracellular matrix structural constituent conferring tensile strength;GO:0030414//peptidase inhibitor activity	GO:0007155//cell adhesion;GO:0007517//muscle organ development;GO:0010466//negative regulation of peptidase activity;GO:0010951//negative regulation of endopeptidase activity	--
ENSG00000151572	27	30	15	110	165	95	1.36	0.512	1.304	2.456	2.695	2.592	1.05867	2.581	1.28568	6.37e-06	0.000792975	ANO4	anoctamin 4 [Source:HGNC Symbol;Acc:HGNC:23837]	-	-	-	-	GO:0005886//plasma membrane;GO:0016020//membrane;GO:0016021//integral component of membrane	GO:0005229//intracellular calcium activated chloride channel activity;GO:0005254//chloride channel activity;GO:0017128//phospholipid scramblase activity;GO:0046983//protein dimerization activity	GO:0006821//chloride transport;GO:0006869//lipid transport;GO:0034220//ion transmembrane transport;GO:0055085//transmembrane transport;GO:0061588//calcium activated phospholipid scrambling;GO:0061589//calcium activated phosphatidylserine scrambling;GO:0061590//calcium activated phosphatidylcholine scrambling;GO:0061591//calcium activated galactosylceramide scrambling;GO:1902476//chloride transmem…	--
ENSG00000049249	87	2	47	415	724	160	0.555	0.016	0.43	7.154	9.715	1.195	0.333667	6.02133	4.1736	6.7e-06	0.000828218	TNFRSF9	TNF receptor superfamily member 9 [Source:HGNC Symbol;Acc:HGNC:11924]	Environmental Information Processing	Signaling molecules and interaction	ko04060//Cytokine-cytokine receptor interaction	K05146	GO:0005886//plasma membrane;GO:0005887//integral component of plasma membrane;GO:0009897//external side of plasma membrane;GO:0016020//membrane;GO:0016021//integral component of membrane	GO:0005515//protein binding;GO:0019955//cytokine binding;GO:0038023//signaling receptor activity	GO:0006915//apoptotic process;GO:0008285//negative regulation of cell proliferation;GO:0042127//regulation of cell proliferation	--
ENSG00000128683	0	0	0	23	36	23	0	0	0	0.609	0.985	0.669	0.001	0.754333	9.55906	7.41e-06	0.000909054	GAD1	glutamate decarboxylase 1 [Source:HGNC Symbol;Acc:HGNC:4092]	Metabolism;Organismal Systems;Human Diseases;Metabolism;Metabolism;Metabolism;Metabolism	Global and overview maps;Nervous system;Endocrine and metabolic disease;Amino acid metabolism;Metabolism of other amino acids;Carbohydrate metabolism;Metabolism of other amino acids	ko01100//Metabolic pathways;ko04727//GABAergic synapse;ko04940//Type I diabetes mellitus;ko00250//Alanine, aspartate and glutamate metabolism;ko00410//beta-Alanine metabolism;ko00650//Butanoate metabolism;ko00430//Taurine and hypotaurine metabolism	K01580;K01580;K01580;K01580;K01580;K01580;K01580	GO:0005737//cytoplasm;GO:0005886//plasma membrane;GO:0005938//cell cortex;GO:0012506//vesicle membrane;GO:0030424//axon;GO:0043679//axon terminus;GO:0044306//neuron projection terminus;GO:0045202//synapse;GO:0048786//presynaptic active zone;GO:0060077//inhibitory synapse;GO:0061202//clathrin-sculpted gamma-aminobutyric acid transport vesicle membrane	GO:0003824//catalytic activity;GO:0004351//glutamate decarboxylase activity;GO:0005515//protein binding;GO:0016829//lyase activity;GO:0016830//carbon-carbon lyase activity;GO:0016831//carboxy-lyase activity;GO:0030170//pyridoxal phosphate binding;GO:0042802//identical protein binding	GO:0006538//glutamate catabolic process;GO:0006540//glutamate decarboxylation to succinate;GO:0007268//synaptic transmission;GO:0018352//protein-pyridoxal-5-phosphate linkage;GO:0019752//carboxylic acid metabolic process;GO:0035176//social behavior;GO:0035641//locomotory exploration behavior;GO:0042136//neurotransmitter biosynthetic process	--
ENSG00000120708	6304	4737	3501	8325	8557	10156	88.22	80.918	77.835	186.464	167.232	165.671	82.3243	173.122	1.0724	7.5e-06	0.000914375	TGFBI	transforming growth factor beta induced [Source:HGNC Symbol;Acc:HGNC:11771]	-	-	-	-	GO:0005576//extracellular region;GO:0005604//basement membrane;GO:0005615//extracellular space;GO:0005802//trans-Golgi network;GO:0005886//plasma membrane;GO:0031012//extracellular matrix;GO:0070062//extracellular exosome	GO:0005178//integrin binding;GO:0005201//extracellular matrix structural constituent;GO:0005515//protein binding;GO:0005518//collagen binding;GO:0042802//identical protein binding;GO:0050839//cell adhesion molecule binding;GO:0050840//extracellular matrix binding	GO:0001525//angiogenesis;GO:0002062//chondrocyte differentiation;GO:0007155//cell adhesion;GO:0007162//negative regulation of cell adhesion;GO:0007601//visual perception;GO:0008283//cell proliferation;GO:0030198//extracellular matrix organization;GO:0050896//response to stimulus	--
ENSG00000172667	1067	684	1099	2550	4721	2069	8.855	6.08	8.105	22.963	35.249	13.509	7.68	23.907	1.63825	7.96e-06	0.000963278	ZMAT3	zinc finger matrin-type 3 [Source:HGNC Symbol;Acc:HGNC:29983]	Cellular Processes	Cell growth and death	ko04115//p53 signaling pathway	K10137	GO:0005634//nucleus;GO:0005654//nucleoplasm;GO:0005730//nucleolus;GO:0005886//plasma membrane	GO:0003676//nucleic acid binding;GO:0003723//RNA binding;GO:0005515//protein binding;GO:0008270//zinc ion binding;GO:0046872//metal ion binding	GO:0006915//apoptotic process;GO:0006974//cellular response to DNA damage stimulus;GO:0015031//protein transport;GO:0040008//regulation of growth	--
ENSG00000044524	464	136	279	521	1351	983	6.865	1.433	2.94	7.296	13.8	10.567	3.746	10.5543	1.49441	8.14e-06	0.000977833	EPHA3	EPH receptor A3 [Source:HGNC Symbol;Acc:HGNC:3387]	Organismal Systems	Development and regeneration	ko04360//Axon guidance	K05104	GO:0005576//extracellular region;GO:0005654//nucleoplasm;GO:0005769//early endosome;GO:0005829//cytosol;GO:0005886//plasma membrane;GO:0005887//integral component of plasma membrane;GO:0015629//actin cytoskeleton;GO:0016020//membrane;GO:0016021//integral component of membrane;GO:0031965//nuclear membrane;GO:0043005//neuron projection;GO:0043235//receptor complex	GO:0000166//nucleotide binding;GO:0004672//protein kinase activity;GO:0004712//protein serine/threonine/tyrosine kinase activity;GO:0004713//protein tyrosine kinase activity;GO:0004714//transmembrane receptor protein tyrosine kinase activity;GO:0005003//ephrin receptor activity;GO:0005004//GPI-linked ephrin receptor activity;GO:0005005//transmembrane-ephrin receptor activity;GO:0005515//protein b…	GO:0006468//protein phosphorylation;GO:0007155//cell adhesion;GO:0007169//transmembrane receptor protein tyrosine kinase signaling pathway;GO:0007411//axon guidance;GO:0010717//regulation of epithelial to mesenchymal transition;GO:0010976//positive regulation of neuron projection development;GO:0016310//phosphorylation;GO:0016477//cell migration;GO:0018108//peptidyl-tyrosine phosphorylation;GO:00…	--
ENSG00000173157	0	0	0	36	46	8	0	0	0	0.403	0.4	0.098	0.001	0.300333	8.23042	8.39e-06	0.000999948	ADAMTS20	ADAM metallopeptidase with thrombospondin type 1 motif 20 [Source:HGNC Symbol;Acc:HGNC:17178]	-	-	-	-	GO:0005576//extracellular region;GO:0005615//extracellular space;GO:0031012//extracellular matrix	GO:0004175//endopeptidase activity;GO:0004222//metalloendopeptidase activity;GO:0008233//peptidase activity;GO:0008237//metallopeptidase activity;GO:0008270//zinc ion binding;GO:0016787//hydrolase activity;GO:0046872//metal ion binding	GO:0006508//proteolysis;GO:0009967//positive regulation of signal transduction;GO:0030198//extracellular matrix organization;GO:0043066//negative regulation of apoptotic process;GO:0045636//positive regulation of melanocyte differentiation;GO:0048070//regulation of developmental pigmentation	--
ENSG00000165449	46	4	24	121	219	135	0.536	0.055	0.382	1.974	3.302	1.701	0.324333	2.32567	2.8421	8.67e-06	0.00102065	SLC16A9	solute carrier family 16 member 9 [Source:HGNC Symbol;Acc:HGNC:23520]	-	-	-	-	GO:0005886//plasma membrane;GO:0005887//integral component of plasma membrane;GO:0016020//membrane;GO:0016021//integral component of membrane	GO:0005515//protein binding;GO:0008028//monocarboxylic acid transmembrane transporter activity;GO:0015293//symporter activity;GO:0022857//transmembrane transporter activity	GO:0015718//monocarboxylic acid transport;GO:0046415//urate metabolic process;GO:0055085//transmembrane transport	--
ENSG00000198743	1707	937	1029	3224	3591	2102	5.53	3.741	4.782	16.84	16.268	7.966	4.68433	13.6913	1.54735	9.73e-06	0.00112999	SLC5A3	solute carrier family 5 member 3 [Source:HGNC Symbol;Acc:HGNC:11038]	-	-	-	-	GO:0005886//plasma membrane;GO:0005887//integral component of plasma membrane;GO:0008076//voltage-gated potassium channel complex;GO:0016020//membrane;GO:0016021//integral component of membrane;GO:0048471//perinuclear region of cytoplasm	GO:0005365//myo-inositol transmembrane transporter activity;GO:0005367//myo-inositol:sodium symporter activity;GO:0005412//glucose:sodium symporter activity;GO:0015146//pentose transmembrane transporter activity;GO:0015150//fucose transmembrane transporter activity;GO:0015166//polyol transmembrane transporter activity;GO:0015293//symporter activity;GO:0015459//potassium channel regulator activity…	GO:0006020//inositol metabolic process;GO:0006811//ion transport;GO:0006814//sodium ion transport;GO:0007422//peripheral nervous system development;GO:0015750//pentose transport;GO:0015756//fucose transport;GO:0015791//polyol transport;GO:0015798//myo-inositol transport;GO:0032409//regulation of transporter activity;GO:0043085//positive regulation of catalytic activity;GO:0043576//regulation of r…	--
ENSG00000198848	1825	7073	281	81	150	381	35.179	167.259	9.013	4.116	3.936	8.455	70.4837	5.50233	-3.67917	9.81e-06	0.00113243	CES1	carboxylesterase 1 [Source:HGNC Symbol;Acc:HGNC:1863]	Metabolism	Xenobiotics biodegradation and metabolism	ko00983//Drug metabolism - other enzymes	K01044	GO:0005737//cytoplasm;GO:0005783//endoplasmic reticulum;GO:0005788//endoplasmic reticulum lumen;GO:0005811//lipid particle;GO:0005829//cytosol	GO:0004771//sterol esterase activity;GO:0005515//protein binding;GO:0016787//hydrolase activity;GO:0047374//methylumbelliferyl-acetate deacetylase activity;GO:0052689//carboxylic ester hydrolase activity;GO:0080030//methyl indole-3-acetate esterase activity	GO:0006629//lipid metabolic process;GO:0006695//cholesterol biosynthetic process;GO:0008203//cholesterol metabolic process;GO:0009636//response to toxic substance;GO:0010875//positive regulation of cholesterol efflux;GO:0010887//negative regulation of cholesterol storage;GO:0016042//lipid catabolic process;GO:0030855//epithelial cell differentiation;GO:0042632//cholesterol homeostasis;GO:0043691/…	--
ENSG00000186297	0	0	7	105	151	23	0	0	0.535	3.159	4.316	1.281	0.178333	2.91867	4.03266	1.04e-05	0.00118742	GABRA5	gamma-aminobutyric acid type A receptor subunit alpha5 [Source:HGNC Symbol;Acc:HGNC:4079]	Environmental Information Processing;Organismal Systems;Human Diseases;Organismal Systems;Organismal Systems;Human Diseases	Signaling molecules and interaction;Nervous system;Substance dependence;Nervous system;Sensory system;Substance dependence	ko04080//Neuroactive ligand-receptor interaction;ko04723//Retrograde endocannabinoid signaling;ko05032//Morphine addiction;ko04727//GABAergic synapse;ko04742//Taste transduction;ko05033//Nicotine addiction	K05175;K05175;K05175;K05175;K05175;K05175	GO:0005654//nucleoplasm;GO:0005829//cytosol;GO:0005886//plasma membrane;GO:0005887//integral component of plasma membrane;GO:0016020//membrane;GO:0016021//integral component of membrane;GO:0030054//cell junction;GO:0030425//dendrite;GO:0032590//dendrite membrane;GO:0032809//neuronal cell body membrane;GO:0034707//chloride channel complex;GO:0043005//neuron projection;GO:0043235//receptor complex;…	GO:0004888//transmembrane signaling receptor activity;GO:0004890//GABA-A receptor activity;GO:0005215//transporter activity;GO:0005216//ion channel activity;GO:0005230//extracellular ligand-gated ion channel activity;GO:0005237//inhibitory extracellular ligand-gated ion channel activity;GO:0005254//chloride channel activity;GO:0008503//benzodiazepine receptor activity;GO:0022851//GABA-gated chlor…	GO:0001662//behavioral fear response;GO:0006811//ion transport;GO:0006821//chloride transport;GO:0007165//signal transduction;GO:0007214//gamma-aminobutyric acid signaling pathway;GO:0007268//synaptic transmission;GO:0007420//brain development;GO:0007605//sensory perception of sound;GO:0008306//associative learning;GO:0034220//ion transmembrane transport;GO:0042391//regulation of membrane potenti…	--
ENSG00000150961	1808	1184	1511	2949	4390	3194	25.24	22.542	47.289	80.14	85.789	45.498	31.6903	70.4757	1.15308	1.04e-05	0.00118742	SEC24D	SEC24 homolog D, COPII coat complex component [Source:HGNC Symbol;Acc:HGNC:10706]	Human Diseases;Genetic Information Processing	Infectious disease: bacterial;Folding, sorting and degradation	ko05130//Pathogenic Escherichia coli infection;ko04141//Protein processing in endoplasmic reticulum	K14007;K14007	GO:0005737//cytoplasm;GO:0005783//endoplasmic reticulum;GO:0005789//endoplasmic reticulum membrane;GO:0005829//cytosol;GO:0012507//ER to Golgi transport vesicle membrane;GO:0016020//membrane;GO:0030127//COPII vesicle coat;GO:0031410//cytoplasmic vesicle;GO:0043231//intracellular membrane-bounded organelle;GO:0070971//endoplasmic reticulum exit site	GO:0000149//SNARE binding;GO:0005515//protein binding;GO:0008270//zinc ion binding;GO:0046872//metal ion binding	GO:0001701//in utero embryonic development;GO:0006886//intracellular protein transport;GO:0006888//ER to Golgi vesicle-mediated transport;GO:0015031//protein transport;GO:0016192//vesicle-mediated transport;GO:0090110//cargo loading into COPII-coated vesicle	--
ENSG00000151692	841	515	1140	2141	3483	2490	7.864	6.148	16.86	29.227	38.835	33.023	10.2907	33.695	1.7112	1.11e-05	0.0012582	RNF144A	ring finger protein 144A [Source:HGNC Symbol;Acc:HGNC:20457]	-	-	-	-	GO:0000151//ubiquitin ligase complex;GO:0005737//cytoplasm;GO:0005794//Golgi apparatus;GO:0005886//plasma membrane;GO:0010008//endosome membrane;GO:0016020//membrane;GO:0016021//integral component of membrane;GO:0030659//cytoplasmic vesicle membrane;GO:0031410//cytoplasmic vesicle;GO:0043231//intracellular membrane-bounded organelle	GO:0004842//ubiquitin-protein transferase activity;GO:0005515//protein binding;GO:0016740//transferase activity;GO:0031624//ubiquitin conjugating enzyme binding;GO:0046872//metal ion binding;GO:0061630//ubiquitin protein ligase activity	GO:0000209//protein polyubiquitination;GO:0006511//ubiquitin-dependent protein catabolic process;GO:0016567//protein ubiquitination;GO:0032436//positive regulation of proteasomal ubiquitin-dependent protein catabolic process	--
ENSG00000141756	2140	1099	870	3747	3704	2300	31.477	20.343	18.118	87.58	75.019	40.083	23.3127	67.5607	1.53507	1.12e-05	0.00126172	FKBP10	FKBP prolyl isomerase 10 [Source:HGNC Symbol;Acc:HGNC:18169]	-	-	-	-	GO:0005758//mitochondrial intermembrane space;GO:0005783//endoplasmic reticulum;GO:0005788//endoplasmic reticulum lumen;GO:0016020//membrane	GO:0003755//peptidyl-prolyl cis-trans isomerase activity;GO:0005509//calcium ion binding;GO:0005515//protein binding;GO:0005528//FK506 binding;GO:0016853//isomerase activity;GO:0046872//metal ion binding	GO:0000413//protein peptidyl-prolyl isomerization;GO:0001701//in utero embryonic development;GO:0017185//peptidyl-lysine hydroxylation;GO:0018208//peptidyl-proline modification;GO:0030199//collagen fibril organization;GO:0035909//aorta morphogenesis;GO:0042060//wound healing;GO:0085029//extracellular matrix assembly	--
ENSG00000162745	3079	3020	3491	8191	7748	7892	38.828	45.549	61.971	163.78	133.21	114.176	48.7827	137.055	1.49032	1.17e-05	0.00130644	OLFML2B	olfactomedin like 2B [Source:HGNC Symbol;Acc:HGNC:24558]	-	-	-	-	GO:0005576//extracellular region;GO:0005615//extracellular space;GO:0031012//extracellular matrix	GO:0042802//identical protein binding;GO:0050840//extracellular matrix binding	GO:0007165//signal transduction;GO:0030198//extracellular matrix organization	--
ENSG00000197249	1259	232	5365	177	89	200	35.655	9.568	225.285	7.66	3.249	6.763	90.1693	5.89067	-3.93613	1.18e-05	0.00130868	SERPINA1	serpin family A member 1 [Source:HGNC Symbol;Acc:HGNC:8941]	Organismal Systems	Immune system	ko04610//Complement and coagulation cascades	K03984	GO:0005576//extracellular region;GO:0005615//extracellular space;GO:0005783//endoplasmic reticulum;GO:0005788//endoplasmic reticulum lumen;GO:0005794//Golgi apparatus;GO:0030134//ER to Golgi transport vesicle;GO:0031093//platelet alpha granule lumen;GO:0033116//endoplasmic reticulum-Golgi intermediate compartment membrane;GO:0043231//intracellular membrane-bounded organelle;GO:0070062//extracellu…	GO:0002020//protease binding;GO:0004867//serine-type endopeptidase inhibitor activity;GO:0005515//protein binding;GO:0030414//peptidase inhibitor activity;GO:0042802//identical protein binding	GO:0006953//acute-phase response;GO:0007596//blood coagulation;GO:0007599//hemostasis;GO:0010466//negative regulation of peptidase activity;GO:0010951//negative regulation of endopeptidase activity	--
ENSG00000143355	0	0	0	41	41	6	0	0	0	0.518	0.414	0.117	0.001	0.349667	8.44984	1.27e-05	0.00139844	LHX9	LIM homeobox 9 [Source:HGNC Symbol;Acc:HGNC:14222]	-	-	-	-	GO:0000785//chromatin;GO:0005634//nucleus	GO:0000977//RNA polymerase II regulatory region sequence-specific DNA binding;GO:0000981//RNA polymerase II transcription factor activity, sequence-specific DNA binding;GO:0003677//DNA binding;GO:0005515//protein binding;GO:0043565//sequence-specific DNA binding;GO:0046872//metal ion binding;GO:1990837//sequence-specific double-stranded DNA binding	GO:0006355//regulation of transcription, DNA-templated;GO:0006357//regulation of transcription from RNA polymerase II promoter;GO:0008283//cell proliferation;GO:0008584//male gonad development;GO:0008585//female gonad development;GO:0030182//neuron differentiation;GO:0035262//gonad morphogenesis;GO:0045892//negative regulation of transcription, DNA-templated;GO:0097380//dorsal spinal cord interne…	Homeobox
ENSG00000198626	436	100	258	757	1956	576	1.256	0.31	1.892	2.804	6.529	1.729	1.15267	3.68733	1.6776	1.31e-05	0.00143824	RYR2	ryanodine receptor 2 [Source:HGNC Symbol;Acc:HGNC:10484]	Human Diseases;Environmental Information Processing;Human Diseases;Environmental Information Processing;Human Diseases;Human Diseases;Organismal Systems;Organismal Systems;Environmental Information Processing;Organismal Systems;Organismal Systems;Human Diseases;Organismal Systems;Organismal Systems;Human Diseases	Neurodegenerative disease;Signal transduction;Neurodegenerative disease;Signal transduction;Cardiovascular disease;Cardiovascular disease;Endocrine system;Circulatory system;Signal transduction;Digestive system;Environmental adaptation;Cardiovascular disease;Circulatory system;Endocrine system;Cardiovascular disease	ko05022//Pathways of neurodegeneration - multiple diseases;ko04020//Calcium signaling pathway;ko05020//Prion disease;ko04024//cAMP signaling pathway;ko05415//Diabetic cardiomyopathy;ko05414//Dilated cardiomyopathy;ko04921//Oxytocin signaling pathway;ko04261//Adrenergic signaling in cardiomyocytes;ko04371//Apelin signaling pathway;ko04972//Pancreatic secretion;ko04713//Circadian entrainment;ko0541…	K04962;K04962;K04962;K04962;K04962;K04962;K04962;K04962;K04962;K04962;K04962;K04962;K04962;K04962;K04962	GO:0005790//smooth endoplasmic reticulum;GO:0005886//plasma membrane;GO:0014701//junctional sarcoplasmic reticulum membrane;GO:0016020//membrane;GO:0016021//integral component of membrane;GO:0016529//sarcoplasmic reticulum;GO:0030017//sarcomere;GO:0030018//Z disc;GO:0030659//cytoplasmic vesicle membrane;GO:0032991//macromolecular complex;GO:0033017//sarcoplasmic reticulum membrane;GO:0034704//cal…	GO:0005216//ion channel activity;GO:0005219//ryanodine-sensitive calcium-release channel activity;GO:0005262//calcium channel activity;GO:0005509//calcium ion binding;GO:0005515//protein binding;GO:0005516//calmodulin binding;GO:0015278//calcium-release channel activity;GO:0019899//enzyme binding;GO:0019901//protein kinase binding;GO:0034236//protein kinase A catalytic subunit binding;GO:0034237/…	GO:0001666//response to hypoxia;GO:0002027//regulation of heart rate;GO:0003143//embryonic heart tube morphogenesis;GO:0003220//left ventricular cardiac muscle tissue morphogenesis;GO:0003300//cardiac muscle hypertrophy;GO:0005513//detection of calcium ion;GO:0006811//ion transport;GO:0006816//calcium ion transport;GO:0006874//cellular calcium ion homeostasis;GO:0010460//positive regulation of he…	--
ENSG00000067445	166	204	151	496	439	514	4.347	4.592	4.882	16.086	11.896	12.53	4.607	13.504	1.55149	1.47e-05	0.00159272	TRO	trophinin [Source:HGNC Symbol;Acc:HGNC:12326]	-	-	-	-	GO:0005634//nucleus;GO:0031226//intrinsic component of plasma membrane	GO:0005515//protein binding	GO:0000122//negative regulation of transcription from RNA polymerase II promoter;GO:0007155//cell adhesion;GO:0007156//homophilic cell adhesion via plasma membrane adhesion molecules;GO:0007566//embryo implantation	--
ENSG00000136240	1908	1251	1506	2655	5191	3460	27.723	21.665	29.572	57.783	99.817	54.799	26.32	70.7997	1.42758	1.53e-05	0.0016415	KDELR2	KDEL endoplasmic reticulum protein retention receptor 2 [Source:HGNC Symbol;Acc:HGNC:6305]	Human Diseases	Infectious disease: bacterial	ko05110//Vibrio cholerae infection	K10949	GO:0000139//Golgi membrane;GO:0005783//endoplasmic reticulum;GO:0005789//endoplasmic reticulum membrane;GO:0005794//Golgi apparatus;GO:0005801//cis-Golgi network;GO:0016020//membrane;GO:0016021//integral component of membrane;GO:0030133//transport vesicle;GO:0030663//COPI-coated vesicle membrane;GO:0031410//cytoplasmic vesicle	GO:0005046//KDEL sequence binding;GO:0046923//ER retention sequence binding	GO:0006621//protein retention in ER lumen;GO:0006888//ER to Golgi vesicle-mediated transport;GO:0006890//retrograde vesicle-mediated transport, Golgi to ER;GO:0015031//protein transport;GO:0016192//vesicle-mediated transport;GO:0035437//maintenance of protein localization in endoplasmic reticulum	--
ENSG00000138316	62	1	51	374	439	210	0.503	0.009	0.64	4.797	4.647	1.881	0.384	3.775	3.2973	1.62e-05	0.00173293	ADAMTS14	ADAM metallopeptidase with thrombospondin type 1 motif 14 [Source:HGNC Symbol;Acc:HGNC:14899]	-	-	-	-	GO:0005576//extracellular region;GO:0031012//extracellular matrix	GO:0004222//metalloendopeptidase activity;GO:0008233//peptidase activity;GO:0008237//metallopeptidase activity;GO:0016787//hydrolase activity;GO:0046872//metal ion binding	GO:0006508//proteolysis;GO:0030198//extracellular matrix organization;GO:0030199//collagen fibril organization;GO:0030574//collagen catabolic process	--
ENSG00000176887	13	2	2	49	84	41	0.054	0.01	0.012	0.329	0.489	0.2	0.0253333	0.339333	3.74359	1.71e-05	0.00181562	SOX11	SRY-box transcription factor 11 [Source:HGNC Symbol;Acc:HGNC:11191]	-	-	-	-	GO:0000785//chromatin;GO:0005634//nucleus;GO:0005654//nucleoplasm;GO:0005886//plasma membrane	GO:0000976//transcription regulatory region sequence-specific DNA binding;GO:0000978//RNA polymerase II core promoter proximal region sequence-specific DNA binding;GO:0000981//RNA polymerase II transcription factor activity, sequence-specific DNA binding;GO:0000987//core promoter proximal region sequence-specific DNA binding;GO:0001228//transcriptional activator activity, RNA polymerase II transc…	GO:0000122//negative regulation of transcription from RNA polymerase II promoter;GO:0001501//skeletal system development;GO:0001822//kidney development;GO:0001841//neural tube formation;GO:0002089//lens morphogenesis in camera-type eye;GO:0003151//outflow tract morphogenesis;GO:0003211//cardiac ventricle formation;GO:0003357//noradrenergic neuron differentiation;GO:0006355//regulation of transcri…	HMG
ENSG00000151388	744	1072	840	2976	3093	1988	6.11	7.948	6.219	23.28	20.38	14.207	6.759	19.289	1.5129	1.73e-05	0.00182213	ADAMTS12	ADAM metallopeptidase with thrombospondin type 1 motif 12 [Source:HGNC Symbol;Acc:HGNC:14605]	-	-	-	-	GO:0005576//extracellular region;GO:0031012//extracellular matrix	GO:0004222//metalloendopeptidase activity;GO:0005515//protein binding;GO:0008233//peptidase activity;GO:0008237//metallopeptidase activity;GO:0016787//hydrolase activity;GO:0046872//metal ion binding	GO:0001503//ossification;GO:0002062//chondrocyte differentiation;GO:0006029//proteoglycan metabolic process;GO:0006508//proteolysis;GO:0007160//cell-matrix adhesion;GO:0016477//cell migration;GO:0030167//proteoglycan catabolic process;GO:0030198//extracellular matrix organization;GO:0030199//collagen fibril organization;GO:0032331//negative regulation of chondrocyte differentiation;GO:0043931//os…	--
ENSG00000136010	1422	1320	2871	6581	9456	5407	7.621	8.758	20.781	54.22	67.811	33.215	12.3867	51.7487	2.06273	1.74e-05	0.001826	ALDH1L2	aldehyde dehydrogenase 1 family member L2 [Source:HGNC Symbol;Acc:HGNC:26777]	Metabolism;Metabolism	Global and overview maps;Metabolism of cofactors and vitamins	ko01100//Metabolic pathways;ko00670//One carbon pool by folate	K00289;K00289	GO:0005654//nucleoplasm;GO:0005737//cytoplasm;GO:0005739//mitochondrion;GO:0005759//mitochondrial matrix;GO:0070062//extracellular exosome	GO:0003824//catalytic activity;GO:0004029//aldehyde dehydrogenase (NAD) activity;GO:0005515//protein binding;GO:0016155//formyltetrahydrofolate dehydrogenase activity;GO:0016491//oxidoreductase activity;GO:0016620//oxidoreductase activity, acting on the aldehyde or oxo group of donors, NAD or NADP as acceptor;GO:0016742//hydroxymethyl-, formyl- and related transferase activity	GO:0006635//fatty acid beta-oxidation;GO:0006730//one-carbon metabolic process;GO:0006740//NADPH regeneration;GO:0009058//biosynthetic process;GO:0009258//10-formyltetrahydrofolate catabolic process;GO:0046655//folic acid metabolic process;GO:0071704//organic substance metabolic process	--
ENSG00000113140	69943	152695	55936	296702	398455	282554	1508.92	3854.51	1470.94	8682.66	8261.61	5167.54	2278.12	7370.61	1.69394	1.77e-05	0.00184242	SPARC	secreted protein acidic and cysteine rich [Source:HGNC Symbol;Acc:HGNC:11219]	-	-	-	-	GO:0005576//extracellular region;GO:0005604//basement membrane;GO:0005615//extracellular space;GO:0005737//cytoplasm;GO:0005886//plasma membrane;GO:0009986//cell surface;GO:0016020//membrane;GO:0016363//nuclear matrix;GO:0031091//platelet alpha granule;GO:0031092//platelet alpha granule membrane;GO:0031093//platelet alpha granule lumen;GO:0043231//intracellular membrane-bounded organelle;GO:00716…	GO:0005201//extracellular matrix structural constituent;GO:0005509//calcium ion binding;GO:0005515//protein binding;GO:0005518//collagen binding;GO:0046872//metal ion binding;GO:0050840//extracellular matrix binding	GO:0001937//negative regulation of endothelial cell proliferation;GO:0010595//positive regulation of endothelial cell migration;GO:0016525//negative regulation of angiogenesis;GO:0022604//regulation of cell morphogenesis;GO:0048856//anatomical structure development	--
ENSG00000111816	417	235	237	518	726	632	1.169	0.812	0.953	2.342	2.847	2.074	0.978	2.421	1.3077	1.78e-05	0.0018448	FRK	fyn related Src family tyrosine kinase [Source:HGNC Symbol;Acc:HGNC:3955]	Environmental Information Processing	Signal transduction	ko04013//MAPK signaling pathway - fly	K08892	GO:0005576//extracellular region;GO:0005622//intracellular;GO:0005634//nucleus;GO:0005654//nucleoplasm;GO:0005737//cytoplasm;GO:0005829//cytosol;GO:0005886//plasma membrane;GO:0031234//extrinsic component of cytoplasmic side of plasma membrane;GO:0035578//azurophil granule lumen;GO:0035580//specific granule lumen;GO:0070062//extracellular exosome	GO:0000166//nucleotide binding;GO:0004672//protein kinase activity;GO:0004712//protein serine/threonine/tyrosine kinase activity;GO:0004713//protein tyrosine kinase activity;GO:0004715//non-membrane spanning protein tyrosine kinase activity;GO:0005102//receptor binding;GO:0005515//protein binding;GO:0005524//ATP binding;GO:0016301//kinase activity;GO:0016740//transferase activity	GO:0000122//negative regulation of transcription from RNA polymerase II promoter;GO:0006468//protein phosphorylation;GO:0007169//transmembrane receptor protein tyrosine kinase signaling pathway;GO:0008285//negative regulation of cell proliferation;GO:0016310//phosphorylation;GO:0018108//peptidyl-tyrosine phosphorylation;GO:0030154//cell differentiation;GO:0045087//innate immune response	--
ENSG00000117586	31	26	26	47	241	191	0.339	0.35	0.596	0.82	3.9	2.428	0.428333	2.38267	2.47577	1.98e-05	0.00202548	TNFSF4	TNF superfamily member 4 [Source:HGNC Symbol;Acc:HGNC:11934]	Environmental Information Processing	Signaling molecules and interaction	ko04060//Cytokine-cytokine receptor interaction	K05469	GO:0005615//extracellular space;GO:0005886//plasma membrane;GO:0005887//integral component of plasma membrane;GO:0009986//cell surface;GO:0016020//membrane;GO:0016021//integral component of membrane	GO:0005102//receptor binding;GO:0005125//cytokine activity;GO:0005164//tumor necrosis factor receptor binding;GO:0005515//protein binding;GO:0032813//tumor necrosis factor receptor superfamily binding	GO:0001819//positive regulation of cytokine production;GO:0002215//defense response to nematode;GO:0002526//acute inflammatory response;GO:0002639//positive regulation of immunoglobulin production;GO:0002726//positive regulation of T cell cytokine production;GO:0002819//regulation of adaptive immune response;GO:0002830//positive regulation of type 2 immune response;GO:0002891//positive regulation…	--
ENSG00000187676	205	190	132	323	581	474	2.631	3.024	3.702	5.914	9.109	7.162	3.119	7.395	1.24547	1.99e-05	0.00202548	B3GLCT	beta 3-glucosyltransferase [Source:HGNC Symbol;Acc:HGNC:20207]	Metabolism	Glycan biosynthesis and metabolism	ko00514//Other types of O-glycan biosynthesis	K13675	GO:0005783//endoplasmic reticulum;GO:0005789//endoplasmic reticulum membrane;GO:0016020//membrane;GO:0016021//integral component of membrane	GO:0008375//acetylglucosaminyltransferase activity;GO:0016740//transferase activity;GO:0016757//transferase activity, transferring glycosyl groups	GO:0005975//carbohydrate metabolic process;GO:0006004//fucose metabolic process;GO:0006486//protein glycosylation;GO:0036066//protein O-linked fucosylation	--
ENSG00000179859	1222	404	316	121	84	100	18.929	8.701	7.28	3.098	1.85	1.88	11.6367	2.276	-2.35411	2.14e-05	0.00215456	RNF227	ring finger protein 227 [Source:HGNC Symbol;Acc:HGNC:27571]	-	-	-	-	-	GO:0046872//metal ion binding;GO:0061630//ubiquitin protein ligase activity	GO:0016567//protein ubiquitination	--
ENSG00000160712	1989	1023	1075	369	317	430	30.617	22.098	46.187	5.455	5.046	5.99	32.9673	5.497	-2.58432	2.21e-05	0.00220208	IL6R	interleukin 6 receptor [Source:HGNC Symbol;Acc:HGNC:6019]	Human Diseases;Environmental Information Processing;Human Diseases;Environmental Information Processing;Human Diseases;Organismal Systems;Environmental Information Processing;Human Diseases;Environmental Information Processing;Organismal Systems;Environmental Information Processing;Human Diseases	Cancer: overview;Signal transduction;Infectious disease: viral;Signaling molecules and interaction;Infectious disease: viral;Immune system;Signal transduction;Endocrine and metabolic disease;Signal transduction;Immune system;Signaling molecules and interaction;Drug resistance: antineoplastic	ko05200//Pathways in cancer;ko04151//PI3K-Akt signaling pathway;ko05171//Coronavirus disease - COVID-19;ko04060//Cytokine-cytokine receptor interaction;ko05163//Human cytomegalovirus infection;ko04640//Hematopoietic cell lineage;ko04630//JAK-STAT signaling pathway;ko04932//Non-alcoholic fatty liver disease;ko04066//HIF-1 signaling pathway;ko04659//Th17 cell differentiation;ko04061//Viral protein …	K05055;K05055;K05055;K05055;K05055;K05055;K05055;K05055;K05055;K05055;K05055;K05055	GO:0005576//extracellular region;GO:0005615//extracellular space;GO:0005886//plasma membrane;GO:0005896//interleukin-6 receptor complex;GO:0009897//external side of plasma membrane;GO:0016020//membrane;GO:0016021//integral component of membrane;GO:0016324//apical plasma membrane;GO:0043235//receptor complex;GO:0070110//ciliary neurotrophic factor receptor complex	GO:0004896//cytokine receptor activity;GO:0004897//ciliary neurotrophic factor receptor activity;GO:0004915//interleukin-6 receptor activity;GO:0004921//interleukin-11 receptor activity;GO:0005138//interleukin-6 receptor binding;GO:0005515//protein binding;GO:0019899//enzyme binding;GO:0019955//cytokine binding;GO:0019970//interleukin-11 binding;GO:0019981//interleukin-6 binding;GO:0042803//prote…	GO:0002384//hepatic immune response;GO:0002446//neutrophil mediated immunity;GO:0002548//monocyte chemotaxis;GO:0002690//positive regulation of leukocyte chemotaxis;GO:0006953//acute-phase response;GO:0008284//positive regulation of cell proliferation;GO:0010536//positive regulation of activation of Janus kinase activity;GO:0010573//vascular endothelial growth factor production;GO:0019221//cytoki…	--
ENSG00000214814	17	16	1	331	17	117	0.105	0.151	0.019	4.226	0.218	1.292	0.0916667	1.912	4.38254	2.25e-05	0.00221703	FER1L6	fer-1 like family member 6 [Source:HGNC Symbol;Acc:HGNC:28065]	-	-	-	-	GO:0016020//membrane;GO:0016021//integral component of membrane	GO:0046872//metal ion binding	GO:0007009//plasma membrane organization;GO:0009617//response to bacterium	--
ENSG00000196923	554	312	213	585	679	893	12.959	9.32	7.857	21.76	22.137	24.216	10.0453	22.7043	1.17644	2.25e-05	0.00221703	PDLIM7	PDZ and LIM domain 7 [Source:HGNC Symbol;Acc:HGNC:22958]	-	-	-	-	GO:0001725//stress fiber;GO:0001726//ruffle;GO:0005654//nucleoplasm;GO:0005737//cytoplasm;GO:0005829//cytosol;GO:0005856//cytoskeleton;GO:0005912//adherens junction;GO:0005925//focal adhesion;GO:0015629//actin cytoskeleton;GO:0030018//Z disc;GO:0031941//filamentous actin	GO:0003779//actin binding;GO:0005515//protein binding;GO:0046872//metal ion binding;GO:0051371//muscle alpha-actinin binding	GO:0001503//ossification;GO:0006898//receptor-mediated endocytosis;GO:0007507//heart development;GO:0030036//actin cytoskeleton organization;GO:0030154//cell differentiation;GO:0045669//positive regulation of osteoblast differentiation;GO:0061061//muscle structure development	--
ENSG00000169071	318	151	295	779	951	544	3.054	1.643	3.729	12.061	11.948	5.555	2.80867	9.85467	1.81092	2.27e-05	0.0022269	ROR2	receptor tyrosine kinase like orphan receptor 2 [Source:HGNC Symbol;Acc:HGNC:10257]	Environmental Information Processing	Signal transduction	ko04310//Wnt signaling pathway	K05123	GO:0005737//cytoplasm;GO:0005874//microtubule;GO:0005886//plasma membrane;GO:0005887//integral component of plasma membrane;GO:0009986//cell surface;GO:0016020//membrane;GO:0016021//integral component of membrane;GO:0030425//dendrite;GO:0030669//clathrin-coated endocytic vesicle membrane;GO:0043025//neuronal cell body;GO:0043235//receptor complex	GO:0000166//nucleotide binding;GO:0004672//protein kinase activity;GO:0004712//protein serine/threonine/tyrosine kinase activity;GO:0004713//protein tyrosine kinase activity;GO:0004714//transmembrane receptor protein tyrosine kinase activity;GO:0005515//protein binding;GO:0005524//ATP binding;GO:0016301//kinase activity;GO:0016740//transferase activity;GO:0017147//Wnt-protein binding;GO:0031435//…	GO:0006468//protein phosphorylation;GO:0007165//signal transduction;GO:0007169//transmembrane receptor protein tyrosine kinase signaling pathway;GO:0007275//multicellular organism development;GO:0008285//negative regulation of cell proliferation;GO:0010976//positive regulation of neuron projection development;GO:0014002//astrocyte development;GO:0014068//positive regulation of phosphatidylinosito…	--
ENSG00000077420	963	2270	3077	246	215	556	13.943	40.717	63.12	5.715	4.32	9.273	39.26	6.436	-2.60882	2.42e-05	0.00233551	APBB1IP	amyloid beta precursor protein binding family B member 1 interacting protein [Source:HGNC Symbol;Acc:HGNC:17379]	Environmental Information Processing;Organismal Systems	Signal transduction;Immune system	ko04015//Rap1 signaling pathway;ko04611//Platelet activation	K17704;K17704	GO:0005737//cytoplasm;GO:0005829//cytosol;GO:0005856//cytoskeleton;GO:0005886//plasma membrane;GO:0005925//focal adhesion;GO:0016020//membrane;GO:0030027//lamellipodium;GO:0030054//cell junction;GO:0042101//T cell receptor complex;GO:0042995//cell projection	GO:0005515//protein binding	GO:0002291//T cell activation via T cell receptor contact with antigen bound to MHC molecule on antigen presenting cell;GO:0007165//signal transduction;GO:0045785//positive regulation of cell adhesion	--
ENSG00000143469	0	14	32	243	435	107	0	0.089	0.257	2.37	3.586	0.904	0.115333	2.28667	4.30936	2.44e-05	0.00233551	SYT14	synaptotagmin 14 [Source:HGNC Symbol;Acc:HGNC:23143]	-	-	-	-	GO:0016020//membrane;GO:0016021//integral component of membrane	-	-	--
ENSG00000142552	808	972	569	2009	1928	1778	20.611	30.567	20.855	83.001	68.771	53.107	24.011	68.293	1.50804	2.45e-05	0.00233551	RCN3	reticulocalbin 3 [Source:HGNC Symbol;Acc:HGNC:21145]	-	-	-	-	GO:0005783//endoplasmic reticulum;GO:0005788//endoplasmic reticulum lumen;GO:0043231//intracellular membrane-bounded organelle	GO:0005509//calcium ion binding;GO:0005515//protein binding;GO:0046872//metal ion binding	GO:0009306//protein secretion;GO:0010952//positive regulation of peptidase activity;GO:0015031//protein transport;GO:0032964//collagen biosynthetic process;GO:0036503//ERAD pathway;GO:0043129//surfactant homeostasis;GO:0051896//regulation of protein kinase B signaling;GO:0055091//phospholipid homeostasis;GO:0060428//lung epithelium development	--
ENSG00000170624	1155	1202	1199	2518	3801	2657	4.533	7.858	7.583	18.015	23.234	15.57	6.658	18.9397	1.50825	2.46e-05	0.00233551	SGCD	sarcoglycan delta [Source:HGNC Symbol;Acc:HGNC:10807]	Human Diseases;Human Diseases;Human Diseases;Human Diseases	Cardiovascular disease;Cardiovascular disease;Cardiovascular disease;Cardiovascular disease	ko05414//Dilated cardiomyopathy;ko05416//Viral myocarditis;ko05410//Hypertrophic cardiomyopathy;ko05412//Arrhythmogenic right ventricular cardiomyopathy	K12563;K12563;K12563;K12563	GO:0005737//cytoplasm;GO:0005856//cytoskeleton;GO:0005886//plasma membrane;GO:0016010//dystrophin-associated glycoprotein complex;GO:0016011//dystroglycan complex;GO:0016012//sarcoglycan complex;GO:0016020//membrane;GO:0016021//integral component of membrane;GO:0016529//sarcoplasmic reticulum;GO:0042383//sarcolemma	-	GO:0003015//heart process;GO:0007517//muscle organ development;GO:0019722//calcium-mediated signaling;GO:0031503//protein complex localization;GO:0048738//cardiac muscle tissue development;GO:0055013//cardiac muscle cell development;GO:0055074//calcium ion homeostasis;GO:0060047//heart contraction;GO:0060048//cardiac muscle contraction;GO:0060977//coronary vasculature morphogenesis;GO:0086003//ca…	--
ENSG00000145526	0	3	0	19	136	16	0	0.029	0	0.426	2.483	0.303	0.00966667	1.07067	6.79128	2.47e-05	0.00233551	CDH18	cadherin 18 [Source:HGNC Symbol;Acc:HGNC:1757]	-	-	-	-	GO:0005886//plasma membrane;GO:0005912//adherens junction;GO:0016020//membrane;GO:0016021//integral component of membrane;GO:0016342//catenin complex	GO:0005509//calcium ion binding;GO:0045296//cadherin binding;GO:0046872//metal ion binding	GO:0000902//cell morphogenesis;GO:0007043//cell-cell junction assembly;GO:0007155//cell adhesion;GO:0007156//homophilic cell adhesion via plasma membrane adhesion molecules;GO:0016339//calcium-dependent cell-cell adhesion via plasma membrane cell adhesion molecules;GO:0034332//adherens junction organization;GO:0098609//cell-cell adhesion;GO:0098742//cell-cell adhesion via plasma-membrane adhesion…	--
ENSG00000100196	645	641	642	1348	2801	1435	14.263	19.08	20.827	48.332	87.234	37.138	18.0567	57.568	1.67274	2.57e-05	0.00241852	KDELR3	KDEL endoplasmic reticulum protein retention receptor 3 [Source:HGNC Symbol;Acc:HGNC:6306]	Human Diseases	Infectious disease: bacterial	ko05110//Vibrio cholerae infection	K10949	GO:0000139//Golgi membrane;GO:0005783//endoplasmic reticulum;GO:0005789//endoplasmic reticulum membrane;GO:0005794//Golgi apparatus;GO:0005801//cis-Golgi network;GO:0016020//membrane;GO:0016021//integral component of membrane;GO:0030133//transport vesicle;GO:0030663//COPI-coated vesicle membrane;GO:0031410//cytoplasmic vesicle	GO:0005046//KDEL sequence binding;GO:0005515//protein binding;GO:0046923//ER retention sequence binding	GO:0006621//protein retention in ER lumen;GO:0006888//ER to Golgi vesicle-mediated transport;GO:0006890//retrograde vesicle-mediated transport, Golgi to ER;GO:0015031//protein transport;GO:0016192//vesicle-mediated transport	--
ENSG00000197632	687	356	105	52	38	37	14.351	8.881	2.959	1.716	1.105	0.851	8.73033	1.224	-2.83443	2.59e-05	0.00242324	SERPINB2	serpin family B member 2 [Source:HGNC Symbol;Acc:HGNC:8584]	Organismal Systems	Immune system	ko04610//Complement and coagulation cascades	K19821	GO:0001533//cornified envelope;GO:0005576//extracellular region;GO:0005615//extracellular space;GO:0005737//cytoplasm;GO:0005886//plasma membrane	GO:0004867//serine-type endopeptidase inhibitor activity;GO:0030414//peptidase inhibitor activity	GO:0010466//negative regulation of peptidase activity;GO:0010951//negative regulation of endopeptidase activity;GO:0042060//wound healing;GO:0042730//fibrinolysis;GO:0043066//negative regulation of apoptotic process	--
ENSG00000198796	133	59	263	605	770	698	1.58	0.366	3.064	7.059	7.873	5.022	1.67	6.65133	1.9938	2.6e-05	0.00242324	ALPK2	alpha kinase 2 [Source:HGNC Symbol;Acc:HGNC:20565]	-	-	-	-	GO:0005886//plasma membrane;GO:0016020//membrane;GO:0016323//basolateral plasma membrane	GO:0004674//protein serine/threonine kinase activity;GO:0004712//protein serine/threonine/tyrosine kinase activity;GO:0005524//ATP binding;GO:0016301//kinase activity;GO:0016740//transferase activity	GO:0003007//heart morphogenesis;GO:0003308//negative regulation of Wnt signaling pathway involved in heart development;GO:0006468//protein phosphorylation;GO:0010468//regulation of gene expression;GO:0016310//phosphorylation;GO:0030010//establishment of cell polarity;GO:0042981//regulation of apoptotic process;GO:0055013//cardiac muscle cell development	--
ENSG00000115252	277	134	325	490	975	912	4.196	9.561	5.48	10.393	19.122	14.132	6.41233	14.549	1.182	2.7e-05	0.00250497	PDE1A	phosphodiesterase 1A [Source:HGNC Symbol;Acc:HGNC:8774]	Metabolism;Organismal Systems;Environmental Information Processing;Metabolism;Human Diseases;Organismal Systems;Organismal Systems	Global and overview maps;Sensory system;Signal transduction;Nucleotide metabolism;Substance dependence;Sensory system;Endocrine system	ko01100//Metabolic pathways;ko04740//Olfactory transduction;ko04020//Calcium signaling pathway;ko00230//Purine metabolism;ko05032//Morphine addiction;ko04742//Taste transduction;ko04924//Renin secretion	K13755;K13755;K13755;K13755;K13755;K13755;K13755	GO:0005829//cytosol;GO:0043025//neuronal cell body	GO:0004114//3',5'-cyclic-nucleotide phosphodiesterase activity;GO:0004117//calmodulin-dependent cyclic-nucleotide phosphodiesterase activity;GO:0005515//protein binding;GO:0005516//calmodulin binding;GO:0008081//phosphoric diester hydrolase activity;GO:0016787//hydrolase activity;GO:0046872//metal ion binding;GO:0048101//calcium- and calmodulin-regulated 3',5'-cyclic-GMP phosphodiesterase activity	GO:0007165//signal transduction	--
ENSG00000163464	483	73	29	4	9	0	7.358	1.37	0.634	0.098	0.192	0	3.12067	0.0966667	-5.01269	2.79e-05	0.00257533	CXCR1	C-X-C motif chemokine receptor 1 [Source:HGNC Symbol;Acc:HGNC:6026]	Environmental Information Processing;Cellular Processes;Environmental Information Processing;Organismal Systems;Environmental Information Processing;Human Diseases	Signaling molecules and interaction;Transport and catabolism;Signal transduction;Immune system;Signaling molecules and interaction;Infectious disease: bacterial	ko04060//Cytokine-cytokine receptor interaction;ko04144//Endocytosis;ko04072//Phospholipase D signaling pathway;ko04062//Chemokine signaling pathway;ko04061//Viral protein interaction with cytokine and cytokine receptor;ko05120//Epithelial cell signaling in Helicobacter pylori infection	K04175;K04175;K04175;K04175;K04175;K04175	GO:0005886//plasma membrane;GO:0009897//external side of plasma membrane;GO:0016020//membrane;GO:0016021//integral component of membrane;GO:0030667//secretory granule membrane	GO:0004918//interleukin-8 receptor activity;GO:0004930//G-protein coupled receptor activity;GO:0004950//chemokine receptor activity;GO:0005515//protein binding;GO:0016493//C-C chemokine receptor activity;GO:0016494//C-X-C chemokine receptor activity;GO:0019957//C-C chemokine binding;GO:0019959//interleukin-8 binding	GO:0002407//dendritic cell chemotaxis;GO:0006935//chemotaxis;GO:0006955//immune response;GO:0007165//signal transduction;GO:0007166//cell surface receptor signaling pathway;GO:0007186//G-protein coupled receptor signaling pathway;GO:0007204//positive regulation of cytosolic calcium ion concentration;GO:0019722//calcium-mediated signaling;GO:0030593//neutrophil chemotaxis;GO:0031623//receptor inte…	--
ENSG00000129116	6452	3432	8840	13804	29519	18642	56.329	46.109	107.2	195.003	366.721	191.963	69.8793	251.229	1.84607	2.97e-05	0.00271614	PALLD	palladin, cytoskeletal associated protein [Source:HGNC Symbol;Acc:HGNC:17068]	-	-	-	-	GO:0001725//stress fiber;GO:0001726//ruffle;GO:0002102//podosome;GO:0005634//nucleus;GO:0005737//cytoplasm;GO:0005739//mitochondrion;GO:0005829//cytosol;GO:0005856//cytoskeleton;GO:0005884//actin filament;GO:0005886//plasma membrane;GO:0005925//focal adhesion;GO:0015629//actin cytoskeleton;GO:0030018//Z disc;GO:0030027//lamellipodium;GO:0030054//cell junction;GO:0030424//axon;GO:0030426//growth c…	GO:0003779//actin binding;GO:0005515//protein binding;GO:0051371//muscle alpha-actinin binding;GO:0098632//protein binding involved in cell-cell adhesion	GO:0003334//keratinocyte development;GO:0003382//epithelial cell morphogenesis;GO:0007010//cytoskeleton organization;GO:0007156//homophilic cell adhesion via plasma membrane adhesion molecules;GO:0007411//axon guidance;GO:0016477//cell migration;GO:0030036//actin cytoskeleton organization;GO:0070593//dendrite self-avoidance	--
ENSG00000188404	1080	252	1006	100	131	115	17.157	4.933	22.661	2.744	2.911	2.138	14.917	2.59767	-2.52167	3e-05	0.00271614	SELL	selectin L [Source:HGNC Symbol;Acc:HGNC:10720]	Environmental Information Processing	Signaling molecules and interaction	ko04514//Cell adhesion molecules	K06495	GO:0005886//plasma membrane;GO:0005887//integral component of plasma membrane;GO:0016020//membrane;GO:0016021//integral component of membrane;GO:0030667//secretory granule membrane	GO:0002020//protease binding;GO:0005509//calcium ion binding;GO:0005515//protein binding;GO:0008201//heparin binding;GO:0030246//carbohydrate binding;GO:0043208//glycosphingolipid binding;GO:0046872//metal ion binding;GO:0070492//oligosaccharide binding	GO:0007155//cell adhesion;GO:0007159//leukocyte cell-cell adhesion;GO:0016339//calcium-dependent cell-cell adhesion via plasma membrane cell adhesion molecules;GO:0050900//leukocyte migration;GO:0050901//leukocyte tethering or rolling	--
ENSG00000144331	167	297	228	12	7	53	6.936	11.004	6.935	0.384	0.314	1.181	8.29167	0.626333	-3.72666	3e-05	0.00271614	ZNF385B	zinc finger protein 385B [Source:HGNC Symbol;Acc:HGNC:26332]	-	-	-	-	GO:0005634//nucleus	GO:0002039//p53 binding;GO:0003676//nucleic acid binding;GO:0008270//zinc ion binding;GO:0046872//metal ion binding	GO:0006915//apoptotic process;GO:0072332//intrinsic apoptotic signaling pathway by p53 class mediator	zf-C2H2
ENSG00000277586	28	12	34	117	71	231	0.293	0.155	0.51	1.972	1.038	2.826	0.319333	1.94533	2.60688	3.01e-05	0.00271614	NEFL	neurofilament light chain [Source:HGNC Symbol;Acc:HGNC:7739]	Human Diseases;Human Diseases	Neurodegenerative disease;Neurodegenerative disease	ko05022//Pathways of neurodegeneration - multiple diseases;ko05014//Amyotrophic lateral sclerosis	K04572;K04572	GO:0005737//cytoplasm;GO:0005829//cytosol;GO:0005856//cytoskeleton;GO:0005882//intermediate filament;GO:0005883//neurofilament;GO:0030424//axon;GO:0030426//growth cone;GO:0031594//neuromuscular junction;GO:0042995//cell projection;GO:0043005//neuron projection;GO:1904115//axon cytoplasm	GO:0005200//structural constituent of cytoskeleton;GO:0005515//protein binding;GO:0008022//protein C-terminus binding;GO:0019904//protein domain specific binding;GO:0030674//protein binding, bridging;GO:0042802//identical protein binding;GO:0043274//phospholipase binding;GO:0044877//macromolecular complex binding	GO:0000226//microtubule cytoskeleton organization;GO:0008089//anterograde axonal transport;GO:0008090//retrograde axonal transport;GO:0009636//response to toxic substance;GO:0010033//response to organic substance;GO:0014012//peripheral nervous system axon regeneration;GO:0019896//axon transport of mitochondrion;GO:0021510//spinal cord development;GO:0021766//hippocampus development;GO:0021987//ce…	--
ENSG00000103569	1110	263	263	80	36	17	26.464	8.658	11.172	2.934	1.153	0.266	15.4313	1.451	-3.41074	3.29e-05	0.00295636	AQP9	aquaporin 9 [Source:HGNC Symbol;Acc:HGNC:643]	Organismal Systems;Organismal Systems	Immune system;Digestive system	ko04613//Neutrophil extracellular trap formation;ko04976//Bile secretion	K09877;K09877	GO:0005886//plasma membrane;GO:0005887//integral component of plasma membrane;GO:0016020//membrane;GO:0016021//integral component of membrane;GO:0016323//basolateral plasma membrane;GO:0043231//intracellular membrane-bounded organelle	GO:0005345//purine nucleobase transmembrane transporter activity;GO:0005350//pyrimidine nucleobase transmembrane transporter activity;GO:0005515//protein binding;GO:0015166//polyol transmembrane transporter activity;GO:0015204//urea transmembrane transporter activity;GO:0015250//water channel activity;GO:0015254//glycerol channel activity;GO:0015265//urea channel activity;GO:0015267//channel acti…	GO:0006833//water transport;GO:0006863//purine nucleobase transport;GO:0015722//canalicular bile acid transport;GO:0015791//polyol transport;GO:0015793//glycerol transport;GO:0015837//amine transport;GO:0015855//pyrimidine nucleobase transport;GO:0055085//transmembrane transport;GO:0071320//cellular response to cAMP;GO:0071918//urea transmembrane transport;GO:0072531//pyrimidine-containing compou…	--
ENSG00000165105	138	33	70	220	358	218	0.926	0.393	0.673	3.092	3.738	2.106	0.664	2.97867	2.16541	3.31e-05	0.00295775	RASEF	RAS and EF-hand domain containing [Source:HGNC Symbol;Acc:HGNC:26464]	-	-	-	-	GO:0005737//cytoplasm;GO:0005829//cytosol;GO:0048471//perinuclear region of cytoplasm	GO:0000166//nucleotide binding;GO:0003924//GTPase activity;GO:0005509//calcium ion binding;GO:0005525//GTP binding;GO:0019003//GDP binding;GO:0042802//identical protein binding;GO:0046872//metal ion binding	-	--
ENSG00000151229	379	150	217	399	731	636	3.114	1.391	2.082	4.524	7.079	5.101	2.19567	5.568	1.3425	3.43e-05	0.00304554	SLC2A13	solute carrier family 2 member 13 [Source:HGNC Symbol;Acc:HGNC:15956]	-	-	-	-	GO:0005737//cytoplasm;GO:0005886//plasma membrane;GO:0005887//integral component of plasma membrane;GO:0016020//membrane;GO:0016021//integral component of membrane;GO:0030426//growth cone;GO:0031090//organelle membrane;GO:0042995//cell projection;GO:0043231//intracellular membrane-bounded organelle;GO:0044297//cell body;GO:0071944//cell periphery;GO:0097450//astrocyte end-foot	GO:0002020//protease binding;GO:0005365//myo-inositol transmembrane transporter activity;GO:0005366//myo-inositol:proton symporter activity;GO:0005515//protein binding;GO:0022857//transmembrane transporter activity;GO:0051117//ATPase binding	GO:0015798//myo-inositol transport;GO:0055085//transmembrane transport;GO:1902004//positive regulation of beta-amyloid formation	--
ENSG00000072422	414	393	601	1199	1954	1170	3.788	4.869	10.911	18.507	26.389	17.221	6.52267	20.7057	1.66649	3.6e-05	0.00318274	RHOBTB1	Rho related BTB domain containing 1 [Source:HGNC Symbol;Acc:HGNC:18738]	Genetic Information Processing	Folding, sorting and degradation	ko04120//Ubiquitin mediated proteolysis	K07868	GO:0005856//cytoskeleton;GO:0005886//plasma membrane;GO:0005938//cell cortex;GO:0010008//endosome membrane;GO:0031410//cytoplasmic vesicle;GO:0042995//cell projection	GO:0000166//nucleotide binding;GO:0003924//GTPase activity;GO:0005515//protein binding;GO:0005525//GTP binding;GO:0019901//protein kinase binding	GO:0007015//actin filament organization;GO:0007163//establishment or maintenance of cell polarity;GO:0007264//small GTPase mediated signal transduction;GO:0008360//regulation of cell shape;GO:0030865//cortical cytoskeleton organization;GO:0032956//regulation of actin cytoskeleton organization;GO:0043652//engulfment of apoptotic cell	--
ENSG00000106624	13324	9221	6911	18413	14597	19424	123.112	104.255	103.186	274.88	189.137	214.457	110.184	226.158	1.03741	3.77e-05	0.00332088	AEBP1	AE binding protein 1 [Source:HGNC Symbol;Acc:HGNC:303]	-	-	-	-	GO:0005576//extracellular region;GO:0005615//extracellular space;GO:0005634//nucleus;GO:0005737//cytoplasm;GO:0070062//extracellular exosome	GO:0000977//RNA polymerase II regulatory region sequence-specific DNA binding;GO:0001227//transcriptional repressor activity, RNA polymerase II transcription regulatory region sequence-specific binding;GO:0003677//DNA binding;GO:0004180//carboxypeptidase activity;GO:0004181//metallocarboxypeptidase activity;GO:0005201//extracellular matrix structural constituent;GO:0005516//calmodulin binding;GO:…	GO:0000122//negative regulation of transcription from RNA polymerase II promoter;GO:0006355//regulation of transcription, DNA-templated;GO:0006508//proteolysis;GO:1904026//regulation of collagen fibril organization	--
ENSG00000128016	14739	1316	1147	367	310	782	315.879	34.771	35.271	12.882	9.298	19.624	128.64	13.9347	-3.20659	3.91e-05	0.00342597	ZFP36	ZFP36 ring finger protein [Source:HGNC Symbol;Acc:HGNC:12862]	Human Diseases;Human Diseases	Infectious disease: viral;Infectious disease: viral	ko05166//Human T-cell leukemia virus 1 infection;ko05167//Kaposi sarcoma-associated herpesvirus infection	K15308;K15308	GO:0000932//cytoplasmic mRNA processing body;GO:0005634//nucleus;GO:0005737//cytoplasm;GO:0005829//cytosol;GO:0010494//cytoplasmic stress granule;GO:0030014//CCR4-NOT complex;GO:0070578//RISC-loading complex;GO:1990904//ribonucleoprotein complex	GO:0003677//DNA binding;GO:0003723//RNA binding;GO:0003729//mRNA binding;GO:0005515//protein binding;GO:0019899//enzyme binding;GO:0019901//protein kinase binding;GO:0019957//C-C chemokine binding;GO:0031072//heat shock protein binding;GO:0035925//mRNA 3'-UTR AU-rich region binding;GO:0044877//macromolecular complex binding;GO:0046872//metal ion binding;GO:0070063//RNA polymerase binding;GO:00718…	GO:0000122//negative regulation of transcription from RNA polymerase II promoter;GO:0000165//MAPK cascade;GO:0000288//nuclear-transcribed mRNA catabolic process, deadenylation-dependent decay;GO:0000289//nuclear-transcribed mRNA poly(A) tail shortening;GO:0006357//regulation of transcription from RNA polymerase II promoter;GO:0006402//mRNA catabolic process;GO:0009611//response to wounding;GO:001…	--
ENSG00000162747	768	151	55	27	12	25	17.342	3.316	2.087	0.776	0.405	0.521	7.58167	0.567333	-3.74025	3.95e-05	0.00343868	FCGR3B	Fc fragment of IgG receptor IIIb [Source:HGNC Symbol;Acc:HGNC:3620]	Organismal Systems;Human Diseases;Cellular Processes;Human Diseases;Organismal Systems;Organismal Systems;Human Diseases;Human Diseases;Organismal Systems	Immune system;Infectious disease: bacterial;Transport and catabolism;Immune disease;Immune system;Immune system;Infectious disease: bacterial;Infectious disease: parasitic;Development and regeneration	ko04613//Neutrophil extracellular trap formation;ko05152//Tuberculosis;ko04145//Phagosome;ko05322//Systemic lupus erythematosus;ko04650//Natural killer cell mediated cytotoxicity;ko04666//Fc gamma R-mediated phagocytosis;ko05150//Staphylococcus aureus infection;ko05140//Leishmaniasis;ko04380//Osteoclast differentiation	K06463;K06463;K06463;K06463;K06463;K06463;K06463;K06463;K06463	GO:0005576//extracellular region;GO:0005886//plasma membrane;GO:0005887//integral component of plasma membrane;GO:0016020//membrane;GO:0016021//integral component of membrane;GO:0030667//secretory granule membrane;GO:0031225//anchored component of membrane;GO:0070062//extracellular exosome	GO:0004888//transmembrane signaling receptor activity;GO:0019864//IgG binding;GO:0034235//GPI anchor binding	GO:0006955//immune response;GO:0007166//cell surface receptor signaling pathway;GO:0050776//regulation of immune response	--
ENSG00000173868	246	37	7	1	0	2	4.45	1.969	0.237	0.038	0	0.055	2.21867	0.031	-6.16128	4.22e-05	0.00365633	PHOSPHO1	phosphoethanolamine/phosphocholine phosphatase 1 [Source:HGNC Symbol;Acc:HGNC:16815]	Metabolism;Metabolism	Global and overview maps;Lipid metabolism	ko01100//Metabolic pathways;ko00564//Glycerophospholipid metabolism	K06124;K06124	GO:0005829//cytosol;GO:0031012//extracellular matrix;GO:0065010//extracellular membrane-bounded organelle	GO:0005515//protein binding;GO:0016462//pyrophosphatase activity;GO:0016787//hydrolase activity;GO:0016791//phosphatase activity;GO:0046872//metal ion binding;GO:0052731//phosphocholine phosphatase activity;GO:0052732//phosphoethanolamine phosphatase activity	GO:0001958//endochondral ossification;GO:0016311//dephosphorylation;GO:0030282//bone mineralization;GO:0030500//regulation of bone mineralization;GO:0035630//bone mineralization involved in bone maturation	--
ENSG00000106819	424	179	2557	17348	43219	27174	6.43	3.746	56.332	425.897	921.063	484.841	22.1693	610.6	4.78359	4.45e-05	0.00383731	ASPN	asporin [Source:HGNC Symbol;Acc:HGNC:14872]	-	-	-	-	GO:0005576//extracellular region;GO:0005615//extracellular space;GO:0031012//extracellular matrix;GO:0042995//cell projection	GO:0005509//calcium ion binding;GO:0005515//protein binding;GO:0005518//collagen binding;GO:0030021//extracellular matrix structural constituent conferring compression resistance	GO:0030282//bone mineralization;GO:0030512//negative regulation of transforming growth factor beta receptor signaling pathway;GO:0031214//biomineral tissue development;GO:0070171//negative regulation of tooth mineralization;GO:1902617//response to fluoride	--
ENSG00000117385	490	712	522	1389	1654	1448	7.084	12.684	10.765	32.587	34.813	25.646	10.1777	31.0153	1.60757	4.49e-05	0.00385751	P3H1	prolyl 3-hydroxylase 1 [Source:HGNC Symbol;Acc:HGNC:19316]	-	-	-	-	GO:0005576//extracellular region;GO:0005737//cytoplasm;GO:0005783//endoplasmic reticulum;GO:0005788//endoplasmic reticulum lumen;GO:0016020//membrane;GO:0032991//macromolecular complex;GO:0070062//extracellular exosome	GO:0003674//molecular_function;GO:0005506//iron ion binding;GO:0005515//protein binding;GO:0005518//collagen binding;GO:0016491//oxidoreductase activity;GO:0016705//oxidoreductase activity, acting on paired donors, with incorporation or reduction of molecular oxygen;GO:0019797//procollagen-proline 3-dioxygenase activity;GO:0031418//L-ascorbic acid binding;GO:0046872//metal ion binding;GO:0051213/…	GO:0006457//protein folding;GO:0008285//negative regulation of cell proliferation;GO:0010976//positive regulation of neuron projection development;GO:0018126//protein hydroxylation;GO:0019511//peptidyl-proline hydroxylation;GO:0032963//collagen metabolic process;GO:0050708//regulation of protein secretion;GO:0050821//protein stabilization;GO:0060348//bone development;GO:0061077//chaperone-mediate…	--
ENSG00000164929	97	49	52	165	199	169	2.268	0.819	1.049	3.67	3.727	2.831	1.37867	3.40933	1.30622	4.53e-05	0.00387351	BAALC	BAALC binder of MAP3K1 and KLF4 [Source:HGNC Symbol;Acc:HGNC:14333]	-	-	-	-	GO:0005654//nucleoplasm;GO:0005737//cytoplasm;GO:0005829//cytosol;GO:0014069//postsynaptic density;GO:0016020//membrane;GO:0030054//cell junction;GO:0043005//neuron projection;GO:0045121//membrane raft;GO:0045202//synapse	GO:0005515//protein binding	-	--
ENSG00000112210	333	328	484	742	1146	1373	3.391	7.475	11.022	20.617	23.124	24.086	7.296	22.609	1.63172	4.59e-05	0.00390121	RAB23	RAB23, member RAS oncogene family [Source:HGNC Symbol;Acc:HGNC:14263]	-	-	-	-	GO:0005737//cytoplasm;GO:0005768//endosome;GO:0005776//autophagosome;GO:0005813//centrosome;GO:0005829//cytosol;GO:0005886//plasma membrane;GO:0010008//endosome membrane;GO:0012505//endomembrane system;GO:0016020//membrane;GO:0030054//cell junction;GO:0030670//phagocytic vesicle membrane;GO:0031410//cytoplasmic vesicle;GO:0045335//phagocytic vesicle	GO:0000166//nucleotide binding;GO:0003924//GTPase activity;GO:0005515//protein binding;GO:0005525//GTP binding	GO:0000045//autophagosome assembly;GO:0006886//intracellular protein transport;GO:0006968//cellular defense response;GO:0015031//protein transport;GO:0042308//negative regulation of protein import into nucleus;GO:0046039//GTP metabolic process;GO:0060271//cilium morphogenesis;GO:0097094//craniofacial suture morphogenesis	--
ENSG00000145536	57	137	75	269	546	318	0.429	1.519	1.07	4.31	6.551	3.698	1.006	4.853	2.27025	4.68e-05	0.00395081	ADAMTS16	ADAM metallopeptidase with thrombospondin type 1 motif 16 [Source:HGNC Symbol;Acc:HGNC:17108]	-	-	-	-	GO:0005576//extracellular region;GO:0031012//extracellular matrix	GO:0004222//metalloendopeptidase activity;GO:0008233//peptidase activity;GO:0008237//metallopeptidase activity;GO:0016787//hydrolase activity;GO:0046872//metal ion binding	GO:0001658//branching involved in ureteric bud morphogenesis;GO:0003073//regulation of systemic arterial blood pressure;GO:0006508//proteolysis;GO:0030198//extracellular matrix organization;GO:0048232//male gamete generation;GO:1902017//regulation of cilium assembly	--
ENSG00000112299	92	73	151	3	11	13	8.796	4.676	2.105	0.047	0.15	0.148	5.19233	0.115	-5.49668	4.69e-05	0.00395081	VNN1	vanin 1 [Source:HGNC Symbol;Acc:HGNC:12705]	Metabolism;Metabolism	Global and overview maps;Metabolism of cofactors and vitamins	ko01100//Metabolic pathways;ko00770//Pantothenate and CoA biosynthesis	K08069;K08069	GO:0005576//extracellular region;GO:0005886//plasma membrane;GO:0016020//membrane;GO:0016021//integral component of membrane;GO:0031225//anchored component of membrane;GO:0035577//azurophil granule membrane	GO:0016787//hydrolase activity;GO:0016811//hydrolase activity, acting on carbon-nitrogen (but not peptide) bonds, in linear amides;GO:0017159//pantetheine hydrolase activity	GO:0002526//acute inflammatory response;GO:0002544//chronic inflammatory response;GO:0006807//nitrogen compound metabolic process;GO:0006954//inflammatory response;GO:0006979//response to oxidative stress;GO:0015939//pantothenate metabolic process;GO:0033089//positive regulation of T cell differentiation in thymus;GO:0045087//innate immune response;GO:0098609//cell-cell adhesion;GO:1902176//negat…	--
ENSG00000125813	64	0	11	296	180	161	0.845	0	0.111	3.611	1.829	1.552	0.318667	2.33067	2.87062	4.76e-05	0.00398381	PAX1	paired box 1 [Source:HGNC Symbol;Acc:HGNC:8615]	-	-	-	-	GO:0000785//chromatin;GO:0005634//nucleus	GO:0000978//RNA polymerase II core promoter proximal region sequence-specific DNA binding;GO:0000981//RNA polymerase II transcription factor activity, sequence-specific DNA binding;GO:0001228//transcriptional activator activity, RNA polymerase II transcription regulatory region sequence-specific binding;GO:0003677//DNA binding;GO:0003700//transcription factor activity, sequence-specific DNA bindi…	GO:0001501//skeletal system development;GO:0001756//somitogenesis;GO:0006355//regulation of transcription, DNA-templated;GO:0006357//regulation of transcription from RNA polymerase II promoter;GO:0006366//transcription from RNA polymerase II promoter;GO:0007389//pattern specification process;GO:0008283//cell proliferation;GO:0043367//CD4-positive, alpha-beta T cell differentiation;GO:0043374//CD8…	PAX
ENSG00000082196	917	611	317	1059	2377	1266	15.657	13.638	7.662	30.268	59.6	27.256	12.319	39.0413	1.66412	4.81e-05	0.00401438	C1QTNF3	C1q and TNF related 3 [Source:HGNC Symbol;Acc:HGNC:14326]	-	-	-	-	GO:0005576//extracellular region;GO:0005581//collagen trimer;GO:0005615//extracellular space;GO:0016020//membrane;GO:0070062//extracellular exosome	GO:0003674//molecular_function;GO:0005515//protein binding;GO:0042802//identical protein binding	GO:0001819//positive regulation of cytokine production;GO:0010629//negative regulation of gene expression;GO:0032715//negative regulation of interleukin-6 production;GO:0035356//cellular triglyceride homeostasis;GO:0045444//fat cell differentiation;GO:0045721//negative regulation of gluconeogenesis;GO:0050728//negative regulation of inflammatory response;GO:0070165//positive regulation of adipone…	--
ENSG00000072682	1397	728	667	1675	1916	1588	29.538	20.494	23.484	60.36	59.248	46.31	24.5053	55.306	1.17434	4.92e-05	0.00407964	P4HA2	prolyl 4-hydroxylase subunit alpha 2 [Source:HGNC Symbol;Acc:HGNC:8547]	Metabolism;Metabolism	Global and overview maps;Amino acid metabolism	ko01100//Metabolic pathways;ko00330//Arginine and proline metabolism	K00472;K00472	GO:0005654//nucleoplasm;GO:0005783//endoplasmic reticulum;GO:0005788//endoplasmic reticulum lumen;GO:0005829//cytosol;GO:0043231//intracellular membrane-bounded organelle	GO:0004656//procollagen-proline 4-dioxygenase activity;GO:0005506//iron ion binding;GO:0005515//protein binding;GO:0009055//electron carrier activity;GO:0016491//oxidoreductase activity;GO:0016705//oxidoreductase activity, acting on paired donors, with incorporation or reduction of molecular oxygen;GO:0031418//L-ascorbic acid binding;GO:0046872//metal ion binding;GO:0051213//dioxygenase activity	GO:0018401//peptidyl-proline hydroxylation to 4-hydroxy-L-proline;GO:0019511//peptidyl-proline hydroxylation;GO:0022900//electron transport chain	--
ENSG00000182670	6969	7006	7785	13918	20947	16349	47.454	47.566	85.666	152.013	206.489	122.579	60.2287	160.36	1.4128	4.97e-05	0.00410514	TTC3	tetratricopeptide repeat domain 3 [Source:HGNC Symbol;Acc:HGNC:12393]	-	-	-	-	GO:0005634//nucleus;GO:0005654//nucleoplasm;GO:0005730//nucleolus;GO:0005737//cytoplasm;GO:0005794//Golgi apparatus;GO:0005829//cytosol	GO:0004842//ubiquitin-protein transferase activity;GO:0005515//protein binding;GO:0016740//transferase activity;GO:0046872//metal ion binding	GO:0006511//ubiquitin-dependent protein catabolic process;GO:0016567//protein ubiquitination;GO:0070936//protein K48-linked ubiquitination	--
ENSG00000124731	709	54	85	18	4	21	22.133	1.314	4.381	0.445	0.21	0.283	9.276	0.312667	-4.89081	5.04e-05	0.0041416	TREM1	triggering receptor expressed on myeloid cells 1 [Source:HGNC Symbol;Acc:HGNC:17760]	-	-	-	-	GO:0005576//extracellular region;GO:0005886//plasma membrane;GO:0016020//membrane;GO:0016021//integral component of membrane	GO:0038023//signaling receptor activity;GO:0097110//scaffold protein binding	GO:0002250//adaptive immune response;GO:0002376//immune system process;GO:0002526//acute inflammatory response;GO:0006959//humoral immune response;GO:0030593//neutrophil chemotaxis;GO:0035556//intracellular signal transduction;GO:0045087//innate immune response;GO:0070945//neutrophil mediated killing of gram-negative bacterium	--
ENSG00000132031	43	8	15	60	168	103	0.63	0.144	0.315	1.902	3.443	1.879	0.363	2.408	2.72979	5.2e-05	0.00422401	MATN3	matrilin 3 [Source:HGNC Symbol;Acc:HGNC:6909]	-	-	-	-	GO:0005576//extracellular region;GO:0005788//endoplasmic reticulum lumen;GO:0031012//extracellular matrix	GO:0005201//extracellular matrix structural constituent;GO:0005509//calcium ion binding;GO:0005515//protein binding	GO:0001501//skeletal system development;GO:0030198//extracellular matrix organization;GO:0051216//cartilage development	--
ENSG00000198018	588	187	662	1333	1940	1372	2.577	1.01	4.16	9.388	11.884	7.013	2.58233	9.42833	1.86833	5.22e-05	0.00422401	ENTPD7	ectonucleoside triphosphate diphosphohydrolase 7 [Source:HGNC Symbol;Acc:HGNC:19745]	-	-	-	-	GO:0005794//Golgi apparatus;GO:0016020//membrane;GO:0016021//integral component of membrane;GO:0030659//cytoplasmic vesicle membrane;GO:0030666//endocytic vesicle membrane;GO:0031410//cytoplasmic vesicle	GO:0003924//GTPase activity;GO:0004382//guanosine-diphosphatase activity;GO:0016787//hydrolase activity;GO:0017110//nucleoside-diphosphatase activity;GO:0017111//nucleoside-triphosphatase activity;GO:0043273//CTPase activity;GO:0045134//uridine-diphosphatase activity;GO:0046872//metal ion binding	GO:0006254//CTP catabolic process;GO:0006256//UDP catabolic process;GO:0009134//nucleoside diphosphate catabolic process;GO:0034656//nucleobase-containing small molecule catabolic process;GO:0046039//GTP metabolic process;GO:0046052//UTP catabolic process;GO:0050776//regulation of immune response;GO:0072539//T-helper 17 cell differentiation	--
ENSG00000171049	88	11	160	4	0	2	1.701	0.262	4.542	0.245	0	0.045	2.16833	0.0966667	-4.48742	5.24e-05	0.00422401	FPR2	formyl peptide receptor 2 [Source:HGNC Symbol;Acc:HGNC:3827]	Environmental Information Processing;Organismal Systems;Human Diseases	Signaling molecules and interaction;Immune system;Infectious disease: bacterial	ko04080//Neuroactive ligand-receptor interaction;ko04613//Neutrophil extracellular trap formation;ko05150//Staphylococcus aureus infection	K04173;K04173;K04173	GO:0005737//cytoplasm;GO:0005886//plasma membrane;GO:0016020//membrane;GO:0016021//integral component of membrane;GO:0035579//specific granule membrane;GO:0070821//tertiary granule membrane;GO:0101003//ficolin-1-rich granule membrane	GO:0001540//beta-amyloid binding;GO:0004875//complement receptor activity;GO:0004930//G-protein coupled receptor activity;GO:0004982//N-formyl peptide receptor activity;GO:0005124//scavenger receptor binding;GO:0005515//protein binding;GO:0038023//signaling receptor activity;GO:0038024//cargo receptor activity	GO:0001774//microglial cell activation;GO:0001934//positive regulation of protein phosphorylation;GO:0002430//complement receptor mediated signaling pathway;GO:0002768//immune response-regulating cell surface receptor signaling pathway;GO:0006898//receptor-mediated endocytosis;GO:0006935//chemotaxis;GO:0006954//inflammatory response;GO:0007155//cell adhesion;GO:0007165//signal transduction;GO:000…	--
ENSG00000127083	776	610	1110	1419	2390	3664	7.411	8.007	20.033	26.294	36.649	45.023	11.817	35.9887	1.60668	5.26e-05	0.00422401	OMD	osteomodulin [Source:HGNC Symbol;Acc:HGNC:8134]	-	-	-	-	GO:0005576//extracellular region;GO:0005615//extracellular space;GO:0005796//Golgi lumen;GO:0031012//extracellular matrix;GO:0043202//lysosomal lumen;GO:0070062//extracellular exosome	GO:0005515//protein binding	GO:0007155//cell adhesion;GO:0030500//regulation of bone mineralization	--
ENSG00000106333	3068	2452	1495	5229	4524	4226	78.713	74.895	52.977	208.73	156.394	122.517	68.8617	162.547	1.23908	5.52e-05	0.00439385	PCOLCE	procollagen C-endopeptidase enhancer [Source:HGNC Symbol;Acc:HGNC:8738]	-	-	-	-	GO:0005576//extracellular region;GO:0005615//extracellular space;GO:0070062//extracellular exosome	GO:0005201//extracellular matrix structural constituent;GO:0005515//protein binding;GO:0005518//collagen binding;GO:0008201//heparin binding;GO:0016504//peptidase activator activity	GO:0007275//multicellular organism development;GO:0010952//positive regulation of peptidase activity	--
ENSG00000117519	2788	2285	2841	4396	6272	6228	52.464	75.233	100.884	177.194	226.754	161.245	76.1937	188.398	1.30604	5.61e-05	0.00444568	CNN3	calponin 3 [Source:HGNC Symbol;Acc:HGNC:2157]	-	-	-	-	GO:0005829//cytosol;GO:0005856//cytoskeleton;GO:0005912//adherens junction;GO:0005925//focal adhesion;GO:0015629//actin cytoskeleton	GO:0003779//actin binding;GO:0005515//protein binding;GO:0005516//calmodulin binding;GO:0098641//cadherin binding involved in cell-cell adhesion	GO:0030855//epithelial cell differentiation;GO:0031032//actomyosin structure organization;GO:0098609//cell-cell adhesion	--
ENSG00000213190	30	29	63	175	245	152	0.453	0.539	1.363	4.258	5.17	2.684	0.785	4.03733	2.36264	5.67e-05	0.0044697	MLLT11	MLLT11 transcription factor 7 cofactor [Source:HGNC Symbol;Acc:HGNC:16997]	-	-	-	-	GO:0005634//nucleus;GO:0005654//nucleoplasm;GO:0005737//cytoplasm;GO:0005815//microtubule organizing center;GO:0005829//cytosol;GO:0005856//cytoskeleton	GO:0003674//molecular_function;GO:0005515//protein binding	GO:0043065//positive regulation of apoptotic process;GO:0045893//positive regulation of transcription, DNA-templated;GO:0051901//positive regulation of mitochondrial depolarization;GO:0090200//positive regulation of release of cytochrome c from mitochondria;GO:0097190//apoptotic signaling pathway;GO:0097191//extrinsic apoptotic signaling pathway;GO:0097193//intrinsic apoptotic signaling pathway	--
ENSG00000154027	189	58	209	538	612	433	5.898	2.92	6.229	16.81	16.996	13.496	5.01567	15.7673	1.65243	5.72e-05	0.00448145	AK5	adenylate kinase 5 [Source:HGNC Symbol;Acc:HGNC:365]	Metabolism;Metabolism;Metabolism	Global and overview maps;Nucleotide metabolism;Metabolism of cofactors and vitamins	ko01100//Metabolic pathways;ko00230//Purine metabolism;ko00730//Thiamine metabolism	K00939;K00939;K00939	GO:0005737//cytoplasm;GO:0005829//cytosol;GO:0034451//centriolar satellite	GO:0000166//nucleotide binding;GO:0004017//adenylate kinase activity;GO:0004550//nucleoside diphosphate kinase activity;GO:0005524//ATP binding;GO:0016301//kinase activity;GO:0016740//transferase activity;GO:0016776//phosphotransferase activity, phosphate group as acceptor;GO:0019205//nucleobase-containing compound kinase activity	GO:0006139//nucleobase-containing compound metabolic process;GO:0006165//nucleoside diphosphate phosphorylation;GO:0006172//ADP biosynthetic process;GO:0006173//dADP biosynthetic process;GO:0009117//nucleotide metabolic process;GO:0009142//nucleoside triphosphate biosynthetic process;GO:0009220//pyrimidine ribonucleotide biosynthetic process;GO:0016310//phosphorylation;GO:0046034//ATP metabolic p…	--
ENSG00000143127	209	30	50	483	692	127	2.407	0.27	0.756	9.096	11.318	1.356	1.14433	7.25667	2.6648	5.74e-05	0.00448145	ITGA10	integrin subunit alpha 10 [Source:HGNC Symbol;Acc:HGNC:6135]	Environmental Information Processing;Human Diseases;Cellular Processes;Cellular Processes;Human Diseases;Human Diseases;Environmental Information Processing;Human Diseases	Signal transduction;Infectious disease: viral;Cell motility;Cellular community - eukaryotes;Cardiovascular disease;Cardiovascular disease;Signaling molecules and interaction;Cardiovascular disease	ko04151//PI3K-Akt signaling pathway;ko05165//Human papillomavirus infection;ko04810//Regulation of actin cytoskeleton;ko04510//Focal adhesion;ko05414//Dilated cardiomyopathy;ko05410//Hypertrophic cardiomyopathy;ko04512//ECM-receptor interaction;ko05412//Arrhythmogenic right ventricular cardiomyopathy	K06586;K06586;K06586;K06586;K06586;K06586;K06586;K06586	GO:0005886//plasma membrane;GO:0008305//integrin complex;GO:0009897//external side of plasma membrane;GO:0016020//membrane;GO:0016021//integral component of membrane;GO:0034680//integrin alpha10-beta1 complex	GO:0005178//integrin binding;GO:0005518//collagen binding;GO:0046872//metal ion binding;GO:0098639//collagen binding involved in cell-matrix adhesion	GO:0007155//cell adhesion;GO:0007160//cell-matrix adhesion;GO:0007229//integrin-mediated signaling pathway;GO:0033627//cell adhesion mediated by integrin;GO:0098609//cell-cell adhesion	--
ENSG00000180155	509	483	34	28	23	31	7.464	10.393	1.089	0.389	0.288	0.3	6.31533	0.325667	-4.27739	6.14e-05	0.00477689	LYNX1	Ly6/neurotoxin 1 [Source:HGNC Symbol;Acc:HGNC:29604]	Environmental Information Processing	Signaling molecules and interaction	ko04080//Neuroactive ligand-receptor interaction	K25369	GO:0005783//endoplasmic reticulum;GO:0005886//plasma membrane;GO:0016020//membrane;GO:0030425//dendrite;GO:0031225//anchored component of membrane;GO:0042995//cell projection	GO:0030548//acetylcholine receptor regulator activity;GO:0030550//acetylcholine receptor inhibitor activity;GO:0033130//acetylcholine receptor binding	GO:0099601//regulation of neurotransmitter receptor activity;GO:2000272//negative regulation of receptor activity	--
ENSG00000137573	2287	1227	5859	10199	18383	13430	26.299	15.764	95.642	193.929	306.957	197.327	45.9017	232.738	2.34209	6.2e-05	0.00480103	SULF1	sulfatase 1 [Source:HGNC Symbol;Acc:HGNC:20391]	-	-	-	-	GO:0005615//extracellular space;GO:0005783//endoplasmic reticulum;GO:0005794//Golgi apparatus;GO:0005795//Golgi stack;GO:0005886//plasma membrane;GO:0009986//cell surface;GO:0045121//membrane raft	GO:0003824//catalytic activity;GO:0004065//arylsulfatase activity;GO:0005509//calcium ion binding;GO:0005539//glycosaminoglycan binding;GO:0008449//N-acetylglucosamine-6-sulfatase activity;GO:0008484//sulfuric ester hydrolase activity;GO:0016787//hydrolase activity;GO:0046872//metal ion binding	GO:0001822//kidney development;GO:0001937//negative regulation of endothelial cell proliferation;GO:0002063//chondrocyte development;GO:0003094//glomerular filtration;GO:0006915//apoptotic process;GO:0010575//positive regulation of vascular endothelial growth factor production;GO:0014846//esophagus smooth muscle contraction;GO:0016525//negative regulation of angiogenesis;GO:0030177//positive regu…	--
ENSG00000135821	31906	19018	11447	5475	4969	7227	400.943	360.404	163.676	105.052	69.472	109.044	308.341	94.5227	-1.70579	6.23e-05	0.00480356	GLUL	glutamate-ammonia ligase [Source:HGNC Symbol;Acc:HGNC:4341]	Metabolism;Cellular Processes;Organismal Systems;Organismal Systems;Metabolism;Metabolism;Metabolism;Metabolism;Metabolism	Global and overview maps;Cell growth and death;Nervous system;Nervous system;Global and overview maps;Amino acid metabolism;Carbohydrate metabolism;Amino acid metabolism;Energy metabolism	ko01100//Metabolic pathways;ko04217//Necroptosis;ko04724//Glutamatergic synapse;ko04727//GABAergic synapse;ko01230//Biosynthesis of amino acids;ko00250//Alanine, aspartate and glutamate metabolism;ko00630//Glyoxylate and dicarboxylate metabolism;ko00220//Arginine biosynthesis;ko00910//Nitrogen metabolism	K01915;K01915;K01915;K01915;K01915;K01915;K01915;K01915;K01915	GO:0005634//nucleus;GO:0005737//cytoplasm;GO:0005739//mitochondrion;GO:0005783//endoplasmic reticulum;GO:0005791//rough endoplasmic reticulum;GO:0005829//cytosol;GO:0005886//plasma membrane;GO:0016020//membrane;GO:0032991//macromolecular complex;GO:0042995//cell projection;GO:0043005//neuron projection;GO:0043204//perikaryon;GO:0043209//myelin sheath;GO:0043231//intracellular membrane-bounded org…	GO:0000166//nucleotide binding;GO:0000287//magnesium ion binding;GO:0003824//catalytic activity;GO:0004356//glutamate-ammonia ligase activity;GO:0005515//protein binding;GO:0005524//ATP binding;GO:0016595//glutamate binding;GO:0016740//transferase activity;GO:0016874//ligase activity;GO:0019706//protein-cysteine S-palmitoyltransferase activity;GO:0030145//manganese ion binding;GO:0042802//identic…	GO:0001525//angiogenesis;GO:0006536//glutamate metabolic process;GO:0006538//glutamate catabolic process;GO:0006542//glutamine biosynthetic process;GO:0006807//nitrogen compound metabolic process;GO:0008283//cell proliferation;GO:0009267//cellular response to starvation;GO:0009749//response to glucose;GO:0010594//regulation of endothelial cell migration;GO:0018345//protein palmitoylation;GO:00196…	--
ENSG00000164683	89	76	37	172	312	165	1.798	1.566	0.912	5.761	7.301	3.129	1.42533	5.397	1.92086	6.58e-05	0.00505016	HEY1	hes related family bHLH transcription factor with YRPW motif 1 [Source:HGNC Symbol;Acc:HGNC:4880]	Human Diseases;Human Diseases;Human Diseases;Environmental Information Processing	Cancer: overview;Infectious disease: viral;Cancer: specific types;Signal transduction	ko05200//Pathways in cancer;ko05165//Human papillomavirus infection;ko05224//Breast cancer;ko04330//Notch signaling pathway	K09091;K09091;K09091;K09091	GO:0000785//chromatin;GO:0005634//nucleus;GO:0005654//nucleoplasm;GO:0005737//cytoplasm	GO:0000978//RNA polymerase II core promoter proximal region sequence-specific DNA binding;GO:0000981//RNA polymerase II transcription factor activity, sequence-specific DNA binding;GO:0001227//transcriptional repressor activity, RNA polymerase II transcription regulatory region sequence-specific binding;GO:0003677//DNA binding;GO:0003700//transcription factor activity, sequence-specific DNA bindi…	GO:0000122//negative regulation of transcription from RNA polymerase II promoter;GO:0001525//angiogenesis;GO:0003161//cardiac conduction system development;GO:0003180//aortic valve morphogenesis;GO:0003184//pulmonary valve morphogenesis;GO:0003190//atrioventricular valve formation;GO:0003203//endocardial cushion morphogenesis;GO:0003208//cardiac ventricle morphogenesis;GO:0006355//regulation of t…	bHLH
ENSG00000164434	879	1019	500	186	45	133	41.945	59.73	34.217	14.315	3.004	7.428	45.2973	8.249	-2.45713	7.28e-05	0.00553781	FABP7	fatty acid binding protein 7 [Source:HGNC Symbol;Acc:HGNC:3562]	Organismal Systems	Endocrine system	ko03320//PPAR signaling pathway	K08756	GO:0005634//nucleus;GO:0005737//cytoplasm;GO:0005829//cytosol	GO:0005504//fatty acid binding;GO:0005515//protein binding;GO:0008289//lipid binding	GO:0007399//nervous system development;GO:0008285//negative regulation of cell proliferation;GO:0015908//fatty acid transport;GO:0050673//epithelial cell proliferation	--
ENSG00000079150	434	245	282	544	986	632	13.351	7.615	11.11	21.304	31.584	16.258	10.692	23.0487	1.10815	7.31e-05	0.00553781	FKBP7	FKBP prolyl isomerase 7 [Source:HGNC Symbol;Acc:HGNC:3723]	-	-	-	-	GO:0005783//endoplasmic reticulum;GO:0005788//endoplasmic reticulum lumen	GO:0003755//peptidyl-prolyl cis-trans isomerase activity;GO:0005509//calcium ion binding;GO:0005515//protein binding;GO:0005528//FK506 binding;GO:0016853//isomerase activity;GO:0046872//metal ion binding	GO:0000413//protein peptidyl-prolyl isomerization;GO:0018208//peptidyl-proline modification	--
ENSG00000168487	411	645	391	1460	1474	1057	5.268	10.649	8.065	34.343	29.56	16.719	7.994	26.874	1.74922	7.39e-05	0.00557634	BMP1	bone morphogenetic protein 1 [Source:HGNC Symbol;Acc:HGNC:1067]	-	-	-	-	GO:0005576//extracellular region;GO:0005615//extracellular space;GO:0005794//Golgi apparatus;GO:0031982//vesicle	GO:0004222//metalloendopeptidase activity;GO:0004252//serine-type endopeptidase activity;GO:0005125//cytokine activity;GO:0005509//calcium ion binding;GO:0005515//protein binding;GO:0008083//growth factor activity;GO:0008233//peptidase activity;GO:0008237//metallopeptidase activity;GO:0008270//zinc ion binding;GO:0016787//hydrolase activity;GO:0042802//identical protein binding;GO:0046872//metal …	GO:0001501//skeletal system development;GO:0001502//cartilage condensation;GO:0001503//ossification;GO:0006508//proteolysis;GO:0007165//signal transduction;GO:0007275//multicellular organism development;GO:0030154//cell differentiation;GO:0030199//collagen fibril organization;GO:0051216//cartilage development;GO:0061036//positive regulation of cartilage development	--
ENSG00000188223	34	24	34	0	0	0	2.454	1.048	1.776	0	0	0	1.75933	0.001	-10.7808	7.78e-05	0.00578078	PSENEN	novel protein	Human Diseases;Environmental Information Processing	Neurodegenerative disease;Signal transduction	ko05010//Alzheimer disease;ko04330//Notch signaling pathway	K06170;K06170	GO:0016020//membrane;GO:0016021//integral component of membrane;GO:0032580//Golgi cisterna membrane	-	GO:0007219//Notch signaling pathway	--
ENSG00000187243	99	78	73	266	313	162	2.513	1.626	1.726	6.648	6.736	2.854	1.955	5.41267	1.46917	7.79e-05	0.00578078	MAGED4B	MAGE family member D4B [Source:HGNC Symbol;Acc:HGNC:22880]	-	-	-	-	GO:0005575//cellular_component;GO:0005634//nucleus	GO:0005515//protein binding	GO:0000122//negative regulation of transcription from RNA polymerase II promoter;GO:0008150//biological_process	--
ENSG00000274618	1928	1163	1039	405	368	366	180.106	133.872	139.193	61.018	48.087	40.014	151.057	49.7063	-1.60359	7.8e-05	0.00578078	H4C6	H4 clustered histone 6 [Source:HGNC Symbol;Acc:HGNC:4783]	Organismal Systems;Human Diseases;Human Diseases;Human Diseases	Immune system;Immune disease;Cancer: overview;Substance dependence	ko04613//Neutrophil extracellular trap formation;ko05322//Systemic lupus erythematosus;ko05203//Viral carcinogenesis;ko05034//Alcoholism	K11254;K11254;K11254;K11254	GO:0000228//nuclear chromosome;GO:0000781//chromosome, telomeric region;GO:0000786//nucleosome;GO:0005576//extracellular region;GO:0005634//nucleus;GO:0005654//nucleoplasm;GO:0005694//chromosome;GO:0016020//membrane;GO:0032991//macromolecular complex;GO:0043505//CENP-A containing nucleosome;GO:0070062//extracellular exosome	GO:0003677//DNA binding;GO:0003723//RNA binding;GO:0005515//protein binding;GO:0019904//protein domain specific binding;GO:0046982//protein heterodimerization activity	GO:0006333//chromatin assembly or disassembly;GO:0006334//nucleosome assembly;GO:0006335//DNA replication-dependent nucleosome assembly;GO:0006336//DNA replication-independent nucleosome assembly;GO:0006352//DNA-templated transcription, initiation;GO:0032200//telomere organization;GO:0045653//negative regulation of megakaryocyte differentiation;GO:0061644//protein localization to CENP-A containin…	--
ENSG00000154118	0	4	3	67	66	16	0	0.042	0.064	1.094	0.789	0.193	0.0353333	0.692	4.29167	7.87e-05	0.00579903	JPH3	junctophilin 3 [Source:HGNC Symbol;Acc:HGNC:14203]	-	-	-	-	GO:0005783//endoplasmic reticulum;GO:0005789//endoplasmic reticulum membrane;GO:0005886//plasma membrane;GO:0014701//junctional sarcoplasmic reticulum membrane;GO:0016020//membrane;GO:0016021//integral component of membrane;GO:0030314//junctional membrane complex	GO:0003674//molecular_function;GO:0005515//protein binding	GO:0007612//learning;GO:0007613//memory;GO:0035640//exploration behavior;GO:0040011//locomotion;GO:0048167//regulation of synaptic plasticity;GO:0048168//regulation of neuronal synaptic plasticity;GO:0050885//neuromuscular process controlling balance;GO:0060314//regulation of ryanodine-sensitive calcium-release channel activity;GO:0060402//calcium ion transport into cytosol	--
ENSG00000174705	3466	2811	1305	6464	5089	4766	30.755	29.78	17.83	80.509	50.534	58.845	26.1217	63.296	1.27687	8e-05	0.00583386	SH3PXD2B	SH3 and PX domains 2B [Source:HGNC Symbol;Acc:HGNC:29242]	-	-	-	-	GO:0002102//podosome;GO:0005737//cytoplasm;GO:0030054//cell junction;GO:0042995//cell projection	GO:0005515//protein binding;GO:0010314//phosphatidylinositol-5-phosphate binding;GO:0016176//superoxide-generating NADPH oxidase activator activity;GO:0032266//phosphatidylinositol-3-phosphate binding;GO:0035091//phosphatidylinositol binding;GO:0042169//SH2 domain binding;GO:0080025//phosphatidylinositol-3,5-bisphosphate binding	GO:0001501//skeletal system development;GO:0001654//eye development;GO:0006801//superoxide metabolic process;GO:0007507//heart development;GO:0022617//extracellular matrix disassembly;GO:0030154//cell differentiation;GO:0042554//superoxide anion generation;GO:0050790//regulation of catalytic activity;GO:0060348//bone development;GO:0060612//adipose tissue development;GO:0071800//podosome assembly…	--
ENSG00000164220	289	93	526	1199	1791	967	3.694	1.263	8.569	22.856	28.615	12.476	4.50867	21.3157	2.24114	8.34e-05	0.00605163	F2RL2	coagulation factor II thrombin receptor like 2 [Source:HGNC Symbol;Acc:HGNC:3539]	Environmental Information Processing;Organismal Systems	Signaling molecules and interaction;Immune system	ko04080//Neuroactive ligand-receptor interaction;ko04610//Complement and coagulation cascades	K04235;K04235	GO:0005576//extracellular region;GO:0005886//plasma membrane;GO:0005887//integral component of plasma membrane;GO:0016020//membrane;GO:0016021//integral component of membrane;GO:0016324//apical plasma membrane;GO:0032991//macromolecular complex	GO:0004435//phosphatidylinositol phospholipase C activity;GO:0004930//G-protein coupled receptor activity;GO:0005515//protein binding;GO:0015057//thrombin receptor activity	GO:0007165//signal transduction;GO:0007186//G-protein coupled receptor signaling pathway;GO:0007596//blood coagulation;GO:0007599//hemostasis;GO:0009611//response to wounding;GO:0030168//platelet activation;GO:0035025//positive regulation of Rho protein signal transduction;GO:0051482//positive regulation of cytosolic calcium ion concentration involved in phospholipase C-activating G-protein coupl…	--
ENSG00000172572	589	491	598	951	1071	1590	4.309	4.654	5.172	10.734	9.148	12.33	4.71167	10.7373	1.18833	8.84e-05	0.0063885	PDE3A	phosphodiesterase 3A [Source:HGNC Symbol;Acc:HGNC:8778]	Metabolism;Environmental Information Processing;Environmental Information Processing;Metabolism;Human Diseases;Organismal Systems	Global and overview maps;Signal transduction;Signal transduction;Nucleotide metabolism;Substance dependence;Endocrine system	ko01100//Metabolic pathways;ko04024//cAMP signaling pathway;ko04022//cGMP-PKG signaling pathway;ko00230//Purine metabolism;ko05032//Morphine addiction;ko04924//Renin secretion	K19021;K19021;K19021;K19021;K19021;K19021	GO:0005829//cytosol;GO:0016020//membrane;GO:0016021//integral component of membrane	GO:0004114//3',5'-cyclic-nucleotide phosphodiesterase activity;GO:0004115//3',5'-cyclic-AMP phosphodiesterase activity;GO:0004119//cGMP-inhibited cyclic-nucleotide phosphodiesterase activity;GO:0005515//protein binding;GO:0008081//phosphoric diester hydrolase activity;GO:0016787//hydrolase activity;GO:0046872//metal ion binding	GO:0001556//oocyte maturation;GO:0006629//lipid metabolic process;GO:0007165//signal transduction;GO:0007186//G-protein coupled receptor signaling pathway;GO:0009410//response to xenobiotic stimulus;GO:0019933//cAMP-mediated signaling;GO:0019934//cGMP-mediated signaling;GO:0040020//regulation of meiotic nuclear division;GO:0043066//negative regulation of apoptotic process;GO:0043116//negative reg…	--
ENSG00000187398	46	92	14	321	187	229	0.346	0.894	0.158	4.04	2.033	4.258	0.466	3.44367	2.88554	8.88e-05	0.006393	LUZP2	leucine zipper protein 2 [Source:HGNC Symbol;Acc:HGNC:23206]	-	-	-	-	GO:0005576//extracellular region	-	-	--
ENSG00000109265	92	54	67	175	128	313	0.843	0.61	0.511	1.908	0.952	1.999	0.654667	1.61967	1.30686	9.25e-05	0.00663457	CRACD	capping protein inhibiting regulator of actin dynamics [Source:HGNC Symbol;Acc:HGNC:29219]	-	-	-	-	GO:0005737//cytoplasm;GO:0005829//cytosol	GO:0005515//protein binding	GO:0010669//epithelial structure maintenance;GO:0030277//maintenance of gastrointestinal epithelium;GO:0030838//positive regulation of actin filament polymerization;GO:2000813//negative regulation of barbed-end actin filament capping	--
ENSG00000167693	623	354	312	964	793	751	13.689	8.203	6.959	31.653	20.194	14.708	9.617	22.185	1.20593	9.37e-05	0.00666262	NXN	nucleoredoxin [Source:HGNC Symbol;Acc:HGNC:18008]	-	-	-	-	GO:0005634//nucleus;GO:0005737//cytoplasm;GO:0005829//cytosol	GO:0004791//thioredoxin-disulfide reductase activity;GO:0016491//oxidoreductase activity;GO:0047134//protein-disulfide reductase activity	GO:0001701//in utero embryonic development;GO:0016055//Wnt signaling pathway;GO:0030154//cell differentiation;GO:0030178//negative regulation of Wnt signaling pathway;GO:0031397//negative regulation of protein ubiquitination;GO:0072359//circulatory system development;GO:0098869//cellular oxidant detoxification	--
ENSG00000197405	293	119	262	43	27	31	4.723	2.364	6.056	1.118	0.841	0.585	4.381	0.848	-2.36912	0.000100905	0.00709808	C5AR1	complement C5a receptor 1 [Source:HGNC Symbol;Acc:HGNC:1338]	Environmental Information Processing;Human Diseases;Organismal Systems;Human Diseases;Human Diseases;Organismal Systems	Signaling molecules and interaction;Infectious disease: viral;Immune system;Infectious disease: bacterial;Endocrine and metabolic disease;Immune system	ko04080//Neuroactive ligand-receptor interaction;ko05171//Coronavirus disease - COVID-19;ko04613//Neutrophil extracellular trap formation;ko05150//Staphylococcus aureus infection;ko04936//Alcoholic liver disease;ko04610//Complement and coagulation cascades	K04010;K04010;K04010;K04010;K04010;K04010	GO:0005886//plasma membrane;GO:0005887//integral component of plasma membrane;GO:0016020//membrane;GO:0016021//integral component of membrane;GO:0016323//basolateral plasma membrane;GO:0030667//secretory granule membrane;GO:0031410//cytoplasmic vesicle;GO:0045177//apical part of cell	GO:0004875//complement receptor activity;GO:0004878//complement component C5a receptor activity;GO:0004930//G-protein coupled receptor activity	GO:0001774//microglial cell activation;GO:0002430//complement receptor mediated signaling pathway;GO:0006935//chemotaxis;GO:0006954//inflammatory response;GO:0006955//immune response;GO:0006968//cellular defense response;GO:0007165//signal transduction;GO:0007186//G-protein coupled receptor signaling pathway;GO:0007200//phospholipase C-activating G-protein coupled receptor signaling pathway;GO:00…	--
ENSG00000143494	170	55	126	338	455	247	1.57	0.701	1.91	5.169	6.042	4.267	1.39367	5.15933	1.8883	0.000101023	0.00709808	VASH2	vasohibin 2 [Source:HGNC Symbol;Acc:HGNC:25723]	-	-	-	-	GO:0005576//extracellular region;GO:0005737//cytoplasm;GO:0005856//cytoskeleton	GO:0003779//actin binding;GO:0004180//carboxypeptidase activity;GO:0004181//metallocarboxypeptidase activity;GO:0005515//protein binding;GO:0008017//microtubule binding;GO:0008233//peptidase activity;GO:0016787//hydrolase activity	GO:0000768//syncytium formation by plasma membrane fusion;GO:0001938//positive regulation of endothelial cell proliferation;GO:0006508//proteolysis;GO:0045765//regulation of angiogenesis;GO:0045766//positive regulation of angiogenesis;GO:0060674//placenta blood vessel development;GO:0060711//labyrinthine layer development;GO:0060716//labyrinthine layer blood vessel development;GO:0061564//axon de…	--
ENSG00000151612	517	477	476	928	1056	1048	4.932	5.276	5.416	10.092	9.484	13.944	5.208	11.1733	1.10126	0.000104162	0.00728927	ZNF827	zinc finger protein 827 [Source:HGNC Symbol;Acc:HGNC:27193]	-	-	-	-	GO:0000781//chromosome, telomeric region;GO:0000785//chromatin;GO:0005634//nucleus;GO:1990904//ribonucleoprotein complex	GO:0003677//DNA binding;GO:0005515//protein binding;GO:0046872//metal ion binding	GO:0000723//telomere maintenance;GO:0006338//chromatin remodeling;GO:0010468//regulation of gene expression;GO:0045892//negative regulation of transcription, DNA-templated;GO:0045944//positive regulation of transcription from RNA polymerase II promoter;GO:0070200//establishment of protein localization to telomere;GO:1904791//negative regulation of telosome assembly	zf-C2H2
ENSG00000262526	0	0	0	36	26	4	0	0	0	2.81	1.783	0.241	0.001	1.61133	10.654	0.000106329	0.00741112	CTDNEP1	novel protein	-	-	-	-	-	GO:0004722//protein serine/threonine phosphatase activity	GO:0006470//protein dephosphorylation	--
ENSG00000172116	233	29	112	9	9	11	5.168	0.862	5.527	0.837	0.524	0.219	3.85233	0.526667	-2.87077	0.000108312	0.00751929	CD8B	CD8b molecule [Source:HGNC Symbol;Acc:HGNC:1707]	Human Diseases;Organismal Systems;Environmental Information Processing;Human Diseases;Organismal Systems;Organismal Systems	Infectious disease: bacterial;Immune system;Signaling molecules and interaction;Immune disease;Immune system;Immune system	ko05135//Yersinia infection;ko04640//Hematopoietic cell lineage;ko04514//Cell adhesion molecules;ko05340//Primary immunodeficiency;ko04660//T cell receptor signaling pathway;ko04612//Antigen processing and presentation	K06459;K06459;K06459;K06459;K06459;K06459	GO:0005576//extracellular region;GO:0005886//plasma membrane;GO:0005887//integral component of plasma membrane;GO:0009986//cell surface;GO:0016020//membrane;GO:0016021//integral component of membrane;GO:0031901//early endosome membrane;GO:0042101//T cell receptor complex;GO:0043235//receptor complex	GO:0005515//protein binding;GO:0015026//coreceptor activity;GO:0042288//MHC class I protein binding	GO:0002250//adaptive immune response;GO:0002376//immune system process;GO:0006955//immune response;GO:0007169//transmembrane receptor protein tyrosine kinase signaling pathway;GO:0042110//T cell activation;GO:0050776//regulation of immune response;GO:0050852//T cell receptor signaling pathway	--
ENSG00000121005	376	113	174	551	545	425	4.822	2.72	2.722	17.918	12.668	6.314	3.42133	12.3	1.84603	0.000109907	0.00759972	CRISPLD1	cysteine rich secretory protein LCCL domain containing 1 [Source:HGNC Symbol;Acc:HGNC:18206]	-	-	-	-	GO:0005576//extracellular region;GO:0005615//extracellular space;GO:0070062//extracellular exosome	GO:0003674//molecular_function	GO:0060325//face morphogenesis;GO:0061484//hematopoietic stem cell homeostasis	--
ENSG00000005243	352	640	205	1095	1329	1119	16.121	37.903	12.529	75.023	78.88	55.937	22.1843	69.9467	1.65671	0.000111813	0.00767061	COPZ2	COPI coat complex subunit zeta 2 [Source:HGNC Symbol;Acc:HGNC:19356]	-	-	-	-	GO:0000139//Golgi membrane;GO:0005737//cytoplasm;GO:0005789//endoplasmic reticulum membrane;GO:0005794//Golgi apparatus;GO:0005801//cis-Golgi network;GO:0005829//cytosol;GO:0016020//membrane;GO:0030126//COPI vesicle coat;GO:0030133//transport vesicle;GO:0030663//COPI-coated vesicle membrane;GO:0031410//cytoplasmic vesicle;GO:0033116//endoplasmic reticulum-Golgi intermediate compartment membrane	-	GO:0006886//intracellular protein transport;GO:0006890//retrograde vesicle-mediated transport, Golgi to ER;GO:0006891//intra-Golgi vesicle-mediated transport;GO:0015031//protein transport;GO:0016192//vesicle-mediated transport	--
ENSG00000107957	10893	5086	6563	13830	19132	11693	38.156	27.179	31.238	78.132	93.437	47.968	32.191	73.179	1.18477	0.000120517	0.00823531	SH3PXD2A	SH3 and PX domains 2A [Source:HGNC Symbol;Acc:HGNC:23664]	-	-	-	-	GO:0002102//podosome;GO:0005737//cytoplasm;GO:0005829//cytosol;GO:0030054//cell junction;GO:0042995//cell projection	GO:0002020//protease binding;GO:0005515//protein binding;GO:0005546//phosphatidylinositol-4,5-bisphosphate binding;GO:0010314//phosphatidylinositol-5-phosphate binding;GO:0016176//superoxide-generating NADPH oxidase activator activity;GO:0032266//phosphatidylinositol-3-phosphate binding;GO:0035091//phosphatidylinositol binding;GO:0043325//phosphatidylinositol-3,4-bisphosphate binding;GO:0070273//…	GO:0001701//in utero embryonic development;GO:0006801//superoxide metabolic process;GO:0042554//superoxide anion generation;GO:0050790//regulation of catalytic activity;GO:0072593//reactive oxygen species metabolic process;GO:0072675//osteoclast fusion	--
ENSG00000275895	703	358	336	67	136	111	30.1	18.866	20.959	4.928	8.718	5.609	23.3083	6.41833	-1.86058	0.000122844	0.00836153	U2AF1	U2 small nuclear RNA auxiliary factor 1-like 5	Human Diseases;Genetic Information Processing	Infectious disease: bacterial;Transcription	ko05131//Shigellosis;ko03040//Spliceosome	K12836;K12836	GO:0089701//U2AF	GO:0003676//nucleic acid binding;GO:0003723//RNA binding;GO:0046872//metal ion binding	GO:0000398//mRNA splicing, via spliceosome	--
ENSG00000171502	206	19	192	515	679	639	1.129	0.145	9.952	9.167	30.595	4.978	3.742	14.9133	1.99472	0.000123667	0.00838481	COL24A1	collagen type XXIV alpha 1 chain [Source:HGNC Symbol;Acc:HGNC:20821]	Organismal Systems	Digestive system	ko04974//Protein digestion and absorption	K19721	GO:0005576//extracellular region;GO:0005581//collagen trimer;GO:0005615//extracellular space;GO:0005788//endoplasmic reticulum lumen;GO:0031012//extracellular matrix	GO:0005201//extracellular matrix structural constituent;GO:0005515//protein binding;GO:0030020//extracellular matrix structural constituent conferring tensile strength	GO:0030198//extracellular matrix organization;GO:0030199//collagen fibril organization	--
ENSG00000164638	105	641	12	9	18	10	1.16	9.517	0.164	0.192	0.311	0.16	3.61367	0.221	-4.03135	0.000124452	0.00840537	SLC29A4	solute carrier family 29 member 4 [Source:HGNC Symbol;Acc:HGNC:23097]	-	-	-	-	GO:0005886//plasma membrane;GO:0016020//membrane;GO:0016021//integral component of membrane;GO:0016323//basolateral plasma membrane;GO:0016324//apical plasma membrane;GO:0098793//presynapse	GO:0005326//neurotransmitter transporter activity;GO:0005337//nucleoside transmembrane transporter activity;GO:0005342//organic acid transmembrane transporter activity;GO:0008324//cation transmembrane transporter activity;GO:0008504//monoamine transmembrane transporter activity;GO:0015101//organic cation transmembrane transporter activity;GO:0015562//efflux transmembrane transporter activity;GO:0…	GO:0001692//histamine metabolic process;GO:0006836//neurotransmitter transport;GO:0015695//organic cation transport;GO:0015844//monoamine transport;GO:0042908//xenobiotic transport;GO:0051610//serotonin uptake;GO:0051615//histamine uptake;GO:0051620//norepinephrine uptake;GO:0051625//epinephrine uptake;GO:0055085//transmembrane transport;GO:0090494//dopamine uptake;GO:0098655//cation transmembran…	--
ENSG00000116701	1404	779	627	181	186	393	23.824	16.315	15.64	4.951	4.851	7.708	18.593	5.83667	-1.67154	0.000126891	0.00853696	NCF2	neutrophil cytosolic factor 2 [Source:HGNC Symbol;Acc:HGNC:7661]	Human Diseases;Organismal Systems;Human Diseases;Cellular Processes;Human Diseases;Human Diseases;Human Diseases;Human Diseases;Organismal Systems;Organismal Systems	Neurodegenerative disease;Immune system;Cancer: overview;Transport and catabolism;Cardiovascular disease;Cardiovascular disease;Infectious disease: parasitic;Cardiovascular disease;Development and regeneration;Immune system	ko05020//Prion disease;ko04613//Neutrophil extracellular trap formation;ko05208//Chemical carcinogenesis - reactive oxygen species;ko04145//Phagosome;ko05415//Diabetic cardiomyopathy;ko05417//Lipid and atherosclerosis;ko05140//Leishmaniasis;ko05418//Fluid shear stress and atherosclerosis;ko04380//Osteoclast differentiation;ko04670//Leukocyte transendothelial migration	K08010;K08010;K08010;K08010;K08010;K08010;K08010;K08010;K08010;K08010	GO:0001669//acrosomal vesicle;GO:0005737//cytoplasm;GO:0005829//cytosol;GO:0005886//plasma membrane;GO:0016020//membrane;GO:0032010//phagolysosome;GO:0043020//NADPH oxidase complex	GO:0005515//protein binding;GO:0008022//protein C-terminus binding;GO:0009055//electron carrier activity;GO:0016175//superoxide-generating NADPH oxidase activity;GO:0016176//superoxide-generating NADPH oxidase activator activity;GO:0031267//small GTPase binding	GO:0006801//superoxide metabolic process;GO:0006909//phagocytosis;GO:0006968//cellular defense response;GO:0022900//electron transport chain;GO:0042554//superoxide anion generation;GO:0045087//innate immune response;GO:0045730//respiratory burst;GO:0050790//regulation of catalytic activity	--
ENSG00000183160	1398	628	781	1284	1474	2115	19.673	10.889	15.761	29.607	29.884	34.832	15.441	31.441	1.02588	0.000127893	0.00857127	TMEM119	transmembrane protein 119 [Source:HGNC Symbol;Acc:HGNC:27884]	-	-	-	-	GO:0005737//cytoplasm;GO:0005783//endoplasmic reticulum;GO:0005789//endoplasmic reticulum membrane;GO:0005886//plasma membrane;GO:0016020//membrane;GO:0016021//integral component of membrane	GO:0003674//molecular_function	GO:0001503//ossification;GO:0001649//osteoblast differentiation;GO:0001934//positive regulation of protein phosphorylation;GO:0001958//endochondral ossification;GO:0007283//spermatogenesis;GO:0010628//positive regulation of gene expression;GO:0010832//negative regulation of myotube differentiation;GO:0030154//cell differentiation;GO:0030501//positive regulation of bone mineralization;GO:0031214//…	--
ENSG00000179083	0	0	0	7	24	34	0	0	0	0.134	0.396	0.472	0.001	0.334	8.3837	0.000129752	0.00866254	FAM133A	family with sequence similarity 133 member A [Source:HGNC Symbol;Acc:HGNC:26748]	-	-	-	-	-	GO:0005515//protein binding	-	--
ENSG00000136026	1556	1038	2471	5263	5138	4016	21.556	17.719	49.092	117.829	99.676	65.113	29.4557	94.206	1.67727	0.000136163	0.00905591	CKAP4	cytoskeleton associated protein 4 [Source:HGNC Symbol;Acc:HGNC:16991]	Genetic Information Processing	Folding, sorting and degradation	ko04141//Protein processing in endoplasmic reticulum	K13999	GO:0005737//cytoplasm;GO:0005783//endoplasmic reticulum;GO:0005788//endoplasmic reticulum lumen;GO:0005789//endoplasmic reticulum membrane;GO:0005791//rough endoplasmic reticulum;GO:0005811//lipid particle;GO:0005856//cytoskeleton;GO:0005886//plasma membrane;GO:0016020//membrane;GO:0016021//integral component of membrane;GO:0035577//azurophil granule membrane;GO:0035579//specific granule membrane…	GO:0003723//RNA binding;GO:0005515//protein binding	-	--
ENSG00000110841	2888	1759	2537	4602	6145	4217	53.051	36.423	69.686	125.785	131.926	80.216	53.0533	112.642	1.08623	0.000137408	0.00910387	PPFIBP1	PPFIA binding protein 1 [Source:HGNC Symbol;Acc:HGNC:9249]	-	-	-	-	GO:0005829//cytosol;GO:0005886//plasma membrane;GO:0005925//focal adhesion;GO:0048786//presynaptic active zone	GO:0005515//protein binding;GO:0045296//cadherin binding	GO:0007155//cell adhesion;GO:0007528//neuromuscular junction development;GO:0050808//synapse organization	--
ENSG00000203786	14959	3053	593	585	247	835	236.54	59.638	13.078	14.722	5.204	15.316	103.085	11.7473	-3.13343	0.000137929	0.00910387	KPRP	keratinocyte proline rich protein [Source:HGNC Symbol;Acc:HGNC:31823]	-	-	-	-	GO:0005737//cytoplasm;GO:0070062//extracellular exosome	GO:0005515//protein binding	-	--
ENSG00000120332	418	177	37	604	484	940	3.583	1.794	0.46	7.926	5.199	9.199	1.94567	7.44133	1.9353	0.000138486	0.00910613	TNN	tenascin N [Source:HGNC Symbol;Acc:HGNC:22942]	Environmental Information Processing;Human Diseases;Cellular Processes;Human Diseases;Environmental Information Processing	Signal transduction;Infectious disease: viral;Cellular community - eukaryotes;Cancer: overview;Signaling molecules and interaction	ko04151//PI3K-Akt signaling pathway;ko05165//Human papillomavirus infection;ko04510//Focal adhesion;ko05206//MicroRNAs in cancer;ko04512//ECM-receptor interaction	K06252;K06252;K06252;K06252;K06252	GO:0005576//extracellular region;GO:0005615//extracellular space;GO:0009986//cell surface;GO:0031012//extracellular matrix;GO:0043005//neuron projection;GO:0043025//neuronal cell body;GO:0097442//CA3 pyramidal cell dendrite;GO:1990026//hippocampal mossy fiber expansion	GO:0005178//integrin binding;GO:0005515//protein binding;GO:0042802//identical protein binding	GO:0002076//osteoblast development;GO:0007160//cell-matrix adhesion;GO:0007409//axonogenesis;GO:0010976//positive regulation of neuron projection development;GO:0030155//regulation of cell adhesion;GO:0030334//regulation of cell migration;GO:0033689//negative regulation of osteoblast proliferation;GO:0045668//negative regulation of osteoblast differentiation;GO:0070593//dendrite self-avoidance;GO…	--
ENSG00000137642	7467	1650	2778	819	788	936	35.094	10.04	13.93	4.998	4.07	5.393	19.688	4.82033	-2.03011	0.000141541	0.00927199	SORL1	sortilin related receptor 1 [Source:HGNC Symbol;Acc:HGNC:11185]	-	-	-	-	GO:0000139//Golgi membrane;GO:0005576//extracellular region;GO:0005615//extracellular space;GO:0005641//nuclear envelope lumen;GO:0005768//endosome;GO:0005769//early endosome;GO:0005771//multivesicular body;GO:0005783//endoplasmic reticulum;GO:0005789//endoplasmic reticulum membrane;GO:0005794//Golgi apparatus;GO:0005802//trans-Golgi network;GO:0005886//plasma membrane;GO:0005887//integral compon…	GO:0001540//beta-amyloid binding;GO:0004888//transmembrane signaling receptor activity;GO:0005041//low-density lipoprotein receptor activity;GO:0005515//protein binding;GO:0030169//low-density lipoprotein particle binding;GO:0031267//small GTPase binding;GO:0042923//neuropeptide binding	GO:0002024//diet induced thermogenesis;GO:0006605//protein targeting;GO:0006622//protein targeting to lysosome;GO:0006892//post-Golgi vesicle-mediated transport;GO:0006897//endocytosis;GO:0006898//receptor-mediated endocytosis;GO:0007218//neuropeptide signaling pathway;GO:0008283//cell proliferation;GO:0010897//negative regulation of triglyceride catabolic process;GO:0014910//regulation of smooth…	--
ENSG00000142347	856	400	770	124	106	242	7.671	4.417	9.836	2.514	1.329	2.47	7.308	2.10433	-1.79611	0.000142677	0.00928411	MYO1F	myosin IF [Source:HGNC Symbol;Acc:HGNC:7600]	Human Diseases	Infectious disease: bacterial	ko05130//Pathogenic Escherichia coli infection	K10356	GO:0005737//cytoplasm;GO:0005829//cytosol;GO:0005886//plasma membrane;GO:0005902//microvillus;GO:0015629//actin cytoskeleton;GO:0016459//myosin complex;GO:0016461//unconventional myosin complex;GO:0031982//vesicle	GO:0000146//microfilament motor activity;GO:0000166//nucleotide binding;GO:0003774//motor activity;GO:0003779//actin binding;GO:0005515//protein binding;GO:0005516//calmodulin binding;GO:0005524//ATP binding;GO:0051015//actin filament binding	GO:0007015//actin filament organization;GO:0008150//biological_process;GO:0030050//vesicle transport along actin filament	--
ENSG00000039560	1356	598	1816	2732	4718	3515	42.162	19.677	49.791	79.048	110.244	103.903	37.21	97.7317	1.39314	0.000142791	0.00928411	RAI14	retinoic acid induced 14 [Source:HGNC Symbol;Acc:HGNC:14873]	-	-	-	-	GO:0001650//fibrillar center;GO:0005634//nucleus;GO:0005654//nucleoplasm;GO:0005737//cytoplasm;GO:0005829//cytosol;GO:0005856//cytoskeleton;GO:0005938//cell cortex;GO:0030054//cell junction	GO:0003779//actin binding;GO:0005515//protein binding	GO:0007283//spermatogenesis;GO:0030154//cell differentiation;GO:0097190//apoptotic signaling pathway;GO:1901222//regulation of NIK/NF-kappaB signaling	--
ENSG00000159387	404	379	25	20	22	25	15.808	16.403	2.169	1.402	1.129	1.489	11.46	1.34	-3.0963	0.000148779	0.00963745	IRX6	iroquois homeobox 6 [Source:HGNC Symbol;Acc:HGNC:14675]	-	-	-	-	GO:0000785//chromatin;GO:0005634//nucleus	GO:0000978//RNA polymerase II core promoter proximal region sequence-specific DNA binding;GO:0000981//RNA polymerase II transcription factor activity, sequence-specific DNA binding;GO:0001228//transcriptional activator activity, RNA polymerase II transcription regulatory region sequence-specific binding;GO:0003677//DNA binding;GO:0005515//protein binding	GO:0006355//regulation of transcription, DNA-templated;GO:0006357//regulation of transcription from RNA polymerase II promoter;GO:0030182//neuron differentiation;GO:0045893//positive regulation of transcription, DNA-templated;GO:0045944//positive regulation of transcription from RNA polymerase II promoter;GO:0048468//cell development	Homeobox
ENSG00000204577	115	103	336	13	15	39	1.59	1.689	6.591	0.286	0.313	0.703	3.29	0.434	-2.92232	0.000150063	0.0096846	LILRB3	leukocyte immunoglobulin like receptor B3 [Source:HGNC Symbol;Acc:HGNC:6607]	Organismal Systems;Organismal Systems	Immune system;Development and regeneration	ko04662//B cell receptor signaling pathway;ko04380//Osteoclast differentiation	K06512;K06512	GO:0005886//plasma membrane;GO:0005887//integral component of plasma membrane;GO:0016020//membrane;GO:0016021//integral component of membrane;GO:0030667//secretory granule membrane	GO:0004888//transmembrane signaling receptor activity;GO:0005515//protein binding;GO:0032396//inhibitory MHC class I receptor activity;GO:0038023//signaling receptor activity	GO:0002250//adaptive immune response;GO:0002376//immune system process;GO:0006952//defense response;GO:0007166//cell surface receptor signaling pathway;GO:0019221//cytokine-mediated signaling pathway;GO:0045671//negative regulation of osteoclast differentiation	--
ENSG00000188624	93	35	14	111	408	106	2.611	1.91	0.434	4.752	12.79	3.176	1.65167	6.906	2.06393	0.000154146	0.00987495	IGFL3	IGF like family member 3 [Source:HGNC Symbol;Acc:HGNC:32930]	-	-	-	-	GO:0005576//extracellular region;GO:0005615//extracellular space	GO:0005102//receptor binding	GO:0008150//biological_process	--
ENSG00000197594	629	597	335	763	1493	1164	3.772	6.059	4.359	10.835	16.797	10.652	4.73	12.7613	1.43187	0.000155221	0.00990743	ENPP1	ectonucleotide pyrophosphatase/phosphodiesterase 1 [Source:HGNC Symbol;Acc:HGNC:3356]	Metabolism;Metabolism;Metabolism;Metabolism;Metabolism;Metabolism;Metabolism	Global and overview maps;Nucleotide metabolism;Nucleotide metabolism;Carbohydrate metabolism;Metabolism of cofactors and vitamins;Metabolism of cofactors and vitamins;Metabolism of cofactors and vitamins	ko01100//Metabolic pathways;ko00230//Purine metabolism;ko00240//Pyrimidine metabolism;ko00500//Starch and sucrose metabolism;ko00760//Nicotinate and nicotinamide metabolism;ko00770//Pantothenate and CoA biosynthesis;ko00740//Riboflavin metabolism	K01513;K01513;K01513;K01513;K01513;K01513;K01513	GO:0005576//extracellular region;GO:0005615//extracellular space;GO:0005765//lysosomal membrane;GO:0005886//plasma membrane;GO:0005887//integral component of plasma membrane;GO:0009986//cell surface;GO:0016020//membrane;GO:0016021//integral component of membrane;GO:0016323//basolateral plasma membrane	GO:0003676//nucleic acid binding;GO:0003824//catalytic activity;GO:0004527//exonuclease activity;GO:0004528//phosphodiesterase I activity;GO:0004551//nucleotide diphosphatase activity;GO:0005044//scavenger receptor activity;GO:0005158//insulin receptor binding;GO:0005509//calcium ion binding;GO:0005515//protein binding;GO:0005524//ATP binding;GO:0008270//zinc ion binding;GO:0016787//hydrolase act…	GO:0006091//generation of precursor metabolites and energy;GO:0006796//phosphate-containing compound metabolic process;GO:0006897//endocytosis;GO:0006955//immune response;GO:0009143//nucleoside triphosphate catabolic process;GO:0010035//response to inorganic substance;GO:0010467//gene expression;GO:0016311//dephosphorylation;GO:0030282//bone mineralization;GO:0030308//negative regulation of cell …	--
ENSG00000186310	128	95	91	240	291	216	1.877	1.716	1.913	5.549	5.913	3.706	1.83533	5.056	1.46195	0.00015613	0.00992905	NAP1L3	nucleosome assembly protein 1 like 3 [Source:HGNC Symbol;Acc:HGNC:7639]	-	-	-	-	GO:0000785//chromatin;GO:0005634//nucleus	GO:0003682//chromatin binding;GO:0005515//protein binding;GO:0042393//histone binding	GO:0006334//nucleosome assembly	--
ENSG00000132965	846	486	510	116	99	255	36.468	25.815	31.528	8.065	5.969	12.865	31.2703	8.96633	-1.8022	0.000157678	0.00997629	ALOX5AP	arachidonate 5-lipoxygenase activating protein [Source:HGNC Symbol;Acc:HGNC:436]	Organismal Systems	Immune system	ko04664//Fc epsilon RI signaling pathway	K20735	GO:0005634//nucleus;GO:0005635//nuclear envelope;GO:0005783//endoplasmic reticulum;GO:0005789//endoplasmic reticulum membrane;GO:0005829//cytosol;GO:0016020//membrane;GO:0016021//integral component of membrane;GO:0031965//nuclear membrane	GO:0004051//arachidonate 5-lipoxygenase activity;GO:0004364//glutathione transferase activity;GO:0004464//leukotriene-C4 synthase activity;GO:0004602//glutathione peroxidase activity;GO:0005515//protein binding;GO:0008047//enzyme activator activity;GO:0019899//enzyme binding;GO:0042802//identical protein binding;GO:0044877//macromolecular complex binding;GO:0047485//protein N-terminus binding;GO:…	GO:0002540//leukotriene production involved in inflammatory response;GO:0002675//positive regulation of acute inflammatory response;GO:0006691//leukotriene metabolic process;GO:0019370//leukotriene biosynthetic process;GO:0019372//lipoxygenase pathway;GO:0050790//regulation of catalytic activity;GO:0070207//protein homotrimerization;GO:0071277//cellular response to calcium ion;GO:0098869//cellula…	--
ENSG00000122862	2880	572	1896	225	225	554	88.648	21.695	83.694	11.17	9.89	20.161	64.679	13.7403	-2.23488	0.000158018	0.00997629	SRGN	serglycin [Source:HGNC Symbol;Acc:HGNC:9361]	-	-	-	-	GO:0005576//extracellular region;GO:0005615//extracellular space;GO:0005764//lysosome;GO:0005794//Golgi apparatus;GO:0030141//secretory granule;GO:0031093//platelet alpha granule lumen;GO:0042629//mast cell granule;GO:0044194//cytolytic granule	GO:0005515//protein binding	GO:0001818//negative regulation of cytokine production;GO:0006915//apoptotic process;GO:0016485//protein processing;GO:0030502//negative regulation of bone mineralization;GO:0031214//biomineral tissue development;GO:0033363//secretory granule organization;GO:0033364//mast cell secretory granule organization;GO:0033371//T cell secretory granule organization;GO:0033373//maintenance of protease loca…	--
ENSG00000124575	1349	1306	778	332	274	319	65.12	77.685	53.86	25.848	18.502	18.022	65.555	20.7907	-1.65677	0.000162393	0.0102155	H1-3	H1.3 linker histone, cluster member [Source:HGNC Symbol;Acc:HGNC:4717]	-	-	-	-	GO:0000785//chromatin;GO:0000786//nucleosome;GO:0000791//euchromatin;GO:0005634//nucleus;GO:0005694//chromosome	GO:0003677//DNA binding;GO:0003690//double-stranded DNA binding;GO:0003723//RNA binding;GO:0031490//chromatin DNA binding;GO:0031492//nucleosomal DNA binding	GO:0000122//negative regulation of transcription from RNA polymerase II promoter;GO:0006334//nucleosome assembly;GO:0006357//regulation of transcription from RNA polymerase II promoter;GO:0016584//nucleosome positioning;GO:0030261//chromosome condensation;GO:0045910//negative regulation of DNA recombination;GO:0080182//histone H3-K4 trimethylation;GO:0098532//histone H3-K27 trimethylation	--
ENSG00000116329	0	0	0	14	51	3	0	0	0	0.091	0.287	0.014	0.001	0.130667	7.02975	0.000168125	0.010538	OPRD1	opioid receptor delta 1 [Source:HGNC Symbol;Acc:HGNC:8153]	Environmental Information Processing;Environmental Information Processing;Environmental Information Processing	Signaling molecules and interaction;Signal transduction;Signal transduction	ko04080//Neuroactive ligand-receptor interaction;ko04022//cGMP-PKG signaling pathway;ko04071//Sphingolipid signaling pathway	K04213;K04213;K04213	GO:0005737//cytoplasm;GO:0005886//plasma membrane;GO:0005887//integral component of plasma membrane;GO:0016020//membrane;GO:0016021//integral component of membrane;GO:0030285//integral component of synaptic vesicle membrane;GO:0031226//intrinsic component of plasma membrane;GO:0031982//vesicle;GO:0032590//dendrite membrane;GO:0043005//neuron projection;GO:0043679//axon terminus;GO:0045121//membra…	GO:0004930//G-protein coupled receptor activity;GO:0004985//opioid receptor activity;GO:0005515//protein binding;GO:0033612//receptor serine/threonine kinase binding;GO:0038046//enkephalin receptor activity;GO:0042277//peptide binding;GO:0042923//neuropeptide binding	GO:0006955//immune response;GO:0007165//signal transduction;GO:0007186//G-protein coupled receptor signaling pathway;GO:0007187//G-protein coupled receptor signaling pathway, coupled to cyclic nucleotide second messenger;GO:0007193//adenylate cyclase-inhibiting G-protein coupled receptor signaling pathway;GO:0007200//phospholipase C-activating G-protein coupled receptor signaling pathway;GO:00072…	--
ENSG00000163932	1028	1548	943	233	166	445	16.797	30.917	27.772	6.569	5.118	9.519	25.162	7.06867	-1.83174	0.000174599	0.0108657	PRKCD	protein kinase C delta [Source:HGNC Symbol;Acc:HGNC:9399]	Human Diseases;Human Diseases;Human Diseases;Human Diseases;Organismal Systems;Organismal Systems;Organismal Systems;Cellular Processes;Organismal Systems;Organismal Systems;Organismal Systems;Human Diseases;Organismal Systems;Human Diseases;Organismal Systems;Organismal Systems;Human Diseases	Neurodegenerative disease;Infectious disease: bacterial;Cancer: overview;Cardiovascular disease;Immune system;Immune system;Immune system;Transport and catabolism;Endocrine system;Circulatory system;Nervous system;Endocrine and metabolic disease;Immune system;Endocrine and metabolic disease;Sensory system;Endocrine system;Endocrine and metabolic disease	ko05020//Prion disease;ko05131//Shigellosis;ko05208//Chemical carcinogenesis - reactive oxygen species;ko05415//Diabetic cardiomyopathy;ko04062//Chemokine signaling pathway;ko04621//NOD-like receptor signaling pathway;ko04666//Fc gamma R-mediated phagocytosis;ko04140//Autophagy - animal;ko04915//Estrogen signaling pathway;ko04270//Vascular smooth muscle contraction;ko04722//Neurotrophin signaling…	K06068;K06068;K06068;K06068;K06068;K06068;K06068;K06068;K06068;K06068;K06068;K06068;K06068;K06068;K06068;K06068;K06068	GO:0005576//extracellular region;GO:0005634//nucleus;GO:0005654//nucleoplasm;GO:0005737//cytoplasm;GO:0005739//mitochondrion;GO:0005783//endoplasmic reticulum;GO:0005829//cytosol;GO:0005886//plasma membrane;GO:0005911//cell-cell junction;GO:0012505//endomembrane system;GO:0016020//membrane;GO:0016363//nuclear matrix;GO:0035578//azurophil granule lumen;GO:0036019//endolysosome;GO:0048471//perinucl…	GO:0000166//nucleotide binding;GO:0004672//protein kinase activity;GO:0004674//protein serine/threonine kinase activity;GO:0004697//protein kinase C activity;GO:0004698//calcium-dependent protein kinase C activity;GO:0004699//calcium-independent protein kinase C activity;GO:0004712//protein serine/threonine/tyrosine kinase activity;GO:0004713//protein tyrosine kinase activity;GO:0004715//non-memb…	GO:0006468//protein phosphorylation;GO:0006915//apoptotic process;GO:0007049//cell cycle;GO:0007165//signal transduction;GO:0008631//intrinsic apoptotic signaling pathway in response to oxidative stress;GO:0010469//regulation of receptor activity;GO:0016064//immunoglobulin mediated immune response;GO:0016310//phosphorylation;GO:0016572//histone phosphorylation;GO:0018105//peptidyl-serine phosphor…	--
ENSG00000128604	330	255	243	60	66	75	4.966	10.439	11.997	3.056	2.166	1.323	9.134	2.18167	-2.06582	0.000176075	0.0109185	IRF5	interferon regulatory factor 5 [Source:HGNC Symbol;Acc:HGNC:6120]	Organismal Systems	Immune system	ko04620//Toll-like receptor signaling pathway	K09446	GO:0000785//chromatin;GO:0005634//nucleus;GO:0005737//cytoplasm;GO:0005829//cytosol	GO:0000976//transcription regulatory region sequence-specific DNA binding;GO:0000978//RNA polymerase II core promoter proximal region sequence-specific DNA binding;GO:0000981//RNA polymerase II transcription factor activity, sequence-specific DNA binding;GO:0001228//transcriptional activator activity, RNA polymerase II transcription regulatory region sequence-specific binding;GO:0003677//DNA bind…	GO:0002376//immune system process;GO:0006355//regulation of transcription, DNA-templated;GO:0006357//regulation of transcription from RNA polymerase II promoter;GO:0006954//inflammatory response;GO:0019221//cytokine-mediated signaling pathway;GO:0032481//positive regulation of type I interferon production;GO:0032494//response to peptidoglycan;GO:0032495//response to muramyl dipeptide;GO:0032727//…	IRF
ENSG00000159023	2993	1505	1707	660	490	508	30.4	18.577	24.677	10.354	6.678	5.561	24.5513	7.531	-1.70489	0.000179568	0.0110814	EPB41	erythrocyte membrane protein band 4.1 [Source:HGNC Symbol;Acc:HGNC:3377]	-	-	-	-	GO:0005634//nucleus;GO:0005737//cytoplasm;GO:0005829//cytosol;GO:0005856//cytoskeleton;GO:0005886//plasma membrane;GO:0005938//cell cortex;GO:0014731//spectrin-associated cytoskeleton;GO:0016020//membrane;GO:0016021//integral component of membrane;GO:0016323//basolateral plasma membrane;GO:0016604//nuclear body;GO:0030054//cell junction;GO:0030863//cortical cytoskeleton;GO:0032991//macromolecular…	GO:0003779//actin binding;GO:0005198//structural molecule activity;GO:0005200//structural constituent of cytoskeleton;GO:0005515//protein binding;GO:0005516//calmodulin binding;GO:0005545//1-phosphatidylinositol binding;GO:0008022//protein C-terminus binding;GO:0008092//cytoskeletal protein binding;GO:0030507//spectrin binding;GO:0047485//protein N-terminus binding;GO:0051219//phosphoprotein bind…	GO:0007049//cell cycle;GO:0008360//regulation of cell shape;GO:0030036//actin cytoskeleton organization;GO:0030866//cortical actin cytoskeleton organization;GO:0031032//actomyosin structure organization;GO:0032092//positive regulation of protein binding;GO:0051301//cell division;GO:0051924//regulation of calcium ion transport;GO:1904478//regulation of intestinal absorption;GO:1904778//positive re…	--
ENSG00000077943	1160	344	376	756	3080	1396	6.637	2.425	3.332	7.067	25.701	9.487	4.13133	14.085	1.76948	0.000179974	0.0110814	ITGA8	integrin subunit alpha 8 [Source:HGNC Symbol;Acc:HGNC:6144]	Environmental Information Processing;Human Diseases;Cellular Processes;Cellular Processes;Human Diseases;Environmental Information Processing;Human Diseases;Environmental Information Processing;Human Diseases	Signal transduction;Infectious disease: viral;Cell motility;Cellular community - eukaryotes;Cardiovascular disease;Signaling molecules and interaction;Cardiovascular disease;Signaling molecules and interaction;Cardiovascular disease	ko04151//PI3K-Akt signaling pathway;ko05165//Human papillomavirus infection;ko04810//Regulation of actin cytoskeleton;ko04510//Focal adhesion;ko05414//Dilated cardiomyopathy;ko04514//Cell adhesion molecules;ko05410//Hypertrophic cardiomyopathy;ko04512//ECM-receptor interaction;ko05412//Arrhythmogenic right ventricular cardiomyopathy	K06584;K06584;K06584;K06584;K06584;K06584;K06584;K06584;K06584	GO:0005783//endoplasmic reticulum;GO:0005886//plasma membrane;GO:0005925//focal adhesion;GO:0008305//integrin complex;GO:0009897//external side of plasma membrane;GO:0009986//cell surface;GO:0014069//postsynaptic density;GO:0016020//membrane;GO:0016021//integral component of membrane;GO:0032591//dendritic spine membrane;GO:0034678//integrin alpha8-beta1 complex;GO:0043204//perikaryon;GO:0045177//…	GO:0005178//integrin binding;GO:0046872//metal ion binding	GO:0001656//metanephros development;GO:0001822//kidney development;GO:0007155//cell adhesion;GO:0007160//cell-matrix adhesion;GO:0007229//integrin-mediated signaling pathway;GO:0007399//nervous system development;GO:0007420//brain development;GO:0007613//memory;GO:0030030//cell projection organization;GO:0030154//cell differentiation;GO:0030198//extracellular matrix organization;GO:0030511//posit…	--
ENSG00000151917	106	96	204	321	467	532	1.971	2.702	8.912	13.821	10.819	18.575	4.52833	14.405	1.66952	0.00019046	0.0116636	BEND6	BEN domain containing 6 [Source:HGNC Symbol;Acc:HGNC:20871]	-	-	-	-	GO:0005634//nucleus	GO:0003677//DNA binding;GO:0003682//chromatin binding;GO:0003714//transcription corepressor activity	GO:0007399//nervous system development;GO:0045666//positive regulation of neuron differentiation;GO:0045746//negative regulation of Notch signaling pathway;GO:0045892//negative regulation of transcription, DNA-templated	--
ENSG00000184867	374	218	290	575	773	528	9.2	6.027	7.942	19.779	21.527	14.003	7.723	18.4363	1.25532	0.000192096	0.0116919	ARMCX2	armadillo repeat containing X-linked 2 [Source:HGNC Symbol;Acc:HGNC:16869]	-	-	-	-	GO:0005739//mitochondrion;GO:0005741//mitochondrial outer membrane;GO:0016020//membrane;GO:0016021//integral component of membrane	GO:0005515//protein binding	-	--
ENSG00000198682	463	429	726	1425	2001	1123	7.845	8.189	10.502	27.06	30.738	23.388	8.84533	27.062	1.61328	0.000193173	0.0116919	PAPSS2	3'-phosphoadenosine 5'-phosphosulfate synthase 2 [Source:HGNC Symbol;Acc:HGNC:8604]	Metabolism;Metabolism;Metabolism;Metabolism	Global and overview maps;Nucleotide metabolism;Metabolism of other amino acids;Energy metabolism	ko01100//Metabolic pathways;ko00230//Purine metabolism;ko00450//Selenocompound metabolism;ko00920//Sulfur metabolism	K13811;K13811;K13811;K13811	GO:0005829//cytosol	GO:0000166//nucleotide binding;GO:0003824//catalytic activity;GO:0004020//adenylylsulfate kinase activity;GO:0004781//sulfate adenylyltransferase (ATP) activity;GO:0005515//protein binding;GO:0005524//ATP binding;GO:0016301//kinase activity;GO:0016740//transferase activity;GO:0016779//nucleotidyltransferase activity	GO:0000103//sulfate assimilation;GO:0007596//blood coagulation;GO:0008152//metabolic process;GO:0016310//phosphorylation;GO:0042445//hormone metabolic process;GO:0050428//3'-phosphoadenosine 5'-phosphosulfate biosynthetic process;GO:0060348//bone development	--
ENSG00000019549	719	488	1320	2295	2835	2400	12.355	11.114	32.528	63.728	68.375	48.265	18.6657	60.1227	1.68752	0.000193243	0.0116919	SNAI2	snail family transcriptional repressor 2 [Source:HGNC Symbol;Acc:HGNC:11094]	Environmental Information Processing;Cellular Processes	Signal transduction;Cellular community - eukaryotes	ko04390//Hippo signaling pathway;ko04520//Adherens junction	K05706;K05706	GO:0000785//chromatin;GO:0005634//nucleus;GO:0005654//nucleoplasm;GO:0005737//cytoplasm	GO:0000977//RNA polymerase II regulatory region sequence-specific DNA binding;GO:0000978//RNA polymerase II core promoter proximal region sequence-specific DNA binding;GO:0000981//RNA polymerase II transcription factor activity, sequence-specific DNA binding;GO:0001227//transcriptional repressor activity, RNA polymerase II transcription regulatory region sequence-specific binding;GO:0003677//DNA …	GO:0000122//negative regulation of transcription from RNA polymerase II promoter;GO:0001649//osteoblast differentiation;GO:0001837//epithelial to mesenchymal transition;GO:0003180//aortic valve morphogenesis;GO:0003198//epithelial to mesenchymal transition involved in endocardial cushion formation;GO:0003273//cell migration involved in endocardial cushion formation;GO:0006355//regulation of trans…	zf-C2H2
ENSG00000112182	508	151	200	479	805	569	2.863	0.832	1.121	3.816	6.45	3	1.60533	4.422	1.46183	0.000194235	0.0117112	BACH2	BTB domain and CNC homolog 2 [Source:HGNC Symbol;Acc:HGNC:14078]	-	-	-	-	GO:0000785//chromatin;GO:0005634//nucleus;GO:0005654//nucleoplasm;GO:0005737//cytoplasm;GO:0005829//cytosol;GO:0090575//RNA polymerase II transcription factor complex	GO:0000978//RNA polymerase II core promoter proximal region sequence-specific DNA binding;GO:0000981//RNA polymerase II transcription factor activity, sequence-specific DNA binding;GO:0001227//transcriptional repressor activity, RNA polymerase II transcription regulatory region sequence-specific binding;GO:0003677//DNA binding;GO:0003700//transcription factor activity, sequence-specific DNA bindi…	GO:0000122//negative regulation of transcription from RNA polymerase II promoter;GO:0006355//regulation of transcription, DNA-templated;GO:0006357//regulation of transcription from RNA polymerase II promoter;GO:0051170//nuclear import	TF_bZIP
ENSG00000152684	203	157	94	276	332	336	1.74	1.659	1.153	3.81	4.116	3.37	1.51733	3.76533	1.31124	0.000197297	0.0118548	PELO	pelota mRNA surveillance and ribosome rescue factor [Source:HGNC Symbol;Acc:HGNC:8829]	Genetic Information Processing	Translation	ko03015//mRNA surveillance pathway	K06965	GO:0005634//nucleus;GO:0005737//cytoplasm	GO:0004518//nuclease activity;GO:0004519//endonuclease activity;GO:0005515//protein binding;GO:0016787//hydrolase activity;GO:0046872//metal ion binding	GO:0001833//inner cell mass cell proliferation;GO:0006417//regulation of translation;GO:0007049//cell cycle;GO:0007492//endoderm development;GO:0019827//stem cell population maintenance;GO:0030513//positive regulation of BMP signaling pathway;GO:0032790//ribosome disassembly;GO:0051276//chromosome organization;GO:0051301//cell division;GO:0060231//mesenchymal to epithelial transition;GO:0070481//…	--
ENSG00000165953	2559	520	143	113	106	101	67.01	16.737	5.357	4.785	3.87	3.105	29.7013	3.92	-2.9216	0.000200311	0.0119946	SERPINA12	serpin family A member 12 [Source:HGNC Symbol;Acc:HGNC:18359]	-	-	-	-	GO:0005576//extracellular region;GO:0005615//extracellular space;GO:0005886//plasma membrane	GO:0004867//serine-type endopeptidase inhibitor activity;GO:0030414//peptidase inhibitor activity	GO:0010466//negative regulation of peptidase activity;GO:0010951//negative regulation of endopeptidase activity;GO:0014068//positive regulation of phosphatidylinositol 3-kinase signaling;GO:0045721//negative regulation of gluconeogenesis;GO:0046628//positive regulation of insulin receptor signaling pathway;GO:0051055//negative regulation of lipid biosynthetic process;GO:0090181//regulation of cho…	--
ENSG00000183770	0	0	0	33	25	3	0	0	0	0.684	0.45	0.045	0.001	0.393	8.61839	0.000202335	0.012062	FOXL2	forkhead box L2 [Source:HGNC Symbol;Acc:HGNC:1092]	-	-	-	-	GO:0000785//chromatin;GO:0005634//nucleus;GO:0005654//nucleoplasm;GO:0090543//Flemming body	GO:0000978//RNA polymerase II core promoter proximal region sequence-specific DNA binding;GO:0000981//RNA polymerase II transcription factor activity, sequence-specific DNA binding;GO:0001228//transcriptional activator activity, RNA polymerase II transcription regulatory region sequence-specific binding;GO:0003677//DNA binding;GO:0003700//transcription factor activity, sequence-specific DNA bindi…	GO:0000122//negative regulation of transcription from RNA polymerase II promoter;GO:0001541//ovarian follicle development;GO:0001555//oocyte growth;GO:0002074//extraocular skeletal muscle development;GO:0006309//apoptotic DNA fragmentation;GO:0006355//regulation of transcription, DNA-templated;GO:0006357//regulation of transcription from RNA polymerase II promoter;GO:0007338//single fertilization…	Fork_head
ENSG00000196460	10	2	0	45	42	41	0.196	0.174	0	1.708	1.595	0.943	0.123333	1.41533	3.52051	0.000202822	0.012062	RFX8	regulatory factor X8 [Source:HGNC Symbol;Acc:HGNC:37253]	-	-	-	-	GO:0000785//chromatin;GO:0005634//nucleus	GO:0000978//RNA polymerase II core promoter proximal region sequence-specific DNA binding;GO:0000981//RNA polymerase II transcription factor activity, sequence-specific DNA binding;GO:0003677//DNA binding;GO:0003700//transcription factor activity, sequence-specific DNA binding	GO:0006355//regulation of transcription, DNA-templated;GO:0006357//regulation of transcription from RNA polymerase II promoter	RFX
ENSG00000078098	694	295	2007	3811	6037	3848	10.297	6.426	58.101	104.578	155.432	74.458	24.9413	111.489	2.1603	0.00020565	0.0121473	FAP	fibroblast activation protein alpha [Source:HGNC Symbol;Acc:HGNC:3590]	-	-	-	-	GO:0005576//extracellular region;GO:0005615//extracellular space;GO:0005737//cytoplasm;GO:0005886//plasma membrane;GO:0005925//focal adhesion;GO:0009986//cell surface;GO:0016020//membrane;GO:0016021//integral component of membrane;GO:0030027//lamellipodium;GO:0030054//cell junction;GO:0031258//lamellipodium membrane;GO:0032587//ruffle membrane;GO:0042995//cell projection;GO:0045177//apical part o…	GO:0002020//protease binding;GO:0004175//endopeptidase activity;GO:0004252//serine-type endopeptidase activity;GO:0005178//integrin binding;GO:0005515//protein binding;GO:0008233//peptidase activity;GO:0008236//serine-type peptidase activity;GO:0008239//dipeptidyl-peptidase activity;GO:0016787//hydrolase activity;GO:0042802//identical protein binding;GO:0042803//protein homodimerization activity	GO:0001525//angiogenesis;GO:0006508//proteolysis;GO:0006915//apoptotic process;GO:0007155//cell adhesion;GO:0010710//regulation of collagen catabolic process;GO:0010716//negative regulation of extracellular matrix disassembly;GO:0043542//endothelial cell migration;GO:0051603//proteolysis involved in cellular protein catabolic process;GO:0051726//regulation of cell cycle;GO:0051917//regulation of …	--
ENSG00000102743	74	48	44	137	198	122	0.725	0.58	0.821	2.166	2.805	1.503	0.708667	2.158	1.60652	0.00021252	0.0125107	SLC25A15	solute carrier family 25 member 15 [Source:HGNC Symbol;Acc:HGNC:10985]	-	-	-	-	GO:0005739//mitochondrion;GO:0005743//mitochondrial inner membrane;GO:0016020//membrane;GO:0016021//integral component of membrane	GO:0000064//L-ornithine transmembrane transporter activity	GO:0000050//urea cycle;GO:1990575//mitochondrial L-ornithine transmembrane transport	--
ENSG00000168374	2521	2261	2858	4319	8034	5223	59.203	67.419	96.638	166.291	274.507	146.761	74.42	195.853	1.39601	0.000217866	0.0127503	ARF4	ADP ribosylation factor 4 [Source:HGNC Symbol;Acc:HGNC:655]	Cellular Processes	Transport and catabolism	ko04144//Endocytosis	K07939	GO:0005737//cytoplasm;GO:0005794//Golgi apparatus;GO:0005829//cytosol;GO:0005886//plasma membrane;GO:0016020//membrane;GO:0016021//integral component of membrane;GO:0032587//ruffle membrane;GO:0043197//dendritic spine;GO:0070062//extracellular exosome	GO:0000166//nucleotide binding;GO:0003924//GTPase activity;GO:0005085//guanyl-nucleotide exchange factor activity;GO:0005154//epidermal growth factor receptor binding;GO:0005515//protein binding;GO:0005525//GTP binding	GO:0006471//protein ADP-ribosylation;GO:0006886//intracellular protein transport;GO:0006888//ER to Golgi vesicle-mediated transport;GO:0006890//retrograde vesicle-mediated transport, Golgi to ER;GO:0007612//learning;GO:0015031//protein transport;GO:0016192//vesicle-mediated transport;GO:0016477//cell migration;GO:0031584//activation of phospholipase D activity;GO:0043066//negative regulation of a…	--
ENSG00000142405	201	16	35	3	0	4	2.071	0.226	0.543	0.05	0	0.055	0.946667	0.035	-4.75743	0.000218053	0.0127503	NLRP12	NLR family pyrin domain containing 12 [Source:HGNC Symbol;Acc:HGNC:22938]	Organismal Systems	Immune system	ko04621//NOD-like receptor signaling pathway	K20865	GO:0005737//cytoplasm	GO:0000166//nucleotide binding;GO:0005515//protein binding;GO:0005524//ATP binding;GO:0008656//cysteine-type endopeptidase activator activity involved in apoptotic process	GO:0001818//negative regulation of cytokine production;GO:0006919//activation of cysteine-type endopeptidase activity involved in apoptotic process;GO:0007165//signal transduction;GO:0009968//negative regulation of signal transduction;GO:0031953//negative regulation of protein autophosphorylation;GO:0032088//negative regulation of NF-kappaB transcription factor activity;GO:0032661//regulation of …	--
ENSG00000115956	1514	1140	3315	345	364	560	20.549	19.066	64.524	7.552	6.911	8.895	34.713	7.786	-2.15652	0.000220281	0.0128374	PLEK	pleckstrin [Source:HGNC Symbol;Acc:HGNC:9070]	-	-	-	-	GO:0005576//extracellular region;GO:0005737//cytoplasm;GO:0005829//cytosol;GO:0005886//plasma membrane;GO:0016020//membrane;GO:0032587//ruffle membrane	GO:0005080//protein kinase C binding;GO:0005515//protein binding;GO:0042803//protein homodimerization activity;GO:0043325//phosphatidylinositol-3,4-bisphosphate binding	GO:0002244//hematopoietic progenitor cell differentiation;GO:0002576//platelet degranulation;GO:0006904//vesicle docking involved in exocytosis;GO:0007229//integrin-mediated signaling pathway;GO:0010572//positive regulation of platelet activation;GO:0010920//negative regulation of inositol phosphate biosynthetic process;GO:0010925//positive regulation of inositol-polyphosphate 5-phosphatase activ…	Others
ENSG00000118640	2772	725	1991	383	198	533	152.929	49.307	157.383	34.064	15.28	34.364	119.873	27.9027	-2.10303	0.000222983	0.01294	VAMP8	vesicle associated membrane protein 8 [Source:HGNC Symbol;Acc:HGNC:12647]	Cellular Processes;Organismal Systems;Genetic Information Processing	Transport and catabolism;Immune system;Folding, sorting and degradation	ko04140//Autophagy - animal;ko04611//Platelet activation;ko04130//SNARE interactions in vesicular transport	K08512;K08512;K08512	GO:0005737//cytoplasm;GO:0005764//lysosome;GO:0005765//lysosomal membrane;GO:0005768//endosome;GO:0005769//early endosome;GO:0005829//cytosol;GO:0005886//plasma membrane;GO:0016020//membrane;GO:0016021//integral component of membrane;GO:0030667//secretory granule membrane;GO:0030669//clathrin-coated endocytic vesicle membrane;GO:0030670//phagocytic vesicle membrane;GO:0031201//SNARE complex;GO:00…	GO:0005484//SNAP receptor activity;GO:0005515//protein binding;GO:0019869//chloride channel inhibitor activity;GO:0019905//syntaxin binding	GO:0006906//vesicle fusion;GO:0006914//autophagy;GO:0015031//protein transport;GO:0016192//vesicle-mediated transport;GO:0016240//autophagosome docking;GO:0035493//SNARE complex assembly;GO:0046718//viral entry into host cell;GO:0051607//defense response to virus;GO:0070254//mucus secretion;GO:0097352//autophagosome maturation;GO:1903076//regulation of protein localization to plasma membrane;GO:1…	--
ENSG00000145423	5182	11997	8272	22602	34609	19644	97.253	277.439	222.636	684.126	908.549	431.467	199.109	674.714	1.76072	0.000223525	0.01294	SFRP2	secreted frizzled related protein 2 [Source:HGNC Symbol;Acc:HGNC:10777]	Environmental Information Processing	Signal transduction	ko04310//Wnt signaling pathway	K02176	GO:0005576//extracellular region;GO:0005615//extracellular space	GO:0001968//fibronectin binding;GO:0005178//integrin binding;GO:0005515//protein binding;GO:0008047//enzyme activator activity;GO:0017147//Wnt-protein binding;GO:0048018//receptor agonist activity;GO:0061133//endopeptidase activator activity	GO:0001569//patterning of blood vessels;GO:0001756//somitogenesis;GO:0001843//neural tube closure;GO:0002063//chondrocyte development;GO:0003151//outflow tract morphogenesis;GO:0003214//cardiac left ventricle morphogenesis;GO:0006915//apoptotic process;GO:0007267//cell-cell signaling;GO:0007584//response to nutrient;GO:0008284//positive regulation of cell proliferation;GO:0008285//negative regula…	--
ENSG00000123146	1665	1117	652	252	207	466	22.317	19.265	13.584	6.364	3.769	7.105	18.3887	5.746	-1.67819	0.000225326	0.0129581	ADGRE5	adhesion G protein-coupled receptor E5 [Source:HGNC Symbol;Acc:HGNC:1711]	-	-	-	-	GO:0005576//extracellular region;GO:0005615//extracellular space;GO:0005886//plasma membrane;GO:0005887//integral component of plasma membrane;GO:0005925//focal adhesion;GO:0016020//membrane;GO:0016021//integral component of membrane;GO:0030667//secretory granule membrane;GO:0070062//extracellular exosome	GO:0004888//transmembrane signaling receptor activity;GO:0004930//G-protein coupled receptor activity;GO:0005509//calcium ion binding;GO:0005515//protein binding	GO:0006954//inflammatory response;GO:0006955//immune response;GO:0007155//cell adhesion;GO:0007165//signal transduction;GO:0007166//cell surface receptor signaling pathway;GO:0007186//G-protein coupled receptor signaling pathway;GO:0007189//adenylate cyclase-activating G-protein coupled receptor signaling pathway;GO:0007267//cell-cell signaling	--
ENSG00000163931	1940	5415	825	367	340	645	34.116	117.131	22.072	9.988	8.653	13.138	57.773	10.593	-2.44728	0.000226668	0.0129924	TKT	transketolase [Source:HGNC Symbol;Acc:HGNC:11834]	Metabolism;Metabolism;Metabolism;Metabolism	Global and overview maps;Global and overview maps;Global and overview maps;Carbohydrate metabolism	ko01100//Metabolic pathways;ko01200//Carbon metabolism;ko01230//Biosynthesis of amino acids;ko00030//Pentose phosphate pathway	K00615;K00615;K00615;K00615	GO:0005654//nucleoplasm;GO:0005777//peroxisome;GO:0005789//endoplasmic reticulum membrane;GO:0005829//cytosol;GO:0016604//nuclear body;GO:0031982//vesicle;GO:0070062//extracellular exosome	GO:0000287//magnesium ion binding;GO:0003824//catalytic activity;GO:0004802//transketolase activity;GO:0005509//calcium ion binding;GO:0005515//protein binding;GO:0016740//transferase activity;GO:0030976//thiamine pyrophosphate binding;GO:0042803//protein homodimerization activity;GO:0046872//metal ion binding	GO:0006098//pentose-phosphate shunt;GO:0009052//pentose-phosphate shunt, non-oxidative branch;GO:0040008//regulation of growth;GO:0046166//glyceraldehyde-3-phosphate biosynthetic process;GO:0046390//ribose phosphate biosynthetic process	--
ENSG00000144619	203	214	233	298	856	683	2.522	8.034	4.112	13.423	19.159	11.943	4.88933	14.8417	1.60194	0.000232989	0.0133109	CNTN4	contactin 4 [Source:HGNC Symbol;Acc:HGNC:2174]	-	-	-	-	GO:0005576//extracellular region;GO:0005886//plasma membrane;GO:0016020//membrane;GO:0030424//axon;GO:0031225//anchored component of membrane	GO:0005515//protein binding;GO:0098632//protein binding involved in cell-cell adhesion	GO:0007155//cell adhesion;GO:0007156//homophilic cell adhesion via plasma membrane adhesion molecules;GO:0007158//neuron cell-cell adhesion;GO:0007399//nervous system development;GO:0007409//axonogenesis;GO:0007411//axon guidance;GO:0007413//axonal fasciculation;GO:0007420//brain development;GO:0031175//neuron projection development;GO:0045665//negative regulation of neuron differentiation;GO:004…	--
ENSG00000168032	105	46	53	186	162	153	1.349	0.728	1.145	3.854	2.911	2.495	1.074	3.08667	1.52306	0.000234639	0.0133614	ENTPD3	ectonucleoside triphosphate diphosphohydrolase 3 [Source:HGNC Symbol;Acc:HGNC:3365]	Metabolism;Human Diseases;Metabolism;Metabolism	Global and overview maps;Infectious disease: viral;Nucleotide metabolism;Nucleotide metabolism	ko01100//Metabolic pathways;ko05169//Epstein-Barr virus infection;ko00230//Purine metabolism;ko00240//Pyrimidine metabolism	K01510;K01510;K01510;K01510	GO:0005886//plasma membrane;GO:0016020//membrane;GO:0016021//integral component of membrane	GO:0000166//nucleotide binding;GO:0004382//guanosine-diphosphatase activity;GO:0005515//protein binding;GO:0005524//ATP binding;GO:0016787//hydrolase activity;GO:0017110//nucleoside-diphosphatase activity;GO:0017111//nucleoside-triphosphatase activity;GO:0045134//uridine-diphosphatase activity	GO:0009134//nucleoside diphosphate catabolic process;GO:0009143//nucleoside triphosphate catabolic process;GO:0034656//nucleobase-containing small molecule catabolic process	--
ENSG00000171130	251	371	68	16	17	54	5.457	6.94	2.12	0.541	0.579	1.242	4.839	0.787333	-2.61966	0.000238681	0.0135473	ATP6V0E2	ATPase H+ transporting V0 subunit e2 [Source:HGNC Symbol;Acc:HGNC:21723]	Metabolism;Human Diseases;Cellular Processes;Human Diseases;Metabolism;Organismal Systems;Human Diseases;Human Diseases;Organismal Systems	Global and overview maps;Infectious disease: viral;Transport and catabolism;Immune disease;Energy metabolism;Nervous system;Infectious disease: bacterial;Infectious disease: bacterial;Excretory system	ko01100//Metabolic pathways;ko05165//Human papillomavirus infection;ko04145//Phagosome;ko05323//Rheumatoid arthritis;ko00190//Oxidative phosphorylation;ko04721//Synaptic vesicle cycle;ko05120//Epithelial cell signaling in Helicobacter pylori infection;ko05110//Vibrio cholerae infection;ko04966//Collecting duct acid secretion	K02153;K02153;K02153;K02153;K02153;K02153;K02153;K02153;K02153	GO:0000220//vacuolar proton-transporting V-type ATPase, V0 domain;GO:0005765//lysosomal membrane;GO:0010008//endosome membrane;GO:0016020//membrane;GO:0016021//integral component of membrane;GO:0030670//phagocytic vesicle membrane;GO:0033179//proton-transporting V-type ATPase, V0 domain	GO:0016787//hydrolase activity;GO:0042625//ATPase coupled ion transmembrane transporter activity;GO:0046961//proton-transporting ATPase activity, rotational mechanism	GO:0006811//ion transport;GO:0007035//vacuolar acidification;GO:0016241//regulation of macroautophagy;GO:0055085//transmembrane transport;GO:1902600//hydrogen ion transmembrane transport	--
ENSG00000101336	606	390	871	125	87	197	12.738	9.032	23.845	3.715	2.278	4.242	15.205	3.41167	-2.156	0.000242221	0.0137036	HCK	HCK proto-oncogene, Src family tyrosine kinase [Source:HGNC Symbol;Acc:HGNC:4840]	Human Diseases;Organismal Systems;Organismal Systems	Infectious disease: viral;Immune system;Immune system	ko05167//Kaposi sarcoma-associated herpesvirus infection;ko04062//Chemokine signaling pathway;ko04666//Fc gamma R-mediated phagocytosis	K08893;K08893;K08893	GO:0005634//nucleus;GO:0005737//cytoplasm;GO:0005764//lysosome;GO:0005794//Golgi apparatus;GO:0005829//cytosol;GO:0005856//cytoskeleton;GO:0005884//actin filament;GO:0005886//plasma membrane;GO:0005901//caveola;GO:0005925//focal adhesion;GO:0016020//membrane;GO:0030054//cell junction;GO:0030133//transport vesicle;GO:0031234//extrinsic component of cytoplasmic side of plasma membrane;GO:0031410//c…	GO:0000166//nucleotide binding;GO:0001784//phosphotyrosine binding;GO:0004672//protein kinase activity;GO:0004712//protein serine/threonine/tyrosine kinase activity;GO:0004713//protein tyrosine kinase activity;GO:0004715//non-membrane spanning protein tyrosine kinase activity;GO:0005102//receptor binding;GO:0005515//protein binding;GO:0005524//ATP binding;GO:0016301//kinase activity;GO:0016740//t…	GO:0002376//immune system process;GO:0002522//leukocyte migration involved in immune response;GO:0002758//innate immune response-activating signal transduction;GO:0002862//negative regulation of inflammatory response to antigenic stimulus;GO:0006468//protein phosphorylation;GO:0006887//exocytosis;GO:0006909//phagocytosis;GO:0006954//inflammatory response;GO:0007155//cell adhesion;GO:0007169//tran…	--
ENSG00000170873	2805	1824	1828	561	564	1023	47.062	39.753	33.699	12.917	10.28	22.768	40.1713	15.3217	-1.39059	0.000247728	0.0139698	MTSS1	MTSS I-BAR domain containing 1 [Source:HGNC Symbol;Acc:HGNC:20443]	-	-	-	-	GO:0001726//ruffle;GO:0005737//cytoplasm;GO:0005856//cytoskeleton;GO:0015629//actin cytoskeleton;GO:0030139//endocytic vesicle;GO:0031235//intrinsic component of the cytoplasmic side of the plasma membrane	GO:0003779//actin binding;GO:0003785//actin monomer binding;GO:0005102//receptor binding;GO:0005515//protein binding;GO:0005543//phospholipid binding;GO:0042802//identical protein binding	GO:0007009//plasma membrane organization;GO:0007155//cell adhesion;GO:0007169//transmembrane receptor protein tyrosine kinase signaling pathway;GO:0030035//microspike assembly;GO:0030036//actin cytoskeleton organization;GO:0032233//positive regulation of actin filament bundle assembly;GO:0034334//adherens junction maintenance;GO:0050680//negative regulation of epithelial cell proliferation;GO:006…	--
ENSG00000163803	493	251	562	102	77	95	7.414	5.732	21.752	2.316	1.528	2.981	11.6327	2.275	-2.35424	0.000248979	0.013995	PLB1	phospholipase B1 [Source:HGNC Symbol;Acc:HGNC:30041]	Metabolism;Metabolism;Metabolism;Metabolism;Metabolism;Metabolism;Organismal Systems	Global and overview maps;Lipid metabolism;Lipid metabolism;Lipid metabolism;Lipid metabolism;Lipid metabolism;Digestive system	ko01100//Metabolic pathways;ko00564//Glycerophospholipid metabolism;ko00590//Arachidonic acid metabolism;ko00565//Ether lipid metabolism;ko00591//Linoleic acid metabolism;ko00592//alpha-Linolenic acid metabolism;ko04977//Vitamin digestion and absorption	K14621;K14621;K14621;K14621;K14621;K14621;K14621	GO:0005886//plasma membrane;GO:0016020//membrane;GO:0016021//integral component of membrane;GO:0016324//apical plasma membrane;GO:0031526//brush border membrane	GO:0004620//phospholipase activity;GO:0004622//lysophospholipase activity;GO:0004623//phospholipase A2 activity;GO:0004806//triglyceride lipase activity;GO:0016298//lipase activity;GO:0016787//hydrolase activity;GO:0016788//hydrolase activity, acting on ester bonds;GO:0047499//calcium-independent phospholipase A2 activity;GO:0050253//retinyl-palmitate esterase activity	GO:0001523//retinoid metabolic process;GO:0006629//lipid metabolic process;GO:0006644//phospholipid metabolic process;GO:0019433//triglyceride catabolic process;GO:0034478//phosphatidylglycerol catabolic process;GO:0034638//phosphatidylcholine catabolic process;GO:0036151//phosphatidylcholine acyl-chain remodeling;GO:0042572//retinol metabolic process;GO:0046338//phosphatidylethanolamine cataboli…	--
ENSG00000169184	298	553	201	970	1190	808	6.077	9.842	3.515	18.105	16.945	12.333	6.478	15.7943	1.28579	0.000251978	0.0141181	MN1	MN1 proto-oncogene, transcriptional regulator [Source:HGNC Symbol;Acc:HGNC:7180]	-	-	-	-	GO:0005634//nucleus	GO:0003674//molecular_function;GO:0005515//protein binding	GO:0001957//intramembranous ossification;GO:0006355//regulation of transcription, DNA-templated;GO:0033689//negative regulation of osteoblast proliferation;GO:0070564//positive regulation of vitamin D receptor signaling pathway;GO:1902806//regulation of cell cycle G1/S phase transition	--
ENSG00000135678	1838	2276	1219	453	415	649	29.656	37.617	22.984	11.587	9.115	9.719	30.0857	10.1403	-1.56897	0.000256485	0.0142083	CPM	carboxypeptidase M [Source:HGNC Symbol;Acc:HGNC:2311]	-	-	-	-	GO:0005576//extracellular region;GO:0005615//extracellular space;GO:0005886//plasma membrane;GO:0009986//cell surface;GO:0016020//membrane;GO:0016021//integral component of membrane;GO:0031225//anchored component of membrane;GO:0070062//extracellular exosome	GO:0004180//carboxypeptidase activity;GO:0004181//metallocarboxypeptidase activity;GO:0008233//peptidase activity;GO:0008237//metallopeptidase activity;GO:0008270//zinc ion binding;GO:0016787//hydrolase activity;GO:0046872//metal ion binding	GO:0006508//proteolysis;GO:0006518//peptide metabolic process;GO:0009653//anatomical structure morphogenesis;GO:0016485//protein processing	--
ENSG00000196747	388	255	220	52	58	105	29.344	23.749	23.876	6.397	6.14	9.297	25.6563	7.278	-1.8177	0.000256626	0.0142083	H2AC13	H2A clustered histone 13 [Source:HGNC Symbol;Acc:HGNC:4725]	Organismal Systems;Human Diseases;Human Diseases;Cellular Processes	Immune system;Immune disease;Substance dependence;Cell growth and death	ko04613//Neutrophil extracellular trap formation;ko05322//Systemic lupus erythematosus;ko05034//Alcoholism;ko04217//Necroptosis	K11251;K11251;K11251;K11251	GO:0000786//nucleosome;GO:0005634//nucleus;GO:0005694//chromosome;GO:0070062//extracellular exosome	GO:0003677//DNA binding;GO:0005515//protein binding;GO:0019899//enzyme binding;GO:0046982//protein heterodimerization activity	GO:0008150//biological_process	--
ENSG00000158859	74	71	103	247	362	180	0.284	0.703	0.889	2.201	2.972	0.807	0.625333	1.99333	1.67249	0.000256849	0.0142083	ADAMTS4	ADAM metallopeptidase with thrombospondin type 1 motif 4 [Source:HGNC Symbol;Acc:HGNC:220]	-	-	-	-	GO:0005576//extracellular region;GO:0005615//extracellular space;GO:0016020//membrane;GO:0016021//integral component of membrane;GO:0016607//nuclear speck;GO:0031012//extracellular matrix	GO:0002020//protease binding;GO:0004222//metalloendopeptidase activity;GO:0005515//protein binding;GO:0008233//peptidase activity;GO:0008237//metallopeptidase activity;GO:0016787//hydrolase activity;GO:0046872//metal ion binding	GO:0001501//skeletal system development;GO:0006508//proteolysis;GO:0022617//extracellular matrix disassembly;GO:0030198//extracellular matrix organization	--
ENSG00000273703	712	908	838	222	167	254	56.99	89.556	96.193	28.659	18.698	23.794	80.913	23.717	-1.77045	0.00025882	0.014272	H2BC14	H2B clustered histone 14 [Source:HGNC Symbol;Acc:HGNC:4750]	Organismal Systems;Human Diseases;Human Diseases;Human Diseases	Immune system;Immune disease;Cancer: overview;Substance dependence	ko04613//Neutrophil extracellular trap formation;ko05322//Systemic lupus erythematosus;ko05203//Viral carcinogenesis;ko05034//Alcoholism	K11252;K11252;K11252;K11252	GO:0000786//nucleosome;GO:0005634//nucleus;GO:0005654//nucleoplasm;GO:0005694//chromosome;GO:0005829//cytosol;GO:0070062//extracellular exosome	GO:0003677//DNA binding;GO:0046982//protein heterodimerization activity	GO:0006334//nucleosome assembly	--
ENSG00000147872	2649	2120	1058	546	448	648	57.868	60.9	32.99	19.386	13.423	17.583	50.586	16.7973	-1.59051	0.000266076	0.0146258	PLIN2	perilipin 2 [Source:HGNC Symbol;Acc:HGNC:248]	Organismal Systems	Endocrine system	ko03320//PPAR signaling pathway	K17284	GO:0005576//extracellular region;GO:0005634//nucleus;GO:0005737//cytoplasm;GO:0005783//endoplasmic reticulum;GO:0005811//lipid particle;GO:0005829//cytosol;GO:0005886//plasma membrane;GO:0016020//membrane	GO:0005515//protein binding	GO:0009410//response to xenobiotic stimulus;GO:0010890//positive regulation of sequestering of triglyceride;GO:0014070//response to organic cyclic compound;GO:0015909//long-chain fatty acid transport;GO:0019915//lipid storage;GO:0042149//cellular response to glucose starvation	--
ENSG00000204381	132	76	249	427	836	412	5.464	1.909	7.152	13.95	24.239	10.494	4.84167	16.2277	1.74488	0.00026802	0.0146863	LAYN	layilin [Source:HGNC Symbol;Acc:HGNC:29471]	-	-	-	-	GO:0001726//ruffle;GO:0005925//focal adhesion;GO:0009986//cell surface;GO:0016020//membrane;GO:0016021//integral component of membrane	GO:0005515//protein binding;GO:0005540//hyaluronic acid binding;GO:0030246//carbohydrate binding	-	--
ENSG00000158457	610	190	254	43	64	109	7.743	2.972	4.624	0.88	1.136	1.619	5.113	1.21167	-2.07718	0.000272564	0.0148885	TSPAN33	tetraspanin 33 [Source:HGNC Symbol;Acc:HGNC:28743]	-	-	-	-	GO:0005737//cytoplasm;GO:0005788//endoplasmic reticulum lumen;GO:0005886//plasma membrane;GO:0005887//integral component of plasma membrane;GO:0005912//adherens junction;GO:0009986//cell surface;GO:0016020//membrane;GO:0016021//integral component of membrane;GO:0030054//cell junction;GO:0046930//pore complex;GO:0097197//tetraspanin-enriched microdomain	GO:0005515//protein binding;GO:0019899//enzyme binding	GO:0046931//pore complex assembly;GO:0051604//protein maturation;GO:0072659//protein localization to plasma membrane	--
ENSG00000104974	103	57	413	25	8	20	1.378	1.026	6.865	0.483	0.162	0.271	3.08967	0.305333	-3.33899	0.00029621	0.0161246	LILRA1	leukocyte immunoglobulin like receptor A1 [Source:HGNC Symbol;Acc:HGNC:6602]	Organismal Systems;Organismal Systems	Immune system;Development and regeneration	ko04662//B cell receptor signaling pathway;ko04380//Osteoclast differentiation	K06512;K06512	GO:0005886//plasma membrane;GO:0016020//membrane;GO:0016021//integral component of membrane	GO:0003823//antigen binding;GO:0004888//transmembrane signaling receptor activity;GO:0032396//inhibitory MHC class I receptor activity	GO:0002250//adaptive immune response;GO:0002376//immune system process;GO:0006952//defense response;GO:0007166//cell surface receptor signaling pathway;GO:0019221//cytokine-mediated signaling pathway	--
ENSG00000075711	2348	1855	2769	4619	4994	4753	38.401	43.678	66.18	108.708	100.387	94.273	49.4197	101.123	1.03295	0.000331811	0.0179003	DLG1	discs large MAGUK scaffold protein 1 [Source:HGNC Symbol;Acc:HGNC:2900]	Human Diseases;Human Diseases;Human Diseases;Cellular Processes;Environmental Information Processing;Organismal Systems	Infectious disease: viral;Infectious disease: viral;Cancer: overview;Cellular community - eukaryotes;Signal transduction;Immune system	ko05165//Human papillomavirus infection;ko05166//Human T-cell leukemia virus 1 infection;ko05203//Viral carcinogenesis;ko04530//Tight junction;ko04390//Hippo signaling pathway;ko04660//T cell receptor signaling pathway	K12076;K12076;K12076;K12076;K12076;K12076	GO:0001772//immunological synapse;GO:0005604//basement membrane;GO:0005634//nucleus;GO:0005737//cytoplasm;GO:0005783//endoplasmic reticulum;GO:0005789//endoplasmic reticulum membrane;GO:0005794//Golgi apparatus;GO:0005829//cytosol;GO:0005874//microtubule;GO:0005886//plasma membrane;GO:0005911//cell-cell junction;GO:0005912//adherens junction;GO:0005923//bicellular tight junction;GO:0009898//cytop…	GO:0004385//guanylate kinase activity;GO:0004721//phosphoprotein phosphatase activity;GO:0005515//protein binding;GO:0008022//protein C-terminus binding;GO:0008092//cytoskeletal protein binding;GO:0015459//potassium channel regulator activity;GO:0019900//kinase binding;GO:0019901//protein kinase binding;GO:0019902//phosphatase binding;GO:0031434//mitogen-activated protein kinase kinase binding;GO…	GO:0000122//negative regulation of transcription from RNA polymerase II promoter;GO:0001657//ureteric bud development;GO:0001658//branching involved in ureteric bud morphogenesis;GO:0001771//immunological synapse formation;GO:0001935//endothelial cell proliferation;GO:0002088//lens development in camera-type eye;GO:0006470//protein dephosphorylation;GO:0007015//actin filament organization;GO:0007…	--
ENSG00000143320	1904	1601	439	3170	3007	2786	78.605	78.132	24.213	197.998	163.695	125.3	60.3167	162.331	1.42831	0.000333061	0.0179123	CRABP2	cellular retinoic acid binding protein 2 [Source:HGNC Symbol;Acc:HGNC:2339]	-	-	-	-	GO:0005634//nucleus;GO:0005654//nucleoplasm;GO:0005737//cytoplasm;GO:0005783//endoplasmic reticulum;GO:0005829//cytosol;GO:0070062//extracellular exosome	GO:0001972//retinoic acid binding;GO:0005501//retinoid binding;GO:0005504//fatty acid binding;GO:0005515//protein binding;GO:0008289//lipid binding;GO:0016918//retinal binding;GO:0019841//retinol binding;GO:0030332//cyclin binding	GO:0002138//retinoic acid biosynthetic process;GO:0006355//regulation of transcription, DNA-templated;GO:0007165//signal transduction;GO:0008544//epidermis development;GO:0015908//fatty acid transport;GO:0035115//embryonic forelimb morphogenesis;GO:0042573//retinoic acid metabolic process;GO:0048672//positive regulation of collateral sprouting	--
ENSG00000101463	24	68	14	133	240	131	0.43	1.5	0.36	3.267	5.221	2.178	0.763333	3.55533	2.2196	0.000343227	0.0183756	SYNDIG1	synapse differentiation inducing 1 [Source:HGNC Symbol;Acc:HGNC:15885]	-	-	-	-	GO:0005768//endosome;GO:0005886//plasma membrane;GO:0005887//integral component of plasma membrane;GO:0014069//postsynaptic density;GO:0016020//membrane;GO:0016021//integral component of membrane;GO:0030054//cell junction;GO:0030425//dendrite;GO:0030672//synaptic vesicle membrane;GO:0031901//early endosome membrane;GO:0042995//cell projection;GO:0043197//dendritic spine;GO:0043198//dendritic shaf…	GO:0005515//protein binding;GO:0035254//glutamate receptor binding;GO:0042803//protein homodimerization activity	GO:0006886//intracellular protein transport;GO:0051965//positive regulation of synapse assembly;GO:0097091//synaptic vesicle clustering	--
ENSG00000008394	3633	13612	948	661	425	1289	326.123	1299.38	119.093	86.737	49.664	136.407	581.532	90.936	-2.67694	0.000343785	0.0183756	MGST1	microsomal glutathione S-transferase 1 [Source:HGNC Symbol;Acc:HGNC:7061]	Metabolism;Human Diseases;Human Diseases;Human Diseases;Human Diseases;Human Diseases;Metabolism;Metabolism;Human Diseases;Human Diseases;Metabolism;Metabolism	Global and overview maps;Cancer: overview;Cancer: overview;Cancer: overview;Cancer: specific types;Cardiovascular disease;Xenobiotics biodegradation and metabolism;Xenobiotics biodegradation and metabolism;Drug resistance: antineoplastic;Cancer: overview;Xenobiotics biodegradation and metabolism;Metabolism of other amino acids	ko01100//Metabolic pathways;ko05200//Pathways in cancer;ko05208//Chemical carcinogenesis - reactive oxygen species;ko05207//Chemical carcinogenesis - receptor activation;ko05225//Hepatocellular carcinoma;ko05418//Fluid shear stress and atherosclerosis;ko00983//Drug metabolism - other enzymes;ko00980//Metabolism of xenobiotics by cytochrome P450;ko01524//Platinum drug resistance;ko05204//Chemical …	K00799;K00799;K00799;K00799;K00799;K00799;K00799;K00799;K00799;K00799;K00799;K00799	GO:0005739//mitochondrion;GO:0005741//mitochondrial outer membrane;GO:0005778//peroxisomal membrane;GO:0005783//endoplasmic reticulum;GO:0005789//endoplasmic reticulum membrane;GO:0005886//plasma membrane;GO:0016020//membrane;GO:0016021//integral component of membrane;GO:0035577//azurophil granule membrane;GO:0043231//intracellular membrane-bounded organelle	GO:0004364//glutathione transferase activity;GO:0004602//glutathione peroxidase activity;GO:0005515//protein binding;GO:0016740//transferase activity	GO:0034635//glutathione transport;GO:0071449//cellular response to lipid hydroperoxide;GO:0098869//cellular oxidant detoxification	--
ENSG00000071909	117	50	21	317	249	85	6.787	0.39	0.281	3.928	3.691	10.714	2.486	6.111	1.29758	0.000345825	0.0184281	MYO3B	myosin IIIB [Source:HGNC Symbol;Acc:HGNC:15576]	Organismal Systems	Sensory system	ko04745//Phototransduction - fly	K08834	GO:0005737//cytoplasm;GO:0005856//cytoskeleton;GO:0016459//myosin complex;GO:0032420//stereocilium;GO:0032426//stereocilium tip;GO:0042995//cell projection;GO:0043226//organelle	GO:0000166//nucleotide binding;GO:0003774//motor activity;GO:0003779//actin binding;GO:0004672//protein kinase activity;GO:0004674//protein serine/threonine kinase activity;GO:0004712//protein serine/threonine/tyrosine kinase activity;GO:0005515//protein binding;GO:0005524//ATP binding;GO:0016301//kinase activity;GO:0016740//transferase activity	GO:0006468//protein phosphorylation;GO:0007601//visual perception;GO:0007605//sensory perception of sound;GO:0016310//phosphorylation;GO:0050896//response to stimulus;GO:0090103//cochlea morphogenesis	--
ENSG00000176971	1386	278	569	1571	2269	1254	17.446	4.312	10.271	31.893	39.95	18.473	10.6763	30.1053	1.4956	0.000351639	0.0186808	FIBIN	fin bud initiation factor homolog [Source:HGNC Symbol;Acc:HGNC:33747]	-	-	-	-	GO:0005575//cellular_component;GO:0005576//extracellular region;GO:0005783//endoplasmic reticulum;GO:0005794//Golgi apparatus	GO:0003674//molecular_function;GO:0042803//protein homodimerization activity	GO:0008150//biological_process;GO:0010042//response to manganese ion;GO:0070528//protein kinase C signaling;GO:0071548//response to dexamethasone	--
ENSG00000273294	258	787	167	989	1734	1628	5.257	18.783	5.227	31.076	46.913	35.469	9.75567	37.8193	1.95481	0.000367558	0.0194672	C1QTNF3-AMACR	C1QTNF3-AMACR readthrough (NMD candidate) [Source:HGNC Symbol;Acc:HGNC:49198]	-	-	-	-	GO:0005576//extracellular region	-	-	--
ENSG00000104290	289	98	265	427	649	546	1.63	0.426	1.036	5.466	2.472	3.075	1.03067	3.671	1.8326	0.000372319	0.0196595	FZD3	frizzled class receptor 3 [Source:HGNC Symbol;Acc:HGNC:4041]	Human Diseases;Human Diseases;Human Diseases;Human Diseases;Human Diseases;Organismal Systems;Human Diseases;Environmental Information Processing;Human Diseases;Environmental Information Processing;Human Diseases;Environmental Information Processing;Human Diseases;Human Diseases;Cellular Processes;Organismal Systems;Human Diseases	Cancer: overview;Neurodegenerative disease;Neurodegenerative disease;Infectious disease: viral;Cancer: overview;Development and regeneration;Cancer: overview;Signal transduction;Cancer: specific types;Signal transduction;Endocrine and metabolic disease;Signal transduction;Cancer: specific types;Cancer: specific types;Cellular community - eukaryotes;Endocrine system;Cancer: specific types	ko05200//Pathways in cancer;ko05022//Pathways of neurodegeneration - multiple diseases;ko05010//Alzheimer disease;ko05165//Human papillomavirus infection;ko05205//Proteoglycans in cancer;ko04360//Axon guidance;ko05206//MicroRNAs in cancer;ko04310//Wnt signaling pathway;ko05225//Hepatocellular carcinoma;ko04150//mTOR signaling pathway;ko04934//Cushing syndrome;ko04390//Hippo signaling pathway;ko05…	K02329;K02329;K02329;K02329;K02329;K02329;K02329;K02329;K02329;K02329;K02329;K02329;K02329;K02329;K02329;K02329;K02329	GO:0005737//cytoplasm;GO:0005886//plasma membrane;GO:0009986//cell surface;GO:0016020//membrane;GO:0016021//integral component of membrane;GO:0016324//apical plasma membrane;GO:0016328//lateral plasma membrane;GO:0030424//axon;GO:0030425//dendrite;GO:0032433//filopodium tip;GO:0043025//neuronal cell body;GO:0045177//apical part of cell;GO:0048786//presynaptic active zone	GO:0004888//transmembrane signaling receptor activity;GO:0004930//G-protein coupled receptor activity;GO:0005515//protein binding;GO:0017147//Wnt-protein binding;GO:0030165//PDZ domain binding;GO:0042813//Wnt-activated receptor activity	GO:0001736//establishment of planar polarity;GO:0001764//neuron migration;GO:0001843//neural tube closure;GO:0001942//hair follicle development;GO:0002052//positive regulation of neuroblast proliferation;GO:0007165//signal transduction;GO:0007166//cell surface receptor signaling pathway;GO:0007186//G-protein coupled receptor signaling pathway;GO:0007399//nervous system development;GO:0007420//bra…	--
ENSG00000004939	83	111	14	5	1	0	0.68	1.162	0.195	0.078	0.014	0	0.679	0.0306667	-4.46867	0.000374951	0.0197387	SLC4A1	solute carrier family 4 member 1 (Diego blood group) [Source:HGNC Symbol;Acc:HGNC:11027]	Organismal Systems	Excretory system	ko04966//Collecting duct acid secretion	K06573	GO:0005886//plasma membrane;GO:0005887//integral component of plasma membrane;GO:0009898//cytoplasmic side of plasma membrane;GO:0016020//membrane;GO:0016021//integral component of membrane;GO:0016323//basolateral plasma membrane;GO:0030018//Z disc;GO:0030863//cortical cytoskeleton;GO:0070062//extracellular exosome;GO:0072562//blood microparticle	GO:0005452//inorganic anion exchanger activity;GO:0005515//protein binding;GO:0008509//anion transmembrane transporter activity;GO:0015106//bicarbonate transmembrane transporter activity;GO:0015108//chloride transmembrane transporter activity;GO:0015301//anion:anion antiporter activity;GO:0022857//transmembrane transporter activity;GO:0030492//hemoglobin binding;GO:0030506//ankyrin binding;GO:004…	GO:0006811//ion transport;GO:0006820//anion transport;GO:0006821//chloride transport;GO:0006873//cellular ion homeostasis;GO:0007596//blood coagulation;GO:0015698//inorganic anion transport;GO:0015701//bicarbonate transport;GO:0017121//phospholipid scrambling;GO:0035811//negative regulation of urine volume;GO:0045852//pH elevation;GO:0048821//erythrocyte development;GO:0050801//ion homeostasis;GO…	--
ENSG00000151135	545	535	1436	2050	4167	2460	11.446	12.083	30.579	49.778	86.781	42.469	18.036	59.676	1.72627	0.000381009	0.0199972	TMEM263	transmembrane protein 263 [Source:HGNC Symbol;Acc:HGNC:28281]	-	-	-	-	GO:0016020//membrane;GO:0016021//integral component of membrane	-	-	--
ENSG00000139329	5354	6783	13781	18926	35098	26984	111.45	143.874	469.679	782.066	1143.66	753.953	241.668	893.227	1.886	0.000384122	0.0201001	LUM	lumican [Source:HGNC Symbol;Acc:HGNC:6724]	Human Diseases	Cancer: overview	ko05205//Proteoglycans in cancer	K08122	GO:0005576//extracellular region;GO:0005583//fibrillar collagen trimer;GO:0005615//extracellular space;GO:0005796//Golgi lumen;GO:0031012//extracellular matrix;GO:0043202//lysosomal lumen;GO:0070062//extracellular exosome	GO:0005201//extracellular matrix structural constituent;GO:0005515//protein binding;GO:0005518//collagen binding;GO:0030021//extracellular matrix structural constituent conferring compression resistance	GO:0007601//visual perception;GO:0030199//collagen fibril organization;GO:0032914//positive regulation of transforming growth factor beta1 production;GO:0045944//positive regulation of transcription from RNA polymerase II promoter	--
ENSG00000139344	93	21	126	8	2	6	1.93	0.537	3.75	0.429	0.058	0.259	2.07233	0.248667	-3.05897	0.00039415	0.0205631	AMDHD1	amidohydrolase domain containing 1 [Source:HGNC Symbol;Acc:HGNC:28577]	Metabolism;Metabolism	Global and overview maps;Amino acid metabolism	ko01100//Metabolic pathways;ko00340//Histidine metabolism	K01468;K01468	GO:0005737//cytoplasm;GO:0005829//cytosol	GO:0003674//molecular_function;GO:0016787//hydrolase activity;GO:0016810//hydrolase activity, acting on carbon-nitrogen (but not peptide) bonds;GO:0016812//hydrolase activity, acting on carbon-nitrogen (but not peptide) bonds, in cyclic amides;GO:0046872//metal ion binding;GO:0050480//imidazolonepropionase activity	GO:0006547//histidine metabolic process;GO:0006548//histidine catabolic process;GO:0019556//histidine catabolic process to glutamate and formamide;GO:0019557//histidine catabolic process to glutamate and formate	--
ENSG00000139318	3123	1282	1385	495	434	816	71.917	35.623	39.733	16.823	11.554	20.351	49.091	16.2427	-1.59567	0.000397444	0.020673	DUSP6	dual specificity phosphatase 6 [Source:HGNC Symbol;Acc:HGNC:3072]	Environmental Information Processing;Human Diseases;Human Diseases	Signal transduction;Cancer: overview;Cancer: specific types	ko04010//MAPK signaling pathway;ko05202//Transcriptional misregulation in cancer;ko05221//Acute myeloid leukemia	K21946;K21946;K21946	GO:0005654//nucleoplasm;GO:0005737//cytoplasm;GO:0005829//cytosol	GO:0004721//phosphoprotein phosphatase activity;GO:0004722//protein serine/threonine phosphatase activity;GO:0004725//protein tyrosine phosphatase activity;GO:0005515//protein binding;GO:0008138//protein tyrosine/serine/threonine phosphatase activity;GO:0008330//protein tyrosine/threonine phosphatase activity;GO:0016787//hydrolase activity;GO:0016791//phosphatase activity;GO:0017017//MAP kinase t…	GO:0000165//MAPK cascade;GO:0001933//negative regulation of protein phosphorylation;GO:0006470//protein dephosphorylation;GO:0009410//response to xenobiotic stimulus;GO:0010033//response to organic substance;GO:0010942//positive regulation of cell death;GO:0014070//response to organic cyclic compound;GO:0016311//dephosphorylation;GO:0030154//cell differentiation;GO:0035335//peptidyl-tyrosine deph…	--
ENSG00000170271	4418	3330	816	588	450	740	60.07	56.529	15.396	13.784	8.348	12.075	43.9983	11.4023	-1.94812	0.000409097	0.0212158	FAXDC2	fatty acid hydroxylase domain containing 2 [Source:HGNC Symbol;Acc:HGNC:1334]	-	-	-	-	GO:0005737//cytoplasm;GO:0005789//endoplasmic reticulum membrane;GO:0016020//membrane;GO:0016021//integral component of membrane	GO:0000254//C-4 methylsterol oxidase activity;GO:0005506//iron ion binding;GO:0005515//protein binding;GO:0016491//oxidoreductase activity	GO:0001934//positive regulation of protein phosphorylation;GO:0008610//lipid biosynthetic process;GO:0016126//sterol biosynthetic process;GO:0045654//positive regulation of megakaryocyte differentiation	--
ENSG00000164694	1192	1778	3405	4438	7373	8831	6.859	12.727	29.139	41.811	60.786	59.706	16.2417	54.101	1.73596	0.000414142	0.021367	FNDC1	fibronectin type III domain containing 1 [Source:HGNC Symbol;Acc:HGNC:21184]	-	-	-	-	GO:0005576//extracellular region;GO:0016607//nuclear speck	GO:0005515//protein binding	-	--
ENSG00000158578	147	62	36	7	0	6	3.029	2.664	0.997	0.387	0	0.387	2.23	0.258	-3.1116	0.000414599	0.021367	ALAS2	5'-aminolevulinate synthase 2 [Source:HGNC Symbol;Acc:HGNC:397]	Metabolism;Metabolism;Metabolism	Global and overview maps;Metabolism of cofactors and vitamins;Amino acid metabolism	ko01100//Metabolic pathways;ko00860//Porphyrin metabolism;ko00260//Glycine, serine and threonine metabolism	K00643;K00643;K00643	GO:0005739//mitochondrion;GO:0005743//mitochondrial inner membrane;GO:0005759//mitochondrial matrix	GO:0003824//catalytic activity;GO:0003870//5-aminolevulinate synthase activity;GO:0005515//protein binding;GO:0016740//transferase activity;GO:0016746//transferase activity, transferring acyl groups;GO:0030170//pyridoxal phosphate binding	GO:0001666//response to hypoxia;GO:0006778//porphyrin-containing compound metabolic process;GO:0006782//protoporphyrinogen IX biosynthetic process;GO:0006783//heme biosynthetic process;GO:0006879//cellular iron ion homeostasis;GO:0009058//biosynthetic process;GO:0030218//erythrocyte differentiation;GO:0032364//oxygen homeostasis;GO:0033014//tetrapyrrole biosynthetic process;GO:0042541//hemoglobin…	--
ENSG00000047662	0	0	0	9	17	26	0	0	0	0.081	0.132	0.169	0.001	0.127333	6.99247	0.000415691	0.021367	FAM184B	family with sequence similarity 184 member B [Source:HGNC Symbol;Acc:HGNC:29235]	-	-	-	-	-	-	-	--
ENSG00000163823	299	314	721	67	92	111	4.233	5.478	14.638	1.53	1.822	1.839	8.11633	1.73033	-2.22978	0.000418373	0.0214416	CCR1	C-C motif chemokine receptor 1 [Source:HGNC Symbol;Acc:HGNC:1602]	Environmental Information Processing;Human Diseases;Human Diseases;Organismal Systems;Environmental Information Processing	Signaling molecules and interaction;Infectious disease: viral;Infectious disease: viral;Immune system;Signaling molecules and interaction	ko04060//Cytokine-cytokine receptor interaction;ko05163//Human cytomegalovirus infection;ko05167//Kaposi sarcoma-associated herpesvirus infection;ko04062//Chemokine signaling pathway;ko04061//Viral protein interaction with cytokine and cytokine receptor	K04176;K04176;K04176;K04176;K04176	GO:0005737//cytoplasm;GO:0005886//plasma membrane;GO:0005887//integral component of plasma membrane;GO:0009897//external side of plasma membrane;GO:0016020//membrane;GO:0016021//integral component of membrane	GO:0004435//phosphatidylinositol phospholipase C activity;GO:0004930//G-protein coupled receptor activity;GO:0004950//chemokine receptor activity;GO:0005515//protein binding;GO:0016493//C-C chemokine receptor activity;GO:0019957//C-C chemokine binding;GO:0035717//chemokine (C-C motif) ligand 7 binding;GO:0071791//chemokine (C-C motif) ligand 5 binding	GO:0002407//dendritic cell chemotaxis;GO:0006816//calcium ion transport;GO:0006874//cellular calcium ion homeostasis;GO:0006887//exocytosis;GO:0006935//chemotaxis;GO:0006954//inflammatory response;GO:0006955//immune response;GO:0007155//cell adhesion;GO:0007165//signal transduction;GO:0007166//cell surface receptor signaling pathway;GO:0007186//G-protein coupled receptor signaling pathway;GO:0007…	--
ENSG00000110427	241	127	423	636	900	855	1.233	0.515	2.503	4.569	4.962	4.743	1.417	4.758	1.74752	0.00042209	0.0215687	KIAA1549L	KIAA1549 like [Source:HGNC Symbol;Acc:HGNC:24836]	-	-	-	-	GO:0016020//membrane;GO:0016021//integral component of membrane	-	-	--
ENSG00000125571	744	162	55	36	6	34	33.75	8.706	3.42	2.791	0.364	1.725	15.292	1.62667	-3.23279	0.000427984	0.0217858	IL37	interleukin 37 [Source:HGNC Symbol;Acc:HGNC:15563]	Environmental Information Processing;Environmental Information Processing	Signaling molecules and interaction;Signaling molecules and interaction	ko04060//Cytokine-cytokine receptor interaction;ko04061//Viral protein interaction with cytokine and cytokine receptor	K05485;K05485	GO:0005576//extracellular region;GO:0005615//extracellular space;GO:0005634//nucleus;GO:0005654//nucleoplasm;GO:0005737//cytoplasm;GO:0005829//cytosol;GO:0043231//intracellular membrane-bounded organelle	GO:0005125//cytokine activity;GO:0005149//interleukin-1 receptor binding;GO:0005515//protein binding	GO:0002437//inflammatory response to antigenic stimulus;GO:0006954//inflammatory response;GO:0006955//immune response;GO:0010628//positive regulation of gene expression;GO:0019221//cytokine-mediated signaling pathway;GO:0032715//negative regulation of interleukin-6 production;GO:0032720//negative regulation of tumor necrosis factor production;GO:0050727//regulation of inflammatory response;GO:007…	--
ENSG00000169896	1384	1697	808	232	146	545	12.557	18.083	10.278	3.23	1.746	5.45	13.6393	3.47533	-1.97255	0.000428839	0.0217858	ITGAM	integrin subunit alpha M [Source:HGNC Symbol;Acc:HGNC:6149]	Human Diseases;Organismal Systems;Human Diseases;Cellular Processes;Environmental Information Processing;Cellular Processes;Human Diseases;Human Diseases;Organismal Systems;Environmental Information Processing;Human Diseases;Organismal Systems;Organismal Systems;Human Diseases;Human Diseases;Human Diseases	Cancer: overview;Immune system;Infectious disease: bacterial;Cell motility;Signal transduction;Transport and catabolism;Infectious disease: parasitic;Infectious disease: bacterial;Immune system;Signaling molecules and interaction;Infectious disease: parasitic;Immune system;Immune system;Infectious disease: bacterial;Cancer: specific types;Infectious disease: bacterial	ko05202//Transcriptional misregulation in cancer;ko04613//Neutrophil extracellular trap formation;ko05152//Tuberculosis;ko04810//Regulation of actin cytoskeleton;ko04015//Rap1 signaling pathway;ko04145//Phagosome;ko05146//Amoebiasis;ko05150//Staphylococcus aureus infection;ko04640//Hematopoietic cell lineage;ko04514//Cell adhesion molecules;ko05140//Leishmaniasis;ko04670//Leukocyte transendotheli…	K06461;K06461;K06461;K06461;K06461;K06461;K06461;K06461;K06461;K06461;K06461;K06461;K06461;K06461;K06461;K06461	GO:0005615//extracellular space;GO:0005886//plasma membrane;GO:0008305//integrin complex;GO:0009897//external side of plasma membrane;GO:0009986//cell surface;GO:0016020//membrane;GO:0016021//integral component of membrane;GO:0034688//integrin alphaM-beta2 complex;GO:0035579//specific granule membrane;GO:0044853//plasma membrane raft;GO:0045121//membrane raft;GO:0070062//extracellular exosome;GO:…	GO:0001540//beta-amyloid binding;GO:0001851//complement component C3b binding;GO:0005178//integrin binding;GO:0005515//protein binding;GO:0031072//heat shock protein binding;GO:0038024//cargo receptor activity;GO:0044877//macromolecular complex binding;GO:0046872//metal ion binding	GO:0001774//microglial cell activation;GO:0002376//immune system process;GO:0006898//receptor-mediated endocytosis;GO:0006911//phagocytosis, engulfment;GO:0007155//cell adhesion;GO:0007160//cell-matrix adhesion;GO:0007229//integrin-mediated signaling pathway;GO:0010668//ectodermal cell differentiation;GO:0030900//forebrain development;GO:0032930//positive regulation of superoxide anion generation…	--
ENSG00000143520	110213	37939	7109	8984	4168	6939	553.689	235.184	46.1	67.702	27.789	39.231	278.324	44.9073	-2.63174	0.000436785	0.0221249	FLG2	filaggrin family member 2 [Source:HGNC Symbol;Acc:HGNC:33276]	-	-	-	-	GO:0001533//cornified envelope;GO:0005576//extracellular region;GO:0005634//nucleus;GO:0005737//cytoplasm;GO:0036457//keratohyalin granule;GO:1904724//tertiary granule lumen	GO:0005198//structural molecule activity;GO:0005509//calcium ion binding;GO:0046872//metal ion binding;GO:0046914//transition metal ion binding	GO:0007155//cell adhesion;GO:0048730//epidermis morphogenesis;GO:0061436//establishment of skin barrier	--
ENSG00000165434	588	239	685	1147	1451	1155	2.896	1.363	4.744	8.811	9.375	6.375	3.001	8.187	1.44789	0.000438123	0.0221284	PGM2L1	phosphoglucomutase 2 like 1 [Source:HGNC Symbol;Acc:HGNC:20898]	Metabolism;Metabolism	Global and overview maps;Carbohydrate metabolism	ko01100//Metabolic pathways;ko00500//Starch and sucrose metabolism	K11809;K11809	GO:0005829//cytosol	GO:0016740//transferase activity;GO:0016853//isomerase activity;GO:0016868//intramolecular transferase activity, phosphotransferases;GO:0046872//metal ion binding;GO:0047933//glucose-1,6-bisphosphate synthase activity	GO:0005975//carbohydrate metabolic process;GO:0006006//glucose metabolic process;GO:0016310//phosphorylation;GO:0071704//organic substance metabolic process	--
ENSG00000211448	2054	658	2767	3580	7570	5226	26.59	10.367	32.305	46.996	77.737	45.07	23.0873	56.601	1.29373	0.000448366	0.0225803	DIO2	iodothyronine deiodinase 2 [Source:HGNC Symbol;Acc:HGNC:2884]	Organismal Systems	Endocrine system	ko04919//Thyroid hormone signaling pathway	K17904	GO:0005886//plasma membrane;GO:0016020//membrane;GO:0016021//integral component of membrane	GO:0004800//thyroxine 5'-deiodinase activity;GO:0008430//selenium binding;GO:0016491//oxidoreductase activity;GO:0031625//ubiquitin protein ligase binding;GO:0033798//thyroxine 5-deiodinase activity	GO:0001514//selenocysteine incorporation;GO:0006590//thyroid hormone generation;GO:0009409//response to cold;GO:0032496//response to lipopolysaccharide;GO:0042403//thyroid hormone metabolic process;GO:0042404//thyroid hormone catabolic process;GO:0042446//hormone biosynthetic process;GO:0044255//cellular lipid metabolic process;GO:0050873//brown fat cell differentiation	--
ENSG00000176974	581	983	127	78	79	109	8.583	20.544	2.985	2.193	1.653	1.891	10.704	1.91233	-2.48474	0.000456215	0.0229094	SHMT1	serine hydroxymethyltransferase 1 [Source:HGNC Symbol;Acc:HGNC:10850]	Metabolism;Metabolism;Metabolism;Metabolism;Metabolism;Human Diseases;Metabolism	Global and overview maps;Global and overview maps;Global and overview maps;Amino acid metabolism;Carbohydrate metabolism;Drug resistance: antineoplastic;Metabolism of cofactors and vitamins	ko01100//Metabolic pathways;ko01200//Carbon metabolism;ko01230//Biosynthesis of amino acids;ko00260//Glycine, serine and threonine metabolism;ko00630//Glyoxylate and dicarboxylate metabolism;ko01523//Antifolate resistance;ko00670//One carbon pool by folate	K00600;K00600;K00600;K00600;K00600;K00600;K00600	GO:0005634//nucleus;GO:0005654//nucleoplasm;GO:0005737//cytoplasm;GO:0005829//cytosol;GO:0070062//extracellular exosome	GO:0000900//translation repressor activity, nucleic acid binding;GO:0003824//catalytic activity;GO:0004372//glycine hydroxymethyltransferase activity;GO:0004843//thiol-dependent ubiquitin-specific protease activity;GO:0005515//protein binding;GO:0008233//peptidase activity;GO:0008270//zinc ion binding;GO:0016740//transferase activity;GO:0016787//hydrolase activity;GO:0030170//pyridoxal phosphate …	GO:0006231//dTMP biosynthetic process;GO:0006508//proteolysis;GO:0006544//glycine metabolic process;GO:0006563//L-serine metabolic process;GO:0006565//L-serine catabolic process;GO:0006730//one-carbon metabolic process;GO:0009113//purine nucleobase biosynthetic process;GO:0016579//protein deubiquitination;GO:0017148//negative regulation of translation;GO:0019264//glycine biosynthetic process from…	--
ENSG00000111262	118	145	48	480	190	276	0.554	0.836	0.416	4.279	1.361	1.515	0.602	2.385	1.98615	0.000457718	0.0229188	KCNA1	potassium voltage-gated channel subfamily A member 1 [Source:HGNC Symbol;Acc:HGNC:6218]	-	-	-	-	GO:0005783//endoplasmic reticulum;GO:0005829//cytosol;GO:0005886//plasma membrane;GO:0005887//integral component of plasma membrane;GO:0008076//voltage-gated potassium channel complex;GO:0009986//cell surface;GO:0016020//membrane;GO:0016021//integral component of membrane;GO:0016324//apical plasma membrane;GO:0030054//cell junction;GO:0030424//axon;GO:0030425//dendrite;GO:0031410//cytoplasmic ves…	GO:0005216//ion channel activity;GO:0005244//voltage-gated ion channel activity;GO:0005249//voltage-gated potassium channel activity;GO:0005251//delayed rectifier potassium channel activity;GO:0005267//potassium channel activity;GO:0005515//protein binding;GO:0015079//potassium ion transmembrane transporter activity;GO:0099508//voltage-gated ion channel activity involved in regulation of presynap…	GO:0001964//startle response;GO:0006811//ion transport;GO:0006813//potassium ion transport;GO:0006937//regulation of muscle contraction;GO:0007268//synaptic transmission;GO:0007405//neuroblast proliferation;GO:0007420//brain development;GO:0010644//cell communication by electrical coupling;GO:0010960//magnesium ion homeostasis;GO:0019228//neuronal action potential;GO:0021766//hippocampus developm…	--
ENSG00000117594	255	179	241	53	13	43	9.988	7.051	11.915	3.503	0.632	1.759	9.65133	1.96467	-2.29644	0.000459437	0.0229389	HSD11B1	hydroxysteroid 11-beta dehydrogenase 1 [Source:HGNC Symbol;Acc:HGNC:5208]	Metabolism;Metabolism;Human Diseases;Metabolism	Global and overview maps;Xenobiotics biodegradation and metabolism;Cancer: overview;Lipid metabolism	ko01100//Metabolic pathways;ko00980//Metabolism of xenobiotics by cytochrome P450;ko05204//Chemical carcinogenesis - DNA adducts;ko00140//Steroid hormone biosynthesis	K15680;K15680;K15680;K15680	GO:0005783//endoplasmic reticulum;GO:0005789//endoplasmic reticulum membrane;GO:0016020//membrane;GO:0016021//integral component of membrane;GO:0030176//integral component of endoplasmic reticulum membrane	GO:0005496//steroid binding;GO:0016491//oxidoreductase activity;GO:0042803//protein homodimerization activity;GO:0050661//NADP binding;GO:0070524//11-beta-hydroxysteroid dehydrogenase (NADP+) activity	GO:0006629//lipid metabolic process;GO:0006706//steroid catabolic process;GO:0008202//steroid metabolic process;GO:0030324//lung development	--
ENSG00000137757	28	0	245	3	1	1	1.961	0	10.255	0.177	0.051	0.043	4.072	0.0903333	-5.49434	0.000467858	0.0232927	CASP5	caspase 5 [Source:HGNC Symbol;Acc:HGNC:1506]	Human Diseases;Organismal Systems	Infectious disease: bacterial;Immune system	ko05132//Salmonella infection;ko04621//NOD-like receptor signaling pathway	K04395;K04395	GO:0005737//cytoplasm;GO:0005829//cytosol;GO:0072558//NLRP1 inflammasome complex	GO:0004197//cysteine-type endopeptidase activity;GO:0005515//protein binding;GO:0008233//peptidase activity;GO:0008234//cysteine-type peptidase activity;GO:0016787//hydrolase activity;GO:0097199//cysteine-type endopeptidase activity involved in apoptotic signaling pathway	GO:0006508//proteolysis;GO:0006915//apoptotic process;GO:0021762//substantia nigra development;GO:0042981//regulation of apoptotic process;GO:0050727//regulation of inflammatory response;GO:0071260//cellular response to mechanical stimulus;GO:0097190//apoptotic signaling pathway	--
ENSG00000011600	705	442	843	112	156	250	46.277	35.87	79.09	11.761	14.379	19.372	53.7457	15.1707	-1.82486	0.000479135	0.0237213	TYROBP	transmembrane immune signaling adaptor TYROBP [Source:HGNC Symbol;Acc:HGNC:12449]	Organismal Systems;Organismal Systems	Immune system;Development and regeneration	ko04650//Natural killer cell mediated cytotoxicity;ko04380//Osteoclast differentiation	K07992;K07992	GO:0005886//plasma membrane;GO:0005887//integral component of plasma membrane;GO:0009986//cell surface;GO:0016020//membrane;GO:0016021//integral component of membrane;GO:0030667//secretory granule membrane	GO:0005102//receptor binding;GO:0005515//protein binding;GO:0042802//identical protein binding;GO:0042803//protein homodimerization activity;GO:0046872//metal ion binding	GO:0002222//stimulatory killer cell immunoglobulin-like receptor signaling pathway;GO:0002223//stimulatory C-type lectin receptor signaling pathway;GO:0002274//myeloid leukocyte activation;GO:0002282//microglial cell activation involved in immune response;GO:0002283//neutrophil activation involved in immune response;GO:0002376//immune system process;GO:0006968//cellular defense response;GO:000716…	--
ENSG00000133816	1945	765	1349	2555	2808	2242	17.524	8.589	17.571	37.887	36.316	24.371	14.5613	32.858	1.1741	0.000479191	0.0237213	MICAL2	microtubule associated monooxygenase, calponin and LIM domain containing 2 [Source:HGNC Symbol;Acc:HGNC:24693]	-	-	-	-	GO:0005634//nucleus	GO:0003779//actin binding;GO:0004497//monooxygenase activity;GO:0005515//protein binding;GO:0016174//NAD(P)H oxidase activity;GO:0016491//oxidoreductase activity;GO:0016709//oxidoreductase activity, acting on paired donors, with incorporation or reduction of molecular oxygen, NAD(P)H as one donor, and incorporation of one atom of oxygen;GO:0043914//NADPH:sulfur oxidoreductase activity;GO:0046872/…	GO:0001947//heart looping;GO:0007010//cytoskeleton organization;GO:0007507//heart development;GO:0010735//positive regulation of transcription via serum response element binding;GO:0019417//sulfur oxidation;GO:0030042//actin filament depolymerization	--
ENSG00000124813	431	128	780	1648	2174	1082	5.234	1.678	9.04	21.086	23.964	9.717	5.31733	18.2557	1.77957	0.000483875	0.0238853	RUNX2	RUNX family transcription factor 2 [Source:HGNC Symbol;Acc:HGNC:10472]	Human Diseases;Organismal Systems	Cancer: overview;Endocrine system	ko05202//Transcriptional misregulation in cancer;ko04928//Parathyroid hormone synthesis, secretion and action	K09278;K09278	GO:0000785//chromatin;GO:0005634//nucleus;GO:0005654//nucleoplasm;GO:0005667//transcription factor complex;GO:0005737//cytoplasm;GO:0005829//cytosol	GO:0000976//transcription regulatory region sequence-specific DNA binding;GO:0000978//RNA polymerase II core promoter proximal region sequence-specific DNA binding;GO:0000981//RNA polymerase II transcription factor activity, sequence-specific DNA binding;GO:0000987//core promoter proximal region sequence-specific DNA binding;GO:0001228//transcriptional activator activity, RNA polymerase II transc…	GO:0001501//skeletal system development;GO:0001503//ossification;GO:0001649//osteoblast differentiation;GO:0001958//endochondral ossification;GO:0002051//osteoblast fate commitment;GO:0002062//chondrocyte differentiation;GO:0002063//chondrocyte development;GO:0002076//osteoblast development;GO:0006355//regulation of transcription, DNA-templated;GO:0006357//regulation of transcription from RNA pol…	Runt
ENSG00000033627	4632	2160	1675	672	538	1237	104.59	80.31	90.115	33.47	20.591	36.865	91.6717	30.3087	-1.59675	0.000487659	0.0240041	ATP6V0A1	ATPase H+ transporting V0 subunit a1 [Source:HGNC Symbol;Acc:HGNC:865]	Metabolism;Human Diseases;Human Diseases;Cellular Processes;Human Diseases;Metabolism;Cellular Processes;Organismal Systems;Human Diseases;Human Diseases;Organismal Systems	Global and overview maps;Infectious disease: viral;Infectious disease: bacterial;Transport and catabolism;Immune disease;Energy metabolism;Transport and catabolism;Nervous system;Infectious disease: bacterial;Infectious disease: bacterial;Excretory system	ko01100//Metabolic pathways;ko05165//Human papillomavirus infection;ko05152//Tuberculosis;ko04145//Phagosome;ko05323//Rheumatoid arthritis;ko00190//Oxidative phosphorylation;ko04142//Lysosome;ko04721//Synaptic vesicle cycle;ko05120//Epithelial cell signaling in Helicobacter pylori infection;ko05110//Vibrio cholerae infection;ko04966//Collecting duct acid secretion	K02154;K02154;K02154;K02154;K02154;K02154;K02154;K02154;K02154;K02154;K02154	GO:0000220//vacuolar proton-transporting V-type ATPase, V0 domain;GO:0005737//cytoplasm;GO:0005765//lysosomal membrane;GO:0005794//Golgi apparatus;GO:0005829//cytosol;GO:0005886//plasma membrane;GO:0010008//endosome membrane;GO:0016020//membrane;GO:0016021//integral component of membrane;GO:0016471//vacuolar proton-transporting V-type ATPase complex;GO:0016607//nuclear speck;GO:0030659//cytoplasm…	GO:0005515//protein binding;GO:0046961//proton-transporting ATPase activity, rotational mechanism;GO:0051117//ATPase binding	GO:0006811//ion transport;GO:0007035//vacuolar acidification;GO:0007042//lysosomal lumen acidification;GO:0016241//regulation of macroautophagy;GO:0048388//endosomal lumen acidification;GO:1901998//toxin transport;GO:1902600//hydrogen ion transmembrane transport	--
ENSG00000110934	562	377	1179	131	109	204	9.436	7.8	29.039	3.862	2.645	4.024	15.425	3.51033	-2.13559	0.000490037	0.0240532	BIN2	bridging integrator 2 [Source:HGNC Symbol;Acc:HGNC:1053]	-	-	-	-	GO:0001891//phagocytic cup;GO:0002102//podosome;GO:0005576//extracellular region;GO:0005737//cytoplasm;GO:0005886//plasma membrane;GO:0005938//cell cortex;GO:0016020//membrane;GO:0030054//cell junction;GO:0034774//secretory granule lumen;GO:0042995//cell projection;GO:1904813//ficolin-1-rich granule lumen	GO:0005515//protein binding;GO:0005543//phospholipid binding	GO:0006911//phagocytosis, engulfment;GO:0060326//cell chemotaxis;GO:0071800//podosome assembly;GO:0097320//membrane tubulation	--
ENSG00000125538	619	19	139	22	16	5	17.461	0.582	4.952	0.883	0.551	0.145	7.665	0.526333	-3.86424	0.000496366	0.0242509	IL1B	interleukin 1 beta [Source:HGNC Symbol;Acc:HGNC:5992]	Human Diseases;Human Diseases;Human Diseases;Human Diseases;Environmental Information Processing;Environmental Information Processing;Human Diseases;Human Diseases;Human Diseases;Human Diseases;Human Diseases;Human Diseases;Human Diseases;Human Diseases;Organismal Systems;Environmental Information Processing;Human Diseases;Human Diseases;Organismal Systems;Human Diseases;Cellular Processes;Human …	Infectious disease: viral;Neurodegenerative disease;Neurodegenerative disease;Infectious disease: viral;Signal transduction;Signaling molecules and interaction;Neurodegenerative disease;Infectious disease: bacterial;Infectious disease: bacterial;Infectious disease: bacterial;Infectious disease: bacterial;Infectious disease: viral;Cardiovascular disease;Infectious disease: bacterial;Immune system;…	ko05168//Herpes simplex virus 1 infection;ko05022//Pathways of neurodegeneration - multiple diseases;ko05010//Alzheimer disease;ko05171//Coronavirus disease - COVID-19;ko04010//MAPK signaling pathway;ko04060//Cytokine-cytokine receptor interaction;ko05020//Prion disease;ko05130//Pathogenic Escherichia coli infection;ko05132//Salmonella infection;ko05131//Shigellosis;ko05152//Tuberculosis;ko05163/…	K04519;K04519;K04519;K04519;K04519;K04519;K04519;K04519;K04519;K04519;K04519;K04519;K04519;K04519;K04519;K04519;K04519;K04519;K04519;K04519;K04519;K04519;K04519;K04519;K04519;K04519;K04519;K04519;K04519;K04519;K04519;K04519;K04519;K04519;K04519;K04519;K04519;K04519;K04519;K04519;K04519;K04519;K04519;K04519	GO:0005576//extracellular region;GO:0005615//extracellular space;GO:0005737//cytoplasm;GO:0005764//lysosome;GO:0005829//cytosol;GO:0030141//secretory granule;GO:0031982//vesicle	GO:0005125//cytokine activity;GO:0005149//interleukin-1 receptor binding;GO:0005178//integrin binding;GO:0005515//protein binding;GO:0019904//protein domain specific binding	GO:0000165//MAPK cascade;GO:0001660//fever generation;GO:0001819//positive regulation of cytokine production;GO:0001934//positive regulation of protein phosphorylation;GO:0002711//positive regulation of T cell mediated immunity;GO:0006915//apoptotic process;GO:0006954//inflammatory response;GO:0006955//immune response;GO:0007165//signal transduction;GO:0007267//cell-cell signaling;GO:0007566//emb…	--
ENSG00000172867	33073	17106	776	1117	1063	3220	505.676	322.284	17.015	27.545	22.735	57.619	281.658	35.9663	-2.96923	0.000496848	0.0242509	KRT2	keratin 2 [Source:HGNC Symbol;Acc:HGNC:6439]	-	-	-	-	GO:0001533//cornified envelope;GO:0005615//extracellular space;GO:0005634//nucleus;GO:0005829//cytosol;GO:0005882//intermediate filament;GO:0016020//membrane;GO:0045095//keratin filament;GO:0070062//extracellular exosome	GO:0005200//structural constituent of cytoskeleton;GO:0005515//protein binding;GO:0008092//cytoskeletal protein binding;GO:0030280//structural constituent of epidermis	GO:0003334//keratinocyte development;GO:0008544//epidermis development;GO:0018149//peptide cross-linking;GO:0031424//keratinization;GO:0032980//keratinocyte activation;GO:0043616//keratinocyte proliferation;GO:0045109//intermediate filament organization;GO:0045684//positive regulation of epidermis development;GO:0051546//keratinocyte migration	--
ENSG00000013375	599	594	946	1274	1913	1919	9.867	10.623	18.293	23.116	32.807	32.502	12.9277	29.475	1.18903	0.000505226	0.0244766	PGM3	phosphoglucomutase 3 [Source:HGNC Symbol;Acc:HGNC:8907]	Metabolism;Metabolism	Global and overview maps;Carbohydrate metabolism	ko01100//Metabolic pathways;ko00520//Amino sugar and nucleotide sugar metabolism	K01836;K01836	GO:0005575//cellular_component;GO:0005829//cytosol	GO:0000287//magnesium ion binding;GO:0003824//catalytic activity;GO:0004610//phosphoacetylglucosamine mutase activity;GO:0004614//phosphoglucomutase activity;GO:0016853//isomerase activity;GO:0016868//intramolecular transferase activity, phosphotransferases;GO:0046872//metal ion binding	GO:0005975//carbohydrate metabolic process;GO:0006041//glucosamine metabolic process;GO:0006048//UDP-N-acetylglucosamine biosynthetic process;GO:0006487//protein N-linked glycosylation;GO:0006493//protein O-linked glycosylation;GO:0007283//spermatogenesis;GO:0019255//glucose 1-phosphate metabolic process;GO:0030097//hemopoiesis;GO:0071704//organic substance metabolic process	--
ENSG00000000938	493	266	155	77	40	57	7.544	7.869	8.796	3.484	0.919	1.844	8.06967	2.08233	-1.95431	0.000505231	0.0244766	FGR	FGR proto-oncogene, Src family tyrosine kinase [Source:HGNC Symbol;Acc:HGNC:3697]	Organismal Systems	Immune system	ko04062//Chemokine signaling pathway	K08891	GO:0005576//extracellular region;GO:0005737//cytoplasm;GO:0005739//mitochondrion;GO:0005743//mitochondrial inner membrane;GO:0005758//mitochondrial intermembrane space;GO:0005829//cytosol;GO:0005856//cytoskeleton;GO:0005886//plasma membrane;GO:0015629//actin cytoskeleton;GO:0016020//membrane;GO:0016235//aggresome;GO:0031234//extrinsic component of cytoplasmic side of plasma membrane;GO:0032587//r…	GO:0000166//nucleotide binding;GO:0001784//phosphotyrosine binding;GO:0004672//protein kinase activity;GO:0004712//protein serine/threonine/tyrosine kinase activity;GO:0004713//protein tyrosine kinase activity;GO:0004715//non-membrane spanning protein tyrosine kinase activity;GO:0005102//receptor binding;GO:0005515//protein binding;GO:0005524//ATP binding;GO:0016301//kinase activity;GO:0016740//t…	GO:0001819//positive regulation of cytokine production;GO:0002376//immune system process;GO:0002768//immune response-regulating cell surface receptor signaling pathway;GO:0002862//negative regulation of inflammatory response to antigenic stimulus;GO:0006468//protein phosphorylation;GO:0007169//transmembrane receptor protein tyrosine kinase signaling pathway;GO:0007229//integrin-mediated signaling…	--
ENSG00000163071	146	123	125	315	487	207	6.699	2.065	1.912	9.221	9.002	3.359	3.55867	7.194	1.01546	0.000506944	0.0244766	SPATA18	spermatogenesis associated 18 [Source:HGNC Symbol;Acc:HGNC:29579]	-	-	-	-	GO:0005737//cytoplasm;GO:0005739//mitochondrion;GO:0005741//mitochondrial outer membrane;GO:0016020//membrane;GO:0043231//intracellular membrane-bounded organelle	GO:0005515//protein binding;GO:0042802//identical protein binding	GO:0006974//cellular response to DNA damage stimulus;GO:0035694//mitochondrial protein catabolic process;GO:0035695//mitophagy by induced vacuole formation	--
ENSG00000213186	16	22	88	166	530	120	0.157	0.416	2.262	5.788	12.935	1.361	0.945	6.69467	2.82463	0.000507848	0.0244766	TRIM59	tripartite motif containing 59 [Source:HGNC Symbol;Acc:HGNC:30834]	-	-	-	-	GO:0005783//endoplasmic reticulum;GO:0005789//endoplasmic reticulum membrane;GO:0016020//membrane;GO:0016021//integral component of membrane	GO:0005515//protein binding;GO:0008270//zinc ion binding;GO:0046872//metal ion binding;GO:0061630//ubiquitin protein ligase activity	GO:0016567//protein ubiquitination;GO:0043124//negative regulation of I-kappaB kinase/NF-kappaB signaling;GO:0045087//innate immune response;GO:0046597//negative regulation of viral entry into host cell	--
ENSG00000211890	1671	24	162	53	5	24	58.445	1.034	8.126	2.99	0.245	0.982	22.535	1.40567	-4.00284	0.000508496	0.0244766	IGHA2	immunoglobulin heavy constant alpha 2 (A2m marker) [Source:HGNC Symbol;Acc:HGNC:5479]	Environmental Information Processing;Environmental Information Processing;Human Diseases;Human Diseases;Human Diseases;Human Diseases;Organismal Systems;Human Diseases;Environmental Information Processing;Cellular Processes;Human Diseases;Human Diseases;Organismal Systems;Environmental Information Processing;Human Diseases;Organismal Systems;Human Diseases;Organismal Systems;Human Diseases;Human …	Signal transduction;Signal transduction;Infectious disease: viral;Infectious disease: viral;Cancer: overview;Infectious disease: bacterial;Immune system;Infectious disease: bacterial;Signal transduction;Transport and catabolism;Immune disease;Infectious disease: bacterial;Immune system;Signal transduction;Infectious disease: parasitic;Immune system;Infectious disease: bacterial;Immune system;Card…	ko04151//PI3K-Akt signaling pathway;ko04020//Calcium signaling pathway;ko05171//Coronavirus disease - COVID-19;ko05169//Epstein-Barr virus infection;ko05202//Transcriptional misregulation in cancer;ko05130//Pathogenic Escherichia coli infection;ko04613//Neutrophil extracellular trap formation;ko05152//Tuberculosis;ko04072//Phospholipase D signaling pathway;ko04145//Phagosome;ko05322//Systemic lup…	K06856;K06856;K06856;K06856;K06856;K06856;K06856;K06856;K06856;K06856;K06856;K06856;K06856;K06856;K06856;K06856;K06856;K06856;K06856;K06856;K06856;K06856;K06856;K06856;K06856;K06856;K06856;K06856;K06856;K06856	GO:0005576//extracellular region;GO:0005615//extracellular space;GO:0005886//plasma membrane;GO:0009897//external side of plasma membrane;GO:0016020//membrane;GO:0019814//immunoglobulin complex;GO:0042571//immunoglobulin complex, circulating;GO:0070062//extracellular exosome;GO:0071745//IgA immunoglobulin complex;GO:0071748//monomeric IgA immunoglobulin complex;GO:0071751//secretory IgA immunoglo…	GO:0003823//antigen binding;GO:0034987//immunoglobulin receptor binding	GO:0001895//retina homeostasis;GO:0002250//adaptive immune response;GO:0002376//immune system process;GO:0003094//glomerular filtration;GO:0006910//phagocytosis, recognition;GO:0006911//phagocytosis, engulfment;GO:0006955//immune response;GO:0006958//complement activation, classical pathway;GO:0019731//antibacterial humoral response;GO:0042742//defense response to bacterium;GO:0045087//innate imm…	--
ENSG00000113296	587	1164	3349	4116	13890	6347	8.252	17.641	92.079	82.428	239.645	111.889	39.324	144.654	1.87912	0.000514663	0.0247052	THBS4	thrombospondin 4 [Source:HGNC Symbol;Acc:HGNC:11788]	Environmental Information Processing;Human Diseases;Cellular Processes;Cellular Processes;Environmental Information Processing;Human Diseases	Signal transduction;Infectious disease: viral;Transport and catabolism;Cellular community - eukaryotes;Signaling molecules and interaction;Infectious disease: parasitic	ko04151//PI3K-Akt signaling pathway;ko05165//Human papillomavirus infection;ko04145//Phagosome;ko04510//Focal adhesion;ko04512//ECM-receptor interaction;ko05144//Malaria	K04659;K04659;K04659;K04659;K04659;K04659	GO:0005576//extracellular region;GO:0005604//basement membrane;GO:0005615//extracellular space;GO:0005783//endoplasmic reticulum;GO:0016529//sarcoplasmic reticulum;GO:0070062//extracellular exosome	GO:0005178//integrin binding;GO:0005509//calcium ion binding;GO:0005515//protein binding;GO:0008083//growth factor activity;GO:0008201//heparin binding	GO:0001938//positive regulation of endothelial cell proliferation;GO:0006986//response to unfolded protein;GO:0007155//cell adhesion;GO:0007165//signal transduction;GO:0016525//negative regulation of angiogenesis;GO:0034103//regulation of tissue remodeling;GO:0034976//response to endoplasmic reticulum stress;GO:0048266//behavioral response to pain;GO:0048771//tissue remodeling;GO:0050731//positiv…	--
ENSG00000261052	490	285	211	87	53	97	13.808	9.709	8.363	3.876	2.06	3.128	10.6267	3.02133	-1.81443	0.00052413	0.0250905	SULT1A3	sulfotransferase family 1A member 3 [Source:HGNC Symbol;Acc:HGNC:11455]	Human Diseases	Cancer: overview	ko05204//Chemical carcinogenesis - DNA adducts	K01014	GO:0005737//cytoplasm;GO:0005829//cytosol	GO:0004062//aryl sulfotransferase activity;GO:0005515//protein binding;GO:0008146//sulfotransferase activity;GO:0016740//transferase activity;GO:0043199//sulfate binding;GO:0047685//amine sulfotransferase activity	GO:0006068//ethanol catabolic process;GO:0006584//catecholamine metabolic process;GO:0006629//lipid metabolic process;GO:0006805//xenobiotic metabolic process;GO:0007212//dopamine receptor signaling pathway;GO:0008202//steroid metabolic process;GO:0009812//flavonoid metabolic process;GO:0042420//dopamine catabolic process;GO:0050427//3'-phosphoadenosine 5'-phosphosulfate metabolic process;GO:0051…	--
ENSG00000143416	1282	3504	234	187	103	377	27.888	96.715	7.576	6.506	3.463	9.549	44.0597	6.506	-2.75962	0.000525923	0.0251074	SELENBP1	selenium binding protein 1 [Source:HGNC Symbol;Acc:HGNC:10719]	Metabolism;Metabolism	Global and overview maps;Energy metabolism	ko01100//Metabolic pathways;ko00920//Sulfur metabolism	K17285;K17285	GO:0001650//fibrillar center;GO:0005615//extracellular space;GO:0005634//nucleus;GO:0005730//nucleolus;GO:0005737//cytoplasm;GO:0005829//cytosol;GO:0016020//membrane;GO:0070062//extracellular exosome	GO:0005515//protein binding;GO:0008430//selenium binding;GO:0016491//oxidoreductase activity;GO:0018549//methanethiol oxidase activity	GO:0015031//protein transport	--
ENSG00000169252	474	370	546	124	91	148	8.821	8.484	14.571	3.722	2.369	3.223	10.6253	3.10467	-1.775	0.000532584	0.0253306	ADRB2	adrenoceptor beta 2 [Source:HGNC Symbol;Acc:HGNC:286]	Environmental Information Processing;Environmental Information Processing;Environmental Information Processing;Human Diseases;Environmental Information Processing;Organismal Systems;Organismal Systems;Organismal Systems;Organismal Systems	Signaling molecules and interaction;Signal transduction;Signal transduction;Cancer: overview;Signal transduction;Circulatory system;Digestive system;Endocrine system;Endocrine system	ko04080//Neuroactive ligand-receptor interaction;ko04020//Calcium signaling pathway;ko04024//cAMP signaling pathway;ko05207//Chemical carcinogenesis - receptor activation;ko04022//cGMP-PKG signaling pathway;ko04261//Adrenergic signaling in cardiomyocytes;ko04970//Salivary secretion;ko04924//Renin secretion;ko04923//Regulation of lipolysis in adipocytes	K04142;K04142;K04142;K04142;K04142;K04142;K04142;K04142;K04142	GO:0005634//nucleus;GO:0005764//lysosome;GO:0005768//endosome;GO:0005769//early endosome;GO:0005794//Golgi apparatus;GO:0005886//plasma membrane;GO:0005887//integral component of plasma membrane;GO:0010008//endosome membrane;GO:0016020//membrane;GO:0016021//integral component of membrane;GO:0016324//apical plasma membrane;GO:0030669//clathrin-coated endocytic vesicle membrane;GO:0043235//receptor…	GO:0001540//beta-amyloid binding;GO:0004930//G-protein coupled receptor activity;GO:0004935//adrenergic receptor activity;GO:0004941//beta2-adrenergic receptor activity;GO:0005515//protein binding;GO:0008179//adenylate cyclase binding;GO:0015459//potassium channel regulator activity;GO:0019899//enzyme binding;GO:0042802//identical protein binding;GO:0042803//protein homodimerization activity;GO:0…	GO:0001993//regulation of systemic arterial blood pressure by norepinephrine-epinephrine;GO:0002024//diet induced thermogenesis;GO:0002025//vasodilation by norepinephrine-epinephrine involved in regulation of systemic arterial blood pressure;GO:0002028//regulation of sodium ion transport;GO:0002032//desensitization of G-protein coupled receptor protein signaling pathway by arrestin;GO:0006898//re…	--
ENSG00000130475	270	67	55	17	11	15	5.478	1.692	1.905	0.745	0.196	0.226	3.025	0.389	-2.95909	0.000533506	0.0253306	FCHO1	FCH and mu domain containing endocytic adaptor 1 [Source:HGNC Symbol;Acc:HGNC:29002]	-	-	-	-	GO:0005654//nucleoplasm;GO:0005737//cytoplasm;GO:0005829//cytosol;GO:0005886//plasma membrane;GO:0005905//coated pit;GO:0016020//membrane	GO:0005515//protein binding;GO:0035612//AP-2 adaptor complex binding	GO:0006897//endocytosis;GO:0048268//clathrin coat assembly;GO:0050852//T cell receptor signaling pathway;GO:0050870//positive regulation of T cell activation;GO:0072583//clathrin-mediated endocytosis	--
ENSG00000152377	748	1431	1073	2138	2663	3120	8.245	14.575	12.71	28.606	30.94	30.684	11.8433	30.0767	1.34457	0.000538496	0.0254981	SPOCK1	SPARC (osteonectin), cwcv and kazal like domains proteoglycan 1 [Source:HGNC Symbol;Acc:HGNC:11251]	-	-	-	-	GO:0005576//extracellular region;GO:0005615//extracellular space;GO:0005737//cytoplasm;GO:0014069//postsynaptic density;GO:0016528//sarcoplasm;GO:0031594//neuromuscular junction;GO:0033268//node of Ranvier	GO:0004867//serine-type endopeptidase inhibitor activity;GO:0004869//cysteine-type endopeptidase inhibitor activity;GO:0005509//calcium ion binding;GO:0005515//protein binding;GO:0008191//metalloendopeptidase inhibitor activity	GO:0001558//regulation of cell growth;GO:0001764//neuron migration;GO:0007155//cell adhesion;GO:0007399//nervous system development;GO:0010812//negative regulation of cell-substrate adhesion;GO:0010951//negative regulation of endopeptidase activity;GO:0010977//negative regulation of neuron projection development;GO:0021953//central nervous system neuron differentiation;GO:0022008//neurogenesis	--
ENSG00000119946	176	57	84	7	4	24	1.156	0.461	0.791	0.074	0.037	0.185	0.802667	0.0986667	-3.02417	0.000554391	0.0261796	CNNM1	cyclin and CBS domain divalent metal cation transport mediator 1 [Source:HGNC Symbol;Acc:HGNC:102]	-	-	-	-	GO:0005886//plasma membrane;GO:0016020//membrane;GO:0016021//integral component of membrane;GO:0043231//intracellular membrane-bounded organelle	GO:0005515//protein binding;GO:0022857//transmembrane transporter activity	GO:0006811//ion transport;GO:0010960//magnesium ion homeostasis;GO:0055085//transmembrane transport	--
ENSG00000138741	0	4	0	28	60	16	0	0.078	0	0.43	0.753	0.251	0.026	0.478	4.20043	0.000560673	0.0263813	TRPC3	transient receptor potential cation channel subfamily C member 3 [Source:HGNC Symbol;Acc:HGNC:12335]	Human Diseases;Organismal Systems;Human Diseases	Neurodegenerative disease;Development and regeneration;Neurodegenerative disease	ko05022//Pathways of neurodegeneration - multiple diseases;ko04360//Axon guidance;ko05017//Spinocerebellar ataxia	K04966;K04966;K04966	GO:0005886//plasma membrane;GO:0005887//integral component of plasma membrane;GO:0016020//membrane;GO:0016021//integral component of membrane;GO:0034703//cation channel complex	GO:0005216//ion channel activity;GO:0005262//calcium channel activity;GO:0005515//protein binding;GO:0015279//store-operated calcium channel activity;GO:0070679//inositol 1,4,5 trisphosphate binding	GO:0006811//ion transport;GO:0006816//calcium ion transport;GO:0006828//manganese ion transport;GO:0007338//single fertilization;GO:0007602//phototransduction;GO:0010524//positive regulation of calcium ion transport into cytosol;GO:0033198//response to ATP;GO:0051480//regulation of cytosolic calcium ion concentration;GO:0051592//response to calcium ion;GO:0055085//transmembrane transport;GO:00705…	--
ENSG00000146192	316	220	237	72	41	65	7.197	8.385	8.632	1.432	0.707	2.284	8.07133	1.47433	-2.45274	0.00056169	0.0263813	FGD2	FYVE, RhoGEF and PH domain containing 2 [Source:HGNC Symbol;Acc:HGNC:3664]	-	-	-	-	GO:0001726//ruffle;GO:0005634//nucleus;GO:0005737//cytoplasm;GO:0005768//endosome;GO:0005769//early endosome;GO:0005794//Golgi apparatus;GO:0005829//cytosol;GO:0005856//cytoskeleton;GO:0005886//plasma membrane;GO:0016020//membrane;GO:0030027//lamellipodium;GO:0031901//early endosome membrane;GO:0032587//ruffle membrane;GO:0042995//cell projection	GO:0005085//guanyl-nucleotide exchange factor activity;GO:0005515//protein binding;GO:0031267//small GTPase binding;GO:0046872//metal ion binding;GO:1901981//phosphatidylinositol phosphate binding	GO:0007010//cytoskeleton organization;GO:0008360//regulation of cell shape;GO:0030036//actin cytoskeleton organization;GO:0043087//regulation of GTPase activity;GO:0043507//positive regulation of JUN kinase activity;GO:0046847//filopodium assembly;GO:0051056//regulation of small GTPase mediated signal transduction	--
ENSG00000159388	8364	1526	1012	633	498	565	114.84	25.811	19.922	14.014	9.562	9.077	53.5243	10.8843	-2.29794	0.000576616	0.0269194	BTG2	BTG anti-proliferation factor 2 [Source:HGNC Symbol;Acc:HGNC:1131]	Genetic Information Processing	Folding, sorting and degradation	ko03018//RNA degradation	K14443	GO:0005634//nucleus;GO:0005737//cytoplasm;GO:0005829//cytosol;GO:0070062//extracellular exosome	GO:0003714//transcription corepressor activity;GO:0005515//protein binding	GO:0000122//negative regulation of transcription from RNA polymerase II promoter;GO:0006281//DNA repair;GO:0006479//protein methylation;GO:0006974//cellular response to DNA damage stimulus;GO:0008285//negative regulation of cell proliferation;GO:0008306//associative learning;GO:0009612//response to mechanical stimulus;GO:0009952//anterior/posterior pattern specification;GO:0010033//response to or…	--
ENSG00000060709	154	75	43	212	182	204	1.044	0.658	0.572	2.315	1.735	1.734	0.758	1.928	1.34684	0.000577783	0.0269194	RIMBP2	RIMS binding protein 2 [Source:HGNC Symbol;Acc:HGNC:30339]	-	-	-	-	GO:0005886//plasma membrane;GO:0016020//membrane;GO:0030054//cell junction;GO:0045202//synapse	GO:0005515//protein binding	GO:0007274//neuromuscular synaptic transmission	--
ENSG00000211445	6473	4324	2543	539	233	1874	151.827	124.511	85.223	20.314	7.616	51.252	120.52	26.394	-2.19099	0.000582602	0.0270343	GPX3	glutathione peroxidase 3 [Source:HGNC Symbol;Acc:HGNC:4555]	Metabolism;Human Diseases;Human Diseases;Human Diseases;Organismal Systems;Metabolism;Metabolism	Global and overview maps;Neurodegenerative disease;Neurodegenerative disease;Neurodegenerative disease;Endocrine system;Lipid metabolism;Metabolism of other amino acids	ko01100//Metabolic pathways;ko05022//Pathways of neurodegeneration - multiple diseases;ko05014//Amyotrophic lateral sclerosis;ko05016//Huntington disease;ko04918//Thyroid hormone synthesis;ko00590//Arachidonic acid metabolism;ko00480//Glutathione metabolism	K00432;K00432;K00432;K00432;K00432;K00432;K00432	GO:0005576//extracellular region;GO:0005615//extracellular space;GO:0070062//extracellular exosome	GO:0004601//peroxidase activity;GO:0004602//glutathione peroxidase activity;GO:0005515//protein binding;GO:0008430//selenium binding;GO:0016491//oxidoreductase activity;GO:0042802//identical protein binding	GO:0006979//response to oxidative stress;GO:0006982//response to lipid hydroperoxide;GO:0042744//hydrogen peroxide catabolic process;GO:0098869//cellular oxidant detoxification	--
ENSG00000186417	2131	886	720	247	154	508	18.917	10.416	11.575	3.646	1.904	5.088	13.636	3.546	-1.94316	0.000583351	0.0270343	GLDN	gliomedin [Source:HGNC Symbol;Acc:HGNC:29514]	-	-	-	-	GO:0005576//extracellular region;GO:0005581//collagen trimer;GO:0005615//extracellular space;GO:0005886//plasma membrane;GO:0009986//cell surface;GO:0016020//membrane;GO:0016021//integral component of membrane;GO:0030424//axon;GO:0042995//cell projection	GO:0086080//protein binding involved in heterotypic cell-cell adhesion	GO:0007165//signal transduction;GO:0007399//nervous system development;GO:0030154//cell differentiation;GO:0032528//microvillus organization;GO:0034113//heterotypic cell-cell adhesion;GO:0045162//clustering of voltage-gated sodium channels	--
ENSG00000061337	119	150	64	220	240	349	0.781	1.213	0.603	2.329	2.204	2.681	0.865667	2.40467	1.47395	0.000588458	0.0271986	LZTS1	leucine zipper tumor suppressor 1 [Source:HGNC Symbol;Acc:HGNC:13861]	-	-	-	-	GO:0005737//cytoplasm;GO:0005886//plasma membrane;GO:0014069//postsynaptic density;GO:0016020//membrane;GO:0030054//cell junction;GO:0042995//cell projection;GO:0043197//dendritic spine;GO:0045202//synapse	GO:0005515//protein binding;GO:0008017//microtubule binding	GO:0007049//cell cycle;GO:0016242//negative regulation of macroautophagy;GO:0044772//mitotic cell cycle phase transition;GO:0048167//regulation of synaptic plasticity;GO:0048814//regulation of dendrite morphogenesis	--
ENSG00000117600	244	185	314	425	419	1244	1.891	1.768	3.492	5.315	4.545	11.297	2.38367	7.05233	1.56492	0.000592994	0.0273358	PLPPR4	phospholipid phosphatase related 4 [Source:HGNC Symbol;Acc:HGNC:23496]	-	-	-	-	GO:0005886//plasma membrane;GO:0005887//integral component of plasma membrane;GO:0016020//membrane;GO:0016021//integral component of membrane;GO:0030054//cell junction;GO:0045202//synapse;GO:0045211//postsynaptic membrane;GO:0098839//postsynaptic density membrane	GO:0008195//phosphatidate phosphatase activity;GO:0042577//lipid phosphatase activity	GO:0006644//phospholipid metabolic process;GO:0007165//signal transduction;GO:0007186//G-protein coupled receptor signaling pathway;GO:0007409//axonogenesis;GO:0046839//phospholipid dephosphorylation;GO:0048839//inner ear development;GO:0050804//modulation of synaptic transmission;GO:0051966//regulation of synaptic transmission, glutamatergic	--
ENSG00000124107	4575	881	927	179	60	630	287.548	68.232	83.556	18.145	5.275	46.342	146.445	23.254	-2.65481	0.000598761	0.0275288	SLPI	secretory leukocyte peptidase inhibitor [Source:HGNC Symbol;Acc:HGNC:11092]	-	-	-	-	GO:0005576//extracellular region;GO:0005615//extracellular space;GO:0005794//Golgi apparatus;GO:0035580//specific granule lumen;GO:0070062//extracellular exosome	GO:0003677//DNA binding;GO:0003729//mRNA binding;GO:0004866//endopeptidase inhibitor activity;GO:0004867//serine-type endopeptidase inhibitor activity;GO:0005515//protein binding;GO:0019899//enzyme binding;GO:0030414//peptidase inhibitor activity	GO:0002376//immune system process;GO:0006955//immune response;GO:0010466//negative regulation of peptidase activity;GO:0010951//negative regulation of endopeptidase activity;GO:0019731//antibacterial humoral response;GO:0032091//negative regulation of protein binding;GO:0032496//response to lipopolysaccharide;GO:0035821//modification of morphology or physiology of other organism;GO:0042742//defen…	--
ENSG00000196196	344	365	5	14	11	22	13.782	18.019	0.287	0.905	0.616	1.032	10.696	0.851	-3.65177	0.000603027	0.0276081	HRCT1	histidine rich carboxyl terminus 1 [Source:HGNC Symbol;Acc:HGNC:33872]	-	-	-	-	GO:0016020//membrane;GO:0016021//integral component of membrane	-	-	--
ENSG00000157542	0	0	0	16	8	25	0	0	0	0.101	0.021	0.09	0.001	0.0706667	6.14296	0.000603655	0.0276081	KCNJ6	potassium inwardly rectifying channel subfamily J member 6 [Source:HGNC Symbol;Acc:HGNC:6267]	Organismal Systems;Organismal Systems;Organismal Systems;Organismal Systems;Organismal Systems;Organismal Systems;Organismal Systems;Human Diseases;Organismal Systems;Organismal Systems	Endocrine system;Nervous system;Endocrine system;Nervous system;Nervous system;Nervous system;Environmental adaptation;Substance dependence;Nervous system;Endocrine system	ko04921//Oxytocin signaling pathway;ko04723//Retrograde endocannabinoid signaling;ko04915//Estrogen signaling pathway;ko04728//Dopaminergic synapse;ko04725//Cholinergic synapse;ko04726//Serotonergic synapse;ko04713//Circadian entrainment;ko05032//Morphine addiction;ko04727//GABAergic synapse;ko04929//GnRH secretion	K05000;K05000;K05000;K05000;K05000;K05000;K05000;K05000;K05000;K05000	GO:0005794//Golgi apparatus;GO:0005886//plasma membrane;GO:0008076//voltage-gated potassium channel complex;GO:0016020//membrane;GO:0016021//integral component of membrane	GO:0005242//inward rectifier potassium channel activity;GO:0005244//voltage-gated ion channel activity;GO:0005515//protein binding;GO:0015467//G-protein activated inward rectifier potassium channel activity	GO:0006811//ion transport;GO:0006813//potassium ion transport;GO:0034765//regulation of ion transmembrane transport;GO:1990573//potassium ion import across plasma membrane	--
ENSG00000168461	3361	2039	4812	6307	11224	7574	50.615	33.791	69.931	114.887	152.769	84.939	51.4457	117.532	1.19193	0.000606901	0.0276839	RAB31	RAB31, member RAS oncogene family [Source:HGNC Symbol;Acc:HGNC:9771]	Cellular Processes	Transport and catabolism	ko04144//Endocytosis	K07891	GO:0001891//phagocytic cup;GO:0005768//endosome;GO:0005769//early endosome;GO:0005794//Golgi apparatus;GO:0005829//cytosol;GO:0005886//plasma membrane;GO:0012505//endomembrane system;GO:0016020//membrane;GO:0030667//secretory granule membrane;GO:0030670//phagocytic vesicle membrane;GO:0031410//cytoplasmic vesicle;GO:0031901//early endosome membrane;GO:0032588//trans-Golgi network membrane;GO:0036…	GO:0000166//nucleotide binding;GO:0003924//GTPase activity;GO:0005515//protein binding;GO:0005525//GTP binding;GO:0019003//GDP binding	GO:0006886//intracellular protein transport;GO:0031623//receptor internalization;GO:0032869//cellular response to insulin stimulus;GO:0043001//Golgi to plasma membrane protein transport;GO:0045055//regulated exocytosis;GO:0060100//positive regulation of phagocytosis, engulfment;GO:0090382//phagosome maturation	--
ENSG00000198854	1154	324	54	74	13	30	45.552	15.759	3.057	4.711	0.718	1.386	21.456	2.27167	-3.23956	0.000616151	0.0279811	C1orf68	chromosome 1 open reading frame 68 [Source:HGNC Symbol;Acc:HGNC:29468]	-	-	-	-	-	GO:0003674//molecular_function	GO:0008544//epidermis development	--
ENSG00000158517	460	177	96	13	6	65	17.924	8.398	4.737	1.096	0.241	2.972	10.353	1.43633	-2.84959	0.000617362	0.0279811	NCF1	neutrophil cytosolic factor 1 [Source:HGNC Symbol;Acc:HGNC:7660]	Human Diseases;Organismal Systems;Human Diseases;Cellular Processes;Human Diseases;Human Diseases;Organismal Systems;Organismal Systems;Human Diseases;Human Diseases;Organismal Systems;Organismal Systems	Neurodegenerative disease;Immune system;Cancer: overview;Transport and catabolism;Cardiovascular disease;Cardiovascular disease;Immune system;Immune system;Infectious disease: parasitic;Cardiovascular disease;Development and regeneration;Immune system	ko05020//Prion disease;ko04613//Neutrophil extracellular trap formation;ko05208//Chemical carcinogenesis - reactive oxygen species;ko04145//Phagosome;ko05415//Diabetic cardiomyopathy;ko05417//Lipid and atherosclerosis;ko04062//Chemokine signaling pathway;ko04666//Fc gamma R-mediated phagocytosis;ko05140//Leishmaniasis;ko05418//Fluid shear stress and atherosclerosis;ko04380//Osteoclast differentia…	K08011;K08011;K08011;K08011;K08011;K08011;K08011;K08011;K08011;K08011;K08011;K08011	GO:0005737//cytoplasm;GO:0005791//rough endoplasmic reticulum;GO:0005794//Golgi apparatus;GO:0005829//cytosol;GO:0005886//plasma membrane;GO:0016020//membrane;GO:0019898//extrinsic component of membrane;GO:0030425//dendrite;GO:0032010//phagolysosome;GO:0043020//NADPH oxidase complex;GO:0043025//neuronal cell body	GO:0005515//protein binding;GO:0008289//lipid binding;GO:0009055//electron carrier activity;GO:0016175//superoxide-generating NADPH oxidase activity;GO:0016176//superoxide-generating NADPH oxidase activator activity;GO:0017124//SH3 domain binding;GO:0035091//phosphatidylinositol binding;GO:0043325//phosphatidylinositol-3,4-bisphosphate binding	GO:0006612//protein targeting to membrane;GO:0006801//superoxide metabolic process;GO:0006915//apoptotic process;GO:0006968//cellular defense response;GO:0014068//positive regulation of phosphatidylinositol 3-kinase signaling;GO:0022900//electron transport chain;GO:0034614//cellular response to reactive oxygen species;GO:0042554//superoxide anion generation;GO:0045087//innate immune response;GO:0…	--
ENSG00000188487	0	0	15	69	174	50	0	0	0.25	1.545	3.28	1.022	0.0833333	1.949	4.5477	0.000618234	0.0279811	INSC	INSC spindle orientation adaptor protein [Source:HGNC Symbol;Acc:HGNC:33116]	-	-	-	-	GO:0005737//cytoplasm;GO:0005886//plasma membrane;GO:0005938//cell cortex;GO:0032991//macromolecular complex;GO:0045179//apical cortex	GO:0005515//protein binding;GO:0008093//cytoskeletal adaptor activity;GO:0019904//protein domain specific binding;GO:0030674//protein binding, bridging	GO:0000132//establishment of mitotic spindle orientation;GO:0007399//nervous system development;GO:0008356//asymmetric cell division;GO:0009786//regulation of asymmetric cell division;GO:0030154//cell differentiation;GO:0031647//regulation of protein stability;GO:0045176//apical protein localization	--
ENSG00000116774	4405	2380	1289	4523	4758	4347	92.459	61.16	39.358	154.074	140.844	106.495	64.3257	133.804	1.05666	0.000619984	0.0279876	OLFML3	olfactomedin like 3 [Source:HGNC Symbol;Acc:HGNC:24956]	-	-	-	-	GO:0005576//extracellular region;GO:0005615//extracellular space;GO:1903561//extracellular vesicle	-	GO:0007165//signal transduction	--
ENSG00000257335	556	106	7	10	14	11	3.125	0.533	0.058	0.48	0.19	0.074	1.23867	0.248	-2.32038	0.000621604	0.0279882	MGAM	maltase-glucoamylase [Source:HGNC Symbol;Acc:HGNC:7043]	Metabolism;Organismal Systems;Metabolism;Metabolism	Global and overview maps;Digestive system;Carbohydrate metabolism;Carbohydrate metabolism	ko01100//Metabolic pathways;ko04973//Carbohydrate digestion and absorption;ko00500//Starch and sucrose metabolism;ko00052//Galactose metabolism	K12047;K12047;K12047;K12047	GO:0005886//plasma membrane;GO:0016020//membrane;GO:0016021//integral component of membrane;GO:0016324//apical plasma membrane;GO:0070062//extracellular exosome;GO:0070821//tertiary granule membrane;GO:0101003//ficolin-1-rich granule membrane	GO:0003824//catalytic activity;GO:0004339//glucan 1,4-alpha-glucosidase activity;GO:0004553//hydrolase activity, hydrolyzing O-glycosyl compounds;GO:0004558//alpha-1,4-glucosidase activity;GO:0005515//protein binding;GO:0016160//amylase activity;GO:0016787//hydrolase activity;GO:0016798//hydrolase activity, acting on glycosyl bonds;GO:0030246//carbohydrate binding;GO:0032450//maltose alpha-glucos…	GO:0000025//maltose catabolic process;GO:0005975//carbohydrate metabolic process;GO:0005983//starch catabolic process;GO:0008152//metabolic process;GO:1901027//dextrin catabolic process	--
ENSG00000239998	139	54	49	5	7	15	3.492	1.667	1.554	0.175	0.223	0.552	2.23767	0.316667	-2.82096	0.000632654	0.0282975	LILRA2	leukocyte immunoglobulin like receptor A2 [Source:HGNC Symbol;Acc:HGNC:6603]	Organismal Systems;Organismal Systems	Immune system;Development and regeneration	ko04662//B cell receptor signaling pathway;ko04380//Osteoclast differentiation	K06512;K06512	GO:0005576//extracellular region;GO:0005886//plasma membrane;GO:0005887//integral component of plasma membrane;GO:0016020//membrane;GO:0016021//integral component of membrane	GO:0001791//IgM binding;GO:0003823//antigen binding;GO:0032396//inhibitory MHC class I receptor activity;GO:0038023//signaling receptor activity	GO:0002220//innate immune response activating cell surface receptor signaling pathway;GO:0002283//neutrophil activation involved in immune response;GO:0002376//immune system process;GO:0006952//defense response;GO:0007165//signal transduction;GO:0019221//cytokine-mediated signaling pathway;GO:0031665//negative regulation of lipopolysaccharide-mediated signaling pathway;GO:0032725//positive regula…	--
ENSG00000069535	2120	2757	800	332	250	732	30.901	49.518	16.723	7.805	5.097	12.487	32.3807	8.463	-1.93589	0.000636362	0.0283122	MAOB	monoamine oxidase B [Source:HGNC Symbol;Acc:HGNC:6834]	Metabolism;Human Diseases;Human Diseases;Organismal Systems;Organismal Systems;Metabolism;Human Diseases;Metabolism;Human Diseases;Metabolism;Metabolism;Metabolism;Metabolism;Metabolism	Global and overview maps;Neurodegenerative disease;Substance dependence;Nervous system;Nervous system;Xenobiotics biodegradation and metabolism;Substance dependence;Amino acid metabolism;Substance dependence;Amino acid metabolism;Amino acid metabolism;Amino acid metabolism;Amino acid metabolism;Amino acid metabolism	ko01100//Metabolic pathways;ko05012//Parkinson disease;ko05034//Alcoholism;ko04728//Dopaminergic synapse;ko04726//Serotonergic synapse;ko00982//Drug metabolism - cytochrome P450;ko05031//Amphetamine addiction;ko00330//Arginine and proline metabolism;ko05030//Cocaine addiction;ko00380//Tryptophan metabolism;ko00260//Glycine, serine and threonine metabolism;ko00350//Tyrosine metabolism;ko00340//His…	K00274;K00274;K00274;K00274;K00274;K00274;K00274;K00274;K00274;K00274;K00274;K00274;K00274;K00274	GO:0005739//mitochondrion;GO:0005740//mitochondrial envelope;GO:0005741//mitochondrial outer membrane;GO:0016020//membrane;GO:0016021//integral component of membrane	GO:0005515//protein binding;GO:0008131//primary amine oxidase activity;GO:0009055//electron carrier activity;GO:0016491//oxidoreductase activity;GO:0042802//identical protein binding;GO:0050660//flavin adenine dinucleotide binding;GO:0097621//monoamine oxidase activity	GO:0009410//response to xenobiotic stimulus;GO:0009636//response to toxic substance;GO:0010044//response to aluminum ion;GO:0010269//response to selenium ion;GO:0014063//negative regulation of serotonin secretion;GO:0021762//substantia nigra development;GO:0022900//electron transport chain;GO:0032496//response to lipopolysaccharide;GO:0042135//neurotransmitter catabolic process;GO:0042420//dopami…	--
ENSG00000160255	1382	990	2089	332	304	563	36.285	29.627	64.74	11.098	8.242	14.115	43.5507	11.1517	-1.96544	0.000636923	0.0283122	ITGB2	integrin subunit beta 2 [Source:HGNC Symbol;Acc:HGNC:6155]	Organismal Systems;Human Diseases;Human Diseases;Cellular Processes;Environmental Information Processing;Cellular Processes;Organismal Systems;Human Diseases;Human Diseases;Human Diseases;Environmental Information Processing;Environmental Information Processing;Human Diseases;Human Diseases;Organismal Systems;Organismal Systems;Human Diseases;Human Diseases;Human Diseases	Immune system;Infectious disease: bacterial;Infectious disease: viral;Cell motility;Signal transduction;Transport and catabolism;Immune system;Infectious disease: parasitic;Infectious disease: bacterial;Immune disease;Signal transduction;Signaling molecules and interaction;Infectious disease: parasitic;Cardiovascular disease;Immune system;Immune system;Infectious disease: bacterial;Infectious dis…	ko04613//Neutrophil extracellular trap formation;ko05152//Tuberculosis;ko05166//Human T-cell leukemia virus 1 infection;ko04810//Regulation of actin cytoskeleton;ko04015//Rap1 signaling pathway;ko04145//Phagosome;ko04650//Natural killer cell mediated cytotoxicity;ko05146//Amoebiasis;ko05150//Staphylococcus aureus infection;ko05323//Rheumatoid arthritis;ko04390//Hippo signaling pathway;ko04514//Ce…	K06464;K06464;K06464;K06464;K06464;K06464;K06464;K06464;K06464;K06464;K06464;K06464;K06464;K06464;K06464;K06464;K06464;K06464;K06464	GO:0005886//plasma membrane;GO:0005925//focal adhesion;GO:0008305//integrin complex;GO:0009897//external side of plasma membrane;GO:0009986//cell surface;GO:0016020//membrane;GO:0016021//integral component of membrane;GO:0034687//integrin alphaL-beta2 complex;GO:0034688//integrin alphaM-beta2 complex;GO:0034689//integrin alphaX-beta2 complex;GO:0035579//specific granule membrane;GO:0043235//recep…	GO:0001540//beta-amyloid binding;GO:0001851//complement component C3b binding;GO:0005178//integrin binding;GO:0005515//protein binding;GO:0019901//protein kinase binding;GO:0030369//ICAM-3 receptor activity;GO:0031072//heat shock protein binding;GO:0038023//signaling receptor activity;GO:0038024//cargo receptor activity;GO:0046872//metal ion binding;GO:0050839//cell adhesion molecule binding	GO:0001774//microglial cell activation;GO:0006898//receptor-mediated endocytosis;GO:0006909//phagocytosis;GO:0006911//phagocytosis, engulfment;GO:0006915//apoptotic process;GO:0006954//inflammatory response;GO:0007155//cell adhesion;GO:0007159//leukocyte cell-cell adhesion;GO:0007160//cell-matrix adhesion;GO:0007229//integrin-mediated signaling pathway;GO:0007267//cell-cell signaling;GO:0008360//…	--
ENSG00000149781	338	369	300	98	57	88	5.796	7.176	7.762	2.494	1.656	1.544	6.91133	1.898	-1.86448	0.000641311	0.028399	FERMT3	FERM domain containing kindlin 3 [Source:HGNC Symbol;Acc:HGNC:23151]	Organismal Systems	Immune system	ko04611//Platelet activation	K17084	GO:0002102//podosome;GO:0005576//extracellular region;GO:0016020//membrane;GO:0030054//cell junction;GO:0030055//cell-substrate junction;GO:0031093//platelet alpha granule lumen;GO:0042995//cell projection;GO:0070062//extracellular exosome	GO:0005178//integrin binding;GO:0005515//protein binding	GO:0007155//cell adhesion;GO:0007159//leukocyte cell-cell adhesion;GO:0007160//cell-matrix adhesion;GO:0007229//integrin-mediated signaling pathway;GO:0030335//positive regulation of cell migration;GO:0033622//integrin activation;GO:0033632//regulation of cell-cell adhesion mediated by integrin;GO:0034446//substrate adhesion-dependent cell spreading;GO:0070527//platelet aggregation	--
ENSG00000156675	3401	1206	1026	479	373	655	30.315	13.219	12.146	6.429	4.205	5.975	18.56	5.53633	-1.74519	0.000642135	0.028399	RAB11FIP1	RAB11 family interacting protein 1 [Source:HGNC Symbol;Acc:HGNC:30265]	Cellular Processes	Transport and catabolism	ko04144//Endocytosis	K12484	GO:0005768//endosome;GO:0005829//cytosol;GO:0016020//membrane;GO:0030670//phagocytic vesicle membrane;GO:0031410//cytoplasmic vesicle;GO:0043231//intracellular membrane-bounded organelle;GO:0055037//recycling endosome	GO:0031267//small GTPase binding	GO:0015031//protein transport;GO:0045055//regulated exocytosis;GO:0070164//negative regulation of adiponectin secretion	--
ENSG00000171451	944	1178	799	1710	2718	1721	3.816	5.868	4.632	11.149	15.37	8.143	4.772	11.554	1.27573	0.000645416	0.0284718	DSEL	dermatan sulfate epimerase like [Source:HGNC Symbol;Acc:HGNC:18144]	-	-	-	-	GO:0000139//Golgi membrane;GO:0016020//membrane;GO:0016021//integral component of membrane	GO:0008146//sulfotransferase activity;GO:0016853//isomerase activity;GO:0047757//chondroitin-glucuronate 5-epimerase activity	GO:0030204//chondroitin sulfate metabolic process;GO:0030205//dermatan sulfate metabolic process;GO:0030208//dermatan sulfate biosynthetic process	--
ENSG00000160211	682	757	182	115	103	86	14.214	15.671	7.023	3.085	2.692	1.812	12.3027	2.52967	-2.28195	0.00067025	0.0294927	G6PD	glucose-6-phosphate dehydrogenase [Source:HGNC Symbol;Acc:HGNC:4057]	Metabolism;Human Diseases;Metabolism;Human Diseases;Metabolism;Metabolism	Global and overview maps;Cardiovascular disease;Global and overview maps;Cancer: overview;Metabolism of other amino acids;Carbohydrate metabolism	ko01100//Metabolic pathways;ko05415//Diabetic cardiomyopathy;ko01200//Carbon metabolism;ko05230//Central carbon metabolism in cancer;ko00480//Glutathione metabolism;ko00030//Pentose phosphate pathway	K00036;K00036;K00036;K00036;K00036;K00036	GO:0005634//nucleus;GO:0005737//cytoplasm;GO:0005829//cytosol;GO:0009898//cytoplasmic side of plasma membrane;GO:0016020//membrane;GO:0034451//centriolar satellite;GO:0043231//intracellular membrane-bounded organelle;GO:0070062//extracellular exosome	GO:0004345//glucose-6-phosphate dehydrogenase activity;GO:0005515//protein binding;GO:0005536//glucose binding;GO:0016491//oxidoreductase activity;GO:0016614//oxidoreductase activity, acting on CH-OH group of donors;GO:0030246//carbohydrate binding;GO:0042802//identical protein binding;GO:0042803//protein homodimerization activity;GO:0050661//NADP binding	GO:0005975//carbohydrate metabolic process;GO:0006006//glucose metabolic process;GO:0006098//pentose-phosphate shunt;GO:0006629//lipid metabolic process;GO:0006695//cholesterol biosynthetic process;GO:0006739//NADP metabolic process;GO:0006740//NADPH regeneration;GO:0006749//glutathione metabolic process;GO:0009051//pentose-phosphate shunt, oxidative branch;GO:0010041//response to iron(III) ion;G…	--
ENSG00000135048	1531	1247	1624	2651	3547	2492	9.322	10.175	17.897	27.003	31.998	17.849	12.4647	25.6167	1.03924	0.000675171	0.0296344	CEMIP2	cell migration inducing hyaluronidase 2 [Source:HGNC Symbol;Acc:HGNC:11869]	-	-	-	-	GO:0005730//nucleolus;GO:0005829//cytosol;GO:0005886//plasma membrane;GO:0005887//integral component of plasma membrane;GO:0016020//membrane;GO:0016021//integral component of membrane;GO:0043231//intracellular membrane-bounded organelle;GO:0070062//extracellular exosome	GO:0004415//hyalurononglucosaminidase activity;GO:0005509//calcium ion binding;GO:0016787//hydrolase activity;GO:0016798//hydrolase activity, acting on glycosyl bonds;GO:0045296//cadherin binding	GO:0001525//angiogenesis;GO:0008152//metabolic process;GO:0030214//hyaluronan catabolic process;GO:1903670//regulation of sprouting angiogenesis	--
ENSG00000166734	1994	1708	3061	3541	7575	5455	23.529	20.048	43.246	56.097	103.26	63.306	28.941	74.221	1.35871	0.000692867	0.0303347	GOLM2	golgi membrane protein 2 [Source:HGNC Symbol;Acc:HGNC:24892]	-	-	-	-	GO:0005794//Golgi apparatus;GO:0016020//membrane;GO:0016021//integral component of membrane	-	-	--
ENSG00000168959	0	0	0	7	34	8	0	0	0	0.161	0.717	0.277	0.001	0.385	8.58871	0.000701589	0.0305226	GRM5	glutamate metabotropic receptor 5 [Source:HGNC Symbol;Acc:HGNC:4597]	Human Diseases;Human Diseases;Environmental Information Processing;Human Diseases;Environmental Information Processing;Environmental Information Processing;Organismal Systems;Organismal Systems;Cellular Processes;Organismal Systems	Neurodegenerative disease;Neurodegenerative disease;Signaling molecules and interaction;Neurodegenerative disease;Signal transduction;Signal transduction;Nervous system;Nervous system;Cellular community - eukaryotes;Nervous system	ko05022//Pathways of neurodegeneration - multiple diseases;ko05010//Alzheimer disease;ko04080//Neuroactive ligand-receptor interaction;ko05016//Huntington disease;ko04020//Calcium signaling pathway;ko04072//Phospholipase D signaling pathway;ko04723//Retrograde endocannabinoid signaling;ko04724//Glutamatergic synapse;ko04540//Gap junction;ko04720//Long-term potentiation	K04604;K04604;K04604;K04604;K04604;K04604;K04604;K04604;K04604;K04604	GO:0005737//cytoplasm;GO:0005886//plasma membrane;GO:0005887//integral component of plasma membrane;GO:0014069//postsynaptic density;GO:0016020//membrane;GO:0016021//integral component of membrane;GO:0043005//neuron projection;GO:0043197//dendritic spine;GO:0043198//dendritic shaft;GO:0097449//astrocyte projection;GO:0098839//postsynaptic density membrane	GO:0001640//adenylate cyclase inhibiting G-protein coupled glutamate receptor activity;GO:0004930//G-protein coupled receptor activity;GO:0005515//protein binding;GO:0008066//glutamate receptor activity;GO:0030296//protein tyrosine kinase activator activity;GO:0031687//A2A adenosine receptor binding;GO:0042802//identical protein binding;GO:0099530//G-protein coupled receptor activity involved in …	GO:0001932//regulation of protein phosphorylation;GO:0002029//desensitization of G-protein coupled receptor protein signaling pathway;GO:0006355//regulation of transcription, DNA-templated;GO:0006417//regulation of translation;GO:0006448//regulation of translational elongation;GO:0006468//protein phosphorylation;GO:0007165//signal transduction;GO:0007186//G-protein coupled receptor signaling path…	--
ENSG00000196878	856	564	80	37	53	125	14.323	7.077	1.037	0.54	0.755	1.673	7.479	0.989333	-2.91832	0.000702415	0.0305226	LAMB3	laminin subunit beta 3 [Source:HGNC Symbol;Acc:HGNC:6490]	Human Diseases;Environmental Information Processing;Human Diseases;Cellular Processes;Human Diseases;Human Diseases;Human Diseases;Environmental Information Processing	Cancer: overview;Signal transduction;Infectious disease: viral;Cellular community - eukaryotes;Infectious disease: parasitic;Infectious disease: parasitic;Cancer: specific types;Signaling molecules and interaction	ko05200//Pathways in cancer;ko04151//PI3K-Akt signaling pathway;ko05165//Human papillomavirus infection;ko04510//Focal adhesion;ko05146//Amoebiasis;ko05145//Toxoplasmosis;ko05222//Small cell lung cancer;ko04512//ECM-receptor interaction	K06244;K06244;K06244;K06244;K06244;K06244;K06244;K06244	GO:0005576//extracellular region;GO:0005604//basement membrane;GO:0005610//laminin-5 complex;GO:0043256//laminin complex	GO:0005198//structural molecule activity;GO:0005201//extracellular matrix structural constituent;GO:0005515//protein binding;GO:0044877//macromolecular complex binding	GO:0007155//cell adhesion;GO:0008544//epidermis development;GO:0009887//organ morphogenesis;GO:0009888//tissue development;GO:0016477//cell migration;GO:0034446//substrate adhesion-dependent cell spreading;GO:0035987//endodermal cell differentiation;GO:0050873//brown fat cell differentiation;GO:0070831//basement membrane assembly	--
ENSG00000166448	6	19	8	78	115	25	0.078	0.388	0.341	1.73	2.031	0.38	0.269	1.38033	2.35934	0.000716047	0.0310376	TMEM130	transmembrane protein 130 [Source:HGNC Symbol;Acc:HGNC:25429]	-	-	-	-	GO:0000139//Golgi membrane;GO:0005794//Golgi apparatus;GO:0005887//integral component of plasma membrane;GO:0016020//membrane;GO:0016021//integral component of membrane	GO:0005515//protein binding	-	--
ENSG00000196739	586	207	168	974	516	519	3.85	1.412	1.582	10.221	4.157	4.08	2.28133	6.15267	1.43133	0.000723898	0.0313001	COL27A1	collagen type XXVII alpha 1 chain [Source:HGNC Symbol;Acc:HGNC:22986]	Organismal Systems	Digestive system	ko04974//Protein digestion and absorption	K19721	GO:0005576//extracellular region;GO:0005581//collagen trimer;GO:0005583//fibrillar collagen trimer;GO:0005615//extracellular space;GO:0005788//endoplasmic reticulum lumen;GO:0031012//extracellular matrix	GO:0005201//extracellular matrix structural constituent;GO:0030020//extracellular matrix structural constituent conferring tensile strength;GO:0046872//metal ion binding	GO:0003431//growth plate cartilage chondrocyte development;GO:0030198//extracellular matrix organization;GO:0030199//collagen fibril organization	--
ENSG00000121691	2235	4046	1082	459	572	725	38.239	92.787	26.516	13.942	13.889	15.357	52.514	14.396	-1.86703	0.000726629	0.0313404	CAT	catalase [Source:HGNC Symbol;Acc:HGNC:1516]	Metabolism;Human Diseases;Human Diseases;Human Diseases;Environmental Information Processing;Metabolism;Organismal Systems;Cellular Processes;Organismal Systems;Metabolism;Metabolism	Global and overview maps;Neurodegenerative disease;Neurodegenerative disease;Cancer: overview;Signal transduction;Global and overview maps;Aging;Transport and catabolism;Aging;Amino acid metabolism;Carbohydrate metabolism	ko01100//Metabolic pathways;ko05022//Pathways of neurodegeneration - multiple diseases;ko05014//Amyotrophic lateral sclerosis;ko05208//Chemical carcinogenesis - reactive oxygen species;ko04068//FoxO signaling pathway;ko01200//Carbon metabolism;ko04211//Longevity regulating pathway;ko04146//Peroxisome;ko04213//Longevity regulating pathway - multiple species;ko00380//Tryptophan metabolism;ko00630//…	K03781;K03781;K03781;K03781;K03781;K03781;K03781;K03781;K03781;K03781;K03781	GO:0005576//extracellular region;GO:0005615//extracellular space;GO:0005737//cytoplasm;GO:0005739//mitochondrion;GO:0005758//mitochondrial intermembrane space;GO:0005764//lysosome;GO:0005777//peroxisome;GO:0005778//peroxisomal membrane;GO:0005782//peroxisomal matrix;GO:0005783//endoplasmic reticulum;GO:0005794//Golgi apparatus;GO:0005829//cytosol;GO:0005886//plasma membrane;GO:0005925//focal adhe…	GO:0000268//peroxisome targeting sequence binding;GO:0004046//aminoacylase activity;GO:0004096//catalase activity;GO:0004601//peroxidase activity;GO:0016209//antioxidant activity;GO:0016491//oxidoreductase activity;GO:0016684//oxidoreductase activity, acting on peroxide as acceptor;GO:0019899//enzyme binding;GO:0020037//heme binding;GO:0042802//identical protein binding;GO:0042803//protein homodi…	GO:0000302//response to reactive oxygen species;GO:0001649//osteoblast differentiation;GO:0001657//ureteric bud development;GO:0001666//response to hypoxia;GO:0001822//kidney development;GO:0006641//triglyceride metabolic process;GO:0006979//response to oxidative stress;GO:0007568//aging;GO:0008203//cholesterol metabolic process;GO:0009060//aerobic respiration;GO:0009314//response to radiation;GO…	--
ENSG00000187391	418	346	271	512	767	601	4.277	5.475	6.296	9.95	17.164	12.904	5.34933	13.3393	1.31826	0.000740464	0.0317798	MAGI2	membrane associated guanylate kinase, WW and PDZ domain containing 2 [Source:HGNC Symbol;Acc:HGNC:18957]	Environmental Information Processing;Environmental Information Processing	Signal transduction;Signal transduction	ko04151//PI3K-Akt signaling pathway;ko04015//Rap1 signaling pathway	K05629;K05629	GO:0005634//nucleus;GO:0005737//cytoplasm;GO:0005768//endosome;GO:0005770//late endosome;GO:0005886//plasma membrane;GO:0005911//cell-cell junction;GO:0005923//bicellular tight junction;GO:0014069//postsynaptic density;GO:0016020//membrane;GO:0030054//cell junction;GO:0030425//dendrite;GO:0032991//macromolecular complex;GO:0036057//slit diaphragm;GO:0043005//neuron projection;GO:0045202//synapse;…	GO:0005515//protein binding;GO:0016301//kinase activity;GO:0019902//phosphatase binding;GO:0030159//receptor signaling complex scaffold activity;GO:0031697//beta-1 adrenergic receptor binding;GO:0046332//SMAD binding;GO:0060090//binding, bridging;GO:0070699//type II activin receptor binding	GO:0002092//positive regulation of receptor internalization;GO:0003402//planar cell polarity pathway involved in axis elongation;GO:0007165//signal transduction;GO:0007399//nervous system development;GO:0008285//negative regulation of cell proliferation;GO:0010976//positive regulation of neuron projection development;GO:0016310//phosphorylation;GO:0030336//negative regulation of cell migration;GO…	--
ENSG00000168079	6643	3206	1619	405	205	1522	70.924	43.82	21.92	6.603	3.042	17.71	45.5547	9.11833	-2.32076	0.000742745	0.0317836	SCARA5	scavenger receptor class A member 5 [Source:HGNC Symbol;Acc:HGNC:28701]	-	-	-	-	GO:0005886//plasma membrane;GO:0005887//integral component of plasma membrane;GO:0009897//external side of plasma membrane;GO:0009986//cell surface;GO:0016020//membrane;GO:0016021//integral component of membrane	GO:0005044//scavenger receptor activity;GO:0005515//protein binding;GO:0070287//ferritin receptor activity	GO:0006811//ion transport;GO:0006879//cellular iron ion homeostasis;GO:0006897//endocytosis;GO:0034605//cellular response to heat;GO:0034755//iron ion transmembrane transport;GO:0055072//iron ion homeostasis;GO:0070207//protein homotrimerization	--
ENSG00000134955	553	478	179	93	45	115	7.148	7.876	3.269	1.928	0.789	1.792	6.09767	1.503	-2.02041	0.000744202	0.0317836	SLC37A2	solute carrier family 37 member 2 [Source:HGNC Symbol;Acc:HGNC:20644]	-	-	-	-	GO:0005783//endoplasmic reticulum;GO:0005789//endoplasmic reticulum membrane;GO:0016020//membrane;GO:0016021//integral component of membrane;GO:0030176//integral component of endoplasmic reticulum membrane;GO:0070062//extracellular exosome	GO:0015297//antiporter activity;GO:0022857//transmembrane transporter activity;GO:0061513//glucose 6-phosphate:inorganic phosphate antiporter activity	GO:0008643//carbohydrate transport;GO:0015760//glucose-6-phosphate transport;GO:0035435//phosphate ion transmembrane transport;GO:0055085//transmembrane transport	--
ENSG00000118520	835	362	72	73	41	36	21.616	12.084	2.936	3.048	1.64	1.091	12.212	1.92633	-2.66437	0.000747291	0.0318375	ARG1	arginase 1 [Source:HGNC Symbol;Acc:HGNC:663]	Metabolism;Human Diseases;Metabolism;Metabolism;Metabolism	Global and overview maps;Infectious disease: parasitic;Global and overview maps;Amino acid metabolism;Amino acid metabolism	ko01100//Metabolic pathways;ko05146//Amoebiasis;ko01230//Biosynthesis of amino acids;ko00330//Arginine and proline metabolism;ko00220//Arginine biosynthesis	K01476;K01476;K01476;K01476;K01476	GO:0005576//extracellular region;GO:0005615//extracellular space;GO:0005634//nucleus;GO:0005737//cytoplasm;GO:0005741//mitochondrial outer membrane;GO:0005829//cytosol;GO:0035578//azurophil granule lumen;GO:0035580//specific granule lumen;GO:0043005//neuron projection;GO:0043025//neuronal cell body	GO:0004053//arginase activity;GO:0005515//protein binding;GO:0016787//hydrolase activity;GO:0016813//hydrolase activity, acting on carbon-nitrogen (but not peptide) bonds, in linear amidines;GO:0030145//manganese ion binding;GO:0042802//identical protein binding;GO:0046872//metal ion binding	GO:0000050//urea cycle;GO:0001889//liver development;GO:0001938//positive regulation of endothelial cell proliferation;GO:0002250//adaptive immune response;GO:0002376//immune system process;GO:0006525//arginine metabolic process;GO:0006527//arginine catabolic process;GO:0007565//female pregnancy;GO:0007568//aging;GO:0009410//response to xenobiotic stimulus;GO:0009611//response to wounding;GO:0009…	--
ENSG00000136689	692	472	116	90	58	40	17.329	12.849	3.874	3.523	1.76	1.16	11.3507	2.14767	-2.40194	0.000753425	0.0320206	IL1RN	interleukin 1 receptor antagonist [Source:HGNC Symbol;Acc:HGNC:6000]	Environmental Information Processing	Signaling molecules and interaction	ko04060//Cytokine-cytokine receptor interaction	K05481	GO:0005576//extracellular region;GO:0005615//extracellular space;GO:0005737//cytoplasm;GO:0005886//plasma membrane;GO:0031982//vesicle;GO:0070062//extracellular exosome	GO:0005125//cytokine activity;GO:0005149//interleukin-1 receptor binding;GO:0005150//interleukin-1, Type I receptor binding;GO:0005151//interleukin-1, Type II receptor binding;GO:0005152//interleukin-1 receptor antagonist activity;GO:0005515//protein binding;GO:0045352//interleukin-1 Type I receptor antagonist activity;GO:0045353//interleukin-1 Type II receptor antagonist activity	GO:0001960//negative regulation of cytokine-mediated signaling pathway;GO:0002437//inflammatory response to antigenic stimulus;GO:0006629//lipid metabolic process;GO:0006953//acute-phase response;GO:0006954//inflammatory response;GO:0006955//immune response;GO:0007165//signal transduction;GO:0030073//insulin secretion;GO:0034115//negative regulation of heterotypic cell-cell adhesion;GO:0051384//r…	--
ENSG00000163739	136	13	176	11	1	8	4.339	0.511	8.054	0.566	0.045	0.299	4.30133	0.303333	-3.82581	0.000762805	0.0323403	CXCL1	C-X-C motif chemokine ligand 1 [Source:HGNC Symbol;Acc:HGNC:4602]	Environmental Information Processing;Human Diseases;Human Diseases;Organismal Systems;Organismal Systems;Environmental Information Processing;Human Diseases;Human Diseases;Human Diseases;Environmental Information Processing;Environmental Information Processing;Organismal Systems;Human Diseases;Human Diseases	Signaling molecules and interaction;Cardiovascular disease;Infectious disease: viral;Immune system;Immune system;Signal transduction;Infectious disease: parasitic;Immune disease;Endocrine and metabolic disease;Signal transduction;Signaling molecules and interaction;Immune system;Infectious disease: bacterial;Infectious disease: bacterial	ko04060//Cytokine-cytokine receptor interaction;ko05417//Lipid and atherosclerosis;ko05167//Kaposi sarcoma-associated herpesvirus infection;ko04062//Chemokine signaling pathway;ko04621//NOD-like receptor signaling pathway;ko04064//NF-kappa B signaling pathway;ko05146//Amoebiasis;ko05323//Rheumatoid arthritis;ko04936//Alcoholic liver disease;ko04668//TNF signaling pathway;ko04061//Viral protein in…	K05505;K05505;K05505;K05505;K05505;K05505;K05505;K05505;K05505;K05505;K05505;K05505;K05505;K05505	GO:0005576//extracellular region;GO:0005615//extracellular space;GO:0035580//specific granule lumen;GO:1904724//tertiary granule lumen	GO:0005102//receptor binding;GO:0005125//cytokine activity;GO:0005515//protein binding;GO:0008009//chemokine activity;GO:0008047//enzyme activator activity;GO:0008083//growth factor activity;GO:0045236//CXCR chemokine receptor binding	GO:0006935//chemotaxis;GO:0006952//defense response;GO:0006954//inflammatory response;GO:0006955//immune response;GO:0007165//signal transduction;GO:0007186//G-protein coupled receptor signaling pathway;GO:0007399//nervous system development;GO:0008285//negative regulation of cell proliferation;GO:0030036//actin cytoskeleton organization;GO:0030593//neutrophil chemotaxis;GO:0035556//intracellular…	--
ENSG00000124429	4650	1334	976	546	456	535	52.868	23.335	14.113	9.671	7.007	6.176	30.1053	7.618	-1.98253	0.000765986	0.0323964	POF1B	POF1B actin binding protein [Source:HGNC Symbol;Acc:HGNC:13711]	-	-	-	-	GO:0005884//actin filament;GO:0005912//adherens junction;GO:0005923//bicellular tight junction;GO:0030054//cell junction;GO:0030057//desmosome	GO:0003779//actin binding;GO:0005515//protein binding;GO:0051015//actin filament binding	GO:0003382//epithelial cell morphogenesis;GO:0007015//actin filament organization;GO:0030036//actin cytoskeleton organization;GO:0070830//bicellular tight junction assembly	--
ENSG00000168621	15	17	13	81	43	64	0.154	0.216	0.192	1.345	0.705	0.771	0.187333	0.940333	2.32756	0.0007805	0.0329303	GDNF	glial cell derived neurotrophic factor [Source:HGNC Symbol;Acc:HGNC:4232]	Environmental Information Processing	Signal transduction	ko04020//Calcium signaling pathway	K05452	GO:0005576//extracellular region;GO:0005615//extracellular space;GO:0005794//Golgi apparatus	GO:0005102//receptor binding;GO:0005515//protein binding;GO:0008083//growth factor activity;GO:0030116//glial cell-derived neurotrophic factor receptor binding;GO:0030971//receptor tyrosine kinase binding;GO:0042803//protein homodimerization activity;GO:1902379//chemoattractant activity involved in axon guidance	GO:0001656//metanephros development;GO:0001657//ureteric bud development;GO:0001658//branching involved in ureteric bud morphogenesis;GO:0001755//neural crest cell migration;GO:0001759//organ induction;GO:0001941//postsynaptic membrane organization;GO:0003337//mesenchymal to epithelial transition involved in metanephros morphogenesis;GO:0007165//signal transduction;GO:0007399//nervous system deve…	--
ENSG00000184922	900	987	453	170	152	325	8.516	14.323	6.453	2.617	2.099	4.259	9.764	2.99167	-1.70652	0.000783435	0.0329743	FMNL1	formin like 1 [Source:HGNC Symbol;Acc:HGNC:1212]	-	-	-	-	GO:0005737//cytoplasm;GO:0005829//cytosol;GO:0005886//plasma membrane;GO:0005938//cell cortex;GO:0016020//membrane;GO:0016021//integral component of membrane;GO:0031410//cytoplasmic vesicle;GO:0032059//bleb;GO:0042995//cell projection;GO:0045335//phagocytic vesicle;GO:0070062//extracellular exosome	GO:0003674//molecular_function;GO:0003779//actin binding;GO:0005515//protein binding;GO:0031267//small GTPase binding;GO:0032794//GTPase activating protein binding;GO:0051015//actin filament binding	GO:0007010//cytoskeleton organization;GO:0008360//regulation of cell shape;GO:0016043//cellular component organization;GO:0016477//cell migration;GO:0022604//regulation of cell morphogenesis;GO:0030036//actin cytoskeleton organization;GO:0030866//cortical actin cytoskeleton organization;GO:0051014//actin filament severing	--
ENSG00000128383	47	16	13	0	0	0	3.111	0.67	0.627	0	0	0	1.46933	0.001	-10.5209	0.00078588	0.0329975	APOBEC3A	apolipoprotein B mRNA editing enzyme catalytic subunit 3A [Source:HGNC Symbol;Acc:HGNC:17343]	Human Diseases	Infectious disease: viral	ko05170//Human immunodeficiency virus 1 infection	K18750	GO:0000932//cytoplasmic mRNA processing body;GO:0005634//nucleus;GO:0005654//nucleoplasm;GO:0005737//cytoplasm	GO:0003723//RNA binding;GO:0003824//catalytic activity;GO:0004126//cytidine deaminase activity;GO:0005515//protein binding;GO:0008270//zinc ion binding;GO:0016787//hydrolase activity;GO:0046872//metal ion binding;GO:0047844//deoxycytidine deaminase activity	GO:0002376//immune system process;GO:0009972//cytidine deamination;GO:0010529//negative regulation of transposition;GO:0016554//cytidine to uridine editing;GO:0044355//clearance of foreign intracellular DNA;GO:0045071//negative regulation of viral genome replication;GO:0045087//innate immune response;GO:0045869//negative regulation of single stranded viral RNA replication via double stranded DNA …	--
ENSG00000186806	1386	405	73	73	43	104	14.833	6.011	1.413	1.471	0.738	1.598	7.419	1.269	-2.54753	0.000792302	0.0331872	VSIG10L	V-set and immunoglobulin domain containing 10 like [Source:HGNC Symbol;Acc:HGNC:27111]	-	-	-	-	GO:0005654//nucleoplasm;GO:0016020//membrane;GO:0016021//integral component of membrane	-	-	--
ENSG00000135437	61	599	8	7	17	19	2.665	26.374	0.74	0.444	0.901	1.207	9.92633	0.850667	-3.5446	0.000816418	0.0339315	RDH5	retinol dehydrogenase 5 [Source:HGNC Symbol;Acc:HGNC:9940]	Metabolism;Metabolism	Global and overview maps;Metabolism of cofactors and vitamins	ko01100//Metabolic pathways;ko00830//Retinol metabolism	K00061;K00061	GO:0005783//endoplasmic reticulum;GO:0005788//endoplasmic reticulum lumen;GO:0005789//endoplasmic reticulum membrane;GO:0016020//membrane;GO:0016021//integral component of membrane;GO:0044297//cell body	GO:0004745//retinol dehydrogenase activity;GO:0016491//oxidoreductase activity;GO:0042803//protein homodimerization activity;GO:0047023//androsterone dehydrogenase activity;GO:0047044//androstan-3-alpha,17-beta-diol dehydrogenase activity	GO:0001523//retinoid metabolic process;GO:0006629//lipid metabolic process;GO:0007601//visual perception;GO:0008202//steroid metabolic process;GO:0042572//retinol metabolic process;GO:0050896//response to stimulus	--
ENSG00000125965	0	0	0	10	10	28	0	0	0	0.255	0.221	0.518	0.001	0.331333	8.37214	0.000817115	0.0339315	GDF5	growth differentiation factor 5 [Source:HGNC Symbol;Acc:HGNC:4220]	Environmental Information Processing;Environmental Information Processing;Environmental Information Processing	Signaling molecules and interaction;Signal transduction;Signal transduction	ko04060//Cytokine-cytokine receptor interaction;ko04390//Hippo signaling pathway;ko04350//TGF-beta signaling pathway	K04664;K04664;K04664	GO:0005576//extracellular region;GO:0005615//extracellular space;GO:0005886//plasma membrane;GO:0016020//membrane	GO:0005102//receptor binding;GO:0005125//cytokine activity;GO:0005515//protein binding;GO:0008083//growth factor activity;GO:0036122//BMP binding;GO:0042802//identical protein binding	GO:0007178//transmembrane receptor protein serine/threonine kinase signaling pathway;GO:0007179//transforming growth factor beta receptor signaling pathway;GO:0007267//cell-cell signaling;GO:0009612//response to mechanical stimulus;GO:0010862//positive regulation of pathway-restricted SMAD protein phosphorylation;GO:0030326//embryonic limb morphogenesis;GO:0030509//BMP signaling pathway;GO:003051…	--
ENSG00000268500	189	65	111	12	5	31	2.368	0.997	1.993	0.252	0.092	0.451	1.786	0.265	-2.75267	0.00081786	0.0339315	SIGLEC5	sialic acid binding Ig like lectin 5 [Source:HGNC Symbol;Acc:HGNC:10874]	-	-	-	-	GO:0005886//plasma membrane;GO:0016020//membrane;GO:0016021//integral component of membrane;GO:0030667//secretory granule membrane;GO:0070821//tertiary granule membrane;GO:0101003//ficolin-1-rich granule membrane	GO:0005515//protein binding;GO:0030246//carbohydrate binding;GO:0033691//sialic acid binding	GO:0007155//cell adhesion	--
ENSG00000184357	1154	814	1002	315	224	397	54.239	47.144	67.539	23.878	14.727	21.838	56.3073	20.1477	-1.48271	0.000820859	0.0339741	H1-5	H1.5 linker histone, cluster member [Source:HGNC Symbol;Acc:HGNC:4719]	-	-	-	-	GO:0000785//chromatin;GO:0000786//nucleosome;GO:0000792//heterochromatin;GO:0005634//nucleus;GO:0005654//nucleoplasm;GO:0005694//chromosome;GO:0005730//nucleolus	GO:0003677//DNA binding;GO:0003690//double-stranded DNA binding;GO:0003723//RNA binding;GO:0005515//protein binding;GO:0031490//chromatin DNA binding;GO:0031492//nucleosomal DNA binding;GO:0042826//histone deacetylase binding	GO:0000122//negative regulation of transcription from RNA polymerase II promoter;GO:0006325//chromatin organization;GO:0006334//nucleosome assembly;GO:0007517//muscle organ development;GO:0016584//nucleosome positioning;GO:0030261//chromosome condensation;GO:0030307//positive regulation of cell growth;GO:0045910//negative regulation of DNA recombination;GO:0050821//protein stabilization;GO:005157…	--
[truncated: 83 more rows]
