# Supplementary material for: Comprehensive analysis of keloid super-enhancer networks reveals FOXP1-mediated anti-senescence mechanisms in fibrosis
Source: Cell Mol Biol Lett. 2025 Jul 23;30:88. doi: 10.1186/s11658-025-00763-1 (PMC12288304; doi:10.1186/s11658-025-00763-1)
Supplement: Supplementary file 5 — Additional file 5. [file 11658_2025_763_MOESM5_ESM.xls]

## Sheet: Sheet1
id	skin-1	skin-2	skin-3	keloid-1	keloid-2	keloid-3	skin_mean	keloid_mean	log2(fc)	PValue	FDR	Symbol	Description	KEGG_A_class	KEGG_B_class	Pathway	K_ID	GO Component	GO Function	GO Process	TF_family
ENSG00000111799	3460211	1.2879e+06	4904653	18516586	46295264	13891509	3.21759e+06	26234453	3.02741	3.01591e-69	1.35806e-65	COL12A1	collagen type XII alpha 1 chain [Source:HGNC Symbol;Acc:HGNC:2188]	Organismal Systems	Digestive system	ko04974//Protein digestion and absorption	K08132	GO:0005576//extracellular region;GO:0005581//collagen trimer;GO:0005595//collagen type XII trimer;GO:0005615//extracellular space;GO:0005788//endoplasmic reticulum lumen;GO:0062023//collagen-containing extracellular matrix;GO:0070062//extracellular exosome;GO:1903561//extracellular vesicle	GO:0005515//protein binding;GO:0030020//extracellular matrix structural constituent conferring tensile strength	GO:0007155//cell adhesion;GO:0030199//collagen fibril organization;GO:0035987//endodermal cell differentiation	--
ENSG00000133110	4942328	5179640	5423928	46144884	66843128	25077806	5.18197e+06	4.60219e+07	3.15075	4.07021e-48	9.16407e-45	POSTN	periostin [Source:HGNC Symbol;Acc:HGNC:16953]	-	-	-	-	GO:0005576//extracellular region;GO:0005615//extracellular space;GO:0005794//Golgi apparatus;GO:0005802//trans-Golgi network;GO:0031012//extracellular matrix;GO:0062023//collagen-containing extracellular matrix	GO:0005201//extracellular matrix structural constituent;GO:0005515//protein binding;GO:0008201//heparin binding;GO:0046872//metal ion binding;GO:0050839//cell adhesion molecule binding	GO:0007155//cell adhesion;GO:0008593//regulation of Notch signaling pathway;GO:0009888//tissue development;GO:0030198//extracellular matrix organization;GO:0071307//cellular response to vitamin K	--
ENSG00000187955	6.55561e+06	11871008	13095561	33824300	35493952	32165714	1.05074e+07	3.3828e+07	1.68681	2.11546e-44	3.1753e-41	COL14A1	collagen type XIV alpha 1 chain [Source:HGNC Symbol;Acc:HGNC:2191]	Organismal Systems	Digestive system	ko04974//Protein digestion and absorption	K08133	GO:0005576//extracellular region;GO:0005581//collagen trimer;GO:0005596//collagen type XIV trimer;GO:0005614//interstitial matrix;GO:0005615//extracellular space;GO:0005788//endoplasmic reticulum lumen;GO:0031012//extracellular matrix;GO:0062023//collagen-containing extracellular matrix	GO:0003723//RNA binding;GO:0005201//extracellular matrix structural constituent;GO:0005515//protein binding;GO:0005518//collagen binding;GO:0030020//extracellular matrix structural constituent conferring tensile strength;GO:0030674//protein-macromolecule adaptor activity	GO:0007155//cell adhesion;GO:0030198//extracellular matrix organization;GO:0030199//collagen fibril organization;GO:0098609//cell-cell adhesion	--
ENSG00000168477	9108208	13791328	2.3948e+06	1.34388e+06	434712	6094753	8.43145e+06	2.62445e+06	-1.68377	6.66947e-34	7.50816e-31	TNXB	tenascin XB [Source:HGNC Symbol;Acc:HGNC:11976]	Environmental Information Processing;Human Diseases;Cellular Processes;Human Diseases;Environmental Information Processing	Signal transduction;Infectious disease: viral;Cellular community - eukaryotes;Cancer: overview;Signaling molecules and interaction	ko04151//PI3K-Akt signaling pathway;ko05165//Human papillomavirus infection;ko04510//Focal adhesion;ko05206//MicroRNAs in cancer;ko04512//ECM-receptor interaction	K06252;K06252;K06252;K06252;K06252	GO:0005576//extracellular region;GO:0005615//extracellular space;GO:0031012//extracellular matrix;GO:0062023//collagen-containing extracellular matrix;GO:0070062//extracellular exosome;GO:0090733//tenascin complex	GO:0005178//integrin binding;GO:0005201//extracellular matrix structural constituent;GO:0005515//protein binding;GO:0005518//collagen binding;GO:0008201//heparin binding;GO:0098633//collagen fibril binding	GO:0006629//lipid metabolic process;GO:0006631//fatty acid metabolic process;GO:0006641//triglyceride metabolic process;GO:0007155//cell adhesion;GO:0007160//cell-matrix adhesion;GO:0008284//positive regulation of cell population proliferation;GO:0010718//positive regulation of epithelial to mesenchymal transition;GO:0010862//positive regulation of pathway-restricted SMAD protein phosphorylation;…	--
ENSG00000115414	10130392	4747195	10167720	29276930	54601276	16755406	8.34844e+06	3.35445e+07	2.0065	5.67917e-30	5.11466e-27	FN1	fibronectin 1 [Source:HGNC Symbol;Acc:HGNC:3778]	Human Diseases;Environmental Information Processing;Human Diseases;Human Diseases;Cellular Processes;Cellular Processes;Human Diseases;Human Diseases;Environmental Information Processing;Human Diseases;Human Diseases;Human Diseases	Cancer: overview;Signal transduction;Infectious disease: viral;Infectious disease: bacterial;Cellular community - eukaryotes;Cell motility;Cancer: overview;Infectious disease: parasitic;Signaling molecules and interaction;Infectious disease: bacterial;Endocrine and metabolic disease;Cancer: specific types	ko05200//Pathways in cancer;ko04151//PI3K-Akt signaling pathway;ko05165//Human papillomavirus infection;ko05135//Yersinia infection;ko04510//Focal adhesion;ko04810//Regulation of actin cytoskeleton;ko05205//Proteoglycans in cancer;ko05146//Amoebiasis;ko04512//ECM-receptor interaction;ko05100//Bacterial invasion of epithelial cells;ko04933//AGE-RAGE signaling pathway in diabetic complications;ko05…	K05717;K05717;K05717;K05717;K05717;K05717;K05717;K05717;K05717;K05717;K05717;K05717	GO:0005576//extracellular region;GO:0005577//fibrinogen complex;GO:0005604//basement membrane;GO:0005615//extracellular space;GO:0005788//endoplasmic reticulum lumen;GO:0005793//endoplasmic reticulum-Golgi intermediate compartment;GO:0005886//plasma membrane;GO:0016324//apical plasma membrane;GO:0031012//extracellular matrix;GO:0031093//platelet alpha granule lumen;GO:0062023//collagen-containing…	GO:0002020//protease binding;GO:0005102//signaling receptor binding;GO:0005178//integrin binding;GO:0005201//extracellular matrix structural constituent;GO:0005515//protein binding;GO:0005518//collagen binding;GO:0008022//protein C-terminus binding;GO:0008201//heparin binding;GO:0016504//peptidase activator activity;GO:0019899//enzyme binding;GO:0042802//identical protein binding;GO:0043394//prot…	GO:0001525//angiogenesis;GO:0001932//regulation of protein phosphorylation;GO:0006953//acute-phase response;GO:0007044//cell-substrate junction assembly;GO:0007155//cell adhesion;GO:0007160//cell-matrix adhesion;GO:0007161//calcium-independent cell-matrix adhesion;GO:0007229//integrin-mediated signaling pathway;GO:0007399//nervous system development;GO:0007507//heart development;GO:0008284//posit…	--
ENSG00000041982	518688	544721	4.19406e+06	2.41721e+06	7.59753e+06	6.31935e+06	1.75249e+06	5.4447e+06	1.63545	1.92729e-27	1.44643e-24	TNC	tenascin C [Source:HGNC Symbol;Acc:HGNC:5318]	Environmental Information Processing;Human Diseases;Cellular Processes;Human Diseases;Environmental Information Processing	Signal transduction;Infectious disease: viral;Cellular community - eukaryotes;Cancer: overview;Signaling molecules and interaction	ko04151//PI3K-Akt signaling pathway;ko05165//Human papillomavirus infection;ko04510//Focal adhesion;ko05206//MicroRNAs in cancer;ko04512//ECM-receptor interaction	K06252;K06252;K06252;K06252;K06252	GO:0005576//extracellular region;GO:0005604//basement membrane;GO:0005614//interstitial matrix;GO:0005615//extracellular space;GO:0005788//endoplasmic reticulum lumen;GO:0005925//focal adhesion;GO:0016020//membrane;GO:0062023//collagen-containing extracellular matrix;GO:0090733//tenascin complex;GO:0098966//perisynaptic extracellular matrix	GO:0005201//extracellular matrix structural constituent;GO:0005515//protein binding;GO:0045545//syndecan binding	GO:0001558//regulation of cell growth;GO:0001649//osteoblast differentiation;GO:0002009//morphogenesis of an epithelium;GO:0007155//cell adhesion;GO:0007528//neuromuscular junction development;GO:0008284//positive regulation of cell population proliferation;GO:0009611//response to wounding;GO:0010628//positive regulation of gene expression;GO:0014012//peripheral nervous system axon regeneration;G…	--
ENSG00000072110	1.40473e+06	1.94001e+06	2.48256e+06	3687107	4.93003e+06	2.57555e+06	1.94243e+06	3.7309e+06	0.941657	2.47014e-26	1.58901e-23	ACTN1	actinin alpha 1 [Source:HGNC Symbol;Acc:HGNC:163]	Human Diseases;Human Diseases;Human Diseases;Cellular Processes;Cellular Processes;Human Diseases;Cellular Processes;Organismal Systems;Cellular Processes	Infectious disease: bacterial;Immune disease;Cancer: overview;Cellular community - eukaryotes;Cell motility;Infectious disease: parasitic;Cellular community - eukaryotes;Immune system;Cellular community - eukaryotes	ko05131//Shigellosis;ko05322//Systemic lupus erythematosus;ko05203//Viral carcinogenesis;ko04510//Focal adhesion;ko04810//Regulation of actin cytoskeleton;ko05146//Amoebiasis;ko04530//Tight junction;ko04670//Leukocyte transendothelial migration;ko04520//Adherens junction	K05699;K05699;K05699;K05699;K05699;K05699;K05699;K05699;K05699	GO:0001725//stress fiber;GO:0001726//ruffle;GO:0005576//extracellular region;GO:0005615//extracellular space;GO:0005737//cytoplasm;GO:0005829//cytosol;GO:0005856//cytoskeleton;GO:0005884//actin filament;GO:0005886//plasma membrane;GO:0005903//brush border;GO:0005911//cell-cell junction;GO:0005916//fascia adherens;GO:0005925//focal adhesion;GO:0016020//membrane;GO:0030017//sarcomere;GO:0030018//Z …	GO:0003725//double-stranded RNA binding;GO:0003779//actin binding;GO:0005178//integrin binding;GO:0005509//calcium ion binding;GO:0005515//protein binding;GO:0017166//vinculin binding;GO:0030374//nuclear receptor coactivator activity;GO:0042803//protein homodimerization activity;GO:0044325//transmembrane transporter binding;GO:0046872//metal ion binding;GO:0051015//actin filament binding;GO:00991…	GO:0007015//actin filament organization;GO:0030036//actin cytoskeleton organization;GO:0030220//platelet formation;GO:0036344//platelet morphogenesis;GO:0042981//regulation of apoptotic process;GO:0045893//positive regulation of transcription, DNA-templated;GO:0048041//focal adhesion assembly;GO:0051017//actin filament bundle assembly;GO:0051271//negative regulation of cellular component movement…	--
ENSG00000196924	11348456	4.09081e+06	9415089	11687175	15332544	13724953	8.28479e+06	1.35816e+07	0.713113	2.93493e-25	1.652e-22	FLNA	filamin A [Source:HGNC Symbol;Acc:HGNC:3754]	Human Diseases;Cellular Processes;Human Diseases;Environmental Information Processing	Infectious disease: bacterial;Cellular community - eukaryotes;Cancer: overview;Signal transduction	ko05132//Salmonella infection;ko04510//Focal adhesion;ko05205//Proteoglycans in cancer;ko04010//MAPK signaling pathway	K04437;K04437;K04437;K04437	GO:0005576//extracellular region;GO:0005634//nucleus;GO:0005730//nucleolus;GO:0005737//cytoplasm;GO:0005802//trans-Golgi network;GO:0005829//cytosol;GO:0005856//cytoskeleton;GO:0005886//plasma membrane;GO:0005903//brush border;GO:0005911//cell-cell junction;GO:0005925//focal adhesion;GO:0005938//cell cortex;GO:0015629//actin cytoskeleton;GO:0016020//membrane;GO:0030018//Z disc;GO:0030426//growth …	GO:0001664//G protein-coupled receptor binding;GO:0003723//RNA binding;GO:0003779//actin binding;GO:0005080//protein kinase C binding;GO:0005515//protein binding;GO:0015459//potassium channel regulator activity;GO:0019900//kinase binding;GO:0031267//small GTPase binding;GO:0034988//Fc-gamma receptor I complex binding;GO:0042803//protein homodimerization activity;GO:0044325//transmembrane transpor…	GO:0001525//angiogenesis;GO:0001837//epithelial to mesenchymal transition;GO:0001974//blood vessel remodeling;GO:0003007//heart morphogenesis;GO:0007195//adenylate cyclase-inhibiting dopamine receptor signaling pathway;GO:0007597//blood coagulation, intrinsic pathway;GO:0010572//positive regulation of platelet activation;GO:0010977//negative regulation of neuron projection development;GO:0016479/…	--
ENSG00000100345	7.81846e+06	5597931	15626234	12609021	19365104	14819082	9.68088e+06	1.55977e+07	0.688127	6.6418e-25	3.32311e-22	MYH9	myosin heavy chain 9 [Source:HGNC Symbol;Acc:HGNC:7579]	Human Diseases;Cellular Processes;Cellular Processes;Organismal Systems	Infectious disease: bacterial;Cell motility;Cellular community - eukaryotes;Circulatory system	ko05130//Pathogenic Escherichia coli infection;ko04810//Regulation of actin cytoskeleton;ko04530//Tight junction;ko04270//Vascular smooth muscle contraction	K10352;K10352;K10352;K10352	GO:0001725//stress fiber;GO:0001726//ruffle;GO:0001772//immunological synapse;GO:0001931//uropod;GO:0005634//nucleus;GO:0005737//cytoplasm;GO:0005819//spindle;GO:0005826//actomyosin contractile ring;GO:0005829//cytosol;GO:0005856//cytoskeleton;GO:0005886//plasma membrane;GO:0005903//brush border;GO:0005912//adherens junction;GO:0005925//focal adhesion;GO:0005938//cell cortex;GO:0008180//COP9 sign…	GO:0000146//microfilament motor activity;GO:0000166//nucleotide binding;GO:0003723//RNA binding;GO:0003774//cytoskeletal motor activity;GO:0003779//actin binding;GO:0005178//integrin binding;GO:0005515//protein binding;GO:0005516//calmodulin binding;GO:0005524//ATP binding;GO:0019904//protein domain specific binding;GO:0042802//identical protein binding;GO:0042803//protein homodimerization activi…	GO:0000212//meiotic spindle organization;GO:0000904//cell morphogenesis involved in differentiation;GO:0001525//angiogenesis;GO:0001701//in utero embryonic development;GO:0001768//establishment of T cell polarity;GO:0001778//plasma membrane repair;GO:0006509//membrane protein ectodomain proteolysis;GO:0006911//phagocytosis, engulfment;GO:0007155//cell adhesion;GO:0007229//integrin-mediated signal…	--
ENSG00000128591	961894	718502	1.00483e+06	2.6664e+06	3.9937e+06	2.42305e+06	895076	3.02772e+06	1.75815	2.03768e-24	9.17569e-22	FLNC	filamin C [Source:HGNC Symbol;Acc:HGNC:3756]	Human Diseases;Cellular Processes;Human Diseases;Environmental Information Processing	Infectious disease: bacterial;Cellular community - eukaryotes;Cancer: overview;Signal transduction	ko05132//Salmonella infection;ko04510//Focal adhesion;ko05205//Proteoglycans in cancer;ko04010//MAPK signaling pathway	K04437;K04437;K04437;K04437	GO:0005737//cytoplasm;GO:0005829//cytosol;GO:0005856//cytoskeleton;GO:0005886//plasma membrane;GO:0005925//focal adhesion;GO:0016020//membrane;GO:0030018//Z disc;GO:0042383//sarcolemma;GO:0043034//costamere	GO:0003779//actin binding;GO:0005515//protein binding;GO:0008092//cytoskeletal protein binding;GO:0030506//ankyrin binding;GO:0042802//identical protein binding;GO:0051015//actin filament binding	GO:0030036//actin cytoskeleton organization;GO:0045214//sarcomere organization;GO:0055001//muscle cell development	--
ENSG00000106819	4.57104e+06	3.6405e+06	9605839	43670648	46635536	56357488	5.93913e+06	4.88879e+07	3.04115	1.54737e-22	6.33437e-20	ASPN	asporin [Source:HGNC Symbol;Acc:HGNC:14872]	-	-	-	-	GO:0005576//extracellular region;GO:0005615//extracellular space;GO:0031012//extracellular matrix;GO:0042995//cell projection;GO:0062023//collagen-containing extracellular matrix	GO:0005509//calcium ion binding;GO:0005515//protein binding;GO:0005518//collagen binding;GO:0030021//extracellular matrix structural constituent conferring compression resistance	GO:0030282//bone mineralization;GO:0030512//negative regulation of transforming growth factor beta receptor signaling pathway;GO:0031214//biomineral tissue development;GO:0070171//negative regulation of tooth mineralization;GO:1902617//response to fluoride	--
ENSG00000133742	31223534	13172771	5.73204e+06	6.81144e+06	3336742	6188000	1.67094e+07	5.44539e+06	-1.61756	4.3019e-22	1.61429e-19	CA1	carbonic anhydrase 1 [Source:HGNC Symbol;Acc:HGNC:1368]	Metabolism;Metabolism	Global and overview maps;Energy metabolism	ko01100//Metabolic pathways;ko00910//Nitrogen metabolism	K01672;K01672	GO:0005737//cytoplasm;GO:0005829//cytosol;GO:0070062//extracellular exosome	GO:0004064//arylesterase activity;GO:0004089//carbonate dehydratase activity;GO:0005515//protein binding;GO:0008270//zinc ion binding;GO:0016829//lyase activity;GO:0016836//hydro-lyase activity;GO:0046872//metal ion binding	GO:0006730//one-carbon metabolic process	--
ENSG00000151655	9010838	6.87571e+06	5712560	5163656	4309644	4.6999e+06	7.1997e+06	4.7244e+06	-0.607807	2.32382e-21	8.04935e-19	ITIH2	inter-alpha-trypsin inhibitor heavy chain 2 [Source:HGNC Symbol;Acc:HGNC:6167]	-	-	-	-	GO:0005576//extracellular region;GO:0005788//endoplasmic reticulum lumen;GO:0062023//collagen-containing extracellular matrix;GO:0070062//extracellular exosome;GO:0072562//blood microparticle	GO:0004866//endopeptidase inhibitor activity;GO:0004867//serine-type endopeptidase inhibitor activity;GO:0005515//protein binding;GO:0005540//hyaluronic acid binding;GO:0030414//peptidase inhibitor activity	GO:0010466//negative regulation of peptidase activity;GO:0010951//negative regulation of endopeptidase activity;GO:0030212//hyaluronan metabolic process	--
ENSG00000172867	92576304	129095464	14386826	7.90202e+06	19135480	27931542	78686198	1.8323e+07	-2.10245	1.48713e-20	4.78323e-18	KRT2	keratin 2 [Source:HGNC Symbol;Acc:HGNC:6439]	-	-	-	-	GO:0001533//cornified envelope;GO:0005615//extracellular space;GO:0005634//nucleus;GO:0005829//cytosol;GO:0005882//intermediate filament;GO:0016020//membrane;GO:0045095//keratin filament;GO:0070062//extracellular exosome	GO:0005200//structural constituent of cytoskeleton;GO:0005515//protein binding;GO:0008092//cytoskeletal protein binding;GO:0030280//structural constituent of skin epidermis	GO:0003334//keratinocyte development;GO:0008544//epidermis development;GO:0018149//peptide cross-linking;GO:0031424//keratinization;GO:0032980//keratinocyte activation;GO:0043616//keratinocyte proliferation;GO:0045109//intermediate filament organization;GO:0045684//positive regulation of epidermis development;GO:0051546//keratinocyte migration	--
ENSG00000244731	7.46457e+06	8498909	7339149	4685322	2.72301e+06	1.58079e+06	7.76754e+06	2.99638e+06	-1.37424	4.34283e-20	1.22224e-17	C4A	complement C4A (Rodgers blood group) [Source:HGNC Symbol;Acc:HGNC:1323]	Human Diseases;Human Diseases;Human Diseases;Organismal Systems;Human Diseases;Human Diseases	Infectious disease: viral;Immune disease;Infectious disease: bacterial;Immune system;Endocrine and metabolic disease;Infectious disease: bacterial	ko05171//Coronavirus disease - COVID-19;ko05322//Systemic lupus erythematosus;ko05150//Staphylococcus aureus infection;ko04610//Complement and coagulation cascades;ko04936//Alcoholic liver disease;ko05133//Pertussis	K03989;K03989;K03989;K03989;K03989;K03989	GO:0005576//extracellular region;GO:0005615//extracellular space;GO:0005788//endoplasmic reticulum lumen;GO:0005886//plasma membrane;GO:0030054//cell junction;GO:0030424//axon;GO:0030425//dendrite;GO:0042995//cell projection;GO:0043025//neuronal cell body;GO:0045202//synapse;GO:0070062//extracellular exosome;GO:0072562//blood microparticle	GO:0001849//complement component C1q complex binding;GO:0004866//endopeptidase inhibitor activity;GO:0005515//protein binding	GO:0002376//immune system process;GO:0006954//inflammatory response;GO:0006956//complement activation;GO:0006958//complement activation, classical pathway;GO:0010951//negative regulation of endopeptidase activity;GO:0045087//innate immune response;GO:2000427//positive regulation of apoptotic cell clearance	--
ENSG00000112096	3499596	4.98299e+06	7.82628e+06	2.24465e+06	1.57249e+06	2.70693e+06	5436291	2.17469e+06	-1.32181	5.8401e-20	1.54694e-17	SOD2	superoxide dismutase 2 [Source:HGNC Symbol;Acc:HGNC:11180]	Human Diseases;Human Diseases;Human Diseases;Environmental Information Processing;Cellular Processes;Organismal Systems;Organismal Systems	Neurodegenerative disease;Cancer: overview;Cardiovascular disease;Signal transduction;Transport and catabolism;Aging;Aging	ko05016//Huntington disease;ko05208//Chemical carcinogenesis - reactive oxygen species;ko05417//Lipid and atherosclerosis;ko04068//FoxO signaling pathway;ko04146//Peroxisome;ko04211//Longevity regulating pathway;ko04213//Longevity regulating pathway - multiple species	K04564;K04564;K04564;K04564;K04564;K04564;K04564	GO:0005737//cytoplasm;GO:0005739//mitochondrion;GO:0005759//mitochondrial matrix;GO:0042645//mitochondrial nucleoid;GO:0070062//extracellular exosome	GO:0003677//DNA binding;GO:0004784//superoxide dismutase activity;GO:0005515//protein binding;GO:0016491//oxidoreductase activity;GO:0019825//oxygen binding;GO:0019899//enzyme binding;GO:0030145//manganese ion binding;GO:0042802//identical protein binding;GO:0046872//metal ion binding	GO:0000302//response to reactive oxygen species;GO:0000303//response to superoxide;GO:0001306//age-dependent response to oxidative stress;GO:0001315//age-dependent response to reactive oxygen species;GO:0001666//response to hypoxia;GO:0001836//release of cytochrome c from mitochondria;GO:0001889//liver development;GO:0003032//detection of oxygen;GO:0003069//acetylcholine-mediated vasodilation inv…	--
ENSG00000125844	1.20626e+06	1.24072e+06	3945915	7402475	14467004	4533923	2.13097e+06	8801134	2.04618	5.10386e-19	1.27682e-16	RRBP1	ribosome binding protein 1 [Source:HGNC Symbol;Acc:HGNC:10448]	Genetic Information Processing	Folding, sorting and degradation	ko04141//Protein processing in endoplasmic reticulum	K14000	GO:0005783//endoplasmic reticulum;GO:0005789//endoplasmic reticulum membrane;GO:0005840//ribosome;GO:0016020//membrane;GO:0016021//integral component of membrane;GO:0030176//integral component of endoplasmic reticulum membrane	GO:0003723//RNA binding;GO:0038023//signaling receptor activity	GO:0001649//osteoblast differentiation;GO:0006412//translation;GO:0015031//protein transport	--
ENSG00000143520	9996628	6.24023e+06	563825	1020577	621252	1.14135e+06	5.60023e+06	927727	-2.59371	6.3771e-19	1.51137e-16	FLG2	filaggrin family member 2 [Source:HGNC Symbol;Acc:HGNC:33276]	-	-	-	-	GO:0001533//cornified envelope;GO:0005576//extracellular region;GO:0005634//nucleus;GO:0005737//cytoplasm;GO:0036457//keratohyalin granule;GO:1904724//tertiary granule lumen	GO:0005198//structural molecule activity;GO:0005509//calcium ion binding;GO:0046872//metal ion binding;GO:0046914//transition metal ion binding	GO:0007155//cell adhesion;GO:0048730//epidermis morphogenesis;GO:0061436//establishment of skin barrier	--
ENSG00000104267	7.44207e+06	3.66128e+06	2.2804e+06	2.8147e+06	1.20449e+06	2075921	4.46125e+06	2.0317e+06	-1.13476	2.12889e-17	4.7932e-15	CA2	carbonic anhydrase 2 [Source:HGNC Symbol;Acc:HGNC:1373]	Metabolism;Organismal Systems;Organismal Systems;Organismal Systems;Organismal Systems;Organismal Systems;Metabolism	Global and overview maps;Digestive system;Digestive system;Excretory system;Digestive system;Excretory system;Energy metabolism	ko01100//Metabolic pathways;ko04972//Pancreatic secretion;ko04971//Gastric acid secretion;ko04966//Collecting duct acid secretion;ko04976//Bile secretion;ko04964//Proximal tubule bicarbonate reclamation;ko00910//Nitrogen metabolism	K18245;K18245;K18245;K18245;K18245;K18245;K18245	GO:0005737//cytoplasm;GO:0005829//cytosol;GO:0005886//plasma membrane;GO:0016020//membrane;GO:0043209//myelin sheath;GO:0045177//apical part of cell;GO:0070062//extracellular exosome	GO:0004064//arylesterase activity;GO:0004089//carbonate dehydratase activity;GO:0005515//protein binding;GO:0008270//zinc ion binding;GO:0016829//lyase activity;GO:0016836//hydro-lyase activity;GO:0046872//metal ion binding	GO:0002009//morphogenesis of an epithelium;GO:0006730//one-carbon metabolic process;GO:0015670//carbon dioxide transport;GO:0032230//positive regulation of synaptic transmission, GABAergic;GO:0032849//positive regulation of cellular pH reduction;GO:0038166//angiotensin-activated signaling pathway;GO:0044070//regulation of anion transport;GO:0046903//secretion;GO:0051453//regulation of intracellul…	--
ENSG00000184363	2560863	2.62221e+06	1.28805e+06	1.14583e+06	989474	1.35622e+06	2157040	1.16384e+06	-0.890159	6.17309e-17	1.32369e-14	PKP3	plakophilin 3 [Source:HGNC Symbol;Acc:HGNC:9025]	-	-	-	-	GO:0001533//cornified envelope;GO:0005634//nucleus;GO:0005654//nucleoplasm;GO:0005737//cytoplasm;GO:0005886//plasma membrane;GO:0005911//cell-cell junction;GO:0005912//adherens junction;GO:0030054//cell junction;GO:0030057//desmosome;GO:1990124//messenger ribonucleoprotein complex	GO:0005515//protein binding;GO:0019899//enzyme binding;GO:0045294//alpha-catenin binding;GO:0045296//cadherin binding;GO:0050839//cell adhesion molecule binding;GO:0098641//cadherin binding involved in cell-cell adhesion	GO:0002159//desmosome assembly;GO:0007043//cell-cell junction assembly;GO:0007155//cell adhesion;GO:0010628//positive regulation of gene expression;GO:0072659//protein localization to plasma membrane;GO:0098609//cell-cell adhesion;GO:1902373//negative regulation of mRNA catabolic process	--
ENSG00000117519	248482	347140	764322	1.36602e+06	3.63627e+06	1.2065e+06	453315	2.0696e+06	2.19076	3.76406e-16	7.70435e-14	CNN3	calponin 3 [Source:HGNC Symbol;Acc:HGNC:2157]	-	-	-	-	GO:0005829//cytosol;GO:0005856//cytoskeleton;GO:0005912//adherens junction;GO:0005925//focal adhesion;GO:0015629//actin cytoskeleton	GO:0003779//actin binding;GO:0005515//protein binding;GO:0005516//calmodulin binding;GO:0098641//cadherin binding involved in cell-cell adhesion	GO:0030855//epithelial cell differentiation;GO:0031032//actomyosin structure organization;GO:0098609//cell-cell adhesion	--
ENSG00000118898	5.2879e+06	2.7543e+06	1.50217e+06	1422146	1.30421e+06	2.17481e+06	3.18146e+06	1.63372e+06	-0.961527	6.54309e-16	1.28102e-13	PPL	periplakin [Source:HGNC Symbol;Acc:HGNC:9273]	-	-	-	-	GO:0001533//cornified envelope;GO:0005737//cytoplasm;GO:0005829//cytosol;GO:0005856//cytoskeleton;GO:0005882//intermediate filament;GO:0005886//plasma membrane;GO:0016020//membrane;GO:0030054//cell junction;GO:0030057//desmosome;GO:0070062//extracellular exosome	GO:0005198//structural molecule activity;GO:0005200//structural constituent of cytoskeleton;GO:0005515//protein binding;GO:0045296//cadherin binding	GO:0009612//response to mechanical stimulus;GO:0031424//keratinization;GO:0042060//wound healing;GO:0045104//intermediate filament cytoskeleton organization	--
ENSG00000101825	80732.6	215498	456091	658177	2.5498e+06	760035	250774	1.32267e+06	2.399	8.79259e-16	1.64971e-13	MXRA5	matrix remodeling associated 5 [Source:HGNC Symbol;Acc:HGNC:7539]	-	-	-	-	GO:0005576//extracellular region;GO:0062023//collagen-containing extracellular matrix;GO:0070062//extracellular exosome	GO:0005201//extracellular matrix structural constituent;GO:0005515//protein binding	GO:0071559//response to transforming growth factor beta	--
ENSG00000131711	445979	656713	540024	875988	1.86587e+06	1.17121e+06	547572	1.30436e+06	1.25222	2.6554e-15	4.7829e-13	MAP1B	microtubule associated protein 1B [Source:HGNC Symbol;Acc:HGNC:6836]	-	-	-	-	GO:0001750//photoreceptor outer segment;GO:0005737//cytoplasm;GO:0005829//cytosol;GO:0005856//cytoskeleton;GO:0005874//microtubule;GO:0005875//microtubule associated complex;GO:0005886//plasma membrane;GO:0014069//postsynaptic density;GO:0030054//cell junction;GO:0030424//axon;GO:0030425//dendrite;GO:0030426//growth cone;GO:0036477//somatodendritic compartment;GO:0042995//cell projection;GO:00430…	GO:0003779//actin binding;GO:0005198//structural molecule activity;GO:0005515//protein binding;GO:0005543//phospholipid binding;GO:0008017//microtubule binding;GO:0044877//protein-containing complex binding	GO:0000226//microtubule cytoskeleton organization;GO:0001578//microtubule bundle formation;GO:0001764//neuron migration;GO:0007026//negative regulation of microtubule depolymerization;GO:0007399//nervous system development;GO:0007409//axonogenesis;GO:0007416//synapse assembly;GO:0009410//response to xenobiotic stimulus;GO:0009611//response to wounding;GO:0009612//response to mechanical stimulus;G…	--
ENSG00000136026	946365	992174	3.03426e+06	6789644	10360036	2.90577e+06	1.6576e+06	6.68515e+06	2.01187	1.51734e-14	2.62792e-12	CKAP4	cytoskeleton associated protein 4 [Source:HGNC Symbol;Acc:HGNC:16991]	Genetic Information Processing	Folding, sorting and degradation	ko04141//Protein processing in endoplasmic reticulum	K13999	GO:0005737//cytoplasm;GO:0005783//endoplasmic reticulum;GO:0005788//endoplasmic reticulum lumen;GO:0005789//endoplasmic reticulum membrane;GO:0005791//rough endoplasmic reticulum;GO:0005811//lipid droplet;GO:0005856//cytoskeleton;GO:0005886//plasma membrane;GO:0016020//membrane;GO:0016021//integral component of membrane;GO:0035577//azurophil granule membrane;GO:0035579//specific granule membrane;…	GO:0003723//RNA binding;GO:0005515//protein binding	-	--
ENSG00000133026	4.40134e+06	3.76781e+06	7698074	14320680	20724568	8989980	5.28907e+06	1.46784e+07	1.47261	3.46327e-14	5.56967e-12	MYH10	myosin heavy chain 10 [Source:HGNC Symbol;Acc:HGNC:7568]	Human Diseases;Cellular Processes;Cellular Processes;Organismal Systems	Infectious disease: bacterial;Cell motility;Cellular community - eukaryotes;Circulatory system	ko05130//Pathogenic Escherichia coli infection;ko04810//Regulation of actin cytoskeleton;ko04530//Tight junction;ko04270//Vascular smooth muscle contraction	K10352;K10352;K10352;K10352	GO:0001725//stress fiber;GO:0005634//nucleus;GO:0005737//cytoplasm;GO:0005829//cytosol;GO:0005844//polysome;GO:0005938//cell cortex;GO:0016459//myosin complex;GO:0016460//myosin II complex;GO:0030027//lamellipodium;GO:0030496//midbody;GO:0032154//cleavage furrow;GO:0042641//actomyosin;GO:0042995//cell projection;GO:0070062//extracellular exosome;GO:0097513//myosin II filament	GO:0000146//microfilament motor activity;GO:0000166//nucleotide binding;GO:0003774//cytoskeletal motor activity;GO:0003779//actin binding;GO:0005515//protein binding;GO:0005516//calmodulin binding;GO:0005524//ATP binding;GO:0035613//RNA stem-loop binding;GO:0043531//ADP binding;GO:0048027//mRNA 5'-UTR binding;GO:0051015//actin filament binding	GO:0000281//mitotic cytokinesis;GO:0007155//cell adhesion;GO:0008360//regulation of cell shape;GO:0030048//actin filament-based movement;GO:0031032//actomyosin structure organization;GO:0050714//positive regulation of protein secretion	--
ENSG00000004939	3.67891e+06	5836119	2.10738e+06	2.4883e+06	686319	879296	3.87414e+06	1.35131e+06	-1.51952	3.84575e-14	5.97153e-12	SLC4A1	solute carrier family 4 member 1 (Diego blood group) [Source:HGNC Symbol;Acc:HGNC:11027]	Organismal Systems	Excretory system	ko04966//Collecting duct acid secretion	K06573	GO:0005886//plasma membrane;GO:0005887//integral component of plasma membrane;GO:0009898//cytoplasmic side of plasma membrane;GO:0016020//membrane;GO:0016021//integral component of membrane;GO:0016323//basolateral plasma membrane;GO:0030018//Z disc;GO:0030863//cortical cytoskeleton;GO:0070062//extracellular exosome;GO:0072562//blood microparticle	GO:0005452//inorganic anion exchanger activity;GO:0005515//protein binding;GO:0008509//anion transmembrane transporter activity;GO:0015106//bicarbonate transmembrane transporter activity;GO:0015108//chloride transmembrane transporter activity;GO:0015301//anion:anion antiporter activity;GO:0022857//transmembrane transporter activity;GO:0030492//hemoglobin binding;GO:0030506//ankyrin binding;GO:004…	GO:0006811//ion transport;GO:0006820//anion transport;GO:0006821//chloride transport;GO:0006873//cellular ion homeostasis;GO:0007596//blood coagulation;GO:0015698//inorganic anion transport;GO:0015701//bicarbonate transport;GO:0017121//plasma membrane phospholipid scrambling;GO:0035811//negative regulation of urine volume;GO:0045852//pH elevation;GO:0048821//erythrocyte development;GO:0050801//io…	--
ENSG00000116774	2.05342e+06	1.8634e+06	727030	3.46239e+06	4.37543e+06	2.04434e+06	1.54795e+06	3.29405e+06	1.0895	1.33721e-13	2.00715e-11	OLFML3	olfactomedin like 3 [Source:HGNC Symbol;Acc:HGNC:24956]	-	-	-	-	GO:0005576//extracellular region;GO:0005615//extracellular space;GO:1903561//extracellular vesicle	-	GO:0007165//signal transduction	--
ENSG00000163931	2793081	8464083	4.28918e+06	3.13365e+06	1.75503e+06	2.50404e+06	5.18212e+06	2.46424e+06	-1.0724	2.00442e-13	2.91159e-11	TKT	transketolase [Source:HGNC Symbol;Acc:HGNC:11834]	Metabolism;Metabolism;Metabolism;Metabolism	Global and overview maps;Global and overview maps;Global and overview maps;Carbohydrate metabolism	ko01100//Metabolic pathways;ko01200//Carbon metabolism;ko01230//Biosynthesis of amino acids;ko00030//Pentose phosphate pathway	K00615;K00615;K00615;K00615	GO:0005654//nucleoplasm;GO:0005777//peroxisome;GO:0005789//endoplasmic reticulum membrane;GO:0005829//cytosol;GO:0016604//nuclear body;GO:0031982//vesicle;GO:0070062//extracellular exosome	GO:0000287//magnesium ion binding;GO:0003824//catalytic activity;GO:0004802//transketolase activity;GO:0005509//calcium ion binding;GO:0005515//protein binding;GO:0016740//transferase activity;GO:0030976//thiamine pyrophosphate binding;GO:0042803//protein homodimerization activity;GO:0046872//metal ion binding	GO:0006098//pentose-phosphate shunt;GO:0009052//pentose-phosphate shunt, non-oxidative branch;GO:0040008//regulation of growth;GO:0046166//glyceraldehyde-3-phosphate biosynthetic process;GO:0046390//ribose phosphate biosynthetic process	--
ENSG00000166535	2.06783e+06	1.65656e+06	660803	546363	578659	434114	1.46173e+06	519712	-1.49189	2.61405e-13	3.67846e-11	A2ML1	alpha-2-macroglobulin like 1 [Source:HGNC Symbol;Acc:HGNC:23336]	-	-	-	-	GO:0005576//extracellular region;GO:0005615//extracellular space;GO:0070062//extracellular exosome	GO:0002020//protease binding;GO:0004866//endopeptidase inhibitor activity;GO:0004867//serine-type endopeptidase inhibitor activity;GO:0030414//peptidase inhibitor activity	GO:0010466//negative regulation of peptidase activity;GO:0010951//negative regulation of endopeptidase activity;GO:0052548//regulation of endopeptidase activity	--
ENSG00000196923	650297	718924	613314	1.29892e+06	1.87037e+06	1.43308e+06	660845	1.53412e+06	1.21503	3.30234e-13	4.50619e-11	PDLIM7	PDZ and LIM domain 7 [Source:HGNC Symbol;Acc:HGNC:22958]	-	-	-	-	GO:0001725//stress fiber;GO:0001726//ruffle;GO:0005654//nucleoplasm;GO:0005737//cytoplasm;GO:0005829//cytosol;GO:0005856//cytoskeleton;GO:0005912//adherens junction;GO:0005925//focal adhesion;GO:0015629//actin cytoskeleton;GO:0030018//Z disc;GO:0031941//filamentous actin	GO:0003779//actin binding;GO:0005515//protein binding;GO:0046872//metal ion binding;GO:0051371//muscle alpha-actinin binding	GO:0001503//ossification;GO:0006898//receptor-mediated endocytosis;GO:0007507//heart development;GO:0030036//actin cytoskeleton organization;GO:0030154//cell differentiation;GO:0045669//positive regulation of osteoblast differentiation;GO:0061061//muscle structure development	--
ENSG00000121691	4.16573e+06	4.84535e+06	2.01536e+06	1.87027e+06	948850	1.48259e+06	3.67548e+06	1.4339e+06	-1.35798	4.10745e-13	5.43996e-11	CAT	catalase [Source:HGNC Symbol;Acc:HGNC:1516]	Metabolism;Human Diseases;Human Diseases;Human Diseases;Metabolism;Environmental Information Processing;Cellular Processes;Organismal Systems;Organismal Systems;Metabolism;Metabolism	Global and overview maps;Neurodegenerative disease;Neurodegenerative disease;Cancer: overview;Global and overview maps;Signal transduction;Transport and catabolism;Aging;Aging;Carbohydrate metabolism;Amino acid metabolism	ko01100//Metabolic pathways;ko05022//Pathways of neurodegeneration - multiple diseases;ko05014//Amyotrophic lateral sclerosis;ko05208//Chemical carcinogenesis - reactive oxygen species;ko01200//Carbon metabolism;ko04068//FoxO signaling pathway;ko04146//Peroxisome;ko04211//Longevity regulating pathway;ko04213//Longevity regulating pathway - multiple species;ko00630//Glyoxylate and dicarboxylate me…	K03781;K03781;K03781;K03781;K03781;K03781;K03781;K03781;K03781;K03781;K03781	GO:0005576//extracellular region;GO:0005615//extracellular space;GO:0005737//cytoplasm;GO:0005739//mitochondrion;GO:0005758//mitochondrial intermembrane space;GO:0005764//lysosome;GO:0005777//peroxisome;GO:0005778//peroxisomal membrane;GO:0005782//peroxisomal matrix;GO:0005783//endoplasmic reticulum;GO:0005794//Golgi apparatus;GO:0005829//cytosol;GO:0005886//plasma membrane;GO:0005925//focal adhe…	GO:0000268//peroxisome targeting sequence binding;GO:0004046//aminoacylase activity;GO:0004096//catalase activity;GO:0004601//peroxidase activity;GO:0016209//antioxidant activity;GO:0016491//oxidoreductase activity;GO:0016684//oxidoreductase activity, acting on peroxide as acceptor;GO:0019899//enzyme binding;GO:0020037//heme binding;GO:0042802//identical protein binding;GO:0042803//protein homodi…	GO:0000302//response to reactive oxygen species;GO:0001649//osteoblast differentiation;GO:0001657//ureteric bud development;GO:0001666//response to hypoxia;GO:0001822//kidney development;GO:0006641//triglyceride metabolic process;GO:0006979//response to oxidative stress;GO:0007568//aging;GO:0008203//cholesterol metabolic process;GO:0009060//aerobic respiration;GO:0009314//response to radiation;GO…	--
ENSG00000103490	1.25675e+06	1.57303e+06	1.16593e+06	793468	577306	674819	1.33191e+06	681864	-0.965937	9.06206e-13	1.10288e-10	PYCARD	PYD and CARD domain containing [Source:HGNC Symbol;Acc:HGNC:16608]	Human Diseases;Human Diseases;Human Diseases;Human Diseases;Human Diseases;Cellular Processes;Organismal Systems;Human Diseases;Organismal Systems;Human Diseases;Human Diseases;Organismal Systems	Infectious disease: bacterial;Infectious disease: bacterial;Infectious disease: bacterial;Infectious disease: bacterial;Cardiovascular disease;Cell growth and death;Immune system;Infectious disease: viral;Immune system;Infectious disease: bacterial;Infectious disease: bacterial;Immune system	ko05130//Pathogenic Escherichia coli infection;ko05132//Salmonella infection;ko05131//Shigellosis;ko05135//Yersinia infection;ko05417//Lipid and atherosclerosis;ko04217//Necroptosis;ko04621//NOD-like receptor signaling pathway;ko05164//Influenza A;ko04625//C-type lectin receptor signaling pathway;ko05133//Pertussis;ko05134//Legionellosis;ko04623//Cytosolic DNA-sensing pathway	K12799;K12799;K12799;K12799;K12799;K12799;K12799;K12799;K12799;K12799;K12799;K12799	GO:0000139//Golgi membrane;GO:0005576//extracellular region;GO:0005634//nucleus;GO:0005654//nucleoplasm;GO:0005730//nucleolus;GO:0005737//cytoplasm;GO:0005739//mitochondrion;GO:0005783//endoplasmic reticulum;GO:0005794//Golgi apparatus;GO:0005829//cytosol;GO:0005874//microtubule;GO:0008385//IkappaB kinase complex;GO:0016020//membrane;GO:0032991//protein-containing complex;GO:0034774//secretory gr…	GO:0002020//protease binding;GO:0004197//cysteine-type endopeptidase activity;GO:0005138//interleukin-6 receptor binding;GO:0005515//protein binding;GO:0005523//tropomyosin binding;GO:0008656//cysteine-type endopeptidase activator activity involved in apoptotic process;GO:0017024//myosin I binding;GO:0019899//enzyme binding;GO:0032090//Pyrin domain binding;GO:0042802//identical protein binding;GO…	GO:0001773//myeloid dendritic cell activation;GO:0002218//activation of innate immune response;GO:0002221//pattern recognition receptor signaling pathway;GO:0002230//positive regulation of defense response to virus by host;GO:0002277//myeloid dendritic cell activation involved in immune response;GO:0002376//immune system process;GO:0002588//positive regulation of antigen processing and presentati…	--
ENSG00000166794	2.41111e+06	2.63485e+06	6220785	9482106	12631765	6.85007e+06	3.75558e+06	9.65465e+06	1.36219	1.14289e-12	1.32481e-10	PPIB	peptidylprolyl isomerase B [Source:HGNC Symbol;Acc:HGNC:9255]	-	-	-	-	GO:0005634//nucleus;GO:0005654//nucleoplasm;GO:0005737//cytoplasm;GO:0005783//endoplasmic reticulum;GO:0005788//endoplasmic reticulum lumen;GO:0005790//smooth endoplasmic reticulum;GO:0005925//focal adhesion;GO:0016020//membrane;GO:0032991//protein-containing complex;GO:0034663//endoplasmic reticulum chaperone complex;GO:0042470//melanosome;GO:0043231//intracellular membrane-bounded organelle;GO:…	GO:0003723//RNA binding;GO:0003755//peptidyl-prolyl cis-trans isomerase activity;GO:0005515//protein binding;GO:0005518//collagen binding;GO:0016018//cyclosporin A binding;GO:0016853//isomerase activity;GO:0051082//unfolded protein binding;GO:0070063//RNA polymerase binding	GO:0000413//protein peptidyl-prolyl isomerization;GO:0006457//protein folding;GO:0030593//neutrophil chemotaxis;GO:0040018//positive regulation of multicellular organism growth;GO:0044794//positive regulation by host of viral process;GO:0044829//positive regulation by host of viral genome replication;GO:0050821//protein stabilization;GO:0060348//bone development;GO:0061077//chaperone-mediated pro…	--
ENSG00000177156	4.74165e+06	6790458	4.95286e+06	3835205	2.39561e+06	3.30335e+06	5494989	3.17806e+06	-0.789972	1.15022e-12	1.32481e-10	TALDO1	transaldolase 1 [Source:HGNC Symbol;Acc:HGNC:11559]	Metabolism;Metabolism;Metabolism;Metabolism	Global and overview maps;Global and overview maps;Global and overview maps;Carbohydrate metabolism	ko01100//Metabolic pathways;ko01200//Carbon metabolism;ko01230//Biosynthesis of amino acids;ko00030//Pentose phosphate pathway	K00616;K00616;K00616;K00616	GO:0005634//nucleus;GO:0005737//cytoplasm;GO:0005829//cytosol;GO:0043231//intracellular membrane-bounded organelle;GO:0070062//extracellular exosome	GO:0003824//catalytic activity;GO:0004801//transaldolase activity;GO:0005515//protein binding;GO:0016740//transferase activity;GO:0030246//carbohydrate binding;GO:0048029//monosaccharide binding	GO:0005975//carbohydrate metabolic process;GO:0006002//fructose 6-phosphate metabolic process;GO:0006098//pentose-phosphate shunt;GO:0009052//pentose-phosphate shunt, non-oxidative branch;GO:0019682//glyceraldehyde-3-phosphate metabolic process	--
ENSG00000127083	132272	697735	291899	2938283	4.08274e+06	2.79187e+06	373968	3.27096e+06	3.12873	1.17683e-12	1.32481e-10	OMD	osteomodulin [Source:HGNC Symbol;Acc:HGNC:8134]	-	-	-	-	GO:0005576//extracellular region;GO:0005615//extracellular space;GO:0005796//Golgi lumen;GO:0031012//extracellular matrix;GO:0043202//lysosomal lumen;GO:0062023//collagen-containing extracellular matrix;GO:0070062//extracellular exosome	GO:0005515//protein binding	GO:0007155//cell adhesion;GO:0030500//regulation of bone mineralization	--
ENSG00000132703	8190016	5449057	3.17005e+06	1.74989e+06	846100	1.542e+06	5.60304e+06	1.37933e+06	-2.02224	2.11931e-12	2.32762e-10	APCS	amyloid P component, serum [Source:HGNC Symbol;Acc:HGNC:584]	-	-	-	-	GO:0005576//extracellular region;GO:0005615//extracellular space;GO:0005634//nucleus;GO:0062023//collagen-containing extracellular matrix;GO:0070062//extracellular exosome;GO:0072562//blood microparticle	GO:0001849//complement component C1q complex binding;GO:0005509//calcium ion binding;GO:0005515//protein binding;GO:0030169//low-density lipoprotein particle binding;GO:0030246//carbohydrate binding;GO:0042802//identical protein binding;GO:0046790//virion binding;GO:0046872//metal ion binding;GO:0051082//unfolded protein binding	GO:0002674//negative regulation of acute inflammatory response;GO:0006457//protein folding;GO:0006953//acute-phase response;GO:0006958//complement activation, classical pathway;GO:0044793//negative regulation by host of viral process;GO:0044869//negative regulation by host of viral exo-alpha-sialidase activity;GO:0044871//negative regulation by host of viral glycoprotein metabolic process;GO:0045…	--
ENSG00000186847	143297872	152897696	99238152	68342392	64670132	110485832	131811240	8.11661e+07	-0.699524	2.90357e-12	3.11304e-10	KRT14	keratin 14 [Source:HGNC Symbol;Acc:HGNC:6416]	Human Diseases;Organismal Systems	Infectious disease: bacterial;Endocrine system	ko05150//Staphylococcus aureus infection;ko04915//Estrogen signaling pathway	K07604;K07604	GO:0001533//cornified envelope;GO:0005634//nucleus;GO:0005737//cytoplasm;GO:0005829//cytosol;GO:0005856//cytoskeleton;GO:0005882//intermediate filament;GO:0045095//keratin filament;GO:0045178//basal part of cell;GO:0070062//extracellular exosome;GO:0071944//cell periphery	GO:0005198//structural molecule activity;GO:0005200//structural constituent of cytoskeleton;GO:0005515//protein binding;GO:1990254//keratin filament binding	GO:0007568//aging;GO:0008544//epidermis development;GO:0030855//epithelial cell differentiation;GO:0042633//hair cycle;GO:0045109//intermediate filament organization;GO:0045110//intermediate filament bundle assembly	--
ENSG00000149257	1.79563e+06	4866174	10395269	16910106	30835672	10436529	5.68569e+06	1.93941e+07	1.77021	3.67842e-12	3.85208e-10	SERPINH1	serpin family H member 1 [Source:HGNC Symbol;Acc:HGNC:1546]	-	-	-	-	GO:0005581//collagen trimer;GO:0005615//extracellular space;GO:0005737//cytoplasm;GO:0005783//endoplasmic reticulum;GO:0005788//endoplasmic reticulum lumen;GO:0005793//endoplasmic reticulum-Golgi intermediate compartment;GO:0045121//membrane raft;GO:0062023//collagen-containing extracellular matrix	GO:0003723//RNA binding;GO:0004867//serine-type endopeptidase inhibitor activity;GO:0005515//protein binding;GO:0005518//collagen binding;GO:0051082//unfolded protein binding	GO:0003433//chondrocyte development involved in endochondral bone morphogenesis;GO:0006986//response to unfolded protein;GO:0010951//negative regulation of endopeptidase activity;GO:0030199//collagen fibril organization;GO:0032964//collagen biosynthetic process;GO:0051604//protein maturation	--
ENSG00000143341	148950	145848	352291	800379	1.64999e+06	665346	215697	1.03857e+06	2.26752	4.10553e-12	4.20163e-10	HMCN1	hemicentin 1 [Source:HGNC Symbol;Acc:HGNC:19194]	-	-	-	-	GO:0005576//extracellular region;GO:0005604//basement membrane;GO:0005737//cytoplasm;GO:0005912//adherens junction;GO:0005927//muscle tendon junction;GO:0005938//cell cortex;GO:0030054//cell junction;GO:0032154//cleavage furrow;GO:0062023//collagen-containing extracellular matrix;GO:0070062//extracellular exosome	GO:0005201//extracellular matrix structural constituent;GO:0005509//calcium ion binding;GO:0005515//protein binding	GO:0007049//cell cycle;GO:0007156//homophilic cell adhesion via plasma membrane adhesion molecules;GO:0007157//heterophilic cell-cell adhesion via plasma membrane cell adhesion molecules;GO:0007601//visual perception;GO:0009617//response to bacterium;GO:0050896//response to stimulus;GO:0051301//cell division;GO:0071711//basement membrane organization;GO:0090527//actin filament reorganization	--
ENSG00000125730	32508824	21531626	20634976	17514388	16502558	11084810	2.48918e+07	1.50339e+07	-0.72745	4.69759e-12	4.70072e-10	C3	complement C3 [Source:HGNC Symbol;Acc:HGNC:1318]	Human Diseases;Organismal Systems;Cellular Processes;Human Diseases;Human Diseases;Human Diseases;Human Diseases;Human Diseases;Human Diseases;Human Diseases;Human Diseases;Organismal Systems;Human Diseases;Human Diseases;Human Diseases;Human Diseases;Environmental Information Processing	Infectious disease: viral;Immune system;Transport and catabolism;Infectious disease: bacterial;Immune disease;Infectious disease: bacterial;Cancer: overview;Infectious disease: bacterial;Infectious disease: viral;Infectious disease: viral;Infectious disease: parasitic;Immune system;Endocrine and metabolic disease;Infectious disease: bacterial;Infectious disease: parasitic;Infectious disease: bact…	ko05171//Coronavirus disease - COVID-19;ko04613//Neutrophil extracellular trap formation;ko04145//Phagosome;ko05131//Shigellosis;ko05322//Systemic lupus erythematosus;ko05152//Tuberculosis;ko05203//Viral carcinogenesis;ko05150//Staphylococcus aureus infection;ko05168//Herpes simplex virus 1 infection;ko05167//Kaposi sarcoma-associated herpesvirus infection;ko05140//Leishmaniasis;ko04610//Compleme…	K03990;K03990;K03990;K03990;K03990;K03990;K03990;K03990;K03990;K03990;K03990;K03990;K03990;K03990;K03990;K03990;K03990	GO:0005576//extracellular region;GO:0005615//extracellular space;GO:0005788//endoplasmic reticulum lumen;GO:0005886//plasma membrane;GO:0009986//cell surface;GO:0032991//protein-containing complex;GO:0034774//secretory granule lumen;GO:0035578//azurophil granule lumen;GO:0070062//extracellular exosome;GO:0072562//blood microparticle	GO:0004866//endopeptidase inhibitor activity;GO:0005102//signaling receptor binding;GO:0005515//protein binding;GO:0031715//C5L2 anaphylatoxin chemotactic receptor binding	GO:0001798//positive regulation of type IIa hypersensitivity;GO:0001934//positive regulation of protein phosphorylation;GO:0001970//positive regulation of activation of membrane attack complex;GO:0002376//immune system process;GO:0006629//lipid metabolic process;GO:0006631//fatty acid metabolic process;GO:0006954//inflammatory response;GO:0006955//immune response;GO:0006956//complement activation…	--
ENSG00000099937	2.90809e+06	1.94956e+06	1.48321e+06	921200	470460	901997	2.11362e+06	764553	-1.46703	7.23044e-12	6.92738e-10	SERPIND1	serpin family D member 1 [Source:HGNC Symbol;Acc:HGNC:4838]	Organismal Systems	Immune system	ko04610//Complement and coagulation cascades	K03912	GO:0005576//extracellular region;GO:0005615//extracellular space;GO:0005788//endoplasmic reticulum lumen;GO:0070062//extracellular exosome	GO:0004866//endopeptidase inhibitor activity;GO:0004867//serine-type endopeptidase inhibitor activity;GO:0008201//heparin binding;GO:0030414//peptidase inhibitor activity	GO:0006935//chemotaxis;GO:0007596//blood coagulation;GO:0007599//hemostasis;GO:0010466//negative regulation of peptidase activity;GO:0010951//negative regulation of endopeptidase activity	--
ENSG00000141756	415161	1.01158e+06	2.46805e+06	7.49902e+06	11619681	4371575	1.29826e+06	7.83009e+06	2.59244	1.23362e-11	1.13367e-09	FKBP10	FKBP prolyl isomerase 10 [Source:HGNC Symbol;Acc:HGNC:18169]	-	-	-	-	GO:0005758//mitochondrial intermembrane space;GO:0005783//endoplasmic reticulum;GO:0005788//endoplasmic reticulum lumen;GO:0016020//membrane	GO:0003755//peptidyl-prolyl cis-trans isomerase activity;GO:0005509//calcium ion binding;GO:0005515//protein binding;GO:0005528//FK506 binding;GO:0016853//isomerase activity;GO:0046872//metal ion binding	GO:0000413//protein peptidyl-prolyl isomerization;GO:0001701//in utero embryonic development;GO:0017185//peptidyl-lysine hydroxylation;GO:0018208//peptidyl-proline modification;GO:0030199//collagen fibril organization;GO:0035909//aorta morphogenesis;GO:0042060//wound healing;GO:0085029//extracellular matrix assembly	--
ENSG00000171346	16843866	6935695	5906893	5664409	3.92228e+06	3.81782e+06	9.89548e+06	4468171	-1.14709	1.2632e-11	1.13764e-09	KRT15	keratin 15 [Source:HGNC Symbol;Acc:HGNC:6421]	Human Diseases;Organismal Systems	Infectious disease: bacterial;Endocrine system	ko05150//Staphylococcus aureus infection;ko04915//Estrogen signaling pathway	K07604;K07604	GO:0005634//nucleus;GO:0005829//cytosol;GO:0005856//cytoskeleton;GO:0005882//intermediate filament;GO:0070062//extracellular exosome	GO:0005198//structural molecule activity;GO:0005200//structural constituent of cytoskeleton;GO:0005515//protein binding;GO:0097110//scaffold protein binding	GO:0008544//epidermis development;GO:0030855//epithelial cell differentiation;GO:0045109//intermediate filament organization	--
ENSG00000137699	4.44338e+06	2.98935e+06	1.39239e+06	1.0773e+06	1494362	2.27919e+06	2.94171e+06	1.61695e+06	-0.86338	1.69159e-11	1.49357e-09	TRIM29	tripartite motif containing 29 [Source:HGNC Symbol;Acc:HGNC:17274]	-	-	-	-	GO:0005737//cytoplasm;GO:0005764//lysosome;GO:0005912//adherens junction	GO:0002039//p53 binding;GO:0005515//protein binding;GO:0008270//zinc ion binding;GO:0042802//identical protein binding;GO:0046872//metal ion binding;GO:0098641//cadherin binding involved in cell-cell adhesion	GO:0000122//negative regulation of transcription by RNA polymerase II;GO:0002376//immune system process;GO:0045087//innate immune response;GO:0098609//cell-cell adhesion;GO:1900181//negative regulation of protein localization to nucleus	--
ENSG00000185624	3821830	6520749	8.10846e+06	11740295	17295834	7.8214e+06	6.15035e+06	1.22858e+07	0.998257	4.67158e-11	3.96908e-09	P4HB	prolyl 4-hydroxylase subunit beta [Source:HGNC Symbol;Acc:HGNC:8548]	Genetic Information Processing	Folding, sorting and degradation	ko04141//Protein processing in endoplasmic reticulum	K09580	GO:0005576//extracellular region;GO:0005783//endoplasmic reticulum;GO:0005788//endoplasmic reticulum lumen;GO:0005793//endoplasmic reticulum-Golgi intermediate compartment;GO:0005829//cytosol;GO:0005856//cytoskeleton;GO:0005886//plasma membrane;GO:0005925//focal adhesion;GO:0009897//external side of plasma membrane;GO:0016020//membrane;GO:0016222//procollagen-proline 4-dioxygenase complex;GO:0030…	GO:0003723//RNA binding;GO:0003756//protein disulfide isomerase activity;GO:0003779//actin binding;GO:0004656//procollagen-proline 4-dioxygenase activity;GO:0005178//integrin binding;GO:0005515//protein binding;GO:0015035//protein-disulfide reductase activity;GO:0016853//isomerase activity;GO:0016972//thiol oxidase activity;GO:0019899//enzyme binding;GO:0044877//protein-containing complex binding…	GO:0006457//protein folding;GO:0018401//peptidyl-proline hydroxylation to 4-hydroxy-L-proline;GO:0034975//protein folding in endoplasmic reticulum;GO:0034976//response to endoplasmic reticulum stress;GO:0035722//interleukin-12-mediated signaling pathway;GO:0038155//interleukin-23-mediated signaling pathway;GO:0045785//positive regulation of cell adhesion;GO:0046598//positive regulation of viral e…	--
ENSG00000175220	1.20113e+06	1.27709e+06	1736980	2.8965e+06	3.88257e+06	2.82029e+06	1.40507e+06	3.19979e+06	1.18734	5.58648e-11	4.65851e-09	ARHGAP1	Rho GTPase activating protein 1 [Source:HGNC Symbol;Acc:HGNC:673]	-	-	-	-	GO:0005737//cytoplasm;GO:0005829//cytosol;GO:0010008//endosome membrane;GO:0016020//membrane;GO:0016021//integral component of membrane;GO:0048471//perinuclear region of cytoplasm;GO:0070062//extracellular exosome;GO:0097443//sorting endosome	GO:0005096//GTPase activator activity;GO:0005515//protein binding;GO:0017124//SH3 domain binding;GO:0031267//small GTPase binding;GO:0045296//cadherin binding	GO:0007165//signal transduction;GO:0007264//small GTPase mediated signal transduction;GO:0007266//Rho protein signal transduction;GO:0016197//endosomal transport;GO:0033572//transferrin transport;GO:0050790//regulation of catalytic activity;GO:0051056//regulation of small GTPase mediated signal transduction;GO:2001136//negative regulation of endocytic recycling	--
ENSG00000142156	35756528	96405872	31180710	33550898	15613300	41630964	5.44477e+07	30265054	-0.847218	1.41816e-10	1.16109e-08	COL6A1	collagen type VI alpha 1 chain [Source:HGNC Symbol;Acc:HGNC:2211]	Environmental Information Processing;Human Diseases;Cellular Processes;Environmental Information Processing;Organismal Systems	Signal transduction;Infectious disease: viral;Cellular community - eukaryotes;Signaling molecules and interaction;Digestive system	ko04151//PI3K-Akt signaling pathway;ko05165//Human papillomavirus infection;ko04510//Focal adhesion;ko04512//ECM-receptor interaction;ko04974//Protein digestion and absorption	K06238;K06238;K06238;K06238;K06238	GO:0005576//extracellular region;GO:0005581//collagen trimer;GO:0005589//collagen type VI trimer;GO:0005615//extracellular space;GO:0005765//lysosomal membrane;GO:0005788//endoplasmic reticulum lumen;GO:0016020//membrane;GO:0031012//extracellular matrix;GO:0032991//protein-containing complex;GO:0042383//sarcolemma;GO:0062023//collagen-containing extracellular matrix;GO:0070062//extracellular exos…	GO:0005518//collagen binding;GO:0030020//extracellular matrix structural constituent conferring tensile strength;GO:0048407//platelet-derived growth factor binding	GO:0001649//osteoblast differentiation;GO:0007155//cell adhesion;GO:0035987//endodermal cell differentiation;GO:0071230//cellular response to amino acid stimulus	--
ENSG00000091986	157796	118773	169326	718993	894490	498455	148632	703980	2.24379	1.87375e-10	1.50669e-08	CCDC80	coiled-coil domain containing 80 [Source:HGNC Symbol;Acc:HGNC:30649]	-	-	-	-	GO:0005576//extracellular region;GO:0005604//basement membrane;GO:0005614//interstitial matrix;GO:0016020//membrane;GO:0016021//integral component of membrane;GO:0031012//extracellular matrix	GO:0001968//fibronectin binding;GO:0005539//glycosaminoglycan binding;GO:0008201//heparin binding	GO:0009617//response to bacterium;GO:0010811//positive regulation of cell-substrate adhesion;GO:0030198//extracellular matrix organization	--
ENSG00000124429	3.91009e+06	2.33993e+06	871894	620086	609415	1.11853e+06	2.37397e+06	782677	-1.60081	1.95706e-10	1.54608e-08	POF1B	POF1B actin binding protein [Source:HGNC Symbol;Acc:HGNC:13711]	-	-	-	-	GO:0005884//actin filament;GO:0005912//adherens junction;GO:0005923//bicellular tight junction;GO:0030054//cell junction;GO:0030057//desmosome	GO:0003779//actin binding;GO:0005515//protein binding;GO:0051015//actin filament binding	GO:0003382//epithelial cell morphogenesis;GO:0007015//actin filament organization;GO:0030036//actin cytoskeleton organization;GO:0070830//bicellular tight junction assembly	--
ENSG00000081277	5.66582e+06	6419948	3.56054e+06	3.12808e+06	3552746	2.40035e+06	5.21544e+06	3.02706e+06	-0.784871	2.05078e-10	1.59219e-08	PKP1	plakophilin 1 [Source:HGNC Symbol;Acc:HGNC:9023]	-	-	-	-	GO:0001533//cornified envelope;GO:0005634//nucleus;GO:0005654//nucleoplasm;GO:0005737//cytoplasm;GO:0005882//intermediate filament;GO:0005886//plasma membrane;GO:0005912//adherens junction;GO:0030054//cell junction;GO:0030057//desmosome;GO:0101003//ficolin-1-rich granule membrane;GO:1990124//messenger ribonucleoprotein complex	GO:0005515//protein binding;GO:0005521//lamin binding;GO:0019215//intermediate filament binding;GO:0030280//structural constituent of skin epidermis;GO:0045296//cadherin binding	GO:0007043//cell-cell junction assembly;GO:0007155//cell adhesion;GO:0007165//signal transduction;GO:0010628//positive regulation of gene expression;GO:0045110//intermediate filament bundle assembly;GO:0098609//cell-cell adhesion;GO:1902373//negative regulation of mRNA catabolic process	--
ENSG00000167815	24826074	15757271	7.43362e+06	7923357	5.34659e+06	8.17638e+06	1.60057e+07	7.14878e+06	-1.16281	2.25621e-10	1.72199e-08	PRDX2	peroxiredoxin 2 [Source:HGNC Symbol;Acc:HGNC:9353]	Cellular Processes	Cell growth and death	ko04214//Apoptosis - fly	K03386	GO:0005737//cytoplasm;GO:0005829//cytosol;GO:0070062//extracellular exosome	GO:0004601//peroxidase activity;GO:0005515//protein binding;GO:0008379//thioredoxin peroxidase activity;GO:0016209//antioxidant activity;GO:0016491//oxidoreductase activity;GO:0051920//peroxiredoxin activity	GO:0002357//defense response to tumor cell;GO:0002536//respiratory burst involved in inflammatory response;GO:0006979//response to oxidative stress;GO:0010310//regulation of hydrogen peroxide metabolic process;GO:0019430//removal of superoxide radicals;GO:0030194//positive regulation of blood coagulation;GO:0031665//negative regulation of lipopolysaccharide-mediated signaling pathway;GO:0032088//…	--
ENSG00000257017	41458692	7.06793e+06	23459970	2.01805e+06	4.66455e+06	7.38446e+06	2.39955e+07	4.68902e+06	-2.35541	3.12341e-10	2.34412e-08	HP	haptoglobin [Source:HGNC Symbol;Acc:HGNC:5141]	-	-	-	-	GO:0005576//extracellular region;GO:0005615//extracellular space;GO:0031838//haptoglobin-hemoglobin complex;GO:0035580//specific granule lumen;GO:0070062//extracellular exosome;GO:0071682//endocytic vesicle lumen;GO:0072562//blood microparticle;GO:1904724//tertiary granule lumen	GO:0004252//serine-type endopeptidase activity;GO:0005515//protein binding;GO:0016209//antioxidant activity;GO:0030492//hemoglobin binding	GO:0002252//immune effector process;GO:0002376//immune system process;GO:0002526//acute inflammatory response;GO:0006508//proteolysis;GO:0006952//defense response;GO:0006953//acute-phase response;GO:0006955//immune response;GO:0010942//positive regulation of cell death;GO:0031638//zymogen activation;GO:0042542//response to hydrogen peroxide;GO:0042742//defense response to bacterium;GO:0051354//ne…	--
ENSG00000082781	298546	418714	520763	1.04719e+06	1.78326e+06	699396	412674	1.17661e+06	1.51157	3.21763e-10	2.37524e-08	ITGB5	integrin subunit beta 5 [Source:HGNC Symbol;Acc:HGNC:6160]	Environmental Information Processing;Cellular Processes;Human Diseases;Cellular Processes;Cellular Processes;Human Diseases;Human Diseases;Environmental Information Processing;Human Diseases;Human Diseases	Signal transduction;Transport and catabolism;Infectious disease: viral;Cellular community - eukaryotes;Cell motility;Cancer: overview;Cardiovascular disease;Signaling molecules and interaction;Cardiovascular disease;Cardiovascular disease	ko04151//PI3K-Akt signaling pathway;ko04145//Phagosome;ko05165//Human papillomavirus infection;ko04510//Focal adhesion;ko04810//Regulation of actin cytoskeleton;ko05205//Proteoglycans in cancer;ko05414//Dilated cardiomyopathy;ko04512//ECM-receptor interaction;ko05410//Hypertrophic cardiomyopathy;ko05412//Arrhythmogenic right ventricular cardiomyopathy	K06588;K06588;K06588;K06588;K06588;K06588;K06588;K06588;K06588;K06588	GO:0005886//plasma membrane;GO:0005925//focal adhesion;GO:0008305//integrin complex;GO:0009986//cell surface;GO:0016020//membrane;GO:0016021//integral component of membrane;GO:0030054//cell junction;GO:0034684//integrin alphav-beta5 complex;GO:0043235//receptor complex;GO:0045335//phagocytic vesicle;GO:0070062//extracellular exosome	GO:0001618//virus receptor activity;GO:0005178//integrin binding;GO:0005515//protein binding;GO:0038023//signaling receptor activity	GO:0007155//cell adhesion;GO:0007160//cell-matrix adhesion;GO:0007179//transforming growth factor beta receptor signaling pathway;GO:0007229//integrin-mediated signaling pathway;GO:0016477//cell migration;GO:0030198//extracellular matrix organization;GO:0033627//cell adhesion mediated by integrin;GO:0035987//endodermal cell differentiation;GO:0043149//stress fiber assembly;GO:0046718//viral entry…	--
ENSG00000129116	406950	306751	579062	1431437	3802876	1.46994e+06	430921	2.23475e+06	2.37462	4.93887e-10	3.58706e-08	PALLD	palladin, cytoskeletal associated protein [Source:HGNC Symbol;Acc:HGNC:17068]	-	-	-	-	GO:0001725//stress fiber;GO:0001726//ruffle;GO:0002102//podosome;GO:0005634//nucleus;GO:0005737//cytoplasm;GO:0005739//mitochondrion;GO:0005829//cytosol;GO:0005856//cytoskeleton;GO:0005884//actin filament;GO:0005886//plasma membrane;GO:0005925//focal adhesion;GO:0015629//actin cytoskeleton;GO:0030018//Z disc;GO:0030027//lamellipodium;GO:0030054//cell junction;GO:0030424//axon;GO:0030426//growth c…	GO:0003779//actin binding;GO:0005515//protein binding;GO:0051371//muscle alpha-actinin binding;GO:0098632//cell-cell adhesion mediator activity	GO:0003334//keratinocyte development;GO:0003382//epithelial cell morphogenesis;GO:0007010//cytoskeleton organization;GO:0007156//homophilic cell adhesion via plasma membrane adhesion molecules;GO:0007411//axon guidance;GO:0016477//cell migration;GO:0030036//actin cytoskeleton organization;GO:0070593//dendrite self-avoidance	--
ENSG00000115677	337450	512491	988293	1922704	2.80053e+06	991898	612745	1.90504e+06	1.63647	6.84985e-10	4.89601e-08	HDLBP	high density lipoprotein binding protein [Source:HGNC Symbol;Acc:HGNC:4857]	-	-	-	-	GO:0005634//nucleus;GO:0005737//cytoplasm;GO:0005829//cytosol;GO:0005844//polysome;GO:0005886//plasma membrane;GO:0034364//high-density lipoprotein particle	GO:0003676//nucleic acid binding;GO:0003723//RNA binding;GO:0003729//mRNA binding;GO:0005515//protein binding;GO:0008289//lipid binding;GO:0045296//cadherin binding	GO:0006629//lipid metabolic process;GO:0006869//lipid transport;GO:0008202//steroid metabolic process;GO:0008203//cholesterol metabolic process	--
ENSG00000106624	1.89695e+06	1.27382e+06	1.29405e+06	4558192	6575728	2.93777e+06	1.48827e+06	4.69056e+06	1.65612	6.9686e-10	4.90306e-08	AEBP1	AE binding protein 1 [Source:HGNC Symbol;Acc:HGNC:303]	-	-	-	-	GO:0005576//extracellular region;GO:0005615//extracellular space;GO:0005634//nucleus;GO:0005737//cytoplasm;GO:0062023//collagen-containing extracellular matrix;GO:0070062//extracellular exosome	GO:0000977//RNA polymerase II transcription regulatory region sequence-specific DNA binding;GO:0001227//DNA-binding transcription repressor activity, RNA polymerase II-specific;GO:0003677//DNA binding;GO:0004180//carboxypeptidase activity;GO:0004181//metallocarboxypeptidase activity;GO:0005201//extracellular matrix structural constituent;GO:0005516//calmodulin binding;GO:0005518//collagen binding…	GO:0000122//negative regulation of transcription by RNA polymerase II;GO:0006355//regulation of transcription, DNA-templated;GO:0006508//proteolysis;GO:1904026//regulation of collagen fibril organization	--
ENSG00000123384	1.21555e+06	1.20834e+06	2.05847e+06	2.0241e+06	3096767	2.41776e+06	1.49412e+06	2.51287e+06	0.750044	7.45289e-10	5.16313e-08	LRP1	LDL receptor related protein 1 [Source:HGNC Symbol;Acc:HGNC:6692]	Human Diseases;Organismal Systems;Human Diseases	Neurodegenerative disease;Digestive system;Infectious disease: parasitic	ko05010//Alzheimer disease;ko04979//Cholesterol metabolism;ko05144//Malaria	K04550;K04550;K04550	GO:0005634//nucleus;GO:0005737//cytoplasm;GO:0005765//lysosomal membrane;GO:0005769//early endosome;GO:0005794//Golgi apparatus;GO:0005856//cytoskeleton;GO:0005886//plasma membrane;GO:0005887//integral component of plasma membrane;GO:0005905//clathrin-coated pit;GO:0005925//focal adhesion;GO:0016020//membrane;GO:0016021//integral component of membrane;GO:0016323//basolateral plasma membrane;GO:00…	GO:0001540//amyloid-beta binding;GO:0003723//RNA binding;GO:0005041//low-density lipoprotein particle receptor activity;GO:0005044//scavenger receptor activity;GO:0005509//calcium ion binding;GO:0005515//protein binding;GO:0016964//alpha-2 macroglobulin receptor activity;GO:0030226//apolipoprotein receptor activity;GO:0032050//clathrin heavy chain binding;GO:0034185//apolipoprotein binding;GO:003…	GO:0001523//retinoid metabolic process;GO:0002265//astrocyte activation involved in immune response;GO:0006629//lipid metabolic process;GO:0006897//endocytosis;GO:0006898//receptor-mediated endocytosis;GO:0006909//phagocytosis;GO:0007041//lysosomal transport;GO:0007167//enzyme linked receptor protein signaling pathway;GO:0010629//negative regulation of gene expression;GO:0010715//regulation of ex…	--
ENSG00000106804	851901	702342	784033	657002	451704	383684	779425	497463	-0.64782	1.08916e-09	7.43104e-08	C5	complement C5 [Source:HGNC Symbol;Acc:HGNC:1331]	Human Diseases;Human Diseases;Organismal Systems;Human Diseases;Human Diseases;Human Diseases;Organismal Systems;Human Diseases;Human Diseases;Environmental Information Processing	Infectious disease: viral;Neurodegenerative disease;Immune system;Immune disease;Infectious disease: bacterial;Infectious disease: viral;Immune system;Endocrine and metabolic disease;Infectious disease: bacterial;Signaling molecules and interaction	ko05171//Coronavirus disease - COVID-19;ko05020//Prion disease;ko04613//Neutrophil extracellular trap formation;ko05322//Systemic lupus erythematosus;ko05150//Staphylococcus aureus infection;ko05168//Herpes simplex virus 1 infection;ko04610//Complement and coagulation cascades;ko04936//Alcoholic liver disease;ko05133//Pertussis;ko04080//Neuroactive ligand-receptor interaction	K03994;K03994;K03994;K03994;K03994;K03994;K03994;K03994;K03994;K03994	GO:0005576//extracellular region;GO:0005579//membrane attack complex;GO:0005615//extracellular space;GO:0070062//extracellular exosome	GO:0004866//endopeptidase inhibitor activity;GO:0005102//signaling receptor binding;GO:0005515//protein binding;GO:0008009//chemokine activity	GO:0001701//in utero embryonic development;GO:0002376//immune system process;GO:0006935//chemotaxis;GO:0006954//inflammatory response;GO:0006956//complement activation;GO:0006957//complement activation, alternative pathway;GO:0006958//complement activation, classical pathway;GO:0007166//cell surface receptor signaling pathway;GO:0007186//G protein-coupled receptor signaling pathway;GO:0010575//po…	--
ENSG00000125780	1.83917e+06	1.89776e+06	335874	251069	238746	355841	1.3576e+06	281885	-2.26788	1.97304e-09	1.28766e-07	TGM3	transglutaminase 3 [Source:HGNC Symbol;Acc:HGNC:11779]	-	-	-	-	GO:0005737//cytoplasm;GO:0031234//extrinsic component of cytoplasmic side of plasma membrane;GO:0032991//protein-containing complex;GO:0070062//extracellular exosome	GO:0003810//protein-glutamine gamma-glutamyltransferase activity;GO:0003824//catalytic activity;GO:0005198//structural molecule activity;GO:0005509//calcium ion binding;GO:0016740//transferase activity;GO:0016746//acyltransferase activity;GO:0046872//metal ion binding	GO:0006464//cellular protein modification process;GO:0018149//peptide cross-linking;GO:0030216//keratinocyte differentiation;GO:0031069//hair follicle morphogenesis;GO:0031424//keratinization;GO:0043163//cell envelope organization	--
ENSG00000286022	1.83917e+06	1.89776e+06	335874	251069	238746	355841	1.3576e+06	281885	-2.26788	1.97304e-09	1.28766e-07	TGM3	novel protein	-	-	-	-	-	GO:0003810//protein-glutamine gamma-glutamyltransferase activity;GO:0046872//metal ion binding	GO:0018149//peptide cross-linking	--
ENSG00000167880	1.78332e+06	931617	772877	705110	911372	527510	1.16261e+06	714664	-0.702025	2.3042e-09	1.48226e-07	EVPL	envoplakin [Source:HGNC Symbol;Acc:HGNC:3503]	-	-	-	-	GO:0001533//cornified envelope;GO:0005737//cytoplasm;GO:0005829//cytosol;GO:0005856//cytoskeleton;GO:0005882//intermediate filament;GO:0016020//membrane;GO:0030054//cell junction;GO:0030057//desmosome;GO:0045111//intermediate filament cytoskeleton;GO:0070062//extracellular exosome	GO:0005198//structural molecule activity;GO:0005515//protein binding;GO:0019215//intermediate filament binding;GO:0045296//cadherin binding	GO:0008544//epidermis development;GO:0018149//peptide cross-linking;GO:0030216//keratinocyte differentiation;GO:0031424//keratinization;GO:0042060//wound healing;GO:0045104//intermediate filament cytoskeleton organization	--
ENSG00000163554	2439526	1.33528e+06	1.01131e+06	1073420	395329	552440	1.59537e+06	673729	-1.24365	2.38554e-09	1.51297e-07	SPTA1	spectrin alpha, erythrocytic 1 [Source:HGNC Symbol;Acc:HGNC:11272]	Cellular Processes	Cell growth and death	ko04210//Apoptosis	K06114	GO:0005737//cytoplasm;GO:0005829//cytosol;GO:0005856//cytoskeleton;GO:0005886//plasma membrane;GO:0005938//cell cortex;GO:0008091//spectrin;GO:0009898//cytoplasmic side of plasma membrane;GO:0014731//spectrin-associated cytoskeleton;GO:0015629//actin cytoskeleton;GO:0016020//membrane;GO:0030054//cell junction;GO:0030424//axon;GO:0030863//cortical cytoskeleton;GO:0030864//cortical actin cytoskelet…	GO:0003779//actin binding;GO:0005200//structural constituent of cytoskeleton;GO:0005509//calcium ion binding;GO:0005515//protein binding;GO:0046872//metal ion binding;GO:0051015//actin filament binding	GO:0002260//lymphocyte homeostasis;GO:0006779//porphyrin-containing compound biosynthetic process;GO:0007009//plasma membrane organization;GO:0007015//actin filament organization;GO:0008360//regulation of cell shape;GO:0030036//actin cytoskeleton organization;GO:0030097//hemopoiesis;GO:0032092//positive regulation of protein binding;GO:0042102//positive regulation of T cell proliferation;GO:00516…	--
ENSG00000121410	8.16864e+06	4113746	4273516	3.608e+06	3.06746e+06	2.62061e+06	5.51864e+06	3.09869e+06	-0.832652	2.53613e-09	1.58614e-07	A1BG	alpha-1-B glycoprotein [Source:HGNC Symbol;Acc:HGNC:5]	-	-	-	-	GO:0005576//extracellular region;GO:0005615//extracellular space;GO:0031093//platelet alpha granule lumen;GO:0034774//secretory granule lumen;GO:0062023//collagen-containing extracellular matrix;GO:0070062//extracellular exosome;GO:0072562//blood microparticle;GO:0110165//cellular anatomical entity;GO:1904813//ficolin-1-rich granule lumen	GO:0003674//molecular_function	GO:0008150//biological_process	--
ENSG00000244734	1125182592	700188800	288210464	335484544	147423344	279084608	7.04527e+08	2.53997e+08	-1.47184	3.47931e-09	2.11038e-07	HBB	hemoglobin subunit beta [Source:HGNC Symbol;Acc:HGNC:4827]	Human Diseases;Human Diseases	Infectious disease: parasitic;Infectious disease: parasitic	ko05143//African trypanosomiasis;ko05144//Malaria	K13823;K13823	GO:0005576//extracellular region;GO:0005615//extracellular space;GO:0005829//cytosol;GO:0005833//hemoglobin complex;GO:0031838//haptoglobin-hemoglobin complex;GO:0070062//extracellular exosome;GO:0071682//endocytic vesicle lumen;GO:0072562//blood microparticle;GO:1904724//tertiary granule lumen;GO:1904813//ficolin-1-rich granule lumen	GO:0004601//peroxidase activity;GO:0005344//oxygen carrier activity;GO:0005515//protein binding;GO:0019825//oxygen binding;GO:0020037//heme binding;GO:0030492//hemoglobin binding;GO:0031720//haptoglobin binding;GO:0031721//hemoglobin alpha binding;GO:0043177//organic acid binding;GO:0046872//metal ion binding	GO:0008217//regulation of blood pressure;GO:0010942//positive regulation of cell death;GO:0015670//carbon dioxide transport;GO:0015671//oxygen transport;GO:0030185//nitric oxide transport;GO:0042542//response to hydrogen peroxide;GO:0042744//hydrogen peroxide catabolic process;GO:0045429//positive regulation of nitric oxide biosynthetic process;GO:0070293//renal absorption;GO:0070527//platelet ag…	--
ENSG00000229314	21340448	24400356	13023210	11545333	9707645	9096269	1.9588e+07	1.01164e+07	-0.953272	3.51495e-09	2.11038e-07	ORM1	orosomucoid 1 [Source:HGNC Symbol;Acc:HGNC:8498]	-	-	-	-	GO:0005576//extracellular region;GO:0005615//extracellular space;GO:0031093//platelet alpha granule lumen;GO:0035580//specific granule lumen;GO:0062023//collagen-containing extracellular matrix;GO:0070062//extracellular exosome;GO:0072562//blood microparticle;GO:1904724//tertiary granule lumen	GO:0005515//protein binding	GO:0002682//regulation of immune system process;GO:0006953//acute-phase response;GO:0006954//inflammatory response;GO:0032715//negative regulation of interleukin-6 production;GO:0032720//negative regulation of tumor necrosis factor production;GO:0032731//positive regulation of interleukin-1 beta production;GO:0032732//positive regulation of interleukin-1 production;GO:0032760//positive regulation…	--
ENSG00000136859	160025	787128	380586	1.34005e+06	1.97193e+06	1106476	442579	1.47282e+06	1.73457	3.67753e-09	2.17893e-07	ANGPTL2	angiopoietin like 2 [Source:HGNC Symbol;Acc:HGNC:490]	-	-	-	-	GO:0005576//extracellular region;GO:0005615//extracellular space;GO:0062023//collagen-containing extracellular matrix;GO:0070062//extracellular exosome	GO:0005102//signaling receptor binding;GO:0005515//protein binding	GO:0007275//multicellular organism development	--
ENSG00000029534	951744	616075	290092	270508	110328	161726	619303	180854	-1.77582	3.91551e-09	2.28981e-07	ANK1	ankyrin 1 [Source:HGNC Symbol;Acc:HGNC:492]	Human Diseases	Cancer: overview	ko05205//Proteoglycans in cancer	K10380	GO:0005737//cytoplasm;GO:0005829//cytosol;GO:0005856//cytoskeleton;GO:0005886//plasma membrane;GO:0009898//cytoplasmic side of plasma membrane;GO:0014731//spectrin-associated cytoskeleton;GO:0016020//membrane;GO:0016323//basolateral plasma membrane;GO:0016529//sarcoplasmic reticulum;GO:0031430//M band;GO:0043005//neuron projection	GO:0005198//structural molecule activity;GO:0005200//structural constituent of cytoskeleton;GO:0005515//protein binding;GO:0008093//cytoskeletal anchor activity;GO:0019899//enzyme binding;GO:0019903//protein phosphatase binding;GO:0030507//spectrin binding;GO:0044325//transmembrane transporter binding;GO:0051117//ATPase binding	GO:0006887//exocytosis;GO:0006888//endoplasmic reticulum to Golgi vesicle-mediated transport;GO:0007010//cytoskeleton organization;GO:0007165//signal transduction;GO:0045199//maintenance of epithelial cell apical/basal polarity;GO:0051179//localization;GO:0072659//protein localization to plasma membrane	--
ENSG00000164932	487019	235363	864203	2.60563e+06	3.98645e+06	2.59677e+06	528861	3.06295e+06	2.53396	4.87487e-09	2.8143e-07	CTHRC1	collagen triple helix repeat containing 1 [Source:HGNC Symbol;Acc:HGNC:18831]	-	-	-	-	GO:0005576//extracellular region;GO:0005581//collagen trimer;GO:0005615//extracellular space;GO:0005737//cytoplasm;GO:0031012//extracellular matrix;GO:0062023//collagen-containing extracellular matrix	GO:0005109//frizzled binding;GO:0005201//extracellular matrix structural constituent;GO:0017147//Wnt-protein binding	GO:0016477//cell migration;GO:0032092//positive regulation of protein binding;GO:0033690//positive regulation of osteoblast proliferation;GO:0043932//ossification involved in bone remodeling;GO:0045669//positive regulation of osteoblast differentiation;GO:0060071//Wnt signaling pathway, planar cell polarity pathway;GO:0060122//inner ear receptor cell stereocilium organization;GO:0090090//negative…	--
ENSG00000186081	325502592	232293456	142793168	83065672	95229824	149586880	2.3353e+08	1.09294e+08	-1.09539	5.11808e-09	2.91731e-07	KRT5	keratin 5 [Source:HGNC Symbol;Acc:HGNC:6442]	-	-	-	-	GO:0005634//nucleus;GO:0005737//cytoplasm;GO:0005829//cytosol;GO:0005882//intermediate filament;GO:0016020//membrane;GO:0045095//keratin filament;GO:0070062//extracellular exosome	GO:0005200//structural constituent of cytoskeleton;GO:0005515//protein binding;GO:0097110//scaffold protein binding	GO:0007010//cytoskeleton organization;GO:0008544//epidermis development;GO:0070268//cornification	--
ENSG00000106211	61052764	30314848	26617824	21866712	20616758	31138152	3.93285e+07	2.45405e+07	-0.680407	5.56409e-09	3.12683e-07	HSPB1	heat shock protein family B (small) member 1 [Source:HGNC Symbol;Acc:HGNC:5246]	Human Diseases;Environmental Information Processing;Environmental Information Processing	Infectious disease: parasitic;Signal transduction;Signal transduction	ko05146//Amoebiasis;ko04010//MAPK signaling pathway;ko04370//VEGF signaling pathway	K04455;K04455;K04455	GO:0000502//proteasome complex;GO:0001533//cornified envelope;GO:0005615//extracellular space;GO:0005634//nucleus;GO:0005737//cytoplasm;GO:0005819//spindle;GO:0005829//cytosol;GO:0005856//cytoskeleton;GO:0005886//plasma membrane;GO:0005925//focal adhesion;GO:0030018//Z disc;GO:0043292//contractile fiber;GO:0070062//extracellular exosome;GO:1904115//axon cytoplasm	GO:0003723//RNA binding;GO:0005080//protein kinase C binding;GO:0005515//protein binding;GO:0008426//protein kinase C inhibitor activity;GO:0019901//protein kinase binding;GO:0042802//identical protein binding;GO:0042803//protein homodimerization activity;GO:0043130//ubiquitin binding;GO:0044183//protein folding chaperone;GO:0061629//RNA polymerase II-specific DNA-binding transcription factor bin…	GO:0001895//retina homeostasis;GO:0001932//regulation of protein phosphorylation;GO:0006446//regulation of translational initiation;GO:0006469//negative regulation of protein kinase activity;GO:0006986//response to unfolded protein;GO:0009615//response to virus;GO:0010506//regulation of autophagy;GO:0032731//positive regulation of interleukin-1 beta production;GO:0032760//positive regulation of t…	--
ENSG00000138119	461258	609978	1.49086e+06	1.79045e+06	1.40072e+06	922228	854032	1.37113e+06	0.683008	5.62454e-09	3.12683e-07	MYOF	myoferlin [Source:HGNC Symbol;Acc:HGNC:3656]	-	-	-	-	GO:0005634//nucleus;GO:0005635//nuclear envelope;GO:0005886//plasma membrane;GO:0005901//caveola;GO:0016020//membrane;GO:0016021//integral component of membrane;GO:0030659//cytoplasmic vesicle membrane;GO:0031410//cytoplasmic vesicle;GO:0031965//nuclear membrane;GO:0043231//intracellular membrane-bounded organelle;GO:0070062//extracellular exosome	GO:0005515//protein binding;GO:0005543//phospholipid binding;GO:0046872//metal ion binding	GO:0001778//plasma membrane repair;GO:0006936//muscle contraction;GO:0007009//plasma membrane organization;GO:0007520//myoblast fusion;GO:0008015//blood circulation;GO:0033292//T-tubule organization;GO:0061025//membrane fusion	--
ENSG00000090013	9664806	5620244	3529862	3.32917e+06	1.85877e+06	3.88364e+06	6.27164e+06	3.02386e+06	-1.05245	6.48125e-09	3.55916e-07	BLVRB	biliverdin reductase B [Source:HGNC Symbol;Acc:HGNC:1063]	Metabolism;Metabolism;Metabolism	Global and overview maps;Metabolism of cofactors and vitamins;Metabolism of cofactors and vitamins	ko01100//Metabolic pathways;ko00860//Porphyrin metabolism;ko00740//Riboflavin metabolism	K05901;K05901;K05901	GO:0005654//nucleoplasm;GO:0005737//cytoplasm;GO:0005829//cytosol;GO:0005886//plasma membrane;GO:0043231//intracellular membrane-bounded organelle;GO:0070062//extracellular exosome	GO:0004074//biliverdin reductase (NAD(P)+) activity;GO:0005515//protein binding;GO:0016491//oxidoreductase activity;GO:0042602//riboflavin reductase (NADPH) activity;GO:0106276//biliberdin reductase NAD+ activity;GO:0106277//biliverdin reductase (NADP+) activity	GO:0042167//heme catabolic process	--
ENSG00000004478	714633	762374	625215	486035	369959	348140	700741	401378	-0.803918	7.29586e-09	3.95822e-07	FKBP4	FKBP prolyl isomerase 4 [Source:HGNC Symbol;Acc:HGNC:3720]	Organismal Systems	Endocrine system	ko04915//Estrogen signaling pathway	K09571	GO:0005634//nucleus;GO:0005654//nucleoplasm;GO:0005737//cytoplasm;GO:0005739//mitochondrion;GO:0005829//cytosol;GO:0005856//cytoskeleton;GO:0005874//microtubule;GO:0030424//axon;GO:0032991//protein-containing complex;GO:0042995//cell projection;GO:0043005//neuron projection;GO:0043025//neuronal cell body;GO:0044295//axonal growth cone;GO:0048471//perinuclear region of cytoplasm;GO:0070062//extrac…	GO:0003723//RNA binding;GO:0003755//peptidyl-prolyl cis-trans isomerase activity;GO:0005515//protein binding;GO:0005524//ATP binding;GO:0005525//GTP binding;GO:0005528//FK506 binding;GO:0016853//isomerase activity;GO:0030674//protein-macromolecule adaptor activity;GO:0031072//heat shock protein binding;GO:0032767//copper-dependent protein binding;GO:0035259//glucocorticoid receptor binding;GO:004…	GO:0000413//protein peptidyl-prolyl isomerization;GO:0006457//protein folding;GO:0006463//steroid hormone receptor complex assembly;GO:0006825//copper ion transport;GO:0007566//embryo implantation;GO:0010977//negative regulation of neuron projection development;GO:0030521//androgen receptor signaling pathway;GO:0030850//prostate gland development;GO:0031111//negative regulation of microtubule pol…	--
ENSG00000258947	1.79605e+06	1.30645e+06	2.96571e+06	6.29188e+06	10547819	5.00216e+06	2.02274e+06	7.28062e+06	1.84775	1.03917e-08	5.55064e-07	TUBB3	tubulin beta 3 class III [Source:HGNC Symbol;Acc:HGNC:20772]	Human Diseases;Human Diseases;Human Diseases;Human Diseases;Human Diseases;Human Diseases;Human Diseases;Human Diseases;Cellular Processes;Cellular Processes	Neurodegenerative disease;Neurodegenerative disease;Neurodegenerative disease;Neurodegenerative disease;Neurodegenerative disease;Neurodegenerative disease;Infectious disease: bacterial;Infectious disease: bacterial;Transport and catabolism;Cellular community - eukaryotes	ko05022//Pathways of neurodegeneration - multiple diseases;ko05014//Amyotrophic lateral sclerosis;ko05010//Alzheimer disease;ko05016//Huntington disease;ko05020//Prion disease;ko05012//Parkinson disease;ko05130//Pathogenic Escherichia coli infection;ko05132//Salmonella infection;ko04145//Phagosome;ko04540//Gap junction	K07375;K07375;K07375;K07375;K07375;K07375;K07375;K07375;K07375;K07375	GO:0005634//nucleus;GO:0005737//cytoplasm;GO:0005856//cytoskeleton;GO:0005874//microtubule;GO:0015630//microtubule cytoskeleton;GO:0030027//lamellipodium;GO:0030175//filopodium;GO:0030424//axon;GO:0030425//dendrite;GO:0030426//growth cone;GO:0042995//cell projection;GO:0045171//intercellular bridge;GO:0070062//extracellular exosome;GO:0072686//mitotic spindle	GO:0000166//nucleotide binding;GO:0003924//GTPase activity;GO:0005200//structural constituent of cytoskeleton;GO:0005515//protein binding;GO:0005525//GTP binding;GO:1990890//netrin receptor binding	GO:0000226//microtubule cytoskeleton organization;GO:0000278//mitotic cell cycle;GO:0007010//cytoskeleton organization;GO:0007017//microtubule-based process;GO:0007411//axon guidance;GO:0038007//netrin-activated signaling pathway;GO:1990791//dorsal root ganglion development	--
ENSG00000171560	13741623	7566874	10291981	6.70052e+06	6.81933e+06	5518631	1.05335e+07	6.34616e+06	-0.731028	1.07678e-08	5.63808e-07	FGA	fibrinogen alpha chain [Source:HGNC Symbol;Acc:HGNC:3661]	Human Diseases;Organismal Systems;Organismal Systems;Organismal Systems	Infectious disease: viral;Immune system;Immune system;Immune system	ko05171//Coronavirus disease - COVID-19;ko04613//Neutrophil extracellular trap formation;ko04611//Platelet activation;ko04610//Complement and coagulation cascades	K03903;K03903;K03903;K03903	GO:0005576//extracellular region;GO:0005577//fibrinogen complex;GO:0005615//extracellular space;GO:0005783//endoplasmic reticulum;GO:0005788//endoplasmic reticulum lumen;GO:0005886//plasma membrane;GO:0009897//external side of plasma membrane;GO:0009986//cell surface;GO:0031091//platelet alpha granule;GO:0031093//platelet alpha granule lumen;GO:0062023//collagen-containing extracellular matrix;GO…	GO:0005102//signaling receptor binding;GO:0005198//structural molecule activity;GO:0005201//extracellular matrix structural constituent;GO:0005515//protein binding;GO:0046872//metal ion binding;GO:0050839//cell adhesion molecule binding	GO:0002250//adaptive immune response;GO:0002376//immune system process;GO:0007160//cell-matrix adhesion;GO:0007596//blood coagulation;GO:0007599//hemostasis;GO:0030168//platelet activation;GO:0031639//plasminogen activation;GO:0034116//positive regulation of heterotypic cell-cell adhesion;GO:0034622//cellular protein-containing complex assembly;GO:0042730//fibrinolysis;GO:0043152//induction of ba…	--
ENSG00000160255	827509	438995	2.18908e+06	178903	166283	404365	1.15186e+06	249850	-2.20483	2.07089e-08	1.07187e-06	ITGB2	integrin subunit beta 2 [Source:HGNC Symbol;Acc:HGNC:6155]	Organismal Systems;Cellular Processes;Human Diseases;Cellular Processes;Human Diseases;Human Diseases;Human Diseases;Environmental Information Processing;Human Diseases;Human Diseases;Organismal Systems;Human Diseases;Organismal Systems;Organismal Systems;Environmental Information Processing;Human Diseases;Environmental Information Processing;Human Diseases;Human Diseases	Immune system;Transport and catabolism;Infectious disease: bacterial;Cell motility;Infectious disease: parasitic;Infectious disease: bacterial;Infectious disease: viral;Signal transduction;Infectious disease: parasitic;Cardiovascular disease;Immune system;Immune disease;Immune system;Immune system;Signaling molecules and interaction;Infectious disease: bacterial;Signal transduction;Infectious dis…	ko04613//Neutrophil extracellular trap formation;ko04145//Phagosome;ko05152//Tuberculosis;ko04810//Regulation of actin cytoskeleton;ko05146//Amoebiasis;ko05150//Staphylococcus aureus infection;ko05166//Human T-cell leukemia virus 1 infection;ko04015//Rap1 signaling pathway;ko05140//Leishmaniasis;ko05416//Viral myocarditis;ko04650//Natural killer cell mediated cytotoxicity;ko05323//Rheumatoid arth…	K06464;K06464;K06464;K06464;K06464;K06464;K06464;K06464;K06464;K06464;K06464;K06464;K06464;K06464;K06464;K06464;K06464;K06464;K06464	GO:0005886//plasma membrane;GO:0005925//focal adhesion;GO:0008305//integrin complex;GO:0009897//external side of plasma membrane;GO:0009986//cell surface;GO:0016020//membrane;GO:0016021//integral component of membrane;GO:0034687//integrin alphaL-beta2 complex;GO:0034688//integrin alphaM-beta2 complex;GO:0034689//integrin alphaX-beta2 complex;GO:0035579//specific granule membrane;GO:0043235//recep…	GO:0001540//amyloid-beta binding;GO:0001851//complement component C3b binding;GO:0005178//integrin binding;GO:0005515//protein binding;GO:0019901//protein kinase binding;GO:0030369//ICAM-3 receptor activity;GO:0031072//heat shock protein binding;GO:0038023//signaling receptor activity;GO:0038024//cargo receptor activity;GO:0046872//metal ion binding;GO:0050839//cell adhesion molecule binding	GO:0001774//microglial cell activation;GO:0006898//receptor-mediated endocytosis;GO:0006909//phagocytosis;GO:0006911//phagocytosis, engulfment;GO:0006915//apoptotic process;GO:0006954//inflammatory response;GO:0007155//cell adhesion;GO:0007159//leukocyte cell-cell adhesion;GO:0007160//cell-matrix adhesion;GO:0007229//integrin-mediated signaling pathway;GO:0007267//cell-cell signaling;GO:0008360//…	--
ENSG00000100342	836964	543536	586481	477434	410236	242587	655661	376753	-0.799332	2.4417e-08	1.24943e-06	APOL1	apolipoprotein L1 [Source:HGNC Symbol;Acc:HGNC:618]	Human Diseases	Infectious disease: parasitic	ko05143//African trypanosomiasis	K23585	GO:0005576//extracellular region;GO:0005615//extracellular space;GO:0005788//endoplasmic reticulum lumen;GO:0031224//intrinsic component of membrane;GO:0034361//very-low-density lipoprotein particle;GO:0034364//high-density lipoprotein particle;GO:0072562//blood microparticle	GO:0005254//chloride channel activity;GO:0005515//protein binding;GO:0008289//lipid binding	GO:0006629//lipid metabolic process;GO:0006869//lipid transport;GO:0008202//steroid metabolic process;GO:0008203//cholesterol metabolic process;GO:0042157//lipoprotein metabolic process;GO:0045087//innate immune response;GO:0051838//cytolysis by host of symbiont cells;GO:1902476//chloride transmembrane transport	--
ENSG00000091409	1487941	1.00939e+06	532009	391090	291355	971824	1.00978e+06	551423	-0.872808	2.85053e-08	1.44224e-06	ITGA6	integrin subunit alpha 6 [Source:HGNC Symbol;Acc:HGNC:6142]	Human Diseases;Environmental Information Processing;Human Diseases;Cellular Processes;Cellular Processes;Human Diseases;Organismal Systems;Environmental Information Processing;Environmental Information Processing;Human Diseases;Human Diseases;Human Diseases;Human Diseases	Cancer: overview;Signal transduction;Infectious disease: viral;Cellular community - eukaryotes;Cell motility;Cardiovascular disease;Immune system;Signaling molecules and interaction;Signaling molecules and interaction;Infectious disease: parasitic;Cardiovascular disease;Cardiovascular disease;Cancer: specific types	ko05200//Pathways in cancer;ko04151//PI3K-Akt signaling pathway;ko05165//Human papillomavirus infection;ko04510//Focal adhesion;ko04810//Regulation of actin cytoskeleton;ko05414//Dilated cardiomyopathy;ko04640//Hematopoietic cell lineage;ko04512//ECM-receptor interaction;ko04514//Cell adhesion molecules;ko05145//Toxoplasmosis;ko05410//Hypertrophic cardiomyopathy;ko05412//Arrhythmogenic right vent…	K06485;K06485;K06485;K06485;K06485;K06485;K06485;K06485;K06485;K06485;K06485;K06485;K06485	GO:0005886//plasma membrane;GO:0005925//focal adhesion;GO:0008305//integrin complex;GO:0009897//external side of plasma membrane;GO:0009986//cell surface;GO:0016020//membrane;GO:0016021//integral component of membrane	GO:0005178//integrin binding;GO:0005515//protein binding;GO:0031994//insulin-like growth factor I binding;GO:0038132//neuregulin binding;GO:0045296//cadherin binding;GO:0046872//metal ion binding	GO:0007044//cell-substrate junction assembly;GO:0007155//cell adhesion;GO:0007160//cell-matrix adhesion;GO:0007229//integrin-mediated signaling pathway;GO:0010668//ectodermal cell differentiation;GO:0010976//positive regulation of neuron projection development;GO:0030198//extracellular matrix organization;GO:0030335//positive regulation of cell migration;GO:0031589//cell-substrate adhesion;GO:003…	--
ENSG00000078808	97968.6	160245	132956	223850	353053	252354	130390	276419	1.08403	3.1435e-08	1.55395e-06	SDF4	stromal cell derived factor 4 [Source:HGNC Symbol;Acc:HGNC:24188]	-	-	-	-	GO:0005737//cytoplasm;GO:0005770//late endosome;GO:0005783//endoplasmic reticulum;GO:0005794//Golgi apparatus;GO:0005796//Golgi lumen;GO:0005886//plasma membrane;GO:0016020//membrane;GO:0032059//bleb;GO:0042995//cell projection;GO:0070062//extracellular exosome	GO:0005509//calcium ion binding;GO:0005515//protein binding;GO:0042802//identical protein binding;GO:0046872//metal ion binding	GO:0006887//exocytosis;GO:0009650//UV protection;GO:0017156//calcium-ion regulated exocytosis;GO:0021549//cerebellum development;GO:0045444//fat cell differentiation;GO:0045471//response to ethanol;GO:0070625//zymogen granule exocytosis;GO:0099558//maintenance of synapse structure	--
ENSG00000106333	2626507	4.35574e+06	4157045	18257366	19499954	8.37706e+06	3.7131e+06	1.53781e+07	2.05018	3.17435e-08	1.55395e-06	PCOLCE	procollagen C-endopeptidase enhancer [Source:HGNC Symbol;Acc:HGNC:8738]	-	-	-	-	GO:0005576//extracellular region;GO:0005615//extracellular space;GO:0062023//collagen-containing extracellular matrix;GO:0070062//extracellular exosome	GO:0005201//extracellular matrix structural constituent;GO:0005515//protein binding;GO:0005518//collagen binding;GO:0008201//heparin binding;GO:0016504//peptidase activator activity	GO:0007275//multicellular organism development;GO:0010952//positive regulation of peptidase activity	--
ENSG00000206384	817037	4359976	1.48325e+06	641413	172543	2.05815e+06	2.22009e+06	957370	-1.21347	3.17486e-08	1.55395e-06	COL6A6	collagen type VI alpha 6 chain [Source:HGNC Symbol;Acc:HGNC:27023]	Environmental Information Processing;Human Diseases;Cellular Processes;Environmental Information Processing;Organismal Systems	Signal transduction;Infectious disease: viral;Cellular community - eukaryotes;Signaling molecules and interaction;Digestive system	ko04151//PI3K-Akt signaling pathway;ko05165//Human papillomavirus infection;ko04510//Focal adhesion;ko04512//ECM-receptor interaction;ko04974//Protein digestion and absorption	K06238;K06238;K06238;K06238;K06238	GO:0005576//extracellular region;GO:0005581//collagen trimer;GO:0031012//extracellular matrix;GO:0062023//collagen-containing extracellular matrix	GO:0030020//extracellular matrix structural constituent conferring tensile strength	GO:0007155//cell adhesion;GO:0030198//extracellular matrix organization	--
ENSG00000148175	1.36951e+06	1606146	1.68316e+06	996999	566206	1167322	1.55294e+06	910176	-0.770784	3.39083e-08	1.64182e-06	STOM	stomatin [Source:HGNC Symbol;Acc:HGNC:3383]	-	-	-	-	GO:0005615//extracellular space;GO:0005737//cytoplasm;GO:0005739//mitochondrion;GO:0005783//endoplasmic reticulum;GO:0005856//cytoskeleton;GO:0005886//plasma membrane;GO:0005887//integral component of plasma membrane;GO:0016020//membrane;GO:0016021//integral component of membrane;GO:0031410//cytoplasmic vesicle;GO:0031982//vesicle;GO:0035577//azurophil granule membrane;GO:0035579//specific granul…	GO:0005515//protein binding;GO:0042802//identical protein binding;GO:0042803//protein homodimerization activity;GO:0070063//RNA polymerase binding	GO:0034765//regulation of ion transmembrane transport;GO:0044829//positive regulation by host of viral genome replication;GO:0048524//positive regulation of viral process;GO:0090314//positive regulation of protein targeting to membrane;GO:1901585//regulation of acid-sensing ion channel activity	--
ENSG00000188783	72278688	69997680	29666424	16018549	5.00819e+06	68247032	57314264	2.97579e+07	-0.94562	3.59413e-08	1.72174e-06	PRELP	proline and arginine rich end leucine rich repeat protein [Source:HGNC Symbol;Acc:HGNC:9357]	-	-	-	-	GO:0005576//extracellular region;GO:0005615//extracellular space;GO:0005796//Golgi lumen;GO:0031012//extracellular matrix;GO:0043202//lysosomal lumen;GO:0062023//collagen-containing extracellular matrix;GO:0070062//extracellular exosome;GO:1903561//extracellular vesicle	GO:0005201//extracellular matrix structural constituent;GO:0005515//protein binding;GO:0008201//heparin binding;GO:0030021//extracellular matrix structural constituent conferring compression resistance	GO:0001501//skeletal system development;GO:0007569//cell aging	--
ENSG00000124491	5145500	4.1046e+06	4.98245e+06	2.71324e+06	1.05275e+06	2.83072e+06	4.74418e+06	2.1989e+06	-1.10938	3.76457e-08	1.7844e-06	F13A1	coagulation factor XIII A chain [Source:HGNC Symbol;Acc:HGNC:3531]	Human Diseases;Organismal Systems	Infectious disease: viral;Immune system	ko05171//Coronavirus disease - COVID-19;ko04610//Complement and coagulation cascades	K03917;K03917	GO:0005576//extracellular region;GO:0005615//extracellular space;GO:0005737//cytoplasm;GO:0031093//platelet alpha granule lumen;GO:0062023//collagen-containing extracellular matrix;GO:0072562//blood microparticle;GO:1990234//transferase complex	GO:0003810//protein-glutamine gamma-glutamyltransferase activity;GO:0005515//protein binding;GO:0016740//transferase activity;GO:0016746//acyltransferase activity;GO:0046872//metal ion binding	GO:0007596//blood coagulation;GO:0007599//hemostasis;GO:0018149//peptide cross-linking;GO:0072378//blood coagulation, fibrin clot formation	--
ENSG00000164062	1.15976e+06	1.43405e+06	755096	637072	450881	619369	1.1163e+06	569107	-0.971953	4.40807e-08	2.06766e-06	APEH	acylaminoacyl-peptide hydrolase [Source:HGNC Symbol;Acc:HGNC:586]	-	-	-	-	GO:0005576//extracellular region;GO:0005737//cytoplasm;GO:0005829//cytosol;GO:0031965//nuclear membrane;GO:0070062//extracellular exosome;GO:0110165//cellular anatomical entity;GO:1904813//ficolin-1-rich granule lumen	GO:0003723//RNA binding;GO:0004252//serine-type endopeptidase activity;GO:0005515//protein binding;GO:0008236//serine-type peptidase activity;GO:0008242//omega peptidase activity;GO:0016787//hydrolase activity;GO:0042802//identical protein binding	GO:0006415//translational termination;GO:0006508//proteolysis;GO:0050435//amyloid-beta metabolic process	--
ENSG00000026508	4957865	6.51575e+06	4664792	2.35097e+06	2.01603e+06	4.95428e+06	5.37947e+06	3.10709e+06	-0.791897	5.01631e-08	2.3287e-06	CD44	CD44 molecule (Indian blood group) [Source:HGNC Symbol;Acc:HGNC:1681]	Human Diseases;Human Diseases;Human Diseases;Organismal Systems;Human Diseases;Environmental Information Processing	Infectious disease: bacterial;Infectious disease: viral;Cancer: overview;Immune system;Cancer: overview;Signaling molecules and interaction	ko05131//Shigellosis;ko05169//Epstein-Barr virus infection;ko05205//Proteoglycans in cancer;ko04640//Hematopoietic cell lineage;ko05206//MicroRNAs in cancer;ko04512//ECM-receptor interaction	K06256;K06256;K06256;K06256;K06256;K06256	GO:0005794//Golgi apparatus;GO:0005829//cytosol;GO:0005886//plasma membrane;GO:0005887//integral component of plasma membrane;GO:0005902//microvillus;GO:0005925//focal adhesion;GO:0009986//cell surface;GO:0016020//membrane;GO:0016021//integral component of membrane;GO:0016323//basolateral plasma membrane;GO:0016324//apical plasma membrane;GO:0030667//secretory granule membrane;GO:0031258//lamelli…	GO:0004888//transmembrane signaling receptor activity;GO:0004896//cytokine receptor activity;GO:0005515//protein binding;GO:0005518//collagen binding;GO:0005540//hyaluronic acid binding	GO:0006954//inflammatory response;GO:0007155//cell adhesion;GO:0007160//cell-matrix adhesion;GO:0016477//cell migration;GO:0019221//cytokine-mediated signaling pathway;GO:0030214//hyaluronan catabolic process;GO:0033138//positive regulation of peptidyl-serine phosphorylation;GO:0033674//positive regulation of kinase activity;GO:0034116//positive regulation of heterotypic cell-cell adhesion;GO:004…	--
ENSG00000055955	4.29075e+06	1.56288e+06	2098507	1.35693e+06	967344	1.2226e+06	2.65071e+06	1.18229e+06	-1.16479	5.33598e-08	2.45183e-06	ITIH4	inter-alpha-trypsin inhibitor heavy chain 4 [Source:HGNC Symbol;Acc:HGNC:6169]	-	-	-	-	GO:0005576//extracellular region;GO:0005615//extracellular space;GO:0005737//cytoplasm;GO:0005886//plasma membrane;GO:0031089//platelet dense granule lumen;GO:0062023//collagen-containing extracellular matrix;GO:0070062//extracellular exosome;GO:0072562//blood microparticle	GO:0004866//endopeptidase inhibitor activity;GO:0004867//serine-type endopeptidase inhibitor activity;GO:0005515//protein binding;GO:0030414//peptidase inhibitor activity	GO:0006953//acute-phase response;GO:0010466//negative regulation of peptidase activity;GO:0010951//negative regulation of endopeptidase activity;GO:0030212//hyaluronan metabolic process;GO:0034097//response to cytokine	--
ENSG00000188508	6547161	5.44061e+06	1.40778e+06	2.72428e+06	1.47417e+06	1.18971e+06	4.46518e+06	1.79606e+06	-1.31389	5.4433e-08	2.47588e-06	KRTDAP	keratinocyte differentiation associated protein [Source:HGNC Symbol;Acc:HGNC:16313]	-	-	-	-	GO:0005576//extracellular region;GO:0005615//extracellular space;GO:0042599//lamellar body	GO:0003674//molecular_function	GO:0008150//biological_process;GO:0008544//epidermis development;GO:0030154//cell differentiation	--
ENSG00000105141	5894640	7140377	2.66054e+06	1.18451e+06	2.08707e+06	2.15261e+06	5.23185e+06	1.80807e+06	-1.53287	5.82111e-08	2.62124e-06	CASP14	caspase 14 [Source:HGNC Symbol;Acc:HGNC:1502]	-	-	-	-	GO:0001533//cornified envelope;GO:0005634//nucleus;GO:0005654//nucleoplasm;GO:0005737//cytoplasm;GO:0005739//mitochondrion;GO:0005829//cytosol;GO:0045095//keratin filament	GO:0004197//cysteine-type endopeptidase activity;GO:0005515//protein binding;GO:0008233//peptidase activity;GO:0008234//cysteine-type peptidase activity;GO:0016787//hydrolase activity;GO:0097200//cysteine-type endopeptidase activity involved in execution phase of apoptosis	GO:0006508//proteolysis;GO:0008544//epidermis development;GO:0030154//cell differentiation;GO:0031424//keratinization;GO:0070268//cornification;GO:0097194//execution phase of apoptosis	--
ENSG00000108821	328693248	357183808	223481024	322479520	213576896	833467264	303119360	4.56508e+08	0.590754	5.95448e-08	2.65475e-06	COL1A1	collagen type I alpha 1 chain [Source:HGNC Symbol;Acc:HGNC:2197]	Environmental Information Processing;Human Diseases;Human Diseases;Cellular Processes;Human Diseases;Human Diseases;Organismal Systems;Environmental Information Processing;Organismal Systems;Human Diseases;Organismal Systems	Signal transduction;Infectious disease: viral;Cardiovascular disease;Cellular community - eukaryotes;Cancer: overview;Infectious disease: parasitic;Immune system;Signaling molecules and interaction;Endocrine system;Endocrine and metabolic disease;Digestive system	ko04151//PI3K-Akt signaling pathway;ko05165//Human papillomavirus infection;ko05415//Diabetic cardiomyopathy;ko04510//Focal adhesion;ko05205//Proteoglycans in cancer;ko05146//Amoebiasis;ko04611//Platelet activation;ko04512//ECM-receptor interaction;ko04926//Relaxin signaling pathway;ko04933//AGE-RAGE signaling pathway in diabetic complications;ko04974//Protein digestion and absorption	K06236;K06236;K06236;K06236;K06236;K06236;K06236;K06236;K06236;K06236;K06236	GO:0005576//extracellular region;GO:0005581//collagen trimer;GO:0005584//collagen type I trimer;GO:0005615//extracellular space;GO:0005737//cytoplasm;GO:0005783//endoplasmic reticulum;GO:0005788//endoplasmic reticulum lumen;GO:0005794//Golgi apparatus;GO:0030141//secretory granule;GO:0031012//extracellular matrix;GO:0062023//collagen-containing extracellular matrix	GO:0002020//protease binding;GO:0005201//extracellular matrix structural constituent;GO:0005515//protein binding;GO:0030020//extracellular matrix structural constituent conferring tensile strength;GO:0042802//identical protein binding;GO:0046872//metal ion binding;GO:0048407//platelet-derived growth factor binding	GO:0001501//skeletal system development;GO:0001503//ossification;GO:0001568//blood vessel development;GO:0001649//osteoblast differentiation;GO:0001957//intramembranous ossification;GO:0001958//endochondral ossification;GO:0007584//response to nutrient;GO:0007601//visual perception;GO:0007605//sensory perception of sound;GO:0009410//response to xenobiotic stimulus;GO:0009612//response to mechanic…	--
ENSG00000065618	3.79825e+06	1.81885e+06	1.12709e+06	517781	864117	1.73354e+06	2.24806e+06	1.03848e+06	-1.11421	9.08145e-08	4.00919e-06	COL17A1	collagen type XVII alpha 1 chain [Source:HGNC Symbol;Acc:HGNC:2194]	Organismal Systems	Digestive system	ko04974//Protein digestion and absorption	K07603	GO:0005576//extracellular region;GO:0005581//collagen trimer;GO:0005604//basement membrane;GO:0005615//extracellular space;GO:0005788//endoplasmic reticulum lumen;GO:0005886//plasma membrane;GO:0005887//integral component of plasma membrane;GO:0005911//cell-cell junction;GO:0016020//membrane;GO:0016021//integral component of membrane;GO:0030054//cell junction;GO:0030056//hemidesmosome;GO:0031012/…	GO:0005201//extracellular matrix structural constituent;GO:0005515//protein binding;GO:0030020//extracellular matrix structural constituent conferring tensile strength	GO:0007160//cell-matrix adhesion;GO:0008544//epidermis development;GO:0030198//extracellular matrix organization;GO:0031581//hemidesmosome assembly	--
ENSG00000130635	985660	2599482	2.16915e+06	11141879	13368799	4489893	1.9181e+06	9666857	2.33337	1.04328e-07	4.56105e-06	COL5A1	collagen type V alpha 1 chain [Source:HGNC Symbol;Acc:HGNC:2209]	Organismal Systems	Digestive system	ko04974//Protein digestion and absorption	K19721	GO:0005576//extracellular region;GO:0005581//collagen trimer;GO:0005588//collagen type V trimer;GO:0005592//collagen type XI trimer;GO:0005604//basement membrane;GO:0005615//extracellular space;GO:0005788//endoplasmic reticulum lumen;GO:0031012//extracellular matrix;GO:0062023//collagen-containing extracellular matrix	GO:0005178//integrin binding;GO:0005201//extracellular matrix structural constituent;GO:0005515//protein binding;GO:0008201//heparin binding;GO:0030020//extracellular matrix structural constituent conferring tensile strength;GO:0043394//proteoglycan binding;GO:0046872//metal ion binding;GO:0048407//platelet-derived growth factor binding	GO:0001568//blood vessel development;GO:0003007//heart morphogenesis;GO:0007155//cell adhesion;GO:0016477//cell migration;GO:0030198//extracellular matrix organization;GO:0030199//collagen fibril organization;GO:0032964//collagen biosynthetic process;GO:0035313//wound healing, spreading of epidermal cells;GO:0035989//tendon development;GO:0043588//skin development;GO:0045112//integrin biosyntheti…	--
ENSG00000019144	110797	203192	158547	212340	377929	277988	157512	289419	0.8777	1.18826e-07	5.14496e-06	PHLDB1	pleckstrin homology like domain family B member 1 [Source:HGNC Symbol;Acc:HGNC:23697]	-	-	-	-	GO:0005829//cytosol;GO:0005886//plasma membrane;GO:0043231//intracellular membrane-bounded organelle;GO:0045171//intercellular bridge;GO:0045180//basal cortex	GO:0005515//protein binding	GO:0010470//regulation of gastrulation;GO:0010717//regulation of epithelial to mesenchymal transition;GO:0070507//regulation of microtubule cytoskeleton organization;GO:1904261//positive regulation of basement membrane assembly involved in embryonic body morphogenesis	--
ENSG00000092820	2.01636e+06	1771486	1.10932e+06	969355	952229	849670	1.63239e+06	923751	-0.821409	1.21582e-07	5.15095e-06	EZR	ezrin [Source:HGNC Symbol;Acc:HGNC:12691]	Human Diseases;Cellular Processes;Human Diseases;Cellular Processes;Organismal Systems;Human Diseases;Organismal Systems	Infectious disease: bacterial;Cell motility;Cancer: overview;Cellular community - eukaryotes;Immune system;Cancer: overview;Digestive system	ko05130//Pathogenic Escherichia coli infection;ko04810//Regulation of actin cytoskeleton;ko05205//Proteoglycans in cancer;ko04530//Tight junction;ko04670//Leukocyte transendothelial migration;ko05206//MicroRNAs in cancer;ko04971//Gastric acid secretion	K08007;K08007;K08007;K08007;K08007;K08007;K08007	GO:0001650//fibrillar center;GO:0001726//ruffle;GO:0001772//immunological synapse;GO:0001931//uropod;GO:0005615//extracellular space;GO:0005737//cytoplasm;GO:0005768//endosome;GO:0005829//cytosol;GO:0005856//cytoskeleton;GO:0005884//actin filament;GO:0005886//plasma membrane;GO:0005902//microvillus;GO:0005903//brush border;GO:0005912//adherens junction;GO:0005925//focal adhesion;GO:0005938//cell …	GO:0003723//RNA binding;GO:0003779//actin binding;GO:0005515//protein binding;GO:0008017//microtubule binding;GO:0008022//protein C-terminus binding;GO:0008092//cytoskeletal protein binding;GO:0019904//protein domain specific binding;GO:0034236//protein kinase A catalytic subunit binding;GO:0034237//protein kinase A regulatory subunit binding;GO:0042802//identical protein binding;GO:0044548//S100…	GO:0000122//negative regulation of transcription by RNA polymerase II;GO:0001951//intestinal D-glucose absorption;GO:0003376//sphingosine-1-phosphate receptor signaling pathway;GO:0007159//leukocyte cell-cell adhesion;GO:0008360//regulation of cell shape;GO:0010628//positive regulation of gene expression;GO:0010737//protein kinase A signaling;GO:0022614//membrane to membrane docking;GO:0030033//m…	--
ENSG00000012223	3.26273e+06	620724	2.70819e+06	335252	79401.9	493243	2.19721e+06	302632	-2.86004	1.22397e-07	5.15095e-06	LTF	lactotransferrin [Source:HGNC Symbol;Acc:HGNC:6720]	-	-	-	-	GO:0005576//extracellular region;GO:0005615//extracellular space;GO:0005634//nucleus;GO:0005737//cytoplasm;GO:0005769//early endosome;GO:0005886//plasma membrane;GO:0009986//cell surface;GO:0030141//secretory granule;GO:0032991//protein-containing complex;GO:0035580//specific granule lumen;GO:0042581//specific granule;GO:0055037//recycling endosome;GO:0070062//extracellular exosome;GO:0097013//ph…	GO:0001530//lipopolysaccharide binding;GO:0003677//DNA binding;GO:0004252//serine-type endopeptidase activity;GO:0004869//cysteine-type endopeptidase inhibitor activity;GO:0005506//iron ion binding;GO:0005515//protein binding;GO:0008201//heparin binding;GO:0008233//peptidase activity;GO:0008236//serine-type peptidase activity;GO:0016787//hydrolase activity;GO:0043539//protein serine/threonine kin…	GO:0001503//ossification;GO:0001817//regulation of cytokine production;GO:0001895//retina homeostasis;GO:0002227//innate immune response in mucosa;GO:0002376//immune system process;GO:0006508//proteolysis;GO:0006811//ion transport;GO:0006826//iron ion transport;GO:0006959//humoral immune response;GO:0019731//antibacterial humoral response;GO:0019732//antifungal humoral response;GO:0031640//killin…	Others
ENSG00000103811	610817	775853	508206	280834	164470	218877	631626	221394	-1.51246	1.25592e-07	5.18845e-06	CTSH	cathepsin H [Source:HGNC Symbol;Acc:HGNC:2535]	Cellular Processes;Cellular Processes	Transport and catabolism;Cell growth and death	ko04142//Lysosome;ko04210//Apoptosis	K01366;K01366	GO:0005576//extracellular region;GO:0005615//extracellular space;GO:0005764//lysosome;GO:0005829//cytosol;GO:0034774//secretory granule lumen;GO:0036464//cytoplasmic ribonucleoprotein granule;GO:0043231//intracellular membrane-bounded organelle;GO:0062023//collagen-containing extracellular matrix;GO:0070062//extracellular exosome;GO:0097208//alveolar lamellar body;GO:0097486//multivesicular body …	GO:0004175//endopeptidase activity;GO:0004177//aminopeptidase activity;GO:0004197//cysteine-type endopeptidase activity;GO:0004252//serine-type endopeptidase activity;GO:0005515//protein binding;GO:0008233//peptidase activity;GO:0008234//cysteine-type peptidase activity;GO:0008656//cysteine-type endopeptidase activator activity involved in apoptotic process;GO:0016505//peptidase activator activit…	GO:0001656//metanephros development;GO:0001913//T cell mediated cytotoxicity;GO:0002250//adaptive immune response;GO:0002764//immune response-regulating signaling pathway;GO:0006508//proteolysis;GO:0006915//apoptotic process;GO:0006919//activation of cysteine-type endopeptidase activity involved in apoptotic process;GO:0008284//positive regulation of cell population proliferation;GO:0010628//posi…	--
ENSG00000013364	977708	1.0813e+06	2.37337e+06	2.04391e+06	3.04128e+06	1.88572e+06	1.47746e+06	2.32364e+06	0.653269	1.46596e-07	6.00112e-06	MVP	major vault protein [Source:HGNC Symbol;Acc:HGNC:7531]	-	-	-	-	GO:0005576//extracellular region;GO:0005634//nucleus;GO:0005643//nuclear pore;GO:0005737//cytoplasm;GO:0005829//cytosol;GO:0005856//cytoskeleton;GO:0016020//membrane;GO:0034774//secretory granule lumen;GO:0048471//perinuclear region of cytoplasm;GO:0070062//extracellular exosome;GO:1904813//ficolin-1-rich granule lumen	GO:0005515//protein binding;GO:0019901//protein kinase binding;GO:0019903//protein phosphatase binding;GO:0042802//identical protein binding	GO:0015031//protein transport;GO:0031953//negative regulation of protein autophosphorylation;GO:0038127//ERBB signaling pathway;GO:0042059//negative regulation of epidermal growth factor receptor signaling pathway;GO:0051028//mRNA transport;GO:0061099//negative regulation of protein tyrosine kinase activity	--
ENSG00000186340	268030	177402	245598	1.10004e+06	1.53182e+06	746940	230343	1.12627e+06	2.28969	1.56599e-07	6.35284e-06	THBS2	thrombospondin 2 [Source:HGNC Symbol;Acc:HGNC:11786]	Environmental Information Processing;Cellular Processes;Human Diseases;Cellular Processes;Environmental Information Processing;Human Diseases	Signal transduction;Transport and catabolism;Infectious disease: viral;Cellular community - eukaryotes;Signaling molecules and interaction;Infectious disease: parasitic	ko04151//PI3K-Akt signaling pathway;ko04145//Phagosome;ko05165//Human papillomavirus infection;ko04510//Focal adhesion;ko04512//ECM-receptor interaction;ko05144//Malaria	K04659;K04659;K04659;K04659;K04659;K04659	GO:0005576//extracellular region;GO:0005604//basement membrane;GO:0031012//extracellular matrix;GO:0031091//platelet alpha granule;GO:0062023//collagen-containing extracellular matrix;GO:0110165//cellular anatomical entity	GO:0005201//extracellular matrix structural constituent;GO:0005509//calcium ion binding;GO:0005515//protein binding;GO:0008201//heparin binding	GO:0007155//cell adhesion;GO:0016525//negative regulation of angiogenesis;GO:0051965//positive regulation of synapse assembly	--
ENSG00000096060	345396	195009	255544	165330	52820	203430	265316	140527	-0.91687	1.67152e-07	6.66093e-06	FKBP5	FKBP prolyl isomerase 5 [Source:HGNC Symbol;Acc:HGNC:3721]	Organismal Systems	Endocrine system	ko04915//Estrogen signaling pathway	K09571	GO:0005634//nucleus;GO:0005654//nucleoplasm;GO:0005737//cytoplasm;GO:0005829//cytosol;GO:0016020//membrane;GO:0070062//extracellular exosome	GO:0003755//peptidyl-prolyl cis-trans isomerase activity;GO:0005515//protein binding;GO:0005528//FK506 binding;GO:0016853//isomerase activity;GO:0031072//heat shock protein binding	GO:0000413//protein peptidyl-prolyl isomerization;GO:0006457//protein folding;GO:0009617//response to bacterium;GO:0061077//chaperone-mediated protein folding	--
ENSG00000108578	9289537	13797666	1.22522e+06	1.7176e+06	1.43974e+06	1638562	8.10414e+06	1.59863e+06	-2.34182	1.74635e-07	6.8981e-06	BLMH	bleomycin hydrolase [Source:HGNC Symbol;Acc:HGNC:1059]	-	-	-	-	GO:0005634//nucleus;GO:0005737//cytoplasm;GO:0005829//cytosol;GO:0070062//extracellular exosome	GO:0004177//aminopeptidase activity;GO:0004180//carboxypeptidase activity;GO:0004197//cysteine-type endopeptidase activity;GO:0005515//protein binding;GO:0008233//peptidase activity;GO:0008234//cysteine-type peptidase activity;GO:0016787//hydrolase activity;GO:0042802//identical protein binding	GO:0000209//protein polyubiquitination;GO:0006508//proteolysis;GO:0009410//response to xenobiotic stimulus;GO:0009636//response to toxic substance;GO:0043418//homocysteine catabolic process	--
ENSG00000075618	1.30609e+06	1.16933e+06	1.84352e+06	2.96819e+06	3.97421e+06	2.36869e+06	1.43965e+06	3.10369e+06	1.10827	1.93132e-07	7.49719e-06	FSCN1	fascin actin-bundling protein 1 [Source:HGNC Symbol;Acc:HGNC:11148]	Human Diseases	Cancer: overview	ko05206//MicroRNAs in cancer	K23551	GO:0001725//stress fiber;GO:0001726//ruffle;GO:0002102//podosome;GO:0005737//cytoplasm;GO:0005829//cytosol;GO:0005856//cytoskeleton;GO:0005902//microvillus;GO:0005911//cell-cell junction;GO:0005938//cell cortex;GO:0015629//actin cytoskeleton;GO:0030027//lamellipodium;GO:0030054//cell junction;GO:0030175//filopodium;GO:0030426//growth cone;GO:0031253//cell projection membrane;GO:0042995//cell proj…	GO:0003723//RNA binding;GO:0003779//actin binding;GO:0005515//protein binding;GO:0030674//protein-macromolecule adaptor activity;GO:0045296//cadherin binding;GO:0051015//actin filament binding	GO:0007015//actin filament organization;GO:0007043//cell-cell junction assembly;GO:0007163//establishment or maintenance of cell polarity;GO:0010592//positive regulation of lamellipodium assembly;GO:0016477//cell migration;GO:0030035//microspike assembly;GO:0030036//actin cytoskeleton organization;GO:0030046//parallel actin filament bundle assembly;GO:0032534//regulation of microvillus assembly;G…	--
ENSG00000154175	7002915	6463770	2.71643e+06	1.20214e+06	1.11056e+06	4.60185e+06	5.39437e+06	2.30485e+06	-1.22678	2.83982e-07	1.0837e-05	ABI3BP	ABI family member 3 binding protein [Source:HGNC Symbol;Acc:HGNC:17265]	-	-	-	-	GO:0005576//extracellular region;GO:0005614//interstitial matrix;GO:0005615//extracellular space;GO:0031012//extracellular matrix;GO:0062023//collagen-containing extracellular matrix	GO:0005201//extracellular matrix structural constituent;GO:0005515//protein binding;GO:0005518//collagen binding;GO:0005539//glycosaminoglycan binding;GO:0008201//heparin binding	GO:0008285//negative regulation of cell population proliferation;GO:0010811//positive regulation of cell-substrate adhesion;GO:0030198//extracellular matrix organization;GO:1904597//negative regulation of connective tissue replacement involved in inflammatory response wound healing;GO:1905209//positive regulation of cardiocyte differentiation	--
ENSG00000162267	618658	1.32216e+06	470498	205797	185267	509781	803772	300282	-1.42047	2.87132e-07	1.08652e-05	ITIH3	inter-alpha-trypsin inhibitor heavy chain 3 [Source:HGNC Symbol;Acc:HGNC:6168]	-	-	-	-	GO:0005576//extracellular region;GO:0031089//platelet dense granule lumen;GO:0070062//extracellular exosome	GO:0004866//endopeptidase inhibitor activity;GO:0004867//serine-type endopeptidase inhibitor activity;GO:0005515//protein binding;GO:0030414//peptidase inhibitor activity	GO:0010466//negative regulation of peptidase activity;GO:0010951//negative regulation of endopeptidase activity;GO:0030212//hyaluronan metabolic process	--
ENSG00000078098	149347	260382	489028	1.9567e+06	3.43256e+06	722123	299586	2.03713e+06	2.7655	2.96874e-07	1.11402e-05	FAP	fibroblast activation protein alpha [Source:HGNC Symbol;Acc:HGNC:3590]	-	-	-	-	GO:0005576//extracellular region;GO:0005615//extracellular space;GO:0005737//cytoplasm;GO:0005886//plasma membrane;GO:0005925//focal adhesion;GO:0009986//cell surface;GO:0016020//membrane;GO:0016021//integral component of membrane;GO:0030027//lamellipodium;GO:0030054//cell junction;GO:0031258//lamellipodium membrane;GO:0032587//ruffle membrane;GO:0042995//cell projection;GO:0045177//apical part o…	GO:0002020//protease binding;GO:0004175//endopeptidase activity;GO:0004252//serine-type endopeptidase activity;GO:0005178//integrin binding;GO:0005515//protein binding;GO:0008233//peptidase activity;GO:0008236//serine-type peptidase activity;GO:0008239//dipeptidyl-peptidase activity;GO:0016787//hydrolase activity;GO:0042802//identical protein binding;GO:0042803//protein homodimerization activity	GO:0001525//angiogenesis;GO:0006508//proteolysis;GO:0006915//apoptotic process;GO:0007155//cell adhesion;GO:0010710//regulation of collagen catabolic process;GO:0010716//negative regulation of extracellular matrix disassembly;GO:0043542//endothelial cell migration;GO:0051603//proteolysis involved in cellular protein catabolic process;GO:0051726//regulation of cell cycle;GO:0051917//regulation of …	--
ENSG00000183160	291343	260443	337715	504152	747017	583630	296500	611600	1.04455	3.23689e-07	1.19768e-05	TMEM119	transmembrane protein 119 [Source:HGNC Symbol;Acc:HGNC:27884]	-	-	-	-	GO:0005737//cytoplasm;GO:0005783//endoplasmic reticulum;GO:0005789//endoplasmic reticulum membrane;GO:0005886//plasma membrane;GO:0016020//membrane;GO:0016021//integral component of membrane	GO:0003674//molecular_function	GO:0001503//ossification;GO:0001649//osteoblast differentiation;GO:0001934//positive regulation of protein phosphorylation;GO:0001958//endochondral ossification;GO:0007283//spermatogenesis;GO:0010628//positive regulation of gene expression;GO:0010832//negative regulation of myotube differentiation;GO:0030154//cell differentiation;GO:0030501//positive regulation of bone mineralization;GO:0031214//…	--
ENSG00000166401	401839	639293	377756	164767	122422	642869	472963	310019	-0.609368	3.24489e-07	1.19768e-05	SERPINB8	serpin family B member 8 [Source:HGNC Symbol;Acc:HGNC:8952]	-	-	-	-	GO:0005615//extracellular space;GO:0005737//cytoplasm;GO:0005829//cytosol;GO:0062023//collagen-containing extracellular matrix;GO:0070062//extracellular exosome	GO:0004867//serine-type endopeptidase inhibitor activity;GO:0005515//protein binding;GO:0030414//peptidase inhibitor activity	GO:0010466//negative regulation of peptidase activity;GO:0010951//negative regulation of endopeptidase activity;GO:0090136//epithelial cell-cell adhesion	--
ENSG00000188536	1373390592	777620352	267220704	362588224	148912816	297993184	806077216	269831408	-1.57886	3.48867e-07	1.27719e-05	HBA2	hemoglobin subunit alpha 2 [Source:HGNC Symbol;Acc:HGNC:4824]	Human Diseases;Human Diseases	Infectious disease: parasitic;Infectious disease: parasitic	ko05143//African trypanosomiasis;ko05144//Malaria	K13822;K13822	GO:0005576//extracellular region;GO:0005615//extracellular space;GO:0005829//cytosol;GO:0005833//hemoglobin complex;GO:0016020//membrane;GO:0022627//cytosolic small ribosomal subunit;GO:0031838//haptoglobin-hemoglobin complex;GO:0070062//extracellular exosome;GO:0071682//endocytic vesicle lumen;GO:0072562//blood microparticle	GO:0004601//peroxidase activity;GO:0005344//oxygen carrier activity;GO:0005506//iron ion binding;GO:0005515//protein binding;GO:0019825//oxygen binding;GO:0020037//heme binding;GO:0031720//haptoglobin binding;GO:0043177//organic acid binding;GO:0046872//metal ion binding	GO:0010942//positive regulation of cell death;GO:0015670//carbon dioxide transport;GO:0015671//oxygen transport;GO:0030185//nitric oxide transport;GO:0042542//response to hydrogen peroxide;GO:0042744//hydrogen peroxide catabolic process;GO:0098869//cellular oxidant detoxification	--
ENSG00000206172	1373390592	777620352	267220704	362588224	148912816	297993184	806077216	269831408	-1.57886	3.48867e-07	1.27719e-05	HBA1	hemoglobin subunit alpha 1 [Source:HGNC Symbol;Acc:HGNC:4823]	Human Diseases;Human Diseases	Infectious disease: parasitic;Infectious disease: parasitic	ko05143//African trypanosomiasis;ko05144//Malaria	K13822;K13822	GO:0005576//extracellular region;GO:0005615//extracellular space;GO:0005829//cytosol;GO:0005833//hemoglobin complex;GO:0016020//membrane;GO:0022627//cytosolic small ribosomal subunit;GO:0031838//haptoglobin-hemoglobin complex;GO:0070062//extracellular exosome;GO:0071682//endocytic vesicle lumen;GO:0072562//blood microparticle	GO:0004601//peroxidase activity;GO:0005344//oxygen carrier activity;GO:0005506//iron ion binding;GO:0005515//protein binding;GO:0019825//oxygen binding;GO:0020037//heme binding;GO:0031720//haptoglobin binding;GO:0043177//organic acid binding;GO:0046872//metal ion binding	GO:0010942//positive regulation of cell death;GO:0015670//carbon dioxide transport;GO:0015671//oxygen transport;GO:0030185//nitric oxide transport;GO:0042542//response to hydrogen peroxide;GO:0042744//hydrogen peroxide catabolic process;GO:0098869//cellular oxidant detoxification	--
ENSG00000122786	1.48916e+06	1.4699e+06	2.41215e+06	4611959	7975359	4279444	1790402	5622254	1.65087	3.73766e-07	1.35731e-05	CALD1	caldesmon 1 [Source:HGNC Symbol;Acc:HGNC:1441]	Organismal Systems	Circulatory system	ko04270//Vascular smooth muscle contraction	K12327	GO:0005737//cytoplasm;GO:0005829//cytosol;GO:0005856//cytoskeleton;GO:0005886//plasma membrane;GO:0015629//actin cytoskeleton;GO:0016020//membrane;GO:0030016//myofibril;GO:0030478//actin cap	GO:0003779//actin binding;GO:0005515//protein binding;GO:0005516//calmodulin binding;GO:0005523//tropomyosin binding;GO:0008092//cytoskeletal protein binding;GO:0017022//myosin binding;GO:0045296//cadherin binding	GO:0001525//angiogenesis;GO:0006936//muscle contraction;GO:0051017//actin filament bundle assembly	--
ENSG00000072210	1.92845e+06	2751467	1.16815e+06	1.24648e+06	1.03643e+06	1.07269e+06	1.94936e+06	1.11853e+06	-0.80139	4.2541e-07	1.5325e-05	ALDH3A2	aldehyde dehydrogenase 3 family member A2 [Source:HGNC Symbol;Acc:HGNC:403]	Metabolism;Human Diseases;Metabolism;Metabolism;Metabolism;Metabolism;Metabolism;Metabolism;Metabolism;Metabolism;Metabolism;Metabolism;Metabolism;Metabolism	Global and overview maps;Endocrine and metabolic disease;Carbohydrate metabolism;Amino acid metabolism;Lipid metabolism;Carbohydrate metabolism;Amino acid metabolism;Amino acid metabolism;Amino acid metabolism;Lipid metabolism;Metabolism of other amino acids;Amino acid metabolism;Metabolism of cofactors and vitamins;Carbohydrate metabolism	ko01100//Metabolic pathways;ko04936//Alcoholic liver disease;ko00010//Glycolysis / Gluconeogenesis;ko00280//Valine, leucine and isoleucine degradation;ko00071//Fatty acid degradation;ko00620//Pyruvate metabolism;ko00330//Arginine and proline metabolism;ko00310//Lysine degradation;ko00380//Tryptophan metabolism;ko00561//Glycerolipid metabolism;ko00410//beta-Alanine metabolism;ko00340//Histidine me…	K00128;K00128;K00128;K00128;K00128;K00128;K00128;K00128;K00128;K00128;K00128;K00128;K00128;K00128	GO:0005737//cytoplasm;GO:0005777//peroxisome;GO:0005778//peroxisomal membrane;GO:0005783//endoplasmic reticulum;GO:0005789//endoplasmic reticulum membrane;GO:0005829//cytosol;GO:0016020//membrane;GO:0016021//integral component of membrane;GO:0043231//intracellular membrane-bounded organelle	GO:0004029//aldehyde dehydrogenase (NAD+) activity;GO:0005515//protein binding;GO:0016491//oxidoreductase activity;GO:0016620//oxidoreductase activity, acting on the aldehyde or oxo group of donors, NAD or NADP as acceptor;GO:0042803//protein homodimerization activity;GO:0043878//glyceraldehyde-3-phosphate dehydrogenase (NAD+) (non-phosphorylating) activity;GO:0046577//long-chain-alcohol oxidase …	GO:0006081//cellular aldehyde metabolic process;GO:0006629//lipid metabolic process;GO:0006631//fatty acid metabolic process;GO:0006714//sesquiterpenoid metabolic process;GO:0007417//central nervous system development;GO:0007422//peripheral nervous system development;GO:0008544//epidermis development;GO:0033306//phytol metabolic process;GO:0046458//hexadecanal metabolic process	--
ENSG00000198848	632138	2.92238e+06	1.06258e+06	260659	37669.8	393885	1.53903e+06	230738	-2.7377	4.67739e-07	1.67161e-05	CES1	carboxylesterase 1 [Source:HGNC Symbol;Acc:HGNC:1863]	Metabolism	Xenobiotics biodegradation and metabolism	ko00983//Drug metabolism - other enzymes	K01044	GO:0005737//cytoplasm;GO:0005783//endoplasmic reticulum;GO:0005788//endoplasmic reticulum lumen;GO:0005811//lipid droplet;GO:0005829//cytosol	GO:0004771//sterol esterase activity;GO:0005515//protein binding;GO:0016787//hydrolase activity;GO:0047374//methylumbelliferyl-acetate deacetylase activity;GO:0052689//carboxylic ester hydrolase activity;GO:0080030//methyl indole-3-acetate esterase activity	GO:0006629//lipid metabolic process;GO:0006695//cholesterol biosynthetic process;GO:0008203//cholesterol metabolic process;GO:0009636//response to toxic substance;GO:0010875//positive regulation of cholesterol efflux;GO:0010887//negative regulation of cholesterol storage;GO:0016042//lipid catabolic process;GO:0030855//epithelial cell differentiation;GO:0042632//cholesterol homeostasis;GO:0043691/…	--
ENSG00000135069	1.77502e+06	1.90053e+06	697534	1.17449e+06	641540	548380	1.45769e+06	788137	-0.88717	6.04337e-07	2.12604e-05	PSAT1	phosphoserine aminotransferase 1 [Source:HGNC Symbol;Acc:HGNC:19129]	Metabolism;Metabolism;Metabolism;Metabolism;Metabolism;Metabolism	Global and overview maps;Global and overview maps;Global and overview maps;Amino acid metabolism;Amino acid metabolism;Metabolism of cofactors and vitamins	ko01100//Metabolic pathways;ko01200//Carbon metabolism;ko01230//Biosynthesis of amino acids;ko00270//Cysteine and methionine metabolism;ko00260//Glycine, serine and threonine metabolism;ko00750//Vitamin B6 metabolism	K00831;K00831;K00831;K00831;K00831;K00831	GO:0005737//cytoplasm;GO:0005829//cytosol;GO:0070062//extracellular exosome	GO:0003824//catalytic activity;GO:0004648//O-phospho-L-serine:2-oxoglutarate aminotransferase activity;GO:0005515//protein binding;GO:0008483//transaminase activity;GO:0016740//transferase activity;GO:0030170//pyridoxal phosphate binding;GO:0042802//identical protein binding	GO:0006564//L-serine biosynthetic process;GO:0008615//pyridoxine biosynthetic process;GO:0008652//cellular amino acid biosynthetic process	--
ENSG00000050405	1.15674e+06	1.11331e+06	1.69985e+06	1.69758e+06	3.42849e+06	2190310	1.3233e+06	2.43879e+06	0.88203	6.5674e-07	2.29248e-05	LIMA1	LIM domain and actin binding 1 [Source:HGNC Symbol;Acc:HGNC:24636]	-	-	-	-	GO:0001725//stress fiber;GO:0001726//ruffle;GO:0005737//cytoplasm;GO:0005829//cytosol;GO:0005856//cytoskeleton;GO:0005886//plasma membrane;GO:0005903//brush border;GO:0005925//focal adhesion;GO:0015629//actin cytoskeleton;GO:0016020//membrane;GO:0030054//cell junction;GO:0031526//brush border membrane;GO:0032154//cleavage furrow	GO:0003779//actin binding;GO:0003785//actin monomer binding;GO:0005515//protein binding;GO:0045296//cadherin binding;GO:0046872//metal ion binding;GO:0051015//actin filament binding	GO:0006629//lipid metabolic process;GO:0008202//steroid metabolic process;GO:0008203//cholesterol metabolic process;GO:0016477//cell migration;GO:0030299//intestinal cholesterol absorption;GO:0030835//negative regulation of actin filament depolymerization;GO:0031529//ruffle organization;GO:0042632//cholesterol homeostasis;GO:0051017//actin filament bundle assembly	--
ENSG00000154380	208871	183164	396892	708805	1.22279e+06	587676	262976	839758	1.67504	7.39196e-07	2.56046e-05	ENAH	ENAH actin regulator [Source:HGNC Symbol;Acc:HGNC:18271]	Cellular Processes;Environmental Information Processing;Organismal Systems	Cell motility;Signal transduction;Development and regeneration	ko04810//Regulation of actin cytoskeleton;ko04015//Rap1 signaling pathway;ko04360//Axon guidance	K05746;K05746;K05746	GO:0005737//cytoplasm;GO:0005829//cytosol;GO:0005856//cytoskeleton;GO:0005886//plasma membrane;GO:0005925//focal adhesion;GO:0030027//lamellipodium;GO:0030054//cell junction;GO:0030175//filopodium;GO:0042995//cell projection;GO:0045202//synapse	GO:0003779//actin binding;GO:0005515//protein binding;GO:0005522//profilin binding;GO:0017124//SH3 domain binding;GO:0050699//WW domain binding	GO:0007411//axon guidance;GO:0008154//actin polymerization or depolymerization;GO:0070358//actin polymerization-dependent cell motility	--
ENSG00000095303	316880	473854	249728	190265	196295	128351	346821	171637	-1.01483	7.67887e-07	2.63954e-05	PTGS1	prostaglandin-endoperoxide synthase 1 [Source:HGNC Symbol;Acc:HGNC:9604]	Metabolism;Organismal Systems;Organismal Systems;Metabolism;Organismal Systems	Global and overview maps;Immune system;Nervous system;Lipid metabolism;Endocrine system	ko01100//Metabolic pathways;ko04611//Platelet activation;ko04726//Serotonergic synapse;ko00590//Arachidonic acid metabolism;ko04923//Regulation of lipolysis in adipocytes	K00509;K00509;K00509;K00509;K00509	GO:0001750//photoreceptor outer segment;GO:0005737//cytoplasm;GO:0005783//endoplasmic reticulum;GO:0005789//endoplasmic reticulum membrane;GO:0005794//Golgi apparatus;GO:0016020//membrane;GO:0043005//neuron projection;GO:0043231//intracellular membrane-bounded organelle;GO:0070062//extracellular exosome	GO:0004601//peroxidase activity;GO:0004666//prostaglandin-endoperoxide synthase activity;GO:0005515//protein binding;GO:0016491//oxidoreductase activity;GO:0016702//oxidoreductase activity, acting on single donors with incorporation of molecular oxygen, incorporation of two atoms of oxygen;GO:0020037//heme binding;GO:0046872//metal ion binding;GO:0051213//dioxygenase activity	GO:0001516//prostaglandin biosynthetic process;GO:0006629//lipid metabolic process;GO:0006631//fatty acid metabolic process;GO:0006633//fatty acid biosynthetic process;GO:0006693//prostaglandin metabolic process;GO:0006954//inflammatory response;GO:0006979//response to oxidative stress;GO:0008217//regulation of blood pressure;GO:0019371//cyclooxygenase pathway;GO:0042127//regulation of cell popul…	--
ENSG00000182827	150294	261341	300095	461331	601401	351555	237243	471429	0.990674	8.21805e-07	2.80348e-05	ACBD3	acyl-CoA binding domain containing 3 [Source:HGNC Symbol;Acc:HGNC:15453]	Human Diseases	Infectious disease: bacterial	ko05132//Salmonella infection	K23935	GO:0000139//Golgi membrane;GO:0005739//mitochondrion;GO:0005794//Golgi apparatus;GO:0016020//membrane	GO:0000062//fatty-acyl-CoA binding;GO:0005515//protein binding;GO:0034237//protein kinase A regulatory subunit binding	GO:0006629//lipid metabolic process;GO:0006694//steroid biosynthetic process	--
ENSG00000113140	108983	411289	458807	3.49151e+06	4.60115e+06	1.10517e+06	326360	3.06594e+06	3.2318	1.28994e-06	4.33478e-05	SPARC	secreted protein acidic and cysteine rich [Source:HGNC Symbol;Acc:HGNC:11219]	-	-	-	-	GO:0005576//extracellular region;GO:0005604//basement membrane;GO:0005615//extracellular space;GO:0005737//cytoplasm;GO:0005886//plasma membrane;GO:0009986//cell surface;GO:0016020//membrane;GO:0016363//nuclear matrix;GO:0031091//platelet alpha granule;GO:0031092//platelet alpha granule membrane;GO:0031093//platelet alpha granule lumen;GO:0043231//intracellular membrane-bounded organelle;GO:00620…	GO:0005201//extracellular matrix structural constituent;GO:0005509//calcium ion binding;GO:0005515//protein binding;GO:0005518//collagen binding;GO:0046872//metal ion binding;GO:0050840//extracellular matrix binding	GO:0001937//negative regulation of endothelial cell proliferation;GO:0010595//positive regulation of endothelial cell migration;GO:0016525//negative regulation of angiogenesis;GO:0022604//regulation of cell morphogenesis;GO:0048856//anatomical structure development	--
ENSG00000165953	488866	338766	60603	30436.2	39054.2	82886.9	296078	50792.4	-2.54329	1.54274e-06	5.14589e-05	SERPINA12	serpin family A member 12 [Source:HGNC Symbol;Acc:HGNC:18359]	-	-	-	-	GO:0005576//extracellular region;GO:0005615//extracellular space;GO:0005886//plasma membrane	GO:0004867//serine-type endopeptidase inhibitor activity;GO:0030414//peptidase inhibitor activity	GO:0010466//negative regulation of peptidase activity;GO:0010951//negative regulation of endopeptidase activity;GO:0014068//positive regulation of phosphatidylinositol 3-kinase signaling;GO:0045721//negative regulation of gluconeogenesis;GO:0046628//positive regulation of insulin receptor signaling pathway;GO:0051055//negative regulation of lipid biosynthetic process;GO:0090181//regulation of cho…	--
ENSG00000105664	159262	363381	913384	3497071	5560169	3.35218e+06	478676	4.13647e+06	3.11128	1.62011e-06	5.36424e-05	COMP	cartilage oligomeric matrix protein [Source:HGNC Symbol;Acc:HGNC:2227]	Environmental Information Processing;Cellular Processes;Human Diseases;Cellular Processes;Environmental Information Processing;Human Diseases	Signal transduction;Transport and catabolism;Infectious disease: viral;Cellular community - eukaryotes;Signaling molecules and interaction;Infectious disease: parasitic	ko04151//PI3K-Akt signaling pathway;ko04145//Phagosome;ko05165//Human papillomavirus infection;ko04510//Focal adhesion;ko04512//ECM-receptor interaction;ko05144//Malaria	K04659;K04659;K04659;K04659;K04659;K04659	GO:0005576//extracellular region;GO:0005615//extracellular space;GO:0031012//extracellular matrix;GO:0032991//protein-containing complex;GO:0062023//collagen-containing extracellular matrix;GO:0070062//extracellular exosome	GO:0002020//protease binding;GO:0005178//integrin binding;GO:0005201//extracellular matrix structural constituent;GO:0005509//calcium ion binding;GO:0005515//protein binding;GO:0005518//collagen binding;GO:0008201//heparin binding;GO:0036122//BMP binding;GO:0043394//proteoglycan binding;GO:0043395//heparan sulfate proteoglycan binding	GO:0001501//skeletal system development;GO:0001503//ossification;GO:0002063//chondrocyte development;GO:0003416//endochondral bone growth;GO:0003417//growth plate cartilage development;GO:0006915//apoptotic process;GO:0006986//response to unfolded protein;GO:0007155//cell adhesion;GO:0007596//blood coagulation;GO:0009306//protein secretion;GO:0009887//animal organ morphogenesis;GO:0010259//multic…	--
ENSG00000149591	9161744	7761855	5640429	11132784	9632925	16902114	7.52134e+06	12555941	0.739308	1.66719e-06	5.47982e-05	TAGLN	transgelin [Source:HGNC Symbol;Acc:HGNC:11553]	-	-	-	-	GO:0005737//cytoplasm;GO:0005856//cytoskeleton	GO:0003779//actin binding;GO:0005515//protein binding;GO:0051015//actin filament binding	GO:0007517//muscle organ development;GO:0030855//epithelial cell differentiation	--
ENSG00000129009	217968	572791	332526	1083554	1.0251e+06	746807	374429	951821	1.346	1.7323e-06	5.65256e-05	ISLR	immunoglobulin superfamily containing leucine rich repeat [Source:HGNC Symbol;Acc:HGNC:6133]	-	-	-	-	GO:0005576//extracellular region;GO:0031093//platelet alpha granule lumen;GO:0070062//extracellular exosome	GO:0005515//protein binding	GO:0007155//cell adhesion	--
ENSG00000074695	439328	335288	776521	1.34418e+06	2492348	936286	517046	1.59094e+06	1.62151	1.82932e-06	5.92621e-05	LMAN1	lectin, mannose binding 1 [Source:HGNC Symbol;Acc:HGNC:6631]	Genetic Information Processing	Folding, sorting and degradation	ko04141//Protein processing in endoplasmic reticulum	K10080	GO:0000139//Golgi membrane;GO:0005783//endoplasmic reticulum;GO:0005789//endoplasmic reticulum membrane;GO:0005793//endoplasmic reticulum-Golgi intermediate compartment;GO:0005794//Golgi apparatus;GO:0012507//ER to Golgi transport vesicle membrane;GO:0016020//membrane;GO:0016021//integral component of membrane;GO:0030017//sarcomere;GO:0030134//COPII-coated ER to Golgi transport vesicle;GO:0033116…	GO:0005515//protein binding;GO:0005537//mannose binding;GO:0030246//carbohydrate binding;GO:0046872//metal ion binding;GO:0051082//unfolded protein binding	GO:0006457//protein folding;GO:0006888//endoplasmic reticulum to Golgi vesicle-mediated transport;GO:0007029//endoplasmic reticulum organization;GO:0007030//Golgi organization;GO:0007596//blood coagulation;GO:0010638//positive regulation of organelle organization;GO:0015031//protein transport;GO:0016192//vesicle-mediated transport;GO:1903215//negative regulation of protein targeting to mitochondr…	--
ENSG00000166634	587076	458259	134845	126629	155212	103288	393393	128376	-1.6156	1.87869e-06	6.02421e-05	SERPINB12	serpin family B member 12 [Source:HGNC Symbol;Acc:HGNC:14220]	-	-	-	-	GO:0001533//cornified envelope;GO:0005615//extracellular space;GO:0005737//cytoplasm;GO:0005886//plasma membrane;GO:0062023//collagen-containing extracellular matrix;GO:0101003//ficolin-1-rich granule membrane	GO:0004867//serine-type endopeptidase inhibitor activity;GO:0019899//enzyme binding;GO:0030414//peptidase inhibitor activity	GO:0002244//hematopoietic progenitor cell differentiation;GO:0010466//negative regulation of peptidase activity;GO:0010951//negative regulation of endopeptidase activity;GO:0042177//negative regulation of protein catabolic process	--
ENSG00000122884	155939	174033	478472	1.18713e+06	1.61727e+06	385610	269481	1.06334e+06	1.98034	2.11488e-06	6.65965e-05	P4HA1	prolyl 4-hydroxylase subunit alpha 1 [Source:HGNC Symbol;Acc:HGNC:8546]	Metabolism;Metabolism	Global and overview maps;Amino acid metabolism	ko01100//Metabolic pathways;ko00330//Arginine and proline metabolism	K00472;K00472	GO:0005581//collagen trimer;GO:0005739//mitochondrion;GO:0005783//endoplasmic reticulum;GO:0005788//endoplasmic reticulum lumen;GO:0016020//membrane;GO:0016222//procollagen-proline 4-dioxygenase complex;GO:0043231//intracellular membrane-bounded organelle	GO:0004656//procollagen-proline 4-dioxygenase activity;GO:0005506//iron ion binding;GO:0005515//protein binding;GO:0016491//oxidoreductase activity;GO:0016705//oxidoreductase activity, acting on paired donors, with incorporation or reduction of molecular oxygen;GO:0031418//L-ascorbic acid binding;GO:0042802//identical protein binding;GO:0046872//metal ion binding;GO:0051213//dioxygenase activity	GO:0018401//peptidyl-proline hydroxylation to 4-hydroxy-L-proline;GO:0019511//peptidyl-proline hydroxylation;GO:0030199//collagen fibril organization	--
ENSG00000137563	2.39043e+06	3.1739e+06	686461	777838	806251	851895	2.0836e+06	811995	-1.35953	2.84968e-06	8.84975e-05	GGH	gamma-glutamyl hydrolase [Source:HGNC Symbol;Acc:HGNC:4248]	Metabolism;Human Diseases	Metabolism of cofactors and vitamins;Drug resistance: antineoplastic	ko00790//Folate biosynthesis;ko01523//Antifolate resistance	K01307;K01307	GO:0005576//extracellular region;GO:0005615//extracellular space;GO:0005634//nucleus;GO:0005764//lysosome;GO:0005773//vacuole;GO:0035578//azurophil granule lumen;GO:0035580//specific granule lumen;GO:0042470//melanosome;GO:0070062//extracellular exosome;GO:0110165//cellular anatomical entity;GO:1904724//tertiary granule lumen	GO:0005515//protein binding;GO:0008238//exopeptidase activity;GO:0008242//omega peptidase activity;GO:0016787//hydrolase activity;GO:0034722//gamma-glutamyl-peptidase activity	GO:0006508//proteolysis;GO:0046900//tetrahydrofolylpolyglutamate metabolic process	--
ENSG00000108784	325854	559510	300029	823530	1.29498e+06	707026	395131	941846	1.25316	3.14956e-06	9.68086e-05	NAGLU	N-acetyl-alpha-glucosaminidase [Source:HGNC Symbol;Acc:HGNC:7632]	Metabolism;Cellular Processes;Metabolism	Global and overview maps;Transport and catabolism;Glycan biosynthesis and metabolism	ko01100//Metabolic pathways;ko04142//Lysosome;ko00531//Glycosaminoglycan degradation	K01205;K01205;K01205	GO:0005764//lysosome;GO:0043202//lysosomal lumen;GO:0070062//extracellular exosome	GO:0004561//alpha-N-acetylglucosaminidase activity;GO:0016787//hydrolase activity;GO:0016798//hydrolase activity, acting on glycosyl bonds	GO:0006027//glycosaminoglycan catabolic process;GO:0007040//lysosome organization;GO:0007399//nervous system development;GO:0008152//metabolic process;GO:0021680//cerebellar Purkinje cell layer development;GO:0042474//middle ear morphogenesis;GO:0045475//locomotor rhythm;GO:0046548//retinal rod cell development;GO:0060119//inner ear receptor cell development;GO:1901135//carbohydrate derivative me…	--
ENSG00000157766	129421	234832	1110153	4.11714e+06	6.96993e+06	2958242	491469	4.68177e+06	3.25188	3.49517e-06	0.000106343	ACAN	aggrecan [Source:HGNC Symbol;Acc:HGNC:319]	-	-	-	-	GO:0005576//extracellular region;GO:0005604//basement membrane;GO:0005796//Golgi lumen;GO:0012505//endomembrane system;GO:0031012//extracellular matrix;GO:0043202//lysosomal lumen;GO:0062023//collagen-containing extracellular matrix;GO:0098966//perisynaptic extracellular matrix;GO:0098978//glutamatergic synapse;GO:0098982//GABA-ergic synapse	GO:0005201//extracellular matrix structural constituent;GO:0005509//calcium ion binding;GO:0005515//protein binding;GO:0005540//hyaluronic acid binding;GO:0030021//extracellular matrix structural constituent conferring compression resistance;GO:0030246//carbohydrate binding;GO:0046872//metal ion binding	GO:0001501//skeletal system development;GO:0001502//cartilage condensation;GO:0002063//chondrocyte development;GO:0006024//glycosaminoglycan biosynthetic process;GO:0006027//glycosaminoglycan catabolic process;GO:0006508//proteolysis;GO:0007155//cell adhesion;GO:0007417//central nervous system development;GO:0007507//heart development;GO:0030166//proteoglycan biosynthetic process;GO:0030199//coll…	--
ENSG00000005381	3.6233e+06	605337	4.73665e+06	326746	235225	401887	2.98843e+06	321286	-3.21746	4.23897e-06	0.000126411	MPO	myeloperoxidase [Source:HGNC Symbol;Acc:HGNC:7218]	Organismal Systems;Cellular Processes;Human Diseases;Metabolism;Human Diseases	Immune system;Transport and catabolism;Cancer: overview;Xenobiotics biodegradation and metabolism;Cancer: specific types	ko04613//Neutrophil extracellular trap formation;ko04145//Phagosome;ko05202//Transcriptional misregulation in cancer;ko00983//Drug metabolism - other enzymes;ko05221//Acute myeloid leukemia	K10789;K10789;K10789;K10789;K10789	GO:0005576//extracellular region;GO:0005615//extracellular space;GO:0005634//nucleus;GO:0005654//nucleoplasm;GO:0005764//lysosome;GO:0030141//secretory granule;GO:0035578//azurophil granule lumen;GO:0042582//azurophil granule;GO:0043231//intracellular membrane-bounded organelle;GO:0070062//extracellular exosome;GO:0097013//phagocytic vesicle lumen	GO:0003682//chromatin binding;GO:0004601//peroxidase activity;GO:0005515//protein binding;GO:0008201//heparin binding;GO:0016491//oxidoreductase activity;GO:0020037//heme binding;GO:0046872//metal ion binding	GO:0001878//response to yeast;GO:0002149//hypochlorous acid biosynthetic process;GO:0002679//respiratory burst involved in defense response;GO:0006952//defense response;GO:0006979//response to oxidative stress;GO:0007568//aging;GO:0009612//response to mechanical stimulus;GO:0019430//removal of superoxide radicals;GO:0032094//response to food;GO:0032496//response to lipopolysaccharide;GO:0034374//…	--
ENSG00000262655	307305	483638	692017	1.70234e+06	2.60199e+06	1.407e+06	494320	1.90378e+06	1.94535	4.34905e-06	0.000128841	SPON1	spondin 1 [Source:HGNC Symbol;Acc:HGNC:11252]	-	-	-	-	GO:0005576//extracellular region;GO:0005615//extracellular space;GO:0005788//endoplasmic reticulum lumen;GO:0031012//extracellular matrix;GO:0062023//collagen-containing extracellular matrix	GO:0005201//extracellular matrix structural constituent;GO:0005515//protein binding;GO:0046872//metal ion binding;GO:0050693//LBD domain binding	GO:0007155//cell adhesion;GO:0010954//positive regulation of protein processing;GO:0032092//positive regulation of protein binding;GO:1902430//negative regulation of amyloid-beta formation;GO:1902993//positive regulation of amyloid precursor protein catabolic process	--
ENSG00000261150	496338	3.01981e+06	854755	1.11259e+06	248802	206868	1.45697e+06	522755	-1.47876	4.38866e-06	0.000129164	EPPK1	epiplakin 1 [Source:HGNC Symbol;Acc:HGNC:15577]	-	-	-	-	GO:0005737//cytoplasm;GO:0005856//cytoskeleton;GO:0005882//intermediate filament;GO:0005886//plasma membrane;GO:0005923//bicellular tight junction;GO:0016020//membrane;GO:0016323//basolateral plasma membrane;GO:0016327//apicolateral plasma membrane;GO:0030054//cell junction;GO:0030056//hemidesmosome;GO:0042995//cell projection;GO:0045095//keratin filament;GO:0045111//intermediate filament cytoske…	GO:0003723//RNA binding;GO:0005198//structural molecule activity;GO:0019215//intermediate filament binding;GO:1990254//keratin filament binding	GO:0010839//negative regulation of keratinocyte proliferation;GO:0030336//negative regulation of cell migration;GO:0042060//wound healing;GO:0045104//intermediate filament cytoskeleton organization;GO:0045109//intermediate filament organization;GO:0045110//intermediate filament bundle assembly;GO:0050680//negative regulation of epithelial cell proliferation;GO:0051548//negative regulation of kera…	--
ENSG00000069849	3.94835e+06	3.00749e+06	2324298	1.88098e+06	1.71203e+06	2257143	3.09338e+06	1.95005e+06	-0.665672	4.78591e-06	0.000139038	ATP1B3	ATPase Na+/K+ transporting subunit beta 3 [Source:HGNC Symbol;Acc:HGNC:806]	Environmental Information Processing;Environmental Information Processing;Organismal Systems;Organismal Systems;Organismal Systems;Organismal Systems;Organismal Systems;Organismal Systems;Organismal Systems;Organismal Systems;Organismal Systems;Organismal Systems;Organismal Systems;Organismal Systems;Organismal Systems;Organismal Systems;Organismal Systems;Organismal Systems	Signal transduction;Signal transduction;Circulatory system;Endocrine system;Digestive system;Circulatory system;Digestive system;Endocrine system;Digestive system;Endocrine system;Digestive system;Excretory system;Endocrine system;Digestive system;Digestive system;Excretory system;Excretory system;Digestive system	ko04024//cAMP signaling pathway;ko04022//cGMP-PKG signaling pathway;ko04261//Adrenergic signaling in cardiomyocytes;ko04919//Thyroid hormone signaling pathway;ko04974//Protein digestion and absorption;ko04260//Cardiac muscle contraction;ko04972//Pancreatic secretion;ko04925//Aldosterone synthesis and secretion;ko04970//Salivary secretion;ko04918//Thyroid hormone synthesis;ko04971//Gastric acid se…	K01540;K01540;K01540;K01540;K01540;K01540;K01540;K01540;K01540;K01540;K01540;K01540;K01540;K01540;K01540;K01540;K01540;K01540	GO:0005737//cytoplasm;GO:0005886//plasma membrane;GO:0005890//sodium:potassium-exchanging ATPase complex;GO:0016020//membrane;GO:0016021//integral component of membrane;GO:0016323//basolateral plasma membrane;GO:0016324//apical plasma membrane;GO:0036126//sperm flagellum;GO:0042470//melanosome;GO:0070062//extracellular exosome	GO:0001671//ATPase activator activity;GO:0005515//protein binding;GO:0030674//protein-macromolecule adaptor activity;GO:0051117//ATPase binding	GO:0006811//ion transport;GO:0006813//potassium ion transport;GO:0006814//sodium ion transport;GO:0006883//cellular sodium ion homeostasis;GO:0030007//cellular potassium ion homeostasis;GO:0032781//positive regulation of ATPase activity;GO:0035725//sodium ion transmembrane transport;GO:0036376//sodium ion export across plasma membrane;GO:0050821//protein stabilization;GO:0071805//potassium ion tr…	--
ENSG00000088882	98365.7	91700.1	378782	1.74787e+06	2.08547e+06	1.15376e+06	189616	1.66237e+06	3.13209	5.05194e-06	0.000145826	CPXM1	carboxypeptidase X, M14 family member 1 [Source:HGNC Symbol;Acc:HGNC:15771]	-	-	-	-	GO:0005576//extracellular region;GO:0005615//extracellular space	GO:0004180//carboxypeptidase activity;GO:0004181//metallocarboxypeptidase activity;GO:0008233//peptidase activity;GO:0008237//metallopeptidase activity;GO:0008270//zinc ion binding;GO:0016787//hydrolase activity;GO:0046872//metal ion binding	GO:0006508//proteolysis;GO:0006518//peptide metabolic process;GO:0016485//protein processing	--
ENSG00000183801	6340448	7.61021e+06	1.5113e+06	1.1867e+06	377944	3.4745e+06	5.15398e+06	1.67971e+06	-1.61747	5.91119e-06	0.000168469	OLFML1	olfactomedin like 1 [Source:HGNC Symbol;Acc:HGNC:24473]	-	-	-	-	GO:0005576//extracellular region;GO:0005615//extracellular space	-	GO:0007165//signal transduction	--
ENSG00000154096	267773	769912	1219948	1.51766e+06	2.22751e+06	1.75343e+06	752544	1.83287e+06	1.28425	6.78112e-06	0.000192046	THY1	Thy-1 cell surface antigen [Source:HGNC Symbol;Acc:HGNC:11801]	Organismal Systems	Immune system	ko04670//Leukocyte transendothelial migration	K06514	GO:0005576//extracellular region;GO:0005783//endoplasmic reticulum;GO:0005829//cytosol;GO:0005886//plasma membrane;GO:0005887//integral component of plasma membrane;GO:0005925//focal adhesion;GO:0009897//external side of plasma membrane;GO:0009986//cell surface;GO:0016020//membrane;GO:0016324//apical plasma membrane;GO:0030425//dendrite;GO:0030426//growth cone;GO:0030673//axolemma;GO:0031225//anc…	GO:0005096//GTPase activator activity;GO:0005178//integrin binding;GO:0005515//protein binding;GO:0019899//enzyme binding;GO:0019901//protein kinase binding;GO:0034235//GPI anchor binding	GO:0001525//angiogenesis;GO:0001952//regulation of cell-matrix adhesion;GO:0002693//positive regulation of cellular extravasation;GO:0006469//negative regulation of protein kinase activity;GO:0007010//cytoskeleton organization;GO:0007155//cell adhesion;GO:0007229//integrin-mediated signaling pathway;GO:0007267//cell-cell signaling;GO:0030334//regulation of cell migration;GO:0030336//negative regu…	--
ENSG00000164104	1.26265e+06	603176	1.13574e+06	535112	452405	724241	1.00052e+06	570586	-0.810234	7.47534e-06	0.000209077	HMGB2	high mobility group box 2 [Source:HGNC Symbol;Acc:HGNC:5000]	-	-	-	-	GO:0000785//chromatin;GO:0000793//condensed chromosome;GO:0005576//extracellular region;GO:0005615//extracellular space;GO:0005634//nucleus;GO:0005654//nucleoplasm;GO:0005694//chromosome;GO:0005730//nucleolus;GO:0005737//cytoplasm;GO:0032991//protein-containing complex;GO:0048471//perinuclear region of cytoplasm	GO:0000400//four-way junction DNA binding;GO:0000976//transcription cis-regulatory region binding;GO:0000987//cis-regulatory region sequence-specific DNA binding;GO:0003677//DNA binding;GO:0003684//damaged DNA binding;GO:0003690//double-stranded DNA binding;GO:0003697//single-stranded DNA binding;GO:0003713//transcription coactivator activity;GO:0003723//RNA binding;GO:0005515//protein binding;GO…	GO:0000122//negative regulation of transcription by RNA polymerase II;GO:0001938//positive regulation of endothelial cell proliferation;GO:0002376//immune system process;GO:0002437//inflammatory response to antigenic stimulus;GO:0006265//DNA topological change;GO:0006303//double-strand break repair via nonhomologous end joining;GO:0006310//DNA recombination;GO:0006325//chromatin organization;GO:0…	HMG
ENSG00000142552	340549	899237	2.07978e+06	5063942	9811161	2.46199e+06	1.10652e+06	5.77903e+06	2.3848	8.31972e-06	0.000231257	RCN3	reticulocalbin 3 [Source:HGNC Symbol;Acc:HGNC:21145]	-	-	-	-	GO:0005783//endoplasmic reticulum;GO:0005788//endoplasmic reticulum lumen;GO:0043231//intracellular membrane-bounded organelle	GO:0005509//calcium ion binding;GO:0005515//protein binding;GO:0046872//metal ion binding	GO:0009306//protein secretion;GO:0010952//positive regulation of peptidase activity;GO:0015031//protein transport;GO:0032964//collagen biosynthetic process;GO:0036503//ERAD pathway;GO:0043129//surfactant homeostasis;GO:0051896//regulation of protein kinase B signaling;GO:0055091//phospholipid homeostasis;GO:0060428//lung epithelium development	--
ENSG00000138674	350539	391562	694348	1.01177e+06	1599374	746673	478816	1.11927e+06	1.22502	9.35659e-06	0.000255264	SEC31A	SEC31 homolog A, COPII coat complex component [Source:HGNC Symbol;Acc:HGNC:17052]	Genetic Information Processing	Folding, sorting and degradation	ko04141//Protein processing in endoplasmic reticulum	K14005	GO:0005737//cytoplasm;GO:0005783//endoplasmic reticulum;GO:0005789//endoplasmic reticulum membrane;GO:0005829//cytosol;GO:0012507//ER to Golgi transport vesicle membrane;GO:0016020//membrane;GO:0030120//vesicle coat;GO:0030127//COPII vesicle coat;GO:0030134//COPII-coated ER to Golgi transport vesicle;GO:0031410//cytoplasmic vesicle;GO:0043231//intracellular membrane-bounded organelle;GO:0048471//…	GO:0005198//structural molecule activity;GO:0005515//protein binding;GO:0048306//calcium-dependent protein binding	GO:0006886//intracellular protein transport;GO:0006888//endoplasmic reticulum to Golgi vesicle-mediated transport;GO:0007029//endoplasmic reticulum organization;GO:0015031//protein transport;GO:0016192//vesicle-mediated transport;GO:0051592//response to calcium ion;GO:0090110//COPII-coated vesicle cargo loading	--
ENSG00000109814	286256	940953	1.09788e+06	1.67355e+06	2.28389e+06	795208	775030	1.58422e+06	1.03145	9.42145e-06	0.000255264	UGDH	UDP-glucose 6-dehydrogenase [Source:HGNC Symbol;Acc:HGNC:12525]	Metabolism;Metabolism;Metabolism;Metabolism	Global and overview maps;Carbohydrate metabolism;Carbohydrate metabolism;Carbohydrate metabolism	ko01100//Metabolic pathways;ko00520//Amino sugar and nucleotide sugar metabolism;ko00040//Pentose and glucuronate interconversions;ko00053//Ascorbate and aldarate metabolism	K00012;K00012;K00012;K00012	GO:0005634//nucleus;GO:0005654//nucleoplasm;GO:0005829//cytosol;GO:0070062//extracellular exosome	GO:0003824//catalytic activity;GO:0003979//UDP-glucose 6-dehydrogenase activity;GO:0016491//oxidoreductase activity;GO:0016616//oxidoreductase activity, acting on the CH-OH group of donors, NAD or NADP as acceptor;GO:0042802//identical protein binding;GO:0051287//NAD binding	GO:0001702//gastrulation with mouth forming second;GO:0005975//carbohydrate metabolic process;GO:0006024//glycosaminoglycan biosynthetic process;GO:0006065//UDP-glucuronate biosynthetic process;GO:0008152//metabolic process;GO:0015012//heparan sulfate proteoglycan biosynthetic process;GO:0030206//chondroitin sulfate biosynthetic process;GO:0034214//protein hexamerization;GO:0048666//neuron develo…	--
ENSG00000049449	1.11444e+06	1.38901e+06	1.65647e+06	3.07599e+06	4088520	2451753	1.38664e+06	3.20542e+06	1.20892	9.43807e-06	0.000255264	RCN1	reticulocalbin 1 [Source:HGNC Symbol;Acc:HGNC:9934]	-	-	-	-	GO:0005783//endoplasmic reticulum;GO:0005788//endoplasmic reticulum lumen	GO:0005509//calcium ion binding;GO:0005515//protein binding;GO:0046872//metal ion binding	-	--
ENSG00000154305	161422	235224	227259	286818	509127	351378	207968	382441	0.878872	9.46682e-06	0.000255264	MIA3	MIA SH3 domain ER export factor 3 [Source:HGNC Symbol;Acc:HGNC:24008]	-	-	-	-	GO:0005783//endoplasmic reticulum;GO:0005788//endoplasmic reticulum lumen;GO:0005789//endoplasmic reticulum membrane;GO:0016020//membrane;GO:0016021//integral component of membrane;GO:0043231//intracellular membrane-bounded organelle;GO:0070971//endoplasmic reticulum exit site	GO:0005515//protein binding;GO:0038024//cargo receptor activity	GO:0002042//cell migration involved in sprouting angiogenesis;GO:0002687//positive regulation of leukocyte migration;GO:0006887//exocytosis;GO:0006888//endoplasmic reticulum to Golgi vesicle-mediated transport;GO:0006897//endocytosis;GO:0007029//endoplasmic reticulum organization;GO:0007162//negative regulation of cell adhesion;GO:0009306//protein secretion;GO:0015031//protein transport;GO:001619…	--
ENSG00000087303	2.05286e+06	3911576	1.75659e+06	3.26917e+06	6.30845e+06	4317154	2.57368e+06	4.63159e+06	0.847677	9.65242e-06	0.000258719	NID2	nidogen 2 [Source:HGNC Symbol;Acc:HGNC:13389]	-	-	-	-	GO:0005576//extracellular region;GO:0005604//basement membrane;GO:0005615//extracellular space;GO:0005886//plasma membrane;GO:0031012//extracellular matrix;GO:0062023//collagen-containing extracellular matrix;GO:0070062//extracellular exosome	GO:0005201//extracellular matrix structural constituent;GO:0005509//calcium ion binding;GO:0005515//protein binding;GO:0005518//collagen binding	GO:0007155//cell adhesion;GO:0007160//cell-matrix adhesion;GO:0071711//basement membrane organization	--
ENSG00000087086	1.17389e+06	1.99578e+06	3.77042e+06	4414792	5388912	3.75372e+06	2.31336e+06	4.51914e+06	0.966058	1.04784e-05	0.000279197	FTL	ferritin light chain [Source:HGNC Symbol;Acc:HGNC:3999]	Cellular Processes;Cellular Processes;Organismal Systems	Cell growth and death;Cell growth and death;Digestive system	ko04217//Necroptosis;ko04216//Ferroptosis;ko04978//Mineral absorption	K13625;K13625;K13625	GO:0005576//extracellular region;GO:0005737//cytoplasm;GO:0005829//cytosol;GO:0008043//intracellular ferritin complex;GO:0016020//membrane;GO:0035578//azurophil granule lumen;GO:0044754//autolysosome;GO:0070062//extracellular exosome	GO:0005506//iron ion binding;GO:0005515//protein binding;GO:0008198//ferrous iron binding;GO:0008199//ferric iron binding;GO:0042802//identical protein binding;GO:0046872//metal ion binding	GO:0006826//iron ion transport;GO:0006879//cellular iron ion homeostasis;GO:0006880//intracellular sequestering of iron ion;GO:0055072//iron ion homeostasis	--
ENSG00000228278	17830522	15266045	8406392	7991856	7.61807e+06	6.71831e+06	1.38343e+07	7.44274e+06	-0.894345	1.10969e-05	0.000293938	ORM2	orosomucoid 2 [Source:HGNC Symbol;Acc:HGNC:8499]	-	-	-	-	GO:0005576//extracellular region;GO:0005615//extracellular space;GO:0031093//platelet alpha granule lumen;GO:0035578//azurophil granule lumen;GO:0035580//specific granule lumen;GO:0062023//collagen-containing extracellular matrix;GO:0070062//extracellular exosome;GO:0072562//blood microparticle	-	GO:0002682//regulation of immune system process;GO:0006953//acute-phase response;GO:0032731//positive regulation of interleukin-1 beta production;GO:0032732//positive regulation of interleukin-1 production;GO:0032760//positive regulation of tumor necrosis factor production	--
ENSG00000104763	2.92114e+06	2.10225e+06	1.16685e+06	1.0545e+06	912675	1.51067e+06	2.06341e+06	1.15928e+06	-0.831801	1.11995e-05	0.00029492	ASAH1	N-acylsphingosine amidohydrolase 1 [Source:HGNC Symbol;Acc:HGNC:735]	Metabolism;Cellular Processes;Environmental Information Processing;Metabolism	Global and overview maps;Transport and catabolism;Signal transduction;Lipid metabolism	ko01100//Metabolic pathways;ko04142//Lysosome;ko04071//Sphingolipid signaling pathway;ko00600//Sphingolipid metabolism	K12348;K12348;K12348;K12348	GO:0005576//extracellular region;GO:0005615//extracellular space;GO:0005634//nucleus;GO:0005737//cytoplasm;GO:0005764//lysosome;GO:0016020//membrane;GO:0016021//integral component of membrane;GO:0043202//lysosomal lumen;GO:0070062//extracellular exosome;GO:1904724//tertiary granule lumen;GO:1904813//ficolin-1-rich granule lumen	GO:0003714//transcription corepressor activity;GO:0005515//protein binding;GO:0016787//hydrolase activity;GO:0016810//hydrolase activity, acting on carbon-nitrogen (but not peptide) bonds;GO:0016811//hydrolase activity, acting on carbon-nitrogen (but not peptide) bonds, in linear amides;GO:0016922//nuclear receptor binding;GO:0017040//N-acylsphingosine amidohydrolase activity;GO:0017064//fatty ac…	GO:0006629//lipid metabolic process;GO:0006631//fatty acid metabolic process;GO:0006665//sphingolipid metabolic process;GO:0030216//keratinocyte differentiation;GO:0045892//negative regulation of transcription, DNA-templated;GO:0046512//sphingosine biosynthetic process;GO:0046513//ceramide biosynthetic process;GO:0046514//ceramide catabolic process;GO:0050810//regulation of steroid biosynthetic p…	--
ENSG00000204262	1.52373e+06	5.0216e+06	3.52746e+06	8647666	8894956	6602478	3.3576e+06	8.04837e+06	1.26127	1.25643e-05	0.000327036	COL5A2	collagen type V alpha 2 chain [Source:HGNC Symbol;Acc:HGNC:2210]	Organismal Systems	Digestive system	ko04974//Protein digestion and absorption	K19721	GO:0005576//extracellular region;GO:0005581//collagen trimer;GO:0005588//collagen type V trimer;GO:0005592//collagen type XI trimer;GO:0005615//extracellular space;GO:0005788//endoplasmic reticulum lumen;GO:0031012//extracellular matrix;GO:0062023//collagen-containing extracellular matrix	GO:0005201//extracellular matrix structural constituent;GO:0005515//protein binding;GO:0030020//extracellular matrix structural constituent conferring tensile strength;GO:0046332//SMAD binding;GO:0046872//metal ion binding	GO:0001501//skeletal system development;GO:0001503//ossification;GO:0030198//extracellular matrix organization;GO:0030199//collagen fibril organization;GO:0043588//skin development;GO:0048592//eye morphogenesis;GO:0071230//cellular response to amino acid stimulus;GO:1903225//negative regulation of endodermal cell differentiation	--
ENSG00000172752	1.26679e+06	1.38593e+06	1.26646e+06	533640	420546	418461	1.30639e+06	457549	-1.51359	1.29176e-05	0.000334298	COL6A5	collagen type VI alpha 5 chain [Source:HGNC Symbol;Acc:HGNC:26674]	Environmental Information Processing;Human Diseases;Cellular Processes;Environmental Information Processing;Organismal Systems	Signal transduction;Infectious disease: viral;Cellular community - eukaryotes;Signaling molecules and interaction;Digestive system	ko04151//PI3K-Akt signaling pathway;ko05165//Human papillomavirus infection;ko04510//Focal adhesion;ko04512//ECM-receptor interaction;ko04974//Protein digestion and absorption	K06238;K06238;K06238;K06238;K06238	GO:0005576//extracellular region;GO:0005581//collagen trimer;GO:0062023//collagen-containing extracellular matrix	GO:0005515//protein binding;GO:0030020//extracellular matrix structural constituent conferring tensile strength	GO:0007155//cell adhesion;GO:0030198//extracellular matrix organization	--
ENSG00000166033	182706	116343	180869	2010784	2.00606e+06	570547	159972	1.52913e+06	3.25682	1.42456e-05	0.000366559	HTRA1	HtrA serine peptidase 1 [Source:HGNC Symbol;Acc:HGNC:9476]	-	-	-	-	GO:0005576//extracellular region;GO:0005615//extracellular space;GO:0005737//cytoplasm;GO:0005829//cytosol;GO:0005886//plasma membrane;GO:0016020//membrane;GO:0062023//collagen-containing extracellular matrix;GO:0070062//extracellular exosome	GO:0004252//serine-type endopeptidase activity;GO:0005515//protein binding;GO:0008233//peptidase activity;GO:0008236//serine-type peptidase activity;GO:0016787//hydrolase activity;GO:0019838//growth factor binding;GO:0042802//identical protein binding	GO:0001890//placenta development;GO:0006508//proteolysis;GO:0012501//programmed cell death;GO:0030512//negative regulation of transforming growth factor beta receptor signaling pathway;GO:0030514//negative regulation of BMP signaling pathway;GO:0043065//positive regulation of apoptotic process;GO:0050679//positive regulation of epithelial cell proliferation;GO:0050687//negative regulation of defe…	--
ENSG00000172061	40985.2	92725	581333	1.29533e+06	2.12969e+06	877238	238348	1.43409e+06	2.58899	1.56756e-05	0.000398798	LRRC15	leucine rich repeat containing 15 [Source:HGNC Symbol;Acc:HGNC:20818]	-	-	-	-	GO:0005615//extracellular space;GO:0016020//membrane;GO:0016021//integral component of membrane;GO:0031012//extracellular matrix;GO:0062023//collagen-containing extracellular matrix;GO:0070062//extracellular exosome	GO:0001968//fibronectin binding;GO:0005515//protein binding;GO:0005518//collagen binding;GO:0043236//laminin binding	GO:0030335//positive regulation of cell migration;GO:0046813//receptor-mediated virion attachment to host cell;GO:1903077//negative regulation of protein localization to plasma membrane	--
ENSG00000174705	79796.5	117536	435956	1.01722e+06	1.3622e+06	389669	211096	923029	2.12848	1.58355e-05	0.000400603	SH3PXD2B	SH3 and PX domains 2B [Source:HGNC Symbol;Acc:HGNC:29242]	-	-	-	-	GO:0002102//podosome;GO:0005737//cytoplasm;GO:0030054//cell junction;GO:0042995//cell projection	GO:0005515//protein binding;GO:0010314//phosphatidylinositol-5-phosphate binding;GO:0016176//superoxide-generating NADPH oxidase activator activity;GO:0032266//phosphatidylinositol-3-phosphate binding;GO:0035091//phosphatidylinositol binding;GO:0042169//SH2 domain binding;GO:0080025//phosphatidylinositol-3,5-bisphosphate binding	GO:0001501//skeletal system development;GO:0001654//eye development;GO:0006801//superoxide metabolic process;GO:0007507//heart development;GO:0022617//extracellular matrix disassembly;GO:0030154//cell differentiation;GO:0042554//superoxide anion generation;GO:0050790//regulation of catalytic activity;GO:0060348//bone development;GO:0060612//adipose tissue development;GO:0071800//podosome assembly…	--
ENSG00000213977	1.27288e+06	1.04945e+06	1.17666e+06	1.6464e+06	2.05349e+06	1.80966e+06	1.16633e+06	1.83652e+06	0.654997	1.87054e-05	0.000467248	TAX1BP3	Tax1 binding protein 3 [Source:HGNC Symbol;Acc:HGNC:30684]	-	-	-	-	GO:0001650//fibrillar center;GO:0005634//nucleus;GO:0005737//cytoplasm;GO:0005829//cytosol;GO:0005886//plasma membrane;GO:0015629//actin cytoskeleton;GO:0016020//membrane;GO:0043231//intracellular membrane-bounded organelle;GO:0070062//extracellular exosome	GO:0005515//protein binding;GO:0008013//beta-catenin binding;GO:0008022//protein C-terminus binding	GO:0007266//Rho protein signal transduction;GO:0008285//negative regulation of cell population proliferation;GO:0016055//Wnt signaling pathway;GO:0030178//negative regulation of Wnt signaling pathway;GO:0090630//activation of GTPase activity;GO:2000009//negative regulation of protein localization to cell surface	--
ENSG00000121552	6.95754e+06	7049004	972425	1.46216e+06	906190	1.07095e+06	4.99299e+06	1.14643e+06	-2.12275	1.87812e-05	0.000467248	CSTA	cystatin A [Source:HGNC Symbol;Acc:HGNC:2481]	-	-	-	-	GO:0001533//cornified envelope;GO:0005615//extracellular space;GO:0005654//nucleoplasm;GO:0005737//cytoplasm;GO:0005829//cytosol;GO:1904090//peptidase inhibitor complex	GO:0002020//protease binding;GO:0004866//endopeptidase inhibitor activity;GO:0004869//cysteine-type endopeptidase inhibitor activity;GO:0005515//protein binding;GO:0030414//peptidase inhibitor activity	GO:0007155//cell adhesion;GO:0010466//negative regulation of peptidase activity;GO:0010951//negative regulation of endopeptidase activity;GO:0018149//peptide cross-linking;GO:0030216//keratinocyte differentiation;GO:0045861//negative regulation of proteolysis;GO:0098609//cell-cell adhesion	--
ENSG00000117385	275321	464809	1.45453e+06	2.63035e+06	4.01539e+06	1.67375e+06	731555	2.77316e+06	1.92249	1.9543e-05	0.000483527	P3H1	prolyl 3-hydroxylase 1 [Source:HGNC Symbol;Acc:HGNC:19316]	-	-	-	-	GO:0005576//extracellular region;GO:0005737//cytoplasm;GO:0005783//endoplasmic reticulum;GO:0005788//endoplasmic reticulum lumen;GO:0016020//membrane;GO:0032991//protein-containing complex;GO:0062023//collagen-containing extracellular matrix;GO:0070062//extracellular exosome	GO:0003674//molecular_function;GO:0005506//iron ion binding;GO:0005515//protein binding;GO:0005518//collagen binding;GO:0016491//oxidoreductase activity;GO:0016705//oxidoreductase activity, acting on paired donors, with incorporation or reduction of molecular oxygen;GO:0019797//procollagen-proline 3-dioxygenase activity;GO:0031418//L-ascorbic acid binding;GO:0046872//metal ion binding;GO:0051213/…	GO:0006457//protein folding;GO:0008285//negative regulation of cell population proliferation;GO:0010976//positive regulation of neuron projection development;GO:0018126//protein hydroxylation;GO:0019511//peptidyl-proline hydroxylation;GO:0032963//collagen metabolic process;GO:0050708//regulation of protein secretion;GO:0050821//protein stabilization;GO:0060348//bone development;GO:0061077//chaper…	--
ENSG00000205403	1.59952e+06	802248	845915	698653	761381	569439	1.08256e+06	676491	-0.678305	2.03855e-05	0.000501618	CFI	complement factor I [Source:HGNC Symbol;Acc:HGNC:5394]	Human Diseases;Organismal Systems	Infectious disease: bacterial;Immune system	ko05150//Staphylococcus aureus infection;ko04610//Complement and coagulation cascades	K01333;K01333	GO:0005576//extracellular region;GO:0005615//extracellular space;GO:0016020//membrane;GO:0070062//extracellular exosome	GO:0004252//serine-type endopeptidase activity;GO:0005044//scavenger receptor activity;GO:0005515//protein binding;GO:0008233//peptidase activity;GO:0008236//serine-type peptidase activity;GO:0016787//hydrolase activity;GO:0046872//metal ion binding	GO:0002376//immune system process;GO:0006508//proteolysis;GO:0006897//endocytosis;GO:0006958//complement activation, classical pathway;GO:0045087//innate immune response	--
ENSG00000084110	308705	1.1138e+06	98791.3	181713	70365.5	109173	507100	120417	-2.07423	2.09494e-05	0.000512692	HAL	histidine ammonia-lyase [Source:HGNC Symbol;Acc:HGNC:4806]	Metabolism;Metabolism	Global and overview maps;Amino acid metabolism	ko01100//Metabolic pathways;ko00340//Histidine metabolism	K01745;K01745	GO:0005737//cytoplasm;GO:0005829//cytosol	GO:0003824//catalytic activity;GO:0004397//histidine ammonia-lyase activity;GO:0016829//lyase activity;GO:0016841//ammonia-lyase activity	GO:0006547//histidine metabolic process;GO:0006548//histidine catabolic process;GO:0019556//histidine catabolic process to glutamate and formamide;GO:0019557//histidine catabolic process to glutamate and formate	--
ENSG00000132688	442096	802946	696902	966326	1345539	1233343	647315	1.18174e+06	0.868369	2.18758e-05	0.000529607	NES	nestin [Source:HGNC Symbol;Acc:HGNC:7756]	-	-	-	-	GO:0005737//cytoplasm;GO:0005882//intermediate filament;GO:0045111//intermediate filament cytoskeleton	GO:0003674//molecular_function;GO:0005515//protein binding;GO:0019215//intermediate filament binding;GO:0031730//CCR5 chemokine receptor binding	GO:0000086//G2/M transition of mitotic cell cycle;GO:0007399//nervous system development;GO:0007417//central nervous system development;GO:0007420//brain development;GO:0030844//positive regulation of intermediate filament depolymerization;GO:0031076//embryonic camera-type eye development;GO:0032091//negative regulation of protein binding;GO:0043086//negative regulation of catalytic activity;GO:0…	--
ENSG00000005961	524503	150636	148239	65402.2	27728.4	18659.5	274459	37263.4	-2.88076	2.32931e-05	0.000560903	ITGA2B	integrin subunit alpha 2b [Source:HGNC Symbol;Acc:HGNC:6138]	Human Diseases;Organismal Systems;Environmental Information Processing;Human Diseases;Cellular Processes;Cellular Processes;Human Diseases;Organismal Systems;Environmental Information Processing;Human Diseases;Organismal Systems;Environmental Information Processing;Human Diseases;Human Diseases;Human Diseases	Cancer: overview;Immune system;Signal transduction;Infectious disease: viral;Cellular community - eukaryotes;Cell motility;Cardiovascular disease;Immune system;Signal transduction;Cardiovascular disease;Immune system;Signaling molecules and interaction;Cardiovascular disease;Cardiovascular disease;Cancer: specific types	ko05200//Pathways in cancer;ko04613//Neutrophil extracellular trap formation;ko04151//PI3K-Akt signaling pathway;ko05165//Human papillomavirus infection;ko04510//Focal adhesion;ko04810//Regulation of actin cytoskeleton;ko05414//Dilated cardiomyopathy;ko04611//Platelet activation;ko04015//Rap1 signaling pathway;ko05418//Fluid shear stress and atherosclerosis;ko04640//Hematopoietic cell lineage;ko0…	K06476;K06476;K06476;K06476;K06476;K06476;K06476;K06476;K06476;K06476;K06476;K06476;K06476;K06476;K06476	GO:0005886//plasma membrane;GO:0005925//focal adhesion;GO:0008305//integrin complex;GO:0009897//external side of plasma membrane;GO:0009986//cell surface;GO:0016020//membrane;GO:0016021//integral component of membrane;GO:0031092//platelet alpha granule membrane;GO:0070062//extracellular exosome;GO:0072562//blood microparticle	GO:0005178//integrin binding;GO:0005515//protein binding;GO:0042802//identical protein binding;GO:0046872//metal ion binding;GO:0050840//extracellular matrix binding	GO:0001525//angiogenesis;GO:0007155//cell adhesion;GO:0007160//cell-matrix adhesion;GO:0007229//integrin-mediated signaling pathway;GO:0030198//extracellular matrix organization;GO:0033627//cell adhesion mediated by integrin;GO:0098609//cell-cell adhesion	--
ENSG00000173801	15871903	13387329	6044216	5.5379e+06	7.02096e+06	7.34775e+06	11767816	6.63553e+06	-0.826562	2.35461e-05	0.00056398	JUP	junction plakoglobin [Source:HGNC Symbol;Acc:HGNC:6207]	Human Diseases;Human Diseases;Human Diseases;Human Diseases;Human Diseases	Cancer: overview;Cancer: overview;Cardiovascular disease;Cancer: specific types;Cancer: specific types	ko05200//Pathways in cancer;ko05202//Transcriptional misregulation in cancer;ko05412//Arrhythmogenic right ventricular cardiomyopathy;ko05226//Gastric cancer;ko05221//Acute myeloid leukemia	K10056;K10056;K10056;K10056;K10056	GO:0001533//cornified envelope;GO:0005576//extracellular region;GO:0005634//nucleus;GO:0005737//cytoplasm;GO:0005829//cytosol;GO:0005856//cytoskeleton;GO:0005882//intermediate filament;GO:0005886//plasma membrane;GO:0005911//cell-cell junction;GO:0005912//adherens junction;GO:0005915//zonula adherens;GO:0005916//fascia adherens;GO:0005925//focal adhesion;GO:0009898//cytoplasmic side of plasma mem…	GO:0003713//transcription coactivator activity;GO:0005198//structural molecule activity;GO:0005515//protein binding;GO:0019901//protein kinase binding;GO:0019903//protein phosphatase binding;GO:0042803//protein homodimerization activity;GO:0044877//protein-containing complex binding;GO:0045294//alpha-catenin binding;GO:0045296//cadherin binding;GO:0050839//cell adhesion molecule binding;GO:008608…	GO:0001954//positive regulation of cell-matrix adhesion;GO:0002159//desmosome assembly;GO:0007155//cell adhesion;GO:0016477//cell migration;GO:0042127//regulation of cell population proliferation;GO:0042307//positive regulation of protein import into nucleus;GO:0043537//negative regulation of blood vessel endothelial cell migration;GO:0043588//skin development;GO:0045766//positive regulation of a…	--
ENSG00000038427	2.18675e+06	9369566	4493838	7001773	22622580	7.61754e+06	5.35005e+06	1.2414e+07	1.21434	2.51022e-05	0.00059807	VCAN	versican [Source:HGNC Symbol;Acc:HGNC:2464]	Environmental Information Processing	Signaling molecules and interaction	ko04514//Cell adhesion molecules	K06793	GO:0001750//photoreceptor outer segment;GO:0005576//extracellular region;GO:0005615//extracellular space;GO:0005788//endoplasmic reticulum lumen;GO:0005796//Golgi lumen;GO:0012505//endomembrane system;GO:0016020//membrane;GO:0031012//extracellular matrix;GO:0033165//interphotoreceptor matrix;GO:0042995//cell projection;GO:0043202//lysosomal lumen;GO:0062023//collagen-containing extracellular matr…	GO:0005509//calcium ion binding;GO:0005515//protein binding;GO:0005539//glycosaminoglycan binding;GO:0005540//hyaluronic acid binding;GO:0030021//extracellular matrix structural constituent conferring compression resistance;GO:0030246//carbohydrate binding	GO:0001501//skeletal system development;GO:0001649//osteoblast differentiation;GO:0006024//glycosaminoglycan biosynthetic process;GO:0006027//glycosaminoglycan catabolic process;GO:0007155//cell adhesion;GO:0007275//multicellular organism development;GO:0007417//central nervous system development;GO:0008037//cell recognition;GO:0008347//glial cell migration	--
ENSG00000277443	1.01226e+06	880430	3046510	4.25843e+06	7.20161e+06	2.55392e+06	1.6464e+06	4.67132e+06	1.50451	2.65335e-05	0.000626973	MARCKS	myristoylated alanine rich protein kinase C substrate [Source:HGNC Symbol;Acc:HGNC:6759]	Organismal Systems;Human Diseases	Immune system;Cancer: overview	ko04666//Fc gamma R-mediated phagocytosis;ko05206//MicroRNAs in cancer	K12561;K12561	GO:0005737//cytoplasm;GO:0005813//centrosome;GO:0005856//cytoskeleton;GO:0005886//plasma membrane;GO:0005925//focal adhesion;GO:0005938//cell cortex;GO:0015629//actin cytoskeleton;GO:0016020//membrane;GO:0032432//actin filament bundle;GO:0042585//germinal vesicle;GO:0070062//extracellular exosome	GO:0003779//actin binding;GO:0005080//protein kinase C binding;GO:0005516//calmodulin binding;GO:0042802//identical protein binding;GO:0051015//actin filament binding	GO:0007015//actin filament organization;GO:0007417//central nervous system development;GO:0051017//actin filament bundle assembly;GO:0051764//actin crosslink formation	--
ENSG00000145423	23032	225263	166458	591220	999062	207494	138251	599258	2.11589	2.83795e-05	0.000665587	SFRP2	secreted frizzled related protein 2 [Source:HGNC Symbol;Acc:HGNC:10777]	Environmental Information Processing	Signal transduction	ko04310//Wnt signaling pathway	K02176	GO:0005576//extracellular region;GO:0005615//extracellular space;GO:0062023//collagen-containing extracellular matrix	GO:0001968//fibronectin binding;GO:0005178//integrin binding;GO:0005515//protein binding;GO:0008047//enzyme activator activity;GO:0017147//Wnt-protein binding;GO:0048018//receptor ligand activity;GO:0061133//endopeptidase activator activity	GO:0001569//branching involved in blood vessel morphogenesis;GO:0001756//somitogenesis;GO:0001843//neural tube closure;GO:0002063//chondrocyte development;GO:0003151//outflow tract morphogenesis;GO:0003214//cardiac left ventricle morphogenesis;GO:0006915//apoptotic process;GO:0007267//cell-cell signaling;GO:0007584//response to nutrient;GO:0008284//positive regulation of cell population prolifera…	--
ENSG00000113758	482198	912742	822037	1.15833e+06	1.90378e+06	1.36834e+06	738992	1.47682e+06	0.998859	2.88331e-05	0.000672723	DBN1	drebrin 1 [Source:HGNC Symbol;Acc:HGNC:2695]	-	-	-	-	GO:0005737//cytoplasm;GO:0005856//cytoskeleton;GO:0005884//actin filament;GO:0005886//plasma membrane;GO:0005911//cell-cell junction;GO:0005921//gap junction;GO:0005938//cell cortex;GO:0014069//postsynaptic density;GO:0015629//actin cytoskeleton;GO:0016020//membrane;GO:0030027//lamellipodium;GO:0030054//cell junction;GO:0030425//dendrite;GO:0030426//growth cone;GO:0030427//site of polarized growt…	GO:0003779//actin binding;GO:0005515//protein binding;GO:0005522//profilin binding;GO:0045296//cadherin binding;GO:0051015//actin filament binding	GO:0001701//in utero embryonic development;GO:0007015//actin filament organization;GO:0007399//nervous system development;GO:0010643//cell communication by chemical coupling;GO:0010644//cell communication by electrical coupling;GO:0030154//cell differentiation;GO:0030833//regulation of actin filament polymerization;GO:0031915//positive regulation of synaptic plasticity;GO:0032507//maintenance of …	--
ENSG00000131435	304388	293554	279912	597318	833665	630633	292618	687205	1.23172	3.03439e-05	0.000704322	PDLIM4	PDZ and LIM domain 4 [Source:HGNC Symbol;Acc:HGNC:16501]	-	-	-	-	GO:0001725//stress fiber;GO:0005634//nucleus;GO:0005737//cytoplasm;GO:0005768//endosome;GO:0005856//cytoskeleton;GO:0005912//adherens junction;GO:0016020//membrane;GO:0030018//Z disc;GO:0030027//lamellipodium;GO:0030054//cell junction;GO:0031901//early endosome membrane;GO:0031905//early endosome lumen;GO:0031941//filamentous actin;GO:0034777//recycling endosome lumen;GO:0042995//cell projection;…	GO:0003779//actin binding;GO:0005515//protein binding;GO:0019903//protein phosphatase binding;GO:0042803//protein homodimerization activity;GO:0046872//metal ion binding;GO:0051371//muscle alpha-actinin binding;GO:0051393//alpha-actinin binding	GO:0007507//heart development;GO:0030036//actin cytoskeleton organization;GO:0031532//actin cytoskeleton reorganization;GO:0061061//muscle structure development;GO:0098976//excitatory chemical synaptic transmission	--
ENSG00000142173	31831844	91235416	29433436	30397560	13742771	37239256	5.08336e+07	27126529	-0.906077	3.13177e-05	0.000723197	COL6A2	collagen type VI alpha 2 chain [Source:HGNC Symbol;Acc:HGNC:2212]	Environmental Information Processing;Human Diseases;Cellular Processes;Environmental Information Processing;Organismal Systems	Signal transduction;Infectious disease: viral;Cellular community - eukaryotes;Signaling molecules and interaction;Digestive system	ko04151//PI3K-Akt signaling pathway;ko05165//Human papillomavirus infection;ko04510//Focal adhesion;ko04512//ECM-receptor interaction;ko04974//Protein digestion and absorption	K06238;K06238;K06238;K06238;K06238	GO:0005576//extracellular region;GO:0005581//collagen trimer;GO:0005615//extracellular space;GO:0005788//endoplasmic reticulum lumen;GO:0016020//membrane;GO:0031012//extracellular matrix;GO:0032991//protein-containing complex;GO:0042383//sarcolemma;GO:0062023//collagen-containing extracellular matrix;GO:0070062//extracellular exosome;GO:0110165//cellular anatomical entity;GO:1903561//extracellula…	GO:0005515//protein binding;GO:0005518//collagen binding;GO:0030020//extracellular matrix structural constituent conferring tensile strength	GO:0007155//cell adhesion;GO:0009749//response to glucose	--
ENSG00000206075	10158215	8405616	2.95649e+06	3.06384e+06	2.53412e+06	4.34261e+06	7.17344e+06	3.31353e+06	-1.1143	3.15027e-05	0.000723758	SERPINB5	serpin family B member 5 [Source:HGNC Symbol;Acc:HGNC:8949]	Human Diseases;Cellular Processes	Cancer: overview;Cell growth and death	ko05206//MicroRNAs in cancer;ko04115//p53 signaling pathway	K10139;K10139	GO:0001533//cornified envelope;GO:0005576//extracellular region;GO:0005615//extracellular space;GO:0005737//cytoplasm	GO:0004867//serine-type endopeptidase inhibitor activity;GO:0005515//protein binding	GO:0002009//morphogenesis of an epithelium;GO:0010951//negative regulation of endopeptidase activity;GO:0030198//extracellular matrix organization;GO:0050678//regulation of epithelial cell proliferation;GO:0060512//prostate gland morphogenesis	--
ENSG00000138080	700073	3010432	1.99978e+06	2.02245e+06	4195355	3.18678e+06	1.90343e+06	3.13486e+06	0.719803	3.17941e-05	0.000726745	EMILIN1	elastin microfibril interfacer 1 [Source:HGNC Symbol;Acc:HGNC:19880]	-	-	-	-	GO:0005576//extracellular region;GO:0005581//collagen trimer;GO:0005615//extracellular space;GO:0031012//extracellular matrix;GO:0034668//integrin alpha4-beta1 complex;GO:0062023//collagen-containing extracellular matrix;GO:0070062//extracellular exosome;GO:1990971//EMILIN complex	GO:0005201//extracellular matrix structural constituent;GO:0005515//protein binding;GO:0030023//extracellular matrix constituent conferring elasticity;GO:0042802//identical protein binding;GO:0098640//integrin binding involved in cell-matrix adhesion	GO:0003180//aortic valve morphogenesis;GO:0007155//cell adhesion;GO:0007160//cell-matrix adhesion;GO:0008217//regulation of blood pressure;GO:0010628//positive regulation of gene expression;GO:0010629//negative regulation of gene expression;GO:0010811//positive regulation of cell-substrate adhesion;GO:0016477//cell migration;GO:0016525//negative regulation of angiogenesis;GO:0030194//positive reg…	--
ENSG00000077942	1.63557e+06	1.28517e+06	1.23576e+06	2406812	5.35377e+06	3.13893e+06	1.3855e+06	3.63317e+06	1.39082	3.34622e-05	0.000761011	FBLN1	fibulin 1 [Source:HGNC Symbol;Acc:HGNC:3600]	-	-	-	-	GO:0005576//extracellular region;GO:0005604//basement membrane;GO:0005615//extracellular space;GO:0031012//extracellular matrix;GO:0062023//collagen-containing extracellular matrix;GO:0070062//extracellular exosome;GO:0071953//elastic fiber	GO:0001968//fibronectin binding;GO:0005178//integrin binding;GO:0005201//extracellular matrix structural constituent;GO:0005509//calcium ion binding;GO:0005515//protein binding;GO:0008022//protein C-terminus binding;GO:0016504//peptidase activator activity;GO:0042802//identical protein binding;GO:0044877//protein-containing complex binding;GO:0070051//fibrinogen binding	GO:0001933//negative regulation of protein phosphorylation;GO:0007162//negative regulation of cell adhesion;GO:0007566//embryo implantation;GO:0010628//positive regulation of gene expression;GO:0010952//positive regulation of peptidase activity;GO:0030198//extracellular matrix organization;GO:0048146//positive regulation of fibroblast proliferation;GO:0070373//negative regulation of ERK1 and ERK2…	--
ENSG00000159713	4.19564e+06	5.69898e+06	2.19598e+06	1.13358e+06	713061	2928596	4.0302e+06	1.59175e+06	-1.34024	3.46647e-05	0.000784397	TPPP3	tubulin polymerization promoting protein family member 3 [Source:HGNC Symbol;Acc:HGNC:24162]	-	-	-	-	GO:0005737//cytoplasm;GO:0005856//cytoskeleton;GO:0005874//microtubule;GO:0048471//perinuclear region of cytoplasm;GO:0097427//microtubule bundle	GO:0015631//tubulin binding	GO:0001578//microtubule bundle formation;GO:0007566//embryo implantation;GO:0032273//positive regulation of protein polymerization;GO:0046697//decidualization;GO:0046785//microtubule polymerization	--
ENSG00000166165	3253724	1.68207e+06	1.0807e+06	1.55888e+06	523364	1841743	2.0055e+06	1.308e+06	-0.616601	4.0456e-05	0.000901849	CKB	creatine kinase B [Source:HGNC Symbol;Acc:HGNC:1991]	Metabolism;Metabolism	Global and overview maps;Amino acid metabolism	ko01100//Metabolic pathways;ko00330//Arginine and proline metabolism	K00933;K00933	GO:0005615//extracellular space;GO:0005634//nucleus;GO:0005737//cytoplasm;GO:0005739//mitochondrion;GO:0005829//cytosol;GO:0030425//dendrite;GO:0043025//neuronal cell body;GO:0070062//extracellular exosome	GO:0000166//nucleotide binding;GO:0003824//catalytic activity;GO:0004111//creatine kinase activity;GO:0005515//protein binding;GO:0005524//ATP binding;GO:0016301//kinase activity;GO:0016740//transferase activity;GO:0016772//transferase activity, transferring phosphorus-containing groups;GO:0031625//ubiquitin protein ligase binding	GO:0007420//brain development;GO:0016310//phosphorylation;GO:0019752//carboxylic acid metabolic process;GO:0021549//cerebellum development;GO:0021762//substantia nigra development;GO:0030644//cellular chloride ion homeostasis;GO:0046314//phosphocreatine biosynthetic process	--
ENSG00000169896	172782	82859.1	251820	43706.5	17612.9	126760	169154	62693.2	-1.43195	4.21152e-05	0.000934211	ITGAM	integrin subunit alpha M [Source:HGNC Symbol;Acc:HGNC:6149]	Organismal Systems;Cellular Processes;Human Diseases;Cellular Processes;Human Diseases;Human Diseases;Human Diseases;Environmental Information Processing;Human Diseases;Organismal Systems;Organismal Systems;Organismal Systems;Environmental Information Processing;Human Diseases;Human Diseases;Human Diseases	Immune system;Transport and catabolism;Infectious disease: bacterial;Cell motility;Infectious disease: parasitic;Infectious disease: bacterial;Cancer: overview;Signal transduction;Infectious disease: parasitic;Immune system;Immune system;Immune system;Signaling molecules and interaction;Infectious disease: bacterial;Infectious disease: bacterial;Cancer: specific types	ko04613//Neutrophil extracellular trap formation;ko04145//Phagosome;ko05152//Tuberculosis;ko04810//Regulation of actin cytoskeleton;ko05146//Amoebiasis;ko05150//Staphylococcus aureus infection;ko05202//Transcriptional misregulation in cancer;ko04015//Rap1 signaling pathway;ko05140//Leishmaniasis;ko04640//Hematopoietic cell lineage;ko04610//Complement and coagulation cascades;ko04670//Leukocyte tr…	K06461;K06461;K06461;K06461;K06461;K06461;K06461;K06461;K06461;K06461;K06461;K06461;K06461;K06461;K06461;K06461	GO:0005615//extracellular space;GO:0005886//plasma membrane;GO:0008305//integrin complex;GO:0009897//external side of plasma membrane;GO:0009986//cell surface;GO:0016020//membrane;GO:0016021//integral component of membrane;GO:0034688//integrin alphaM-beta2 complex;GO:0035579//specific granule membrane;GO:0044853//plasma membrane raft;GO:0045121//membrane raft;GO:0070062//extracellular exosome;GO:…	GO:0001540//amyloid-beta binding;GO:0001851//complement component C3b binding;GO:0005178//integrin binding;GO:0005515//protein binding;GO:0031072//heat shock protein binding;GO:0038024//cargo receptor activity;GO:0044877//protein-containing complex binding;GO:0046872//metal ion binding	GO:0001774//microglial cell activation;GO:0002376//immune system process;GO:0006898//receptor-mediated endocytosis;GO:0006911//phagocytosis, engulfment;GO:0007155//cell adhesion;GO:0007160//cell-matrix adhesion;GO:0007229//integrin-mediated signaling pathway;GO:0010668//ectodermal cell differentiation;GO:0030900//forebrain development;GO:0032930//positive regulation of superoxide anion generation…	--
ENSG00000106105	701646	806444	1244401	2120990	3.1341e+06	1.53296e+06	917497	2.26268e+06	1.30226	4.23709e-05	0.000935275	GARS1	glycyl-tRNA synthetase 1 [Source:HGNC Symbol;Acc:HGNC:4162]	Genetic Information Processing	Translation	ko00970//Aminoacyl-tRNA biosynthesis	K01880	GO:0005576//extracellular region;GO:0005737//cytoplasm;GO:0005739//mitochondrion;GO:0005759//mitochondrial matrix;GO:0005829//cytosol;GO:0030141//secretory granule;GO:0030424//axon;GO:0042995//cell projection;GO:0070062//extracellular exosome	GO:0000166//nucleotide binding;GO:0004081//bis(5'-nucleosyl)-tetraphosphatase (asymmetrical) activity;GO:0004812//aminoacyl-tRNA ligase activity;GO:0004820//glycine-tRNA ligase activity;GO:0005515//protein binding;GO:0005524//ATP binding;GO:0016740//transferase activity;GO:0016787//hydrolase activity;GO:0016874//ligase activity;GO:0042802//identical protein binding;GO:0046983//protein dimerizatio…	GO:0006412//translation;GO:0006418//tRNA aminoacylation for protein translation;GO:0006426//glycyl-tRNA aminoacylation;GO:0015966//diadenosine tetraphosphate biosynthetic process;GO:0044238//primary metabolic process;GO:0070150//mitochondrial glycyl-tRNA aminoacylation	--
ENSG00000160862	12597334	11417725	3734117	4961086	3.12172e+06	4609076	9.24973e+06	4.23063e+06	-1.12854	4.33471e-05	0.000952156	AZGP1	alpha-2-glycoprotein 1, zinc-binding [Source:HGNC Symbol;Acc:HGNC:910]	-	-	-	-	GO:0005576//extracellular region;GO:0005615//extracellular space;GO:0005634//nucleus;GO:0009897//external side of plasma membrane;GO:0062023//collagen-containing extracellular matrix;GO:0070062//extracellular exosome	GO:0004540//ribonuclease activity;GO:0005515//protein binding;GO:0008320//protein transmembrane transporter activity	GO:0001580//detection of chemical stimulus involved in sensory perception of bitter taste;GO:0001895//retina homeostasis;GO:0002476//antigen processing and presentation of endogenous peptide antigen via MHC class Ib;GO:0007155//cell adhesion;GO:0008285//negative regulation of cell population proliferation;GO:0071806//protein transmembrane transport;GO:0090501//RNA phosphodiester bond hydrolysis	--
ENSG00000143416	4.75403e+06	6715067	1.81323e+06	2.45076e+06	771847	3.3986e+06	4.42744e+06	2.20707e+06	-1.00434	4.49135e-05	0.000980451	SELENBP1	selenium binding protein 1 [Source:HGNC Symbol;Acc:HGNC:10719]	Metabolism;Metabolism	Global and overview maps;Energy metabolism	ko01100//Metabolic pathways;ko00920//Sulfur metabolism	K17285;K17285	GO:0001650//fibrillar center;GO:0005615//extracellular space;GO:0005634//nucleus;GO:0005730//nucleolus;GO:0005737//cytoplasm;GO:0005829//cytosol;GO:0016020//membrane;GO:0070062//extracellular exosome	GO:0005515//protein binding;GO:0008430//selenium binding;GO:0016491//oxidoreductase activity;GO:0018549//methanethiol oxidase activity	GO:0015031//protein transport	--
ENSG00000120332	48662.3	86375.8	25781	92953.5	262581	195160	53606.4	183565	1.77581	4.51673e-05	0.000980451	TNN	tenascin N [Source:HGNC Symbol;Acc:HGNC:22942]	Environmental Information Processing;Human Diseases;Cellular Processes;Human Diseases;Environmental Information Processing	Signal transduction;Infectious disease: viral;Cellular community - eukaryotes;Cancer: overview;Signaling molecules and interaction	ko04151//PI3K-Akt signaling pathway;ko05165//Human papillomavirus infection;ko04510//Focal adhesion;ko05206//MicroRNAs in cancer;ko04512//ECM-receptor interaction	K06252;K06252;K06252;K06252;K06252	GO:0005576//extracellular region;GO:0005615//extracellular space;GO:0009986//cell surface;GO:0031012//extracellular matrix;GO:0043005//neuron projection;GO:0043025//neuronal cell body;GO:0062023//collagen-containing extracellular matrix;GO:0090733//tenascin complex;GO:0097442//CA3 pyramidal cell dendrite;GO:1990026//hippocampal mossy fiber expansion	GO:0005178//integrin binding;GO:0005515//protein binding;GO:0042802//identical protein binding	GO:0002076//osteoblast development;GO:0007160//cell-matrix adhesion;GO:0007409//axonogenesis;GO:0010976//positive regulation of neuron projection development;GO:0030155//regulation of cell adhesion;GO:0030334//regulation of cell migration;GO:0033689//negative regulation of osteoblast proliferation;GO:0045668//negative regulation of osteoblast differentiation;GO:0070593//dendrite self-avoidance;GO…	--
ENSG00000159640	176192	312836	173918	463154	763796	386711	220982	537887	1.28337	4.52884e-05	0.000980451	ACE	angiotensin I converting enzyme [Source:HGNC Symbol;Acc:HGNC:2707]	Human Diseases;Human Diseases;Human Diseases;Human Diseases;Organismal Systems;Organismal Systems	Infectious disease: viral;Cardiovascular disease;Infectious disease: parasitic;Cardiovascular disease;Endocrine system;Endocrine system	ko05171//Coronavirus disease - COVID-19;ko05415//Diabetic cardiomyopathy;ko05142//Chagas disease;ko05410//Hypertrophic cardiomyopathy;ko04924//Renin secretion;ko04614//Renin-angiotensin system	K01283;K01283;K01283;K01283;K01283;K01283	GO:0005576//extracellular region;GO:0005615//extracellular space;GO:0005737//cytoplasm;GO:0005764//lysosome;GO:0005768//endosome;GO:0005886//plasma membrane;GO:0009897//external side of plasma membrane;GO:0009925//basal plasma membrane;GO:0016020//membrane;GO:0016021//integral component of membrane;GO:0031526//brush border membrane;GO:0031982//vesicle;GO:0070062//extracellular exosome;GO:0097225/…	GO:0003779//actin binding;GO:0004175//endopeptidase activity;GO:0004180//carboxypeptidase activity;GO:0005515//protein binding;GO:0008233//peptidase activity;GO:0008237//metallopeptidase activity;GO:0008238//exopeptidase activity;GO:0008240//tripeptidyl-peptidase activity;GO:0008241//peptidyl-dipeptidase activity;GO:0008270//zinc ion binding;GO:0016787//hydrolase activity;GO:0031404//chloride ion…	GO:0001666//response to hypoxia;GO:0001822//kidney development;GO:0001974//blood vessel remodeling;GO:0002003//angiotensin maturation;GO:0002019//regulation of renal output by angiotensin;GO:0002446//neutrophil mediated immunity;GO:0002474//antigen processing and presentation of peptide antigen via MHC class I;GO:0003081//regulation of systemic arterial blood pressure by renin-angiotensin;GO:0003…	--
ENSG00000091136	356747	652447	777178	922547	1.7362e+06	1.2537e+06	595457	1.30415e+06	1.13104	4.85726e-05	0.00104652	LAMB1	laminin subunit beta 1 [Source:HGNC Symbol;Acc:HGNC:6486]	Human Diseases;Environmental Information Processing;Human Diseases;Cellular Processes;Human Diseases;Environmental Information Processing;Human Diseases;Human Diseases	Cancer: overview;Signal transduction;Infectious disease: viral;Cellular community - eukaryotes;Infectious disease: parasitic;Signaling molecules and interaction;Infectious disease: parasitic;Cancer: specific types	ko05200//Pathways in cancer;ko04151//PI3K-Akt signaling pathway;ko05165//Human papillomavirus infection;ko04510//Focal adhesion;ko05146//Amoebiasis;ko04512//ECM-receptor interaction;ko05145//Toxoplasmosis;ko05222//Small cell lung cancer	K05636;K05636;K05636;K05636;K05636;K05636;K05636;K05636	GO:0005576//extracellular region;GO:0005604//basement membrane;GO:0005606//laminin-1 complex;GO:0005607//laminin-2 complex;GO:0005615//extracellular space;GO:0005788//endoplasmic reticulum lumen;GO:0016020//membrane;GO:0043256//laminin complex;GO:0043257//laminin-8 complex;GO:0043259//laminin-10 complex;GO:0048471//perinuclear region of cytoplasm;GO:0062023//collagen-containing extracellular matr…	GO:0005178//integrin binding;GO:0005198//structural molecule activity;GO:0005201//extracellular matrix structural constituent;GO:0005515//protein binding	GO:0007155//cell adhesion;GO:0009887//animal organ morphogenesis;GO:0009888//tissue development;GO:0016477//cell migration;GO:0021812//neuronal-glial interaction involved in cerebral cortex radial glia guided migration;GO:0030335//positive regulation of cell migration;GO:0031175//neuron projection development;GO:0034446//substrate adhesion-dependent cell spreading;GO:0035987//endodermal cell diff…	--
ENSG00000150961	181566	285184	892883	1.7996e+06	2.83165e+06	997061	453211	1.8761e+06	2.04948	4.90984e-05	0.00105068	SEC24D	SEC24 homolog D, COPII coat complex component [Source:HGNC Symbol;Acc:HGNC:10706]	Human Diseases;Genetic Information Processing	Infectious disease: bacterial;Folding, sorting and degradation	ko05130//Pathogenic Escherichia coli infection;ko04141//Protein processing in endoplasmic reticulum	K14007;K14007	GO:0005737//cytoplasm;GO:0005783//endoplasmic reticulum;GO:0005789//endoplasmic reticulum membrane;GO:0005829//cytosol;GO:0012507//ER to Golgi transport vesicle membrane;GO:0016020//membrane;GO:0030127//COPII vesicle coat;GO:0031410//cytoplasmic vesicle;GO:0043231//intracellular membrane-bounded organelle;GO:0070971//endoplasmic reticulum exit site	GO:0000149//SNARE binding;GO:0005515//protein binding;GO:0008270//zinc ion binding;GO:0046872//metal ion binding	GO:0001701//in utero embryonic development;GO:0006886//intracellular protein transport;GO:0006888//endoplasmic reticulum to Golgi vesicle-mediated transport;GO:0015031//protein transport;GO:0016192//vesicle-mediated transport;GO:0090110//COPII-coated vesicle cargo loading	--
ENSG00000149781	1.31596e+06	1.43577e+06	3.75376e+06	1078896	420473	994225	2.1685e+06	831198	-1.38343	4.93615e-05	0.00105068	FERMT3	FERM domain containing kindlin 3 [Source:HGNC Symbol;Acc:HGNC:23151]	Organismal Systems	Immune system	ko04611//Platelet activation	K17084	GO:0002102//podosome;GO:0005576//extracellular region;GO:0016020//membrane;GO:0030054//cell junction;GO:0030055//cell-substrate junction;GO:0031093//platelet alpha granule lumen;GO:0042995//cell projection;GO:0070062//extracellular exosome	GO:0005178//integrin binding;GO:0005515//protein binding	GO:0007155//cell adhesion;GO:0007159//leukocyte cell-cell adhesion;GO:0007160//cell-matrix adhesion;GO:0007229//integrin-mediated signaling pathway;GO:0030335//positive regulation of cell migration;GO:0033622//integrin activation;GO:0033632//regulation of cell-cell adhesion mediated by integrin;GO:0034446//substrate adhesion-dependent cell spreading;GO:0070527//platelet aggregation	--
ENSG00000100714	4.21229e+06	10688640	5.93681e+06	5.59394e+06	4211980	2.90139e+06	6.94591e+06	4235769	-0.71354	4.94659e-05	0.00105068	MTHFD1	methylenetetrahydrofolate dehydrogenase, cyclohydrolase and formyltetrahydrofolate synthetase 1 [Source:HGNC Symbol;Acc:HGNC:7432]	Metabolism;Metabolism	Global and overview maps;Metabolism of cofactors and vitamins	ko01100//Metabolic pathways;ko00670//One carbon pool by folate	K00288;K00288	GO:0005737//cytoplasm;GO:0005739//mitochondrion;GO:0005829//cytosol;GO:0016020//membrane;GO:0070062//extracellular exosome	GO:0000166//nucleotide binding;GO:0003824//catalytic activity;GO:0004329//formate-tetrahydrofolate ligase activity;GO:0004477//methenyltetrahydrofolate cyclohydrolase activity;GO:0004486//methylenetetrahydrofolate dehydrogenase [NAD(P)+] activity;GO:0004487//methylenetetrahydrofolate dehydrogenase (NAD+) activity;GO:0004488//methylenetetrahydrofolate dehydrogenase (NADP+) activity;GO:0005515//pro…	GO:0000105//histidine biosynthetic process;GO:0001780//neutrophil homeostasis;GO:0001843//neural tube closure;GO:0006164//purine nucleotide biosynthetic process;GO:0006555//methionine metabolic process;GO:0006730//one-carbon metabolic process;GO:0006760//folic acid-containing compound metabolic process;GO:0007507//heart development;GO:0008152//metabolic process;GO:0008652//cellular amino acid bio…	--
ENSG00000122642	767743	1.21542e+06	1147586	2.80922e+06	4.49647e+06	2.55801e+06	1.04358e+06	3.2879e+06	1.65562	5.35225e-05	0.00113151	FKBP9	FKBP prolyl isomerase 9 [Source:HGNC Symbol;Acc:HGNC:3725]	-	-	-	-	GO:0005783//endoplasmic reticulum	GO:0003755//peptidyl-prolyl cis-trans isomerase activity;GO:0005509//calcium ion binding;GO:0016853//isomerase activity;GO:0046872//metal ion binding	GO:0000413//protein peptidyl-prolyl isomerization;GO:0006457//protein folding	--
ENSG00000169583	1.12031e+06	619863	216566	359857	238099	197970	652246	265308	-1.29774	5.89319e-05	0.00123428	CLIC3	chloride intracellular channel 3 [Source:HGNC Symbol;Acc:HGNC:2064]	-	-	-	-	GO:0005634//nucleus;GO:0005737//cytoplasm;GO:0016020//membrane;GO:0016021//integral component of membrane;GO:0016604//nuclear body;GO:0034707//chloride channel complex;GO:0070062//extracellular exosome	GO:0005244//voltage-gated ion channel activity;GO:0005254//chloride channel activity;GO:0005515//protein binding	GO:0006749//glutathione metabolic process;GO:0006811//ion transport;GO:0006821//chloride transport;GO:0007165//signal transduction;GO:0034220//ion transmembrane transport;GO:0034765//regulation of ion transmembrane transport	--
ENSG00000083444	150818	240334	715961	1.46359e+06	2.44628e+06	598421	369038	1.50276e+06	2.02578	6.08218e-05	0.00126797	PLOD1	procollagen-lysine,2-oxoglutarate 5-dioxygenase 1 [Source:HGNC Symbol;Acc:HGNC:9081]	Metabolism;Metabolism	Global and overview maps;Amino acid metabolism	ko01100//Metabolic pathways;ko00310//Lysine degradation	K00473;K00473	GO:0005783//endoplasmic reticulum;GO:0005789//endoplasmic reticulum membrane;GO:0016020//membrane;GO:0030867//rough endoplasmic reticulum membrane;GO:0070062//extracellular exosome;GO:1902494//catalytic complex	GO:0005506//iron ion binding;GO:0005515//protein binding;GO:0008475//procollagen-lysine 5-dioxygenase activity;GO:0016491//oxidoreductase activity;GO:0016705//oxidoreductase activity, acting on paired donors, with incorporation or reduction of molecular oxygen;GO:0031418//L-ascorbic acid binding;GO:0046872//metal ion binding;GO:0051213//dioxygenase activity	GO:0001666//response to hypoxia;GO:0008544//epidermis development;GO:0017185//peptidyl-lysine hydroxylation	--
ENSG00000196230	11522433	10660615	14195376	18871584	22813326	15119701	1.21261e+07	1.89349e+07	0.642925	6.36362e-05	0.00130884	TUBB	tubulin beta class I [Source:HGNC Symbol;Acc:HGNC:20778]	Human Diseases;Human Diseases;Human Diseases;Human Diseases;Human Diseases;Human Diseases;Human Diseases;Human Diseases;Cellular Processes;Cellular Processes	Neurodegenerative disease;Neurodegenerative disease;Neurodegenerative disease;Neurodegenerative disease;Neurodegenerative disease;Neurodegenerative disease;Infectious disease: bacterial;Infectious disease: bacterial;Transport and catabolism;Cellular community - eukaryotes	ko05022//Pathways of neurodegeneration - multiple diseases;ko05014//Amyotrophic lateral sclerosis;ko05010//Alzheimer disease;ko05016//Huntington disease;ko05020//Prion disease;ko05012//Parkinson disease;ko05130//Pathogenic Escherichia coli infection;ko05132//Salmonella infection;ko04145//Phagosome;ko04540//Gap junction	K07375;K07375;K07375;K07375;K07375;K07375;K07375;K07375;K07375;K07375	GO:0005576//extracellular region;GO:0005634//nucleus;GO:0005641//nuclear envelope lumen;GO:0005737//cytoplasm;GO:0005829//cytosol;GO:0005856//cytoskeleton;GO:0005874//microtubule;GO:0015630//microtubule cytoskeleton;GO:0032991//protein-containing complex;GO:0035578//azurophil granule lumen;GO:0036464//cytoplasmic ribonucleoprotein granule;GO:0044297//cell body;GO:0045121//membrane raft;GO:0045171…	GO:0000166//nucleotide binding;GO:0003924//GTPase activity;GO:0005198//structural molecule activity;GO:0005200//structural constituent of cytoskeleton;GO:0005515//protein binding;GO:0005525//GTP binding;GO:0019904//protein domain specific binding;GO:0031625//ubiquitin protein ligase binding;GO:0032794//GTPase activating protein binding;GO:0042288//MHC class I protein binding;GO:0044877//protein-c…	GO:0000226//microtubule cytoskeleton organization;GO:0000278//mitotic cell cycle;GO:0007010//cytoskeleton organization;GO:0007017//microtubule-based process;GO:0030705//cytoskeleton-dependent intracellular transport;GO:0042267//natural killer cell mediated cytotoxicity;GO:0050807//regulation of synapse organization;GO:0051225//spindle assembly;GO:0051301//cell division;GO:0071895//odontoblast dif…	--
ENSG00000124783	906497	1.16997e+06	1.18039e+06	1.79307e+06	2358357	1.50741e+06	1.08562e+06	1.88628e+06	0.797026	6.36546e-05	0.00130884	SSR1	signal sequence receptor subunit 1 [Source:HGNC Symbol;Acc:HGNC:11323]	Genetic Information Processing	Folding, sorting and degradation	ko04141//Protein processing in endoplasmic reticulum	K13249	GO:0005783//endoplasmic reticulum;GO:0005789//endoplasmic reticulum membrane;GO:0016020//membrane;GO:0016021//integral component of membrane	GO:0005515//protein binding	GO:0006613//cotranslational protein targeting to membrane;GO:0008284//positive regulation of cell population proliferation	--
ENSG00000108829	229896	523876	1.1424e+06	2.14608e+06	3318618	1073525	632058	2.17941e+06	1.78581	6.43466e-05	0.0013111	LRRC59	leucine rich repeat containing 59 [Source:HGNC Symbol;Acc:HGNC:28817]	-	-	-	-	GO:0005634//nucleus;GO:0005635//nuclear envelope;GO:0005783//endoplasmic reticulum;GO:0005789//endoplasmic reticulum membrane;GO:0016020//membrane;GO:0016021//integral component of membrane;GO:0042645//mitochondrial nucleoid;GO:0043231//intracellular membrane-bounded organelle	GO:0003723//RNA binding;GO:0005515//protein binding;GO:0045296//cadherin binding	GO:0007165//signal transduction;GO:0046579//positive regulation of Ras protein signal transduction	--
ENSG00000165168	148682	213501	549572	65855	57496	242838	303918	122063	-1.31606	6.94974e-05	0.00140967	CYBB	cytochrome b-245 beta chain [Source:HGNC Symbol;Acc:HGNC:2578]	Human Diseases;Human Diseases;Human Diseases;Human Diseases;Organismal Systems;Cellular Processes;Human Diseases;Human Diseases;Cellular Processes;Organismal Systems;Human Diseases;Organismal Systems;Environmental Information Processing;Human Diseases;Cellular Processes	Neurodegenerative disease;Neurodegenerative disease;Infectious disease: viral;Neurodegenerative disease;Immune system;Transport and catabolism;Cardiovascular disease;Cardiovascular disease;Cell growth and death;Immune system;Infectious disease: parasitic;Immune system;Signal transduction;Endocrine and metabolic disease;Cell growth and death	ko05022//Pathways of neurodegeneration - multiple diseases;ko05010//Alzheimer disease;ko05171//Coronavirus disease - COVID-19;ko05020//Prion disease;ko04613//Neutrophil extracellular trap formation;ko04145//Phagosome;ko05415//Diabetic cardiomyopathy;ko05417//Lipid and atherosclerosis;ko04217//Necroptosis;ko04621//NOD-like receptor signaling pathway;ko05140//Leishmaniasis;ko04670//Leukocyte transe…	K21421;K21421;K21421;K21421;K21421;K21421;K21421;K21421;K21421;K21421;K21421;K21421;K21421;K21421;K21421	GO:0005635//nuclear envelope;GO:0005737//cytoplasm;GO:0005783//endoplasmic reticulum;GO:0005789//endoplasmic reticulum membrane;GO:0005791//rough endoplasmic reticulum;GO:0005794//Golgi apparatus;GO:0005886//plasma membrane;GO:0005887//integral component of plasma membrane;GO:0016020//membrane;GO:0016021//integral component of membrane;GO:0030425//dendrite;GO:0030670//phagocytic vesicle membrane;…	GO:0005244//voltage-gated ion channel activity;GO:0005515//protein binding;GO:0009055//electron transfer activity;GO:0016175//superoxide-generating NAD(P)H oxidase activity;GO:0016491//oxidoreductase activity;GO:0020037//heme binding;GO:0046872//metal ion binding;GO:0046982//protein heterodimerization activity;GO:0050660//flavin adenine dinucleotide binding	GO:0006801//superoxide metabolic process;GO:0006811//ion transport;GO:0006952//defense response;GO:0006954//inflammatory response;GO:0007584//response to nutrient;GO:0009410//response to xenobiotic stimulus;GO:0022900//electron transport chain;GO:0032760//positive regulation of tumor necrosis factor production;GO:0034220//ion transmembrane transport;GO:0034765//regulation of ion transmembrane tra…	--
ENSG00000170275	17037.5	82472.7	207234	532694	748684	322843	102248	534741	2.38676	7.33165e-05	0.00147386	CRTAP	cartilage associated protein [Source:HGNC Symbol;Acc:HGNC:2379]	-	-	-	-	GO:0005576//extracellular region;GO:0005615//extracellular space;GO:0005783//endoplasmic reticulum;GO:0005788//endoplasmic reticulum lumen;GO:0032991//protein-containing complex	GO:0005515//protein binding;GO:0005518//collagen binding	GO:0007283//spermatogenesis;GO:0018400//peptidyl-proline hydroxylation to 3-hydroxy-L-proline;GO:0030199//collagen fibril organization;GO:0050821//protein stabilization;GO:0061077//chaperone-mediated protein folding;GO:1901874//negative regulation of post-translational protein modification	--
ENSG00000142168	21233630	25463216	8872267	10422070	6.90752e+06	13728544	1.8523e+07	1.03527e+07	-0.839312	7.81758e-05	0.00155764	SOD1	superoxide dismutase 1 [Source:HGNC Symbol;Acc:HGNC:11179]	Human Diseases;Human Diseases;Human Diseases;Human Diseases;Human Diseases;Human Diseases;Cellular Processes;Organismal Systems	Neurodegenerative disease;Neurodegenerative disease;Neurodegenerative disease;Neurodegenerative disease;Neurodegenerative disease;Cancer: overview;Transport and catabolism;Aging	ko05022//Pathways of neurodegeneration - multiple diseases;ko05014//Amyotrophic lateral sclerosis;ko05016//Huntington disease;ko05020//Prion disease;ko05012//Parkinson disease;ko05208//Chemical carcinogenesis - reactive oxygen species;ko04146//Peroxisome;ko04213//Longevity regulating pathway - multiple species	K04565;K04565;K04565;K04565;K04565;K04565;K04565;K04565	GO:0005576//extracellular region;GO:0005615//extracellular space;GO:0005634//nucleus;GO:0005654//nucleoplasm;GO:0005737//cytoplasm;GO:0005739//mitochondrion;GO:0005758//mitochondrial intermembrane space;GO:0005759//mitochondrial matrix;GO:0005764//lysosome;GO:0005777//peroxisome;GO:0005829//cytosol;GO:0005886//plasma membrane;GO:0030141//secretory granule;GO:0031045//dense core granule;GO:0031410…	GO:0004784//superoxide dismutase activity;GO:0005507//copper ion binding;GO:0005515//protein binding;GO:0008270//zinc ion binding;GO:0016209//antioxidant activity;GO:0016491//oxidoreductase activity;GO:0019899//enzyme binding;GO:0030346//protein phosphatase 2B binding;GO:0031267//small GTPase binding;GO:0042802//identical protein binding;GO:0046872//metal ion binding;GO:0051087//chaperone binding	GO:0000302//response to reactive oxygen species;GO:0000303//response to superoxide;GO:0001541//ovarian follicle development;GO:0001819//positive regulation of cytokine production;GO:0001890//placenta development;GO:0001895//retina homeostasis;GO:0001975//response to amphetamine;GO:0002262//myeloid cell homeostasis;GO:0006749//glutathione metabolic process;GO:0006801//superoxide metabolic process;…	--
ENSG00000118520	4.04186e+06	8777943	859684	711570	989813	752147	4.55983e+06	817843	-2.47908	7.85856e-05	0.0015589	ARG1	arginase 1 [Source:HGNC Symbol;Acc:HGNC:663]	Metabolism;Human Diseases;Metabolism;Metabolism;Metabolism	Global and overview maps;Infectious disease: parasitic;Global and overview maps;Amino acid metabolism;Amino acid metabolism	ko01100//Metabolic pathways;ko05146//Amoebiasis;ko01230//Biosynthesis of amino acids;ko00330//Arginine and proline metabolism;ko00220//Arginine biosynthesis	K01476;K01476;K01476;K01476;K01476	GO:0005576//extracellular region;GO:0005615//extracellular space;GO:0005634//nucleus;GO:0005737//cytoplasm;GO:0005741//mitochondrial outer membrane;GO:0005829//cytosol;GO:0035578//azurophil granule lumen;GO:0035580//specific granule lumen;GO:0043005//neuron projection;GO:0043025//neuronal cell body	GO:0004053//arginase activity;GO:0005515//protein binding;GO:0016787//hydrolase activity;GO:0016813//hydrolase activity, acting on carbon-nitrogen (but not peptide) bonds, in linear amidines;GO:0030145//manganese ion binding;GO:0042802//identical protein binding;GO:0046872//metal ion binding	GO:0000050//urea cycle;GO:0001889//liver development;GO:0001938//positive regulation of endothelial cell proliferation;GO:0002250//adaptive immune response;GO:0002376//immune system process;GO:0006525//arginine metabolic process;GO:0006527//arginine catabolic process;GO:0007565//female pregnancy;GO:0007568//aging;GO:0009410//response to xenobiotic stimulus;GO:0009611//response to wounding;GO:0009…	--
ENSG00000124831	560909	372222	479663	237808	247300	402466	470931	295858	-0.670612	7.90873e-05	0.00156197	LRRFIP1	LRR binding FLII interacting protein 1 [Source:HGNC Symbol;Acc:HGNC:6702]	-	-	-	-	GO:0005634//nucleus;GO:0005737//cytoplasm;GO:0005829//cytosol;GO:0005856//cytoskeleton;GO:0005886//plasma membrane	GO:0000978//RNA polymerase II cis-regulatory region sequence-specific DNA binding;GO:0000981//DNA-binding transcription factor activity, RNA polymerase II-specific;GO:0001227//DNA-binding transcription repressor activity, RNA polymerase II-specific;GO:0003677//DNA binding;GO:0003725//double-stranded RNA binding;GO:0005515//protein binding;GO:0042803//protein homodimerization activity;GO:0045296//…	GO:0000122//negative regulation of transcription by RNA polymerase II;GO:0006355//regulation of transcription, DNA-templated;GO:0006357//regulation of transcription by RNA polymerase II	LRRFIP
ENSG00000204388	27930220	13314274	12501824	9383835	8888687	16017908	1.79154e+07	1.14301e+07	-0.64836	8.18509e-05	0.0016095	HSPA1B	heat shock protein family A (Hsp70) member 1B [Source:HGNC Symbol;Acc:HGNC:5233]	Human Diseases;Cellular Processes;Genetic Information Processing;Genetic Information Processing;Human Diseases;Environmental Information Processing;Organismal Systems;Human Diseases;Human Diseases;Organismal Systems;Human Diseases;Organismal Systems	Neurodegenerative disease;Transport and catabolism;Transcription;Folding, sorting and degradation;Cardiovascular disease;Signal transduction;Endocrine system;Infectious disease: parasitic;Infectious disease: viral;Immune system;Infectious disease: bacterial;Aging	ko05020//Prion disease;ko04144//Endocytosis;ko03040//Spliceosome;ko04141//Protein processing in endoplasmic reticulum;ko05417//Lipid and atherosclerosis;ko04010//MAPK signaling pathway;ko04915//Estrogen signaling pathway;ko05145//Toxoplasmosis;ko05162//Measles;ko04612//Antigen processing and presentation;ko05134//Legionellosis;ko04213//Longevity regulating pathway - multiple species	K03283;K03283;K03283;K03283;K03283;K03283;K03283;K03283;K03283;K03283;K03283;K03283	GO:0005576//extracellular region;GO:0005634//nucleus;GO:0005654//nucleoplasm;GO:0005737//cytoplasm;GO:0005739//mitochondrion;GO:0005783//endoplasmic reticulum;GO:0005813//centrosome;GO:0005814//centriole;GO:0005815//microtubule organizing center;GO:0005829//cytosol;GO:0005856//cytoskeleton;GO:0005886//plasma membrane;GO:0005925//focal adhesion;GO:0016234//inclusion body;GO:0016235//aggresome;GO:0…	GO:0000166//nucleotide binding;GO:0001618//virus receptor activity;GO:0001664//G protein-coupled receptor binding;GO:0003723//RNA binding;GO:0005102//signaling receptor binding;GO:0005515//protein binding;GO:0005524//ATP binding;GO:0016887//ATP hydrolysis activity;GO:0019899//enzyme binding;GO:0031072//heat shock protein binding;GO:0031625//ubiquitin protein ligase binding;GO:0042826//histone dea…	GO:0006402//mRNA catabolic process;GO:0008285//negative regulation of cell population proliferation;GO:0010628//positive regulation of gene expression;GO:0016192//vesicle-mediated transport;GO:0030308//negative regulation of cell growth;GO:0031396//regulation of protein ubiquitination;GO:0031397//negative regulation of protein ubiquitination;GO:0032436//positive regulation of proteasomal ubiquiti…	--
ENSG00000204389	27930220	13314274	12501824	9383835	8888687	16017908	1.79154e+07	1.14301e+07	-0.64836	8.18509e-05	0.0016095	HSPA1A	heat shock protein family A (Hsp70) member 1A [Source:HGNC Symbol;Acc:HGNC:5232]	Human Diseases;Cellular Processes;Genetic Information Processing;Genetic Information Processing;Human Diseases;Environmental Information Processing;Organismal Systems;Human Diseases;Human Diseases;Organismal Systems;Human Diseases;Organismal Systems	Neurodegenerative disease;Transport and catabolism;Transcription;Folding, sorting and degradation;Cardiovascular disease;Signal transduction;Endocrine system;Infectious disease: parasitic;Infectious disease: viral;Immune system;Infectious disease: bacterial;Aging	ko05020//Prion disease;ko04144//Endocytosis;ko03040//Spliceosome;ko04141//Protein processing in endoplasmic reticulum;ko05417//Lipid and atherosclerosis;ko04010//MAPK signaling pathway;ko04915//Estrogen signaling pathway;ko05145//Toxoplasmosis;ko05162//Measles;ko04612//Antigen processing and presentation;ko05134//Legionellosis;ko04213//Longevity regulating pathway - multiple species	K03283;K03283;K03283;K03283;K03283;K03283;K03283;K03283;K03283;K03283;K03283;K03283	GO:0005576//extracellular region;GO:0005634//nucleus;GO:0005654//nucleoplasm;GO:0005737//cytoplasm;GO:0005739//mitochondrion;GO:0005783//endoplasmic reticulum;GO:0005813//centrosome;GO:0005814//centriole;GO:0005815//microtubule organizing center;GO:0005829//cytosol;GO:0005856//cytoskeleton;GO:0005886//plasma membrane;GO:0005925//focal adhesion;GO:0008180//COP9 signalosome;GO:0016234//inclusion bo…	GO:0000166//nucleotide binding;GO:0001618//virus receptor activity;GO:0001664//G protein-coupled receptor binding;GO:0003714//transcription corepressor activity;GO:0003723//RNA binding;GO:0005102//signaling receptor binding;GO:0005515//protein binding;GO:0005524//ATP binding;GO:0016887//ATP hydrolysis activity;GO:0019899//enzyme binding;GO:0031072//heat shock protein binding;GO:0031249//denatured…	GO:0006402//mRNA catabolic process;GO:0006986//response to unfolded protein;GO:0007041//lysosomal transport;GO:0008285//negative regulation of cell population proliferation;GO:0010628//positive regulation of gene expression;GO:0016192//vesicle-mediated transport;GO:0030308//negative regulation of cell growth;GO:0030512//negative regulation of transforming growth factor beta receptor signaling pat…	--
ENSG00000166947	987240	526634	241675	295268	89811.7	118468	585183	167849	-1.80172	8.22478e-05	0.00161027	EPB42	erythrocyte membrane protein band 4.2 [Source:HGNC Symbol;Acc:HGNC:3381]	-	-	-	-	GO:0005737//cytoplasm;GO:0005856//cytoskeleton;GO:0005886//plasma membrane;GO:0016020//membrane;GO:0030863//cortical cytoskeleton	GO:0003810//protein-glutamine gamma-glutamyltransferase activity;GO:0005200//structural constituent of cytoskeleton;GO:0005515//protein binding;GO:0005524//ATP binding	GO:0000902//cell morphogenesis;GO:0007010//cytoskeleton organization;GO:0008360//regulation of cell shape;GO:0018149//peptide cross-linking;GO:0020027//hemoglobin metabolic process;GO:0043249//erythrocyte maturation;GO:0048536//spleen development;GO:0050801//ion homeostasis;GO:0055072//iron ion homeostasis	--
ENSG00000102317	3.81442e+06	3.44004e+06	2632077	5.24633e+06	6535416	5.55739e+06	3295514	5.77971e+06	0.810494	8.39184e-05	0.00162881	RBM3	RNA binding motif protein 3 [Source:HGNC Symbol;Acc:HGNC:9900]	-	-	-	-	GO:0005634//nucleus;GO:0005654//nucleoplasm;GO:0005681//spliceosomal complex;GO:0005737//cytoplasm;GO:0015934//large ribosomal subunit;GO:0030425//dendrite;GO:0042995//cell projection	GO:0003676//nucleic acid binding;GO:0003723//RNA binding;GO:0005515//protein binding;GO:0035368//selenocysteine insertion sequence binding;GO:0043023//ribosomal large subunit binding	GO:0006396//RNA processing;GO:0006417//regulation of translation;GO:0045727//positive regulation of translation;GO:0048026//positive regulation of mRNA splicing, via spliceosome	--
ENSG00000120549	436172	197794	297453	485036	689311	433689	310473	536012	0.787797	8.56653e-05	0.001654	KIAA1217	KIAA1217 [Source:HGNC Symbol;Acc:HGNC:25428]	-	-	-	-	GO:0005737//cytoplasm;GO:0110165//cellular anatomical entity	GO:0003674//molecular_function;GO:0005515//protein binding	GO:0048706//embryonic skeletal system development	--
ENSG00000186395	505334592	356219232	169574688	156057040	217793568	300343488	343709504	2.24731e+08	-0.612988	8.88154e-05	0.00170185	KRT10	keratin 10 [Source:HGNC Symbol;Acc:HGNC:6413]	Human Diseases;Organismal Systems	Infectious disease: bacterial;Endocrine system	ko05150//Staphylococcus aureus infection;ko04915//Estrogen signaling pathway	K07604;K07604	GO:0001533//cornified envelope;GO:0005576//extracellular region;GO:0005615//extracellular space;GO:0005634//nucleus;GO:0005737//cytoplasm;GO:0005829//cytosol;GO:0005856//cytoskeleton;GO:0005882//intermediate filament;GO:0009986//cell surface;GO:0016020//membrane;GO:0045095//keratin filament;GO:0070062//extracellular exosome	GO:0005198//structural molecule activity;GO:0005515//protein binding;GO:0030280//structural constituent of skin epidermis;GO:0046982//protein heterodimerization activity	GO:0002009//morphogenesis of an epithelium;GO:0008544//epidermis development;GO:0018149//peptide cross-linking;GO:0030216//keratinocyte differentiation;GO:0030855//epithelial cell differentiation;GO:0045684//positive regulation of epidermis development;GO:0051290//protein heterotetramerization	--
ENSG00000105472	72253.5	151883	82754	2.23324e+06	2.08266e+06	330684	102297	1.54886e+06	3.92038	9.15829e-05	0.00174685	CLEC11A	C-type lectin domain containing 11A [Source:HGNC Symbol;Acc:HGNC:10576]	-	-	-	-	GO:0005576//extracellular region;GO:0005615//extracellular space;GO:0005737//cytoplasm	GO:0005515//protein binding;GO:0008083//growth factor activity;GO:0030246//carbohydrate binding	GO:0001503//ossification;GO:0007165//signal transduction;GO:0008284//positive regulation of cell population proliferation	--
ENSG00000223572	1.58301e+06	1.59657e+06	735340	1.21214e+06	311106	943549	1.30497e+06	822264	-0.666349	9.19394e-05	0.00174685	CKMT1A	creatine kinase, mitochondrial 1A [Source:HGNC Symbol;Acc:HGNC:31736]	Metabolism;Metabolism	Global and overview maps;Amino acid metabolism	ko01100//Metabolic pathways;ko00330//Arginine and proline metabolism	K00933;K00933	GO:0005739//mitochondrion;GO:0005743//mitochondrial inner membrane;GO:0016020//membrane	GO:0000166//nucleotide binding;GO:0003824//catalytic activity;GO:0004111//creatine kinase activity;GO:0005515//protein binding;GO:0005524//ATP binding;GO:0016301//kinase activity;GO:0016740//transferase activity;GO:0016772//transferase activity, transferring phosphorus-containing groups	GO:0016310//phosphorylation;GO:0019752//carboxylic acid metabolic process;GO:0046314//phosphocreatine biosynthetic process	--
ENSG00000237289	1.58301e+06	1.59657e+06	735340	1.21214e+06	311106	943549	1.30497e+06	822264	-0.666349	9.19394e-05	0.00174685	CKMT1B	creatine kinase, mitochondrial 1B [Source:HGNC Symbol;Acc:HGNC:1995]	Metabolism;Metabolism	Global and overview maps;Amino acid metabolism	ko01100//Metabolic pathways;ko00330//Arginine and proline metabolism	K00933;K00933	GO:0005739//mitochondrion;GO:0005743//mitochondrial inner membrane;GO:0016020//membrane	GO:0000166//nucleotide binding;GO:0003824//catalytic activity;GO:0004111//creatine kinase activity;GO:0005515//protein binding;GO:0005524//ATP binding;GO:0016301//kinase activity;GO:0016740//transferase activity;GO:0016772//transferase activity, transferring phosphorus-containing groups	GO:0016310//phosphorylation;GO:0019752//carboxylic acid metabolic process;GO:0046314//phosphocreatine biosynthetic process	--
ENSG00000187514	57911.9	107102	54679.1	36451.1	27020.8	32803.1	73231.1	32091.7	-1.19026	0.000102842	0.00193765	PTMA	prothymosin alpha [Source:HGNC Symbol;Acc:HGNC:9623]	-	-	-	-	GO:0005634//nucleus;GO:0005654//nucleoplasm;GO:0005829//cytosol	GO:0005515//protein binding;GO:0042393//histone binding;GO:0140297//DNA-binding transcription factor binding	GO:0006351//transcription, DNA-templated;GO:0043066//negative regulation of apoptotic process;GO:0045944//positive regulation of transcription by RNA polymerase II	--
ENSG00000109072	11538737	6118372	4.16902e+06	3179378	2.95092e+06	3.24571e+06	7.27538e+06	3.12534e+06	-1.21901	0.00010359	0.00194361	VTN	vitronectin [Source:HGNC Symbol;Acc:HGNC:12724]	Environmental Information Processing;Human Diseases;Cellular Processes;Human Diseases;Organismal Systems;Environmental Information Processing	Signal transduction;Infectious disease: viral;Cellular community - eukaryotes;Cancer: overview;Immune system;Signaling molecules and interaction	ko04151//PI3K-Akt signaling pathway;ko05165//Human papillomavirus infection;ko04510//Focal adhesion;ko05205//Proteoglycans in cancer;ko04610//Complement and coagulation cascades;ko04512//ECM-receptor interaction	K06251;K06251;K06251;K06251;K06251;K06251	GO:0005576//extracellular region;GO:0005615//extracellular space;GO:0005783//endoplasmic reticulum;GO:0043231//intracellular membrane-bounded organelle;GO:0062023//collagen-containing extracellular matrix;GO:0070062//extracellular exosome;GO:0071062//alphav-beta3 integrin-vitronectin complex;GO:0072562//blood microparticle;GO:0098637//protein complex involved in cell-matrix adhesion;GO:1904090//p…	GO:0005044//scavenger receptor activity;GO:0005178//integrin binding;GO:0005201//extracellular matrix structural constituent;GO:0005515//protein binding;GO:0008201//heparin binding;GO:0030247//polysaccharide binding;GO:0050840//extracellular matrix binding	GO:0006897//endocytosis;GO:0006955//immune response;GO:0007155//cell adhesion;GO:0007160//cell-matrix adhesion;GO:0010951//negative regulation of endopeptidase activity;GO:0014911//positive regulation of smooth muscle cell migration;GO:0016477//cell migration;GO:0030155//regulation of cell adhesion;GO:0030195//negative regulation of blood coagulation;GO:0030949//positive regulation of vascular en…	--
ENSG00000110811	56533.6	87443.6	337064	797098	1.15083e+06	373475	160347	773800	2.27076	0.000107925	0.00201654	P3H3	prolyl 3-hydroxylase 3 [Source:HGNC Symbol;Acc:HGNC:19318]	-	-	-	-	GO:0005783//endoplasmic reticulum;GO:1902494//catalytic complex	GO:0005506//iron ion binding;GO:0005515//protein binding;GO:0016491//oxidoreductase activity;GO:0016705//oxidoreductase activity, acting on paired donors, with incorporation or reduction of molecular oxygen;GO:0019797//procollagen-proline 3-dioxygenase activity;GO:0031418//L-ascorbic acid binding;GO:0046872//metal ion binding;GO:0051213//dioxygenase activity	GO:0008285//negative regulation of cell population proliferation;GO:0017185//peptidyl-lysine hydroxylation;GO:0019511//peptidyl-proline hydroxylation;GO:0032963//collagen metabolic process;GO:0032964//collagen biosynthetic process	--
ENSG00000100097	6.87927e+06	7.47516e+06	16144995	24594176	29134592	16343598	10166474	2.33575e+07	1.20006	0.000108939	0.00202708	LGALS1	galectin 1 [Source:HGNC Symbol;Acc:HGNC:6561]	-	-	-	-	GO:0005576//extracellular region;GO:0005615//extracellular space;GO:0005737//cytoplasm;GO:0005788//endoplasmic reticulum lumen;GO:0062023//collagen-containing extracellular matrix;GO:0070062//extracellular exosome;GO:1990724//galectin complex	GO:0003723//RNA binding;GO:0005515//protein binding;GO:0030246//carbohydrate binding;GO:0043236//laminin binding	GO:0002317//plasma cell differentiation;GO:0006915//apoptotic process;GO:0031295//T cell costimulation;GO:0042981//regulation of apoptotic process;GO:0043065//positive regulation of apoptotic process;GO:0043123//positive regulation of I-kappaB kinase/NF-kappaB signaling;GO:0045445//myoblast differentiation;GO:0046598//positive regulation of viral entry into host cell;GO:0050729//positive regulati…	--
ENSG00000157227	232492	319567	375218	497913	710323	556192	309092	588143	0.92813	0.000139192	0.00254789	MMP14	matrix metallopeptidase 14 [Source:HGNC Symbol;Acc:HGNC:7160]	Organismal Systems;Environmental Information Processing;Organismal Systems	Endocrine system;Signal transduction;Endocrine system	ko04912//GnRH signaling pathway;ko04668//TNF signaling pathway;ko04928//Parathyroid hormone synthesis, secretion and action	K07763;K07763;K07763	GO:0005615//extracellular space;GO:0005634//nucleus;GO:0005737//cytoplasm;GO:0005796//Golgi lumen;GO:0005829//cytosol;GO:0005886//plasma membrane;GO:0005887//integral component of plasma membrane;GO:0005925//focal adhesion;GO:0016020//membrane;GO:0016021//integral component of membrane;GO:0031012//extracellular matrix;GO:0031410//cytoplasmic vesicle;GO:0042470//melanosome;GO:0044354//macropinosom…	GO:0004175//endopeptidase activity;GO:0004222//metalloendopeptidase activity;GO:0004252//serine-type endopeptidase activity;GO:0005178//integrin binding;GO:0005515//protein binding;GO:0008233//peptidase activity;GO:0008237//metallopeptidase activity;GO:0008270//zinc ion binding;GO:0016787//hydrolase activity;GO:0046872//metal ion binding;GO:0070006//metalloaminopeptidase activity	GO:0001501//skeletal system development;GO:0001503//ossification;GO:0001525//angiogenesis;GO:0001541//ovarian follicle development;GO:0001666//response to hypoxia;GO:0001935//endothelial cell proliferation;GO:0001958//endochondral ossification;GO:0006508//proteolysis;GO:0006979//response to oxidative stress;GO:0008584//male gonad development;GO:0009612//response to mechanical stimulus;GO:0009725/…	--
ENSG00000224389	1.16895e+06	2.3157e+06	1.33057e+06	824131	320708	416046	1.60507e+06	520295	-1.62524	0.000140445	0.00256041	C4B	complement C4B (Chido blood group) [Source:HGNC Symbol;Acc:HGNC:1324]	Human Diseases;Human Diseases;Human Diseases;Organismal Systems;Human Diseases;Human Diseases	Infectious disease: viral;Immune disease;Infectious disease: bacterial;Immune system;Endocrine and metabolic disease;Infectious disease: bacterial	ko05171//Coronavirus disease - COVID-19;ko05322//Systemic lupus erythematosus;ko05150//Staphylococcus aureus infection;ko04610//Complement and coagulation cascades;ko04936//Alcoholic liver disease;ko05133//Pertussis	K03989;K03989;K03989;K03989;K03989;K03989	GO:0005576//extracellular region;GO:0005615//extracellular space;GO:0005886//plasma membrane;GO:0030054//cell junction;GO:0030424//axon;GO:0030425//dendrite;GO:0042995//cell projection;GO:0045202//synapse;GO:0070062//extracellular exosome;GO:0072562//blood microparticle;GO:0106139//symbiont cell surface	GO:0001848//complement binding;GO:0004866//endopeptidase inhibitor activity;GO:0005515//protein binding;GO:0030246//carbohydrate binding	GO:0002376//immune system process;GO:0006954//inflammatory response;GO:0006956//complement activation;GO:0006958//complement activation, classical pathway;GO:0008228//opsonization;GO:0010951//negative regulation of endopeptidase activity;GO:0032490//detection of molecule of bacterial origin;GO:0045087//innate immune response;GO:2000427//positive regulation of apoptotic cell clearance	--
ENSG00000186063	161708	236841	336763	411871	449741	455090	245104	438901	0.840501	0.000147201	0.00267277	AIDA	axin interactor, dorsalization associated [Source:HGNC Symbol;Acc:HGNC:25761]	-	-	-	-	GO:0005575//cellular_component;GO:0005737//cytoplasm;GO:0016020//membrane	GO:0005515//protein binding;GO:0019904//protein domain specific binding;GO:0035091//phosphatidylinositol binding	GO:0009953//dorsal/ventral pattern formation;GO:0031333//negative regulation of protein-containing complex assembly;GO:0043254//regulation of protein-containing complex assembly;GO:0043508//negative regulation of JUN kinase activity;GO:0046329//negative regulation of JNK cascade;GO:0048264//determination of ventral identity	--
ENSG00000112655	367670	251556	492479	1.2689e+06	1.9628e+06	603406	370568	1.27837e+06	1.78649	0.000149556	0.00270462	PTK7	protein tyrosine kinase 7 (inactive) [Source:HGNC Symbol;Acc:HGNC:9618]	-	-	-	-	GO:0005886//plasma membrane;GO:0005887//integral component of plasma membrane;GO:0005911//cell-cell junction;GO:0005925//focal adhesion;GO:0016020//membrane;GO:0016021//integral component of membrane;GO:0030054//cell junction	GO:0004672//protein kinase activity;GO:0005515//protein binding;GO:0005524//ATP binding;GO:0050839//cell adhesion molecule binding;GO:1904929//coreceptor activity involved in Wnt signaling pathway, planar cell polarity pathway	GO:0001736//establishment of planar polarity;GO:0001822//kidney development;GO:0001843//neural tube closure;GO:0003281//ventricular septum development;GO:0003401//axis elongation;GO:0006468//protein phosphorylation;GO:0007155//cell adhesion;GO:0007165//signal transduction;GO:0007411//axon guidance;GO:0007507//heart development;GO:0010976//positive regulation of neuron projection development;GO:00…	--
ENSG00000134760	24027980	7692059	4462680	4.15923e+06	6.65465e+06	9239349	1.20609e+07	6.68441e+06	-0.851466	0.00015254	0.00274755	DSG1	desmoglein 1 [Source:HGNC Symbol;Acc:HGNC:3048]	Human Diseases	Infectious disease: bacterial	ko05150//Staphylococcus aureus infection	K07596	GO:0001533//cornified envelope;GO:0005829//cytosol;GO:0005886//plasma membrane;GO:0005911//cell-cell junction;GO:0009898//cytoplasmic side of plasma membrane;GO:0016020//membrane;GO:0016021//integral component of membrane;GO:0016324//apical plasma membrane;GO:0016328//lateral plasma membrane;GO:0030054//cell junction;GO:0030057//desmosome;GO:0101003//ficolin-1-rich granule membrane	GO:0005509//calcium ion binding;GO:0005515//protein binding;GO:0015643//toxic substance binding;GO:0045295//gamma-catenin binding;GO:0046872//metal ion binding	GO:0007043//cell-cell junction assembly;GO:0007155//cell adhesion;GO:0007156//homophilic cell adhesion via plasma membrane adhesion molecules;GO:0016339//calcium-dependent cell-cell adhesion via plasma membrane cell adhesion molecules;GO:0032570//response to progesterone;GO:0050821//protein stabilization;GO:0060135//maternal process involved in female pregnancy;GO:0098609//cell-cell adhesion	--
ENSG00000113657	2.16509e+06	3.24436e+06	3.82577e+06	4.73134e+06	6.25025e+06	4.2951e+06	3.07841e+06	5.09223e+06	0.726114	0.000153665	0.00275678	DPYSL3	dihydropyrimidinase like 3 [Source:HGNC Symbol;Acc:HGNC:3015]	-	-	-	-	GO:0005615//extracellular space;GO:0005737//cytoplasm;GO:0005829//cytosol;GO:0030027//lamellipodium;GO:0030426//growth cone;GO:0031941//filamentous actin;GO:0042995//cell projection;GO:0044297//cell body;GO:0045202//synapse;GO:0070382//exocytic vesicle	GO:0005515//protein binding;GO:0016787//hydrolase activity;GO:0016810//hydrolase activity, acting on carbon-nitrogen (but not peptide) bonds;GO:0017124//SH3 domain binding;GO:0031005//filamin binding;GO:0035374//chondroitin sulfate binding;GO:0042802//identical protein binding	GO:0010975//regulation of neuron projection development;GO:0010976//positive regulation of neuron projection development;GO:0010977//negative regulation of neuron projection development;GO:0030334//regulation of cell migration;GO:0030336//negative regulation of cell migration;GO:0048666//neuron development;GO:0048678//response to axon injury;GO:0051017//actin filament bundle assembly;GO:0051491//…	--
ENSG00000119865	278247	333478	296185	496859	457415	605861	302637	520045	0.78105	0.000155366	0.00276528	CNRIP1	cannabinoid receptor interacting protein 1 [Source:HGNC Symbol;Acc:HGNC:24546]	-	-	-	-	GO:0005737//cytoplasm;GO:0005886//plasma membrane	GO:0005515//protein binding;GO:0008022//protein C-terminus binding;GO:0031718//type 1 cannabinoid receptor binding	GO:0010469//regulation of signaling receptor activity;GO:2000272//negative regulation of signaling receptor activity	--
ENSG00000138162	2591755	911434	405273	371254	477788	674835	1.30282e+06	507959	-1.35885	0.000160753	0.00284221	TACC2	transforming acidic coiled-coil containing protein 2 [Source:HGNC Symbol;Acc:HGNC:11523]	-	-	-	-	GO:0005634//nucleus;GO:0005654//nucleoplasm;GO:0005737//cytoplasm;GO:0005815//microtubule organizing center;GO:0005829//cytosol;GO:0005856//cytoskeleton;GO:0005886//plasma membrane	GO:0016922//nuclear receptor binding	GO:0000226//microtubule cytoskeleton organization;GO:0007052//mitotic spindle organization;GO:0008283//cell population proliferation;GO:0021987//cerebral cortex development	--
ENSG00000189001	6.87267e+06	3443289	1.36683e+06	1.61255e+06	1.69435e+06	2016850	3.89426e+06	1.77458e+06	-1.13387	0.000161454	0.00284221	SBSN	suprabasin [Source:HGNC Symbol;Acc:HGNC:24950]	-	-	-	-	GO:0005576//extracellular region;GO:0070062//extracellular exosome	GO:0003674//molecular_function;GO:0005515//protein binding	GO:0008150//biological_process	--
ENSG00000254505	981511	783749	943696	604908	488846	386075	902986	493276	-0.872308	0.000174774	0.00303864	CHMP4A	charged multivesicular body protein 4A [Source:HGNC Symbol;Acc:HGNC:20274]	Cellular Processes;Cellular Processes	Transport and catabolism;Cell growth and death	ko04144//Endocytosis;ko04217//Necroptosis	K12194;K12194	GO:0000421//autophagosome membrane;GO:0000776//kinetochore;GO:0000815//ESCRT III complex;GO:0005634//nucleus;GO:0005643//nuclear pore;GO:0005737//cytoplasm;GO:0005765//lysosomal membrane;GO:0005768//endosome;GO:0005771//multivesicular body;GO:0005828//kinetochore microtubule;GO:0005829//cytosol;GO:0005886//plasma membrane;GO:0009898//cytoplasmic side of plasma membrane;GO:0016020//membrane;GO:003…	GO:0005515//protein binding;GO:0008289//lipid binding;GO:0042802//identical protein binding;GO:0042803//protein homodimerization activity;GO:0051117//ATPase binding	GO:0001778//plasma membrane repair;GO:0006620//posttranslational protein targeting to endoplasmic reticulum membrane;GO:0006900//vesicle budding from membrane;GO:0006914//autophagy;GO:0006997//nucleus organization;GO:0007034//vacuolar transport;GO:0007080//mitotic metaphase plate congression;GO:0010324//membrane invagination;GO:0015031//protein transport;GO:0016032//viral process;GO:0016236//macr…	--
ENSG00000123131	763361	1.29885e+06	1.72673e+06	3.59051e+06	5825190	1.63526e+06	1.26298e+06	3.68365e+06	1.5443	0.000181683	0.00314661	PRDX4	peroxiredoxin 4 [Source:HGNC Symbol;Acc:HGNC:17169]	Cellular Processes	Cell growth and death	ko04214//Apoptosis - fly	K03386	GO:0005576//extracellular region;GO:0005634//nucleus;GO:0005737//cytoplasm;GO:0005783//endoplasmic reticulum;GO:0005829//cytosol;GO:0034774//secretory granule lumen;GO:0070062//extracellular exosome;GO:1904813//ficolin-1-rich granule lumen	GO:0004601//peroxidase activity;GO:0005515//protein binding;GO:0008379//thioredoxin peroxidase activity;GO:0016209//antioxidant activity;GO:0016491//oxidoreductase activity;GO:0042802//identical protein binding;GO:0051920//peroxiredoxin activity	GO:0006979//response to oxidative stress;GO:0007252//I-kappaB phosphorylation;GO:0007283//spermatogenesis;GO:0008584//male gonad development;GO:0018401//peptidyl-proline hydroxylation to 4-hydroxy-L-proline;GO:0022417//protein maturation by protein folding;GO:0030198//extracellular matrix organization;GO:0045454//cell redox homeostasis;GO:0072593//reactive oxygen species metabolic process;GO:0098…	--
ENSG00000105355	1.44396e+06	1.53061e+06	1.96138e+06	2.35409e+06	3668888	1.85395e+06	1.64532e+06	2.62564e+06	0.674305	0.000192158	0.00331528	PLIN3	perilipin 3 [Source:HGNC Symbol;Acc:HGNC:16893]	-	-	-	-	GO:0005737//cytoplasm;GO:0005768//endosome;GO:0005794//Golgi apparatus;GO:0005811//lipid droplet;GO:0005829//cytosol;GO:0010008//endosome membrane;GO:0016020//membrane;GO:0030133//transport vesicle	GO:0005515//protein binding;GO:0045296//cadherin binding	GO:0010890//positive regulation of sequestering of triglyceride;GO:0016192//vesicle-mediated transport;GO:0019915//lipid storage;GO:0042149//cellular response to glucose starvation;GO:1905691//lipid droplet disassembly	--
ENSG00000144152	117323	86928.2	180366	135093	214378	478247	128206	275906	1.10572	0.000195243	0.00335565	FBLN7	fibulin 7 [Source:HGNC Symbol;Acc:HGNC:26740]	-	-	-	-	GO:0005576//extracellular region;GO:0005615//extracellular space;GO:0005925//focal adhesion;GO:0031012//extracellular matrix	GO:0005509//calcium ion binding;GO:0008201//heparin binding;GO:0043395//heparan sulfate proteoglycan binding	GO:0007155//cell adhesion;GO:0110151//positive regulation of biomineralization	--
ENSG00000166734	20505	56679.4	71612.9	159769	349590	152578	49599.1	220646	2.15335	0.000196087	0.00335733	GOLM2	golgi membrane protein 2 [Source:HGNC Symbol;Acc:HGNC:24892]	-	-	-	-	GO:0005794//Golgi apparatus;GO:0016020//membrane;GO:0016021//integral component of membrane	-	-	--
ENSG00000081237	697072	307165	1.9817e+06	330910	312021	505579	995314	382836	-1.37842	0.000204718	0.00349184	PTPRC	protein tyrosine phosphatase receptor type C [Source:HGNC Symbol;Acc:HGNC:9666]	Human Diseases;Organismal Systems;Human Diseases;Environmental Information Processing;Organismal Systems	Infectious disease: bacterial;Immune system;Immune disease;Signaling molecules and interaction;Immune system	ko05132//Salmonella infection;ko04666//Fc gamma R-mediated phagocytosis;ko05340//Primary immunodeficiency;ko04514//Cell adhesion molecules;ko04660//T cell receptor signaling pathway	K06478;K06478;K06478;K06478;K06478	GO:0005886//plasma membrane;GO:0005887//integral component of plasma membrane;GO:0005925//focal adhesion;GO:0009897//external side of plasma membrane;GO:0009898//cytoplasmic side of plasma membrane;GO:0009986//cell surface;GO:0016020//membrane;GO:0016021//integral component of membrane;GO:0030667//secretory granule membrane;GO:0032059//bleb;GO:0045121//membrane raft;GO:0070062//extracellular exos…	GO:0004721//phosphoprotein phosphatase activity;GO:0004725//protein tyrosine phosphatase activity;GO:0005001//transmembrane receptor protein tyrosine phosphatase activity;GO:0005102//signaling receptor binding;GO:0005515//protein binding;GO:0008201//heparin binding;GO:0016787//hydrolase activity;GO:0016791//phosphatase activity;GO:0019901//protein kinase binding;GO:0030506//ankyrin binding;GO:003…	GO:0001779//natural killer cell differentiation;GO:0001915//negative regulation of T cell mediated cytotoxicity;GO:0001916//positive regulation of T cell mediated cytotoxicity;GO:0001960//negative regulation of cytokine-mediated signaling pathway;GO:0002244//hematopoietic progenitor cell differentiation;GO:0002639//positive regulation of immunoglobulin production;GO:0002711//positive regulation o…	--
ENSG00000162433	3.91646e+06	3.97044e+06	2.20724e+06	1.81511e+06	2231574	2.40129e+06	3.36472e+06	2.14933e+06	-0.6466	0.000212437	0.00360982	AK4	adenylate kinase 4 [Source:HGNC Symbol;Acc:HGNC:363]	Metabolism;Metabolism;Metabolism	Global and overview maps;Nucleotide metabolism;Metabolism of cofactors and vitamins	ko01100//Metabolic pathways;ko00230//Purine metabolism;ko00730//Thiamine metabolism	K00939;K00939;K00939	GO:0005737//cytoplasm;GO:0005739//mitochondrion;GO:0005759//mitochondrial matrix	GO:0000166//nucleotide binding;GO:0004017//adenylate kinase activity;GO:0004550//nucleoside diphosphate kinase activity;GO:0005515//protein binding;GO:0005524//ATP binding;GO:0005525//GTP binding;GO:0016301//kinase activity;GO:0016740//transferase activity;GO:0016776//phosphotransferase activity, phosphate group as acceptor;GO:0019205//nucleobase-containing compound kinase activity;GO:0046899//nu…	GO:0002082//regulation of oxidative phosphorylation;GO:0006139//nucleobase-containing compound metabolic process;GO:0006165//nucleoside diphosphate phosphorylation;GO:0006172//ADP biosynthetic process;GO:0009117//nucleotide metabolic process;GO:0009142//nucleoside triphosphate biosynthetic process;GO:0015949//nucleobase-containing small molecule interconversion;GO:0016310//phosphorylation;GO:0046…	--
ENSG00000196616	2.48577e+06	2629769	2.16487e+06	1.34642e+06	71476.9	3.13567e+06	2.4268e+06	1.51786e+06	-0.677021	0.000219648	0.00369058	ADH1B	alcohol dehydrogenase 1B (class I), beta polypeptide [Source:HGNC Symbol;Acc:HGNC:250]	Metabolism;Human Diseases;Metabolism;Metabolism;Metabolism;Metabolism;Metabolism;Metabolism;Metabolism	Global and overview maps;Endocrine and metabolic disease;Carbohydrate metabolism;Lipid metabolism;Carbohydrate metabolism;Xenobiotics biodegradation and metabolism;Xenobiotics biodegradation and metabolism;Amino acid metabolism;Metabolism of cofactors and vitamins	ko01100//Metabolic pathways;ko04936//Alcoholic liver disease;ko00010//Glycolysis / Gluconeogenesis;ko00071//Fatty acid degradation;ko00620//Pyruvate metabolism;ko00980//Metabolism of xenobiotics by cytochrome P450;ko00982//Drug metabolism - cytochrome P450;ko00350//Tyrosine metabolism;ko00830//Retinol metabolism	K13951;K13951;K13951;K13951;K13951;K13951;K13951;K13951;K13951	GO:0005654//nucleoplasm;GO:0005737//cytoplasm;GO:0005829//cytosol;GO:0005886//plasma membrane	GO:0004024//alcohol dehydrogenase activity, zinc-dependent;GO:0004745//NAD-retinol dehydrogenase activity;GO:0008270//zinc ion binding;GO:0016491//oxidoreductase activity;GO:0046872//metal ion binding	GO:0001523//retinoid metabolic process;GO:0006069//ethanol oxidation;GO:0006629//lipid metabolic process;GO:0042572//retinol metabolic process;GO:0042573//retinoic acid metabolic process	--
ENSG00000138758	653999	819787	1.02128e+06	1.4658e+06	2.01026e+06	1.30311e+06	831690	1.59306e+06	0.937682	0.000221994	0.00371612	SEPTIN11	septin 11 [Source:HGNC Symbol;Acc:HGNC:25589]	Human Diseases;Human Diseases	Infectious disease: bacterial;Infectious disease: bacterial	ko05131//Shigellosis;ko05100//Bacterial invasion of epithelial cells	K16939;K16939	GO:0001725//stress fiber;GO:0005737//cytoplasm;GO:0005856//cytoskeleton;GO:0005940//septin ring;GO:0015630//microtubule cytoskeleton;GO:0030054//cell junction;GO:0030424//axon;GO:0031105//septin complex;GO:0032153//cell division site;GO:0042995//cell projection;GO:0043197//dendritic spine;GO:0045202//synapse	GO:0000166//nucleotide binding;GO:0003924//GTPase activity;GO:0005515//protein binding;GO:0005525//GTP binding;GO:0060090//molecular adaptor activity	GO:0007049//cell cycle;GO:0034613//cellular protein localization;GO:0051301//cell division;GO:0061640//cytoskeleton-dependent cytokinesis	--
ENSG00000079150	376497	514936	740938	2.25622e+06	3.41905e+06	1.30721e+06	544124	2.32749e+06	2.09677	0.000228041	0.00378918	FKBP7	FKBP prolyl isomerase 7 [Source:HGNC Symbol;Acc:HGNC:3723]	-	-	-	-	GO:0005783//endoplasmic reticulum;GO:0005788//endoplasmic reticulum lumen	GO:0003755//peptidyl-prolyl cis-trans isomerase activity;GO:0005509//calcium ion binding;GO:0005515//protein binding;GO:0005528//FK506 binding;GO:0016853//isomerase activity;GO:0046872//metal ion binding	GO:0000413//protein peptidyl-prolyl isomerization;GO:0018208//peptidyl-proline modification	--
ENSG00000223609	67225312	32792560	13122551	16774266	8.03952e+06	13615330	3.77135e+07	1.28097e+07	-1.55784	0.000229429	0.00379823	HBD	hemoglobin subunit delta [Source:HGNC Symbol;Acc:HGNC:4829]	-	-	-	-	GO:0005829//cytosol;GO:0005833//hemoglobin complex;GO:0016020//membrane;GO:0016021//integral component of membrane;GO:0031838//haptoglobin-hemoglobin complex;GO:0072562//blood microparticle	GO:0004601//peroxidase activity;GO:0005344//oxygen carrier activity;GO:0005515//protein binding;GO:0019825//oxygen binding;GO:0020037//heme binding;GO:0031720//haptoglobin binding;GO:0031721//hemoglobin alpha binding;GO:0043177//organic acid binding;GO:0046872//metal ion binding	GO:0015671//oxygen transport;GO:0042744//hydrogen peroxide catabolic process;GO:0098869//cellular oxidant detoxification	--
ENSG00000154277	267184	162328	287534	666675	933066	368890	239015	656210	1.45706	0.000244095	0.00402623	UCHL1	ubiquitin C-terminal hydrolase L1 [Source:HGNC Symbol;Acc:HGNC:12513]	Human Diseases;Human Diseases	Neurodegenerative disease;Neurodegenerative disease	ko05022//Pathways of neurodegeneration - multiple diseases;ko05012//Parkinson disease	K05611;K05611	GO:0005654//nucleoplasm;GO:0005737//cytoplasm;GO:0005783//endoplasmic reticulum;GO:0005789//endoplasmic reticulum membrane;GO:0005829//cytosol;GO:0005886//plasma membrane;GO:0016020//membrane;GO:0030424//axon;GO:0043025//neuronal cell body;GO:0044306//neuron projection terminus;GO:1904115//axon cytoplasm	GO:0004197//cysteine-type endopeptidase activity;GO:0004843//thiol-dependent deubiquitinase;GO:0005515//protein binding;GO:0008233//peptidase activity;GO:0008234//cysteine-type peptidase activity;GO:0008242//omega peptidase activity;GO:0016787//hydrolase activity;GO:0016874//ligase activity;GO:0031625//ubiquitin protein ligase binding;GO:0031694//alpha-2A adrenergic receptor binding;GO:0043130//u…	GO:0002931//response to ischemia;GO:0006508//proteolysis;GO:0006511//ubiquitin-dependent protein catabolic process;GO:0007409//axonogenesis;GO:0007412//axon target recognition;GO:0007628//adult walking behavior;GO:0008283//cell population proliferation;GO:0016241//regulation of macroautophagy;GO:0016579//protein deubiquitination;GO:0019233//sensory perception of pain;GO:0019896//axonal transport …	--
ENSG00000095139	618752	711356	1.04511e+06	1.58882e+06	2.09179e+06	1.18049e+06	791738	1.62036e+06	1.03322	0.000254367	0.00416515	ARCN1	archain 1 [Source:HGNC Symbol;Acc:HGNC:649]	-	-	-	-	GO:0000139//Golgi membrane;GO:0005737//cytoplasm;GO:0005783//endoplasmic reticulum;GO:0005789//endoplasmic reticulum membrane;GO:0005794//Golgi apparatus;GO:0005829//cytosol;GO:0016020//membrane;GO:0030126//COPI vesicle coat;GO:0030133//transport vesicle;GO:0030137//COPI-coated vesicle;GO:0030663//COPI-coated vesicle membrane;GO:0031410//cytoplasmic vesicle	GO:0003723//RNA binding;GO:0005515//protein binding	GO:0006886//intracellular protein transport;GO:0006888//endoplasmic reticulum to Golgi vesicle-mediated transport;GO:0006890//retrograde vesicle-mediated transport, Golgi to endoplasmic reticulum;GO:0008344//adult locomotory behavior;GO:0015031//protein transport;GO:0016192//vesicle-mediated transport;GO:0021691//cerebellar Purkinje cell layer maturation;GO:0043473//pigmentation;GO:0048193//Golgi…	--
ENSG00000152767	34420.7	58353.6	122267	225065	256317	214776	71680.5	232053	1.6948	0.000256085	0.00417808	FARP1	FERM, ARH/RhoGEF and pleckstrin domain protein 1 [Source:HGNC Symbol;Acc:HGNC:3591]	-	-	-	-	GO:0005737//cytoplasm;GO:0005829//cytosol;GO:0005856//cytoskeleton;GO:0005886//plasma membrane;GO:0016020//membrane;GO:0030054//cell junction;GO:0030175//filopodium;GO:0030425//dendrite;GO:0031234//extrinsic component of cytoplasmic side of plasma membrane;GO:0042995//cell projection;GO:0043005//neuron projection;GO:0043197//dendritic spine;GO:0045202//synapse;GO:0098890//extrinsic component of p…	GO:0005085//guanyl-nucleotide exchange factor activity;GO:0005515//protein binding;GO:0008092//cytoskeletal protein binding;GO:0031267//small GTPase binding	GO:0007416//synapse assembly;GO:0048813//dendrite morphogenesis;GO:0050790//regulation of catalytic activity;GO:0098942//retrograde trans-synaptic signaling by trans-synaptic protein complex;GO:0098974//postsynaptic actin cytoskeleton organization;GO:1905606//regulation of presynapse assembly	--
ENSG00000058272	324649	224355	268589	418877	456149	435241	272531	436755	0.680405	0.000257027	0.00417832	PPP1R12A	protein phosphatase 1 regulatory subunit 12A [Source:HGNC Symbol;Acc:HGNC:7618]	Cellular Processes;Cellular Processes;Human Diseases;Organismal Systems;Environmental Information Processing;Organismal Systems;Environmental Information Processing;Organismal Systems	Cellular community - eukaryotes;Cell motility;Cancer: overview;Immune system;Signal transduction;Endocrine system;Signal transduction;Circulatory system	ko04510//Focal adhesion;ko04810//Regulation of actin cytoskeleton;ko05205//Proteoglycans in cancer;ko04611//Platelet activation;ko04024//cAMP signaling pathway;ko04921//Oxytocin signaling pathway;ko04022//cGMP-PKG signaling pathway;ko04270//Vascular smooth muscle contraction	K06270;K06270;K06270;K06270;K06270;K06270;K06270;K06270	GO:0000776//kinetochore;GO:0005654//nucleoplasm;GO:0005730//nucleolus;GO:0005737//cytoplasm;GO:0005813//centrosome;GO:0005829//cytosol;GO:0005856//cytoskeleton;GO:0005886//plasma membrane;GO:0005925//focal adhesion;GO:0015629//actin cytoskeleton;GO:0030018//Z disc;GO:0031672//A band;GO:0043292//contractile fiber;GO:0072357//PTW/PP1 phosphatase complex	GO:0004857//enzyme inhibitor activity;GO:0005515//protein binding;GO:0019208//phosphatase regulator activity;GO:0019901//protein kinase binding;GO:0071889//14-3-3 protein binding	GO:0000278//mitotic cell cycle;GO:0006470//protein dephosphorylation;GO:0007098//centrosome cycle;GO:0007165//signal transduction;GO:0030155//regulation of cell adhesion;GO:0035507//regulation of myosin-light-chain-phosphatase activity;GO:0035508//positive regulation of myosin-light-chain-phosphatase activity;GO:0043086//negative regulation of catalytic activity;GO:0045944//positive regulation of…	--
ENSG00000180879	1.08034e+06	1.58007e+06	2222548	3428909	4331850	2.29732e+06	1.62765e+06	3.35269e+06	1.04253	0.000267146	0.00429629	SSR4	signal sequence receptor subunit 4 [Source:HGNC Symbol;Acc:HGNC:11326]	Genetic Information Processing	Folding, sorting and degradation	ko04141//Protein processing in endoplasmic reticulum	K04571	GO:0005783//endoplasmic reticulum;GO:0005784//Sec61 translocon complex;GO:0005789//endoplasmic reticulum membrane;GO:0012505//endomembrane system;GO:0016020//membrane;GO:0016021//integral component of membrane;GO:0070062//extracellular exosome	-	-	--
ENSG00000084636	45356.5	87463.6	34928.8	774644	848056	319759	55916.3	647486	3.53351	0.000277486	0.00444669	COL16A1	collagen type XVI alpha 1 chain [Source:HGNC Symbol;Acc:HGNC:2193]	Organismal Systems	Digestive system	ko04974//Protein digestion and absorption	K24339	GO:0005576//extracellular region;GO:0005581//collagen trimer;GO:0005588//collagen type V trimer;GO:0005597//collagen type XVI trimer;GO:0005615//extracellular space;GO:0005788//endoplasmic reticulum lumen;GO:0031012//extracellular matrix;GO:0062023//collagen-containing extracellular matrix	GO:0005178//integrin binding;GO:0005201//extracellular matrix structural constituent;GO:0005515//protein binding;GO:0030020//extracellular matrix structural constituent conferring tensile strength	GO:0007155//cell adhesion;GO:0007229//integrin-mediated signaling pathway;GO:0007565//female pregnancy;GO:0030198//extracellular matrix organization;GO:0030199//collagen fibril organization;GO:0033622//integrin activation;GO:0033627//cell adhesion mediated by integrin;GO:0051894//positive regulation of focal adhesion assembly;GO:0071230//cellular response to amino acid stimulus	--
ENSG00000174348	790069	884945	714956	1.66348e+06	1.00383e+06	1.39951e+06	796656	1.35561e+06	0.766911	0.000280295	0.00447578	PODN	podocan [Source:HGNC Symbol;Acc:HGNC:23174]	-	-	-	-	GO:0005576//extracellular region;GO:0005615//extracellular space;GO:0005737//cytoplasm;GO:0062023//collagen-containing extracellular matrix	GO:0005515//protein binding;GO:0005518//collagen binding;GO:0030021//extracellular matrix structural constituent conferring compression resistance	GO:0008285//negative regulation of cell population proliferation;GO:0030336//negative regulation of cell migration	--
ENSG00000072682	41048.8	96050.7	277742	861922	1.1114e+06	292916	138280	755414	2.44967	0.000282189	0.0044901	P4HA2	prolyl 4-hydroxylase subunit alpha 2 [Source:HGNC Symbol;Acc:HGNC:8547]	Metabolism;Metabolism	Global and overview maps;Amino acid metabolism	ko01100//Metabolic pathways;ko00330//Arginine and proline metabolism	K00472;K00472	GO:0005654//nucleoplasm;GO:0005783//endoplasmic reticulum;GO:0005788//endoplasmic reticulum lumen;GO:0005829//cytosol;GO:0043231//intracellular membrane-bounded organelle	GO:0004656//procollagen-proline 4-dioxygenase activity;GO:0005506//iron ion binding;GO:0005515//protein binding;GO:0009055//electron transfer activity;GO:0016491//oxidoreductase activity;GO:0016705//oxidoreductase activity, acting on paired donors, with incorporation or reduction of molecular oxygen;GO:0031418//L-ascorbic acid binding;GO:0046872//metal ion binding;GO:0051213//dioxygenase activity	GO:0018401//peptidyl-proline hydroxylation to 4-hydroxy-L-proline;GO:0019511//peptidyl-proline hydroxylation;GO:0022900//electron transport chain	--
ENSG00000260314	520730	419035	437250	134306	39908.6	456958	459005	210391	-1.12544	0.000289012	0.00458246	MRC1	mannose receptor C-type 1 [Source:HGNC Symbol;Acc:HGNC:7228]	Cellular Processes;Human Diseases	Transport and catabolism;Infectious disease: bacterial	ko04145//Phagosome;ko05152//Tuberculosis	K06560;K06560	GO:0005768//endosome;GO:0005886//plasma membrane;GO:0005887//integral component of plasma membrane;GO:0009986//cell surface;GO:0010008//endosome membrane;GO:0016020//membrane;GO:0016021//integral component of membrane	GO:0001618//virus receptor activity;GO:0004888//transmembrane signaling receptor activity;GO:0005515//protein binding;GO:0005537//mannose binding;GO:0030246//carbohydrate binding;GO:0038023//signaling receptor activity;GO:0038024//cargo receptor activity	GO:0006897//endocytosis;GO:0006898//receptor-mediated endocytosis;GO:0046718//viral entry into host cell;GO:0071222//cellular response to lipopolysaccharide;GO:0071346//cellular response to interferon-gamma;GO:0071353//cellular response to interleukin-4	--
ENSG00000080573	326548	613417	324208	891374	1347345	836716	421391	1.02514e+06	1.2826	0.000291501	0.00460572	COL5A3	collagen type V alpha 3 chain [Source:HGNC Symbol;Acc:HGNC:14864]	Organismal Systems	Digestive system	ko04974//Protein digestion and absorption	K19721	GO:0005576//extracellular region;GO:0005581//collagen trimer;GO:0005588//collagen type V trimer;GO:0005615//extracellular space;GO:0005788//endoplasmic reticulum lumen;GO:0031012//extracellular matrix;GO:0062023//collagen-containing extracellular matrix	GO:0005201//extracellular matrix structural constituent;GO:0005518//collagen binding;GO:0008201//heparin binding;GO:0030020//extracellular matrix structural constituent conferring tensile strength;GO:0043394//proteoglycan binding	GO:0007160//cell-matrix adhesion;GO:0030198//extracellular matrix organization;GO:0030199//collagen fibril organization;GO:0043588//skin development	--
ENSG00000037757	179926	89928.9	206972	345041	215322	258513	158942	272959	0.780181	0.000318904	0.00500357	MRI1	methylthioribose-1-phosphate isomerase 1 [Source:HGNC Symbol;Acc:HGNC:28469]	Metabolism;Metabolism	Global and overview maps;Amino acid metabolism	ko01100//Metabolic pathways;ko00270//Cysteine and methionine metabolism	K08963;K08963	GO:0001650//fibrillar center;GO:0005634//nucleus;GO:0005654//nucleoplasm;GO:0005737//cytoplasm;GO:0005829//cytosol;GO:0042995//cell projection	GO:0005515//protein binding;GO:0016853//isomerase activity;GO:0042802//identical protein binding;GO:0046523//S-methyl-5-thioribose-1-phosphate isomerase activity	GO:0008652//cellular amino acid biosynthetic process;GO:0009086//methionine biosynthetic process;GO:0019284//L-methionine salvage from S-adenosylmethionine;GO:0019509//L-methionine salvage from methylthioadenosine;GO:0044237//cellular metabolic process;GO:0044249//cellular biosynthetic process	--
ENSG00000067369	97202.4	116684	145677	191259	260980	189194	119855	213811	0.83505	0.000321358	0.00502457	TP53BP1	tumor protein p53 binding protein 1 [Source:HGNC Symbol;Acc:HGNC:11999]	Organismal Systems	Immune system	ko04621//NOD-like receptor signaling pathway	K20915	GO:0000775//chromosome, centromeric region;GO:0000776//kinetochore;GO:0000781//chromosome, telomeric region;GO:0005634//nucleus;GO:0005654//nucleoplasm;GO:0005657//replication fork;GO:0005694//chromosome;GO:0005737//cytoplasm;GO:0016604//nuclear body;GO:0035861//site of double-strand break;GO:0043229//intracellular organelle;GO:1990391//DNA repair complex	GO:0002039//p53 binding;GO:0003677//DNA binding;GO:0003684//damaged DNA binding;GO:0003712//transcription coregulator activity;GO:0005515//protein binding;GO:0035064//methylated histone binding;GO:0042162//telomeric DNA binding;GO:0042393//histone binding;GO:0043565//sequence-specific DNA binding;GO:0061629//RNA polymerase II-specific DNA-binding transcription factor binding;GO:0061649//ubiquitin…	GO:0000077//DNA damage checkpoint signaling;GO:0006281//DNA repair;GO:0006303//double-strand break repair via nonhomologous end joining;GO:0006974//cellular response to DNA damage stimulus;GO:0045830//positive regulation of isotype switching;GO:0045893//positive regulation of transcription, DNA-templated;GO:0045944//positive regulation of transcription by RNA polymerase II;GO:0051091//positive re…	--
ENSG00000144867	404726	521986	834440	1.09091e+06	1.42651e+06	684360	587051	1.06726e+06	0.862359	0.0003439	0.00532159	SRPRB	SRP receptor subunit beta [Source:HGNC Symbol;Acc:HGNC:24085]	Genetic Information Processing	Folding, sorting and degradation	ko03060//Protein export	K12272	GO:0005737//cytoplasm;GO:0005783//endoplasmic reticulum;GO:0005785//signal recognition particle receptor complex;GO:0005789//endoplasmic reticulum membrane;GO:0005881//cytoplasmic microtubule;GO:0016020//membrane;GO:0016021//integral component of membrane	GO:0000166//nucleotide binding;GO:0005525//GTP binding	GO:0006617//SRP-dependent cotranslational protein targeting to membrane, signal sequence recognition;GO:0045047//protein targeting to ER	--
ENSG00000099250	273944	194755	217669	495445	536684	597113	228789	543080	1.24715	0.000351511	0.00542074	NRP1	neuropilin 1 [Source:HGNC Symbol;Acc:HGNC:8004]	Human Diseases;Human Diseases;Organismal Systems	Infectious disease: viral;Infectious disease: viral;Development and regeneration	ko05171//Coronavirus disease - COVID-19;ko05166//Human T-cell leukemia virus 1 infection;ko04360//Axon guidance	K06724;K06724;K06724	GO:0002116//semaphorin receptor complex;GO:0005576//extracellular region;GO:0005615//extracellular space;GO:0005737//cytoplasm;GO:0005739//mitochondrion;GO:0005769//early endosome;GO:0005829//cytosol;GO:0005883//neurofilament;GO:0005886//plasma membrane;GO:0005925//focal adhesion;GO:0016020//membrane;GO:0016021//integral component of membrane;GO:0030424//axon;GO:0031410//cytoplasmic vesicle;GO:00…	GO:0005021//vascular endothelial growth factor-activated receptor activity;GO:0005096//GTPase activator activity;GO:0005515//protein binding;GO:0008201//heparin binding;GO:0015026//coreceptor activity;GO:0017154//semaphorin receptor activity;GO:0019838//growth factor binding;GO:0019901//protein kinase binding;GO:0019955//cytokine binding;GO:0038085//vascular endothelial growth factor binding;GO:0…	GO:0001525//angiogenesis;GO:0001569//branching involved in blood vessel morphogenesis;GO:0001764//neuron migration;GO:0001938//positive regulation of endothelial cell proliferation;GO:0002040//sprouting angiogenesis;GO:0002042//cell migration involved in sprouting angiogenesis;GO:0003148//outflow tract septum morphogenesis;GO:0006930//substrate-dependent cell migration, cell extension;GO:0007165/…	--
ENSG00000162736	397527	513922	281879	188547	207433	348113	397776	248031	-0.681436	0.000360913	0.00554596	NCSTN	nicastrin [Source:HGNC Symbol;Acc:HGNC:17091]	Human Diseases;Environmental Information Processing	Neurodegenerative disease;Signal transduction	ko05010//Alzheimer disease;ko04330//Notch signaling pathway	K06171;K06171	GO:0000139//Golgi membrane;GO:0005737//cytoplasm;GO:0005739//mitochondrion;GO:0005764//lysosome;GO:0005765//lysosomal membrane;GO:0005769//early endosome;GO:0005783//endoplasmic reticulum;GO:0005789//endoplasmic reticulum membrane;GO:0005794//Golgi apparatus;GO:0005886//plasma membrane;GO:0005887//integral component of plasma membrane;GO:0005925//focal adhesion;GO:0008021//synaptic vesicle;GO:001…	GO:0004175//endopeptidase activity;GO:0005515//protein binding;GO:0008233//peptidase activity;GO:0030674//protein-macromolecule adaptor activity;GO:0042500//aspartic endopeptidase activity, intramembrane cleaving;GO:0051117//ATPase binding;GO:0070851//growth factor receptor binding	GO:0002262//myeloid cell homeostasis;GO:0006508//proteolysis;GO:0006509//membrane protein ectodomain proteolysis;GO:0007212//dopamine receptor signaling pathway;GO:0007215//glutamate receptor signaling pathway;GO:0007219//Notch signaling pathway;GO:0007220//Notch receptor processing;GO:0007611//learning or memory;GO:0010950//positive regulation of endopeptidase activity;GO:0016485//protein proces…	--
ENSG00000076554	1.68848e+06	1250076	750642	514408	654992	781436	1.22973e+06	650279	-0.919213	0.000373944	0.00570803	TPD52	tumor protein D52 [Source:HGNC Symbol;Acc:HGNC:12005]	-	-	-	-	GO:0005737//cytoplasm;GO:0005783//endoplasmic reticulum;GO:0048471//perinuclear region of cytoplasm;GO:0110165//cellular anatomical entity	GO:0005509//calcium ion binding;GO:0005515//protein binding;GO:0042803//protein homodimerization activity	GO:0009653//anatomical structure morphogenesis;GO:0030183//B cell differentiation;GO:0046903//secretion	--
ENSG00000124299	1.192e+06	2539377	1.04263e+06	543065	668811	850671	1.59134e+06	687516	-1.21077	0.000383249	0.0058303	PEPD	peptidase D [Source:HGNC Symbol;Acc:HGNC:8840]	-	-	-	-	GO:0070062//extracellular exosome	GO:0004181//metallocarboxypeptidase activity;GO:0005515//protein binding;GO:0008233//peptidase activity;GO:0008237//metallopeptidase activity;GO:0016787//hydrolase activity;GO:0016805//dipeptidase activity;GO:0030145//manganese ion binding;GO:0046872//metal ion binding;GO:0070006//metalloaminopeptidase activity;GO:0102009//proline dipeptidase activity	GO:0006508//proteolysis;GO:0006520//cellular amino acid metabolic process;GO:0030574//collagen catabolic process	--
ENSG00000090339	233841	206573	576105	124934	83749.8	277261	338840	161982	-1.06477	0.000400901	0.00603671	ICAM1	intercellular adhesion molecule 1 [Source:HGNC Symbol;Acc:HGNC:5344]	Human Diseases;Human Diseases;Human Diseases;Human Diseases;Human Diseases;Human Diseases;Organismal Systems;Human Diseases;Human Diseases;Human Diseases;Environmental Information Processing;Organismal Systems;Human Diseases;Environmental Information Processing;Human Diseases;Environmental Information Processing;Human Diseases	Infectious disease: viral;Cardiovascular disease;Infectious disease: bacterial;Infectious disease: viral;Infectious disease: viral;Cardiovascular disease;Immune system;Cardiovascular disease;Infectious disease: viral;Immune disease;Signal transduction;Immune system;Infectious disease: parasitic;Signaling molecules and interaction;Endocrine and metabolic disease;Signal transduction;Infectious dise…	ko05169//Epstein-Barr virus infection;ko05417//Lipid and atherosclerosis;ko05150//Staphylococcus aureus infection;ko05167//Kaposi sarcoma-associated herpesvirus infection;ko05166//Human T-cell leukemia virus 1 infection;ko05416//Viral myocarditis;ko04650//Natural killer cell mediated cytotoxicity;ko05418//Fluid shear stress and atherosclerosis;ko05164//Influenza A;ko05323//Rheumatoid arthritis;ko…	K06490;K06490;K06490;K06490;K06490;K06490;K06490;K06490;K06490;K06490;K06490;K06490;K06490;K06490;K06490;K06490;K06490	GO:0001772//immunological synapse;GO:0005615//extracellular space;GO:0005886//plasma membrane;GO:0005887//integral component of plasma membrane;GO:0005925//focal adhesion;GO:0009897//external side of plasma membrane;GO:0009986//cell surface;GO:0016020//membrane;GO:0016021//integral component of membrane;GO:0045121//membrane raft;GO:0062023//collagen-containing extracellular matrix;GO:0070062//ext…	GO:0001618//virus receptor activity;GO:0004888//transmembrane signaling receptor activity;GO:0005178//integrin binding;GO:0005515//protein binding;GO:0038023//signaling receptor activity	GO:0001910//regulation of leukocyte mediated cytotoxicity;GO:0002291//T cell activation via T cell receptor contact with antigen bound to MHC molecule on antigen presenting cell;GO:0002457//T cell antigen processing and presentation;GO:0002693//positive regulation of cellular extravasation;GO:0007155//cell adhesion;GO:0007157//heterophilic cell-cell adhesion via plasma membrane cell adhesion mole…	--
ENSG00000105835	1.71451e+06	1.42796e+06	8627979	1.26735e+06	1.37971e+06	1.5535e+06	3.92348e+06	1.40019e+06	-1.48652	0.000401823	0.00603671	NAMPT	nicotinamide phosphoribosyltransferase [Source:HGNC Symbol;Acc:HGNC:30092]	Metabolism;Organismal Systems;Metabolism	Global and overview maps;Immune system;Metabolism of cofactors and vitamins	ko01100//Metabolic pathways;ko04621//NOD-like receptor signaling pathway;ko00760//Nicotinate and nicotinamide metabolism	K03462;K03462;K03462	GO:0005576//extracellular region;GO:0005615//extracellular space;GO:0005634//nucleus;GO:0005737//cytoplasm;GO:0005829//cytosol;GO:0016607//nuclear speck;GO:0030054//cell junction;GO:0070062//extracellular exosome	GO:0003824//catalytic activity;GO:0004514//nicotinate-nucleotide diphosphorylase (carboxylating) activity;GO:0005125//cytokine activity;GO:0005515//protein binding;GO:0016740//transferase activity;GO:0016757//glycosyltransferase activity;GO:0042802//identical protein binding;GO:0047280//nicotinamide phosphoribosyltransferase activity	GO:0007165//signal transduction;GO:0007267//cell-cell signaling;GO:0007623//circadian rhythm;GO:0008284//positive regulation of cell population proliferation;GO:0009435//NAD biosynthetic process;GO:0019363//pyridine nucleotide biosynthetic process;GO:0032922//circadian regulation of gene expression;GO:0034356//NAD biosynthesis via nicotinamide riboside salvage pathway;GO:0045944//positive regulat…	--
ENSG00000123136	154744	217854	220737	82947.7	79523.1	117692	197778	93387.6	-1.08258	0.000402179	0.00603671	DDX39A	DExD-box helicase 39A [Source:HGNC Symbol;Acc:HGNC:17821]	-	-	-	-	GO:0005634//nucleus;GO:0005654//nucleoplasm;GO:0005737//cytoplasm;GO:0016020//membrane;GO:0016607//nuclear speck	GO:0000166//nucleotide binding;GO:0003676//nucleic acid binding;GO:0003723//RNA binding;GO:0003724//RNA helicase activity;GO:0004386//helicase activity;GO:0005515//protein binding;GO:0005524//ATP binding;GO:0016787//hydrolase activity;GO:0016887//ATP hydrolysis activity;GO:0042802//identical protein binding	GO:0000398//mRNA splicing, via spliceosome;GO:0006397//mRNA processing;GO:0006405//RNA export from nucleus;GO:0006406//mRNA export from nucleus;GO:0008380//RNA splicing	--
ENSG00000168374	436632	647128	1.06575e+06	1.75167e+06	2512051	1.39052e+06	716504	1.88475e+06	1.39532	0.000448144	0.00668209	ARF4	ADP ribosylation factor 4 [Source:HGNC Symbol;Acc:HGNC:655]	Cellular Processes	Transport and catabolism	ko04144//Endocytosis	K07939	GO:0005737//cytoplasm;GO:0005794//Golgi apparatus;GO:0005829//cytosol;GO:0005886//plasma membrane;GO:0016020//membrane;GO:0016021//integral component of membrane;GO:0032587//ruffle membrane;GO:0043197//dendritic spine;GO:0070062//extracellular exosome;GO:0098978//glutamatergic synapse	GO:0000166//nucleotide binding;GO:0003924//GTPase activity;GO:0005085//guanyl-nucleotide exchange factor activity;GO:0005154//epidermal growth factor receptor binding;GO:0005515//protein binding;GO:0005525//GTP binding	GO:0006471//protein ADP-ribosylation;GO:0006886//intracellular protein transport;GO:0006888//endoplasmic reticulum to Golgi vesicle-mediated transport;GO:0006890//retrograde vesicle-mediated transport, Golgi to endoplasmic reticulum;GO:0007612//learning;GO:0015031//protein transport;GO:0016192//vesicle-mediated transport;GO:0016477//cell migration;GO:0031584//activation of phospholipase D activit…	--
ENSG00000138772	739923	680067	545300	476772	78123.9	562385	655097	372427	-0.81475	0.000473156	0.00698564	ANXA3	annexin A3 [Source:HGNC Symbol;Acc:HGNC:541]	-	-	-	-	GO:0005737//cytoplasm;GO:0005886//plasma membrane;GO:0016020//membrane;GO:0030424//axon;GO:0030425//dendrite;GO:0030670//phagocytic vesicle membrane;GO:0042581//specific granule;GO:0043025//neuronal cell body;GO:0070062//extracellular exosome	GO:0004859//phospholipase inhibitor activity;GO:0005509//calcium ion binding;GO:0005544//calcium-dependent phospholipid binding;GO:0019834//phospholipase A2 inhibitor activity;GO:0048306//calcium-dependent protein binding	GO:0006909//phagocytosis;GO:0010595//positive regulation of endothelial cell migration;GO:0021766//hippocampus development;GO:0031100//animal organ regeneration;GO:0042742//defense response to bacterium;GO:0043086//negative regulation of catalytic activity;GO:0043312//neutrophil degranulation;GO:0045766//positive regulation of angiogenesis;GO:0051054//positive regulation of DNA metabolic process;…	--
ENSG00000116649	174640	286617	686909	645333	890378	452045	382722	662585	0.79181	0.00048639	0.00714529	SRM	spermidine synthase [Source:HGNC Symbol;Acc:HGNC:11296]	Metabolism;Metabolism;Metabolism;Metabolism	Global and overview maps;Metabolism of other amino acids;Amino acid metabolism;Amino acid metabolism	ko01100//Metabolic pathways;ko00480//Glutathione metabolism;ko00270//Cysteine and methionine metabolism;ko00330//Arginine and proline metabolism	K00797;K00797;K00797;K00797	GO:0005829//cytosol	GO:0003824//catalytic activity;GO:0004766//spermidine synthase activity;GO:0005515//protein binding;GO:0016740//transferase activity;GO:0042802//identical protein binding;GO:0042803//protein homodimerization activity	GO:0006595//polyamine metabolic process;GO:0006596//polyamine biosynthetic process;GO:0008295//spermidine biosynthetic process;GO:1990830//cellular response to leukemia inhibitory factor	--
ENSG00000198053	193371	220449	282126	97470.8	118651	150083	231982	122068	-0.926326	0.000487143	0.00714529	SIRPA	signal regulatory protein alpha [Source:HGNC Symbol;Acc:HGNC:9662]	Organismal Systems	Development and regeneration	ko04380//Osteoclast differentiation	K06551	GO:0005886//plasma membrane;GO:0005887//integral component of plasma membrane;GO:0009986//cell surface;GO:0016020//membrane;GO:0016021//integral component of membrane;GO:0070062//extracellular exosome;GO:0070821//tertiary granule membrane;GO:0101003//ficolin-1-rich granule membrane	GO:0017124//SH3 domain binding;GO:0019903//protein phosphatase binding;GO:0030695//GTPase regulator activity;GO:0086080//protein binding involved in heterotypic cell-cell adhesion;GO:0098632//cell-cell adhesion mediator activity;GO:1990405//protein antigen binding;GO:1990782//protein tyrosine kinase binding	GO:0001933//negative regulation of protein phosphorylation;GO:0007155//cell adhesion;GO:0010468//regulation of gene expression;GO:0016477//cell migration;GO:0032649//regulation of interferon-gamma production;GO:0032651//regulation of interleukin-1 beta production;GO:0032675//regulation of interleukin-6 production;GO:0032680//regulation of tumor necrosis factor production;GO:0032688//negative regu…	--
ENSG00000057757	660804	935864	313463	293317	469622	371238	636710	378059	-0.752026	0.000505627	0.00739233	PITHD1	PITH domain containing 1 [Source:HGNC Symbol;Acc:HGNC:25022]	-	-	-	-	GO:0005634//nucleus;GO:0005737//cytoplasm;GO:0097598//sperm cytoplasmic droplet	-	GO:0007286//spermatid development;GO:0007341//penetration of zona pellucida;GO:0045654//positive regulation of megakaryocyte differentiation;GO:0045893//positive regulation of transcription, DNA-templated;GO:0061136//regulation of proteasomal protein catabolic process;GO:0061956//penetration of cumulus oophorus	--
ENSG00000176788	1.22201e+06	726970	2.61896e+06	4.13233e+06	6.91444e+06	3.22526e+06	1.52265e+06	4.75734e+06	1.64357	0.000512054	0.00746207	BASP1	brain abundant membrane attached signal protein 1 [Source:HGNC Symbol;Acc:HGNC:957]	-	-	-	-	GO:0000785//chromatin;GO:0005634//nucleus;GO:0005737//cytoplasm;GO:0005856//cytoskeleton;GO:0005886//plasma membrane;GO:0008180//COP9 signalosome;GO:0016020//membrane;GO:0016363//nuclear matrix;GO:0016605//PML body;GO:0016607//nuclear speck;GO:0030054//cell junction;GO:0030426//growth cone;GO:0031982//vesicle;GO:0042995//cell projection;GO:0070062//extracellular exosome	GO:0000976//transcription cis-regulatory region binding;GO:0003714//transcription corepressor activity;GO:0005515//protein binding;GO:0019904//protein domain specific binding	GO:0007356//thorax and anterior abdomen determination;GO:0008406//gonad development;GO:0021762//substantia nigra development;GO:0045892//negative regulation of transcription, DNA-templated;GO:0060231//mesenchymal to epithelial transition;GO:0060421//positive regulation of heart growth;GO:0060539//diaphragm development;GO:0072075//metanephric mesenchyme development;GO:0072112//glomerular visceral …	--
ENSG00000166963	305805	689603	433080	828395	1.22027e+06	874466	476163	974378	1.03303	0.000516303	0.00749972	MAP1A	microtubule associated protein 1A [Source:HGNC Symbol;Acc:HGNC:6835]	-	-	-	-	GO:0005737//cytoplasm;GO:0005829//cytosol;GO:0005856//cytoskeleton;GO:0005874//microtubule;GO:0005875//microtubule associated complex;GO:0030424//axon;GO:0030425//dendrite;GO:0043005//neuron projection;GO:0043025//neuronal cell body;GO:0043194//axon initial segment;GO:0043198//dendritic shaft;GO:0044307//dendritic branch;GO:0045202//synapse;GO:0150001//primary dendrite;GO:1901588//dendritic micro…	GO:0003779//actin binding;GO:0005198//structural molecule activity;GO:0005515//protein binding;GO:0008017//microtubule binding;GO:0008093//cytoskeletal anchor activity;GO:0015631//tubulin binding;GO:0048156//tau protein binding	GO:0000226//microtubule cytoskeleton organization;GO:0007409//axonogenesis;GO:0007613//memory;GO:0008306//associative learning;GO:0016358//dendrite development;GO:0031114//regulation of microtubule depolymerization;GO:0032435//negative regulation of proteasomal ubiquitin-dependent protein catabolic process;GO:0048167//regulation of synaptic plasticity;GO:0050882//voluntary musculoskeletal movemen…	--
ENSG00000011052	2.56829e+06	3.27017e+06	4.21447e+06	5207900	5723411	4352983	3.35098e+06	5.09476e+06	0.604434	0.00055584	0.00799664	NME1-NME2	NME1-NME2 readthrough [Source:HGNC Symbol;Acc:HGNC:33531]	Metabolism;Metabolism;Metabolism;Metabolism	Global and overview maps;Nucleotide metabolism;Xenobiotics biodegradation and metabolism;Nucleotide metabolism	ko01100//Metabolic pathways;ko00230//Purine metabolism;ko00983//Drug metabolism - other enzymes;ko00240//Pyrimidine metabolism	K00940;K00940;K00940;K00940	GO:0005829//cytosol	GO:0000166//nucleotide binding;GO:0004550//nucleoside diphosphate kinase activity;GO:0005524//ATP binding;GO:0016301//kinase activity;GO:0016740//transferase activity	GO:0006165//nucleoside diphosphate phosphorylation;GO:0006183//GTP biosynthetic process;GO:0006228//UTP biosynthetic process;GO:0006241//CTP biosynthetic process;GO:0016310//phosphorylation;GO:0055086//nucleobase-containing small molecule metabolic process	--
ENSG00000141696	23186.9	71054.3	146435	429684	690053	210818	80225.2	443519	2.46687	0.000573485	0.00821675	P3H4	prolyl 3-hydroxylase family member 4 (inactive) [Source:HGNC Symbol;Acc:HGNC:16946]	-	-	-	-	GO:0000794//condensed nuclear chromosome;GO:0000795//synaptonemal complex;GO:0005730//nucleolus;GO:0005783//endoplasmic reticulum;GO:0043231//intracellular membrane-bounded organelle;GO:1902494//catalytic complex	GO:0005515//protein binding;GO:0005518//collagen binding	GO:0007130//synaptonemal complex assembly;GO:0017185//peptidyl-lysine hydroxylation;GO:0030199//collagen fibril organization;GO:0032964//collagen biosynthetic process;GO:0046849//bone remodeling	--
ENSG00000065357	215900	327370	232501	187850	167193	132603	258590	162548	-0.669799	0.000574789	0.00821675	DGKA	diacylglycerol kinase alpha [Source:HGNC Symbol;Acc:HGNC:2849]	Metabolism;Environmental Information Processing;Human Diseases;Metabolism;Environmental Information Processing;Metabolism	Global and overview maps;Signal transduction;Cancer: overview;Lipid metabolism;Signal transduction;Lipid metabolism	ko01100//Metabolic pathways;ko04072//Phospholipase D signaling pathway;ko05231//Choline metabolism in cancer;ko00564//Glycerophospholipid metabolism;ko04070//Phosphatidylinositol signaling system;ko00561//Glycerolipid metabolism	K00901;K00901;K00901;K00901;K00901;K00901	GO:0005737//cytoplasm;GO:0005829//cytosol;GO:0005886//plasma membrane;GO:0016020//membrane	GO:0000166//nucleotide binding;GO:0003951//NAD+ kinase activity;GO:0004143//diacylglycerol kinase activity;GO:0005509//calcium ion binding;GO:0005524//ATP binding;GO:0005543//phospholipid binding;GO:0008289//lipid binding;GO:0016301//kinase activity;GO:0016740//transferase activity;GO:0046872//metal ion binding	GO:0006629//lipid metabolic process;GO:0006654//phosphatidic acid biosynthetic process;GO:0007165//signal transduction;GO:0007205//protein kinase C-activating G protein-coupled receptor signaling pathway;GO:0016310//phosphorylation;GO:0030168//platelet activation;GO:0035556//intracellular signal transduction;GO:0044255//cellular lipid metabolic process;GO:0046339//diacylglycerol metabolic process…	--
ENSG00000064666	486271	370350	1.51001e+06	1974954	5.08061e+06	1.95445e+06	788878	3.00334e+06	1.92869	0.000586907	0.00836343	CNN2	calponin 2 [Source:HGNC Symbol;Acc:HGNC:2156]	-	-	-	-	GO:0001725//stress fiber;GO:0005576//extracellular region;GO:0005856//cytoskeleton;GO:0005911//cell-cell junction;GO:0005925//focal adhesion;GO:0016020//membrane;GO:0035580//specific granule lumen;GO:1904724//tertiary granule lumen	GO:0003779//actin binding;GO:0005515//protein binding;GO:0005516//calmodulin binding;GO:0045296//cadherin binding	GO:0007010//cytoskeleton organization;GO:0010628//positive regulation of gene expression;GO:0030097//hemopoiesis;GO:0030336//negative regulation of cell migration;GO:0031032//actomyosin structure organization;GO:0032970//regulation of actin filament-based process;GO:0042060//wound healing;GO:0042127//regulation of cell population proliferation;GO:0050765//negative regulation of phagocytosis;GO:00…	--
ENSG00000181789	122221	593366	934919	1.79759e+06	1.8241e+06	282728	550169	1.30147e+06	1.2422	0.000607354	0.00862442	COPG1	COPI coat complex subunit gamma 1 [Source:HGNC Symbol;Acc:HGNC:2236]	-	-	-	-	GO:0000139//Golgi membrane;GO:0005737//cytoplasm;GO:0005783//endoplasmic reticulum;GO:0005789//endoplasmic reticulum membrane;GO:0005793//endoplasmic reticulum-Golgi intermediate compartment;GO:0005794//Golgi apparatus;GO:0005829//cytosol;GO:0016020//membrane;GO:0030117//membrane coat;GO:0030126//COPI vesicle coat;GO:0030133//transport vesicle;GO:0030663//COPI-coated vesicle membrane;GO:0031410//…	GO:0005198//structural molecule activity;GO:0005515//protein binding	GO:0006886//intracellular protein transport;GO:0006888//endoplasmic reticulum to Golgi vesicle-mediated transport;GO:0006891//intra-Golgi vesicle-mediated transport;GO:0009306//protein secretion;GO:0015031//protein transport;GO:0016192//vesicle-mediated transport;GO:0051683//establishment of Golgi localization;GO:0072384//organelle transport along microtubule	--
ENSG00000165092	1.04092e+06	3.51982e+06	1.23168e+06	1.33742e+06	449469	1745393	1.93081e+06	1.17743e+06	-0.713564	0.000609749	0.00862442	ALDH1A1	aldehyde dehydrogenase 1 family member A1 [Source:HGNC Symbol;Acc:HGNC:402]	Metabolism;Metabolism	Global and overview maps;Metabolism of cofactors and vitamins	ko01100//Metabolic pathways;ko00830//Retinol metabolism	K07249;K07249	GO:0005737//cytoplasm;GO:0005829//cytosol;GO:0030424//axon;GO:0042995//cell projection;GO:0045202//synapse;GO:0070062//extracellular exosome	GO:0000166//nucleotide binding;GO:0001758//retinal dehydrogenase activity;GO:0004029//aldehyde dehydrogenase (NAD+) activity;GO:0005096//GTPase activator activity;GO:0005497//androgen binding;GO:0005515//protein binding;GO:0016491//oxidoreductase activity;GO:0016620//oxidoreductase activity, acting on the aldehyde or oxo group of donors, NAD or NADP as acceptor;GO:0018479//benzaldehyde dehydrogen…	GO:0001523//retinoid metabolic process;GO:0006081//cellular aldehyde metabolic process;GO:0006629//lipid metabolic process;GO:0009449//gamma-aminobutyric acid biosynthetic process;GO:0030392//fructosamine catabolic process;GO:0036438//maintenance of lens transparency;GO:0042572//retinol metabolic process;GO:0050790//regulation of catalytic activity;GO:0110095//cellular detoxification of aldehyde;…	--
ENSG00000169231	408203	702676	396211	663378	1.09761e+06	968793	502363	909928	0.857021	0.000627353	0.00880053	THBS3	thrombospondin 3 [Source:HGNC Symbol;Acc:HGNC:11787]	Environmental Information Processing;Cellular Processes;Human Diseases;Cellular Processes;Environmental Information Processing;Human Diseases	Signal transduction;Transport and catabolism;Infectious disease: viral;Cellular community - eukaryotes;Signaling molecules and interaction;Infectious disease: parasitic	ko04151//PI3K-Akt signaling pathway;ko04145//Phagosome;ko05165//Human papillomavirus infection;ko04510//Focal adhesion;ko04512//ECM-receptor interaction;ko05144//Malaria	K04659;K04659;K04659;K04659;K04659;K04659	GO:0005576//extracellular region;GO:0048471//perinuclear region of cytoplasm;GO:0062023//collagen-containing extracellular matrix	GO:0005201//extracellular matrix structural constituent;GO:0005509//calcium ion binding;GO:0005515//protein binding;GO:0008201//heparin binding	GO:0003417//growth plate cartilage development;GO:0007155//cell adhesion;GO:0007160//cell-matrix adhesion;GO:0043931//ossification involved in bone maturation;GO:0060346//bone trabecula formation	--
ENSG00000152583	20842.1	22614.3	29201.5	164716	189695	76902	24219.3	143771	2.56955	0.000630123	0.00881193	SPARCL1	SPARC like 1 [Source:HGNC Symbol;Acc:HGNC:11220]	-	-	-	-	GO:0005576//extracellular region;GO:0005615//extracellular space;GO:0005788//endoplasmic reticulum lumen;GO:0062023//collagen-containing extracellular matrix;GO:0098978//glutamatergic synapse	GO:0005509//calcium ion binding;GO:0005515//protein binding;GO:0005518//collagen binding;GO:0046872//metal ion binding;GO:0050840//extracellular matrix binding	GO:0007165//signal transduction;GO:0048856//anatomical structure development;GO:0099560//synaptic membrane adhesion	--
ENSG00000105669	137435	239776	384926	552269	747320	410733	254046	570107	1.16614	0.000661899	0.00910512	COPE	COPI coat complex subunit epsilon [Source:HGNC Symbol;Acc:HGNC:2234]	-	-	-	-	GO:0000139//Golgi membrane;GO:0005654//nucleoplasm;GO:0005737//cytoplasm;GO:0005789//endoplasmic reticulum membrane;GO:0005794//Golgi apparatus;GO:0005829//cytosol;GO:0016020//membrane;GO:0030126//COPI vesicle coat;GO:0030133//transport vesicle;GO:0030137//COPI-coated vesicle;GO:0030663//COPI-coated vesicle membrane;GO:0031410//cytoplasmic vesicle	GO:0005198//structural molecule activity;GO:0005515//protein binding	GO:0006888//endoplasmic reticulum to Golgi vesicle-mediated transport;GO:0006890//retrograde vesicle-mediated transport, Golgi to endoplasmic reticulum;GO:0006891//intra-Golgi vesicle-mediated transport;GO:0015031//protein transport;GO:0016192//vesicle-mediated transport;GO:0099612//protein localization to axon	--
ENSG00000011028	580421	1.04828e+06	914476	1.68086e+06	3.20561e+06	1.43675e+06	847724	2.10774e+06	1.31403	0.00066322	0.00910512	MRC2	mannose receptor C type 2 [Source:HGNC Symbol;Acc:HGNC:16875]	Cellular Processes;Human Diseases	Transport and catabolism;Infectious disease: bacterial	ko04145//Phagosome;ko05152//Tuberculosis	K06560;K06560	GO:0005925//focal adhesion;GO:0016020//membrane;GO:0016021//integral component of membrane	GO:0005515//protein binding;GO:0005518//collagen binding;GO:0030246//carbohydrate binding;GO:0038023//signaling receptor activity	GO:0001649//osteoblast differentiation;GO:0006897//endocytosis;GO:0030574//collagen catabolic process	--
ENSG00000123240	417523	545241	274275	196017	264805	335265	412346	265362	-0.635894	0.00070666	0.009672	OPTN	optineurin [Source:HGNC Symbol;Acc:HGNC:17142]	Human Diseases;Human Diseases;Cellular Processes	Neurodegenerative disease;Neurodegenerative disease;Transport and catabolism	ko05022//Pathways of neurodegeneration - multiple diseases;ko05014//Amyotrophic lateral sclerosis;ko04137//Mitophagy - animal	K19946;K19946;K19946	GO:0000139//Golgi membrane;GO:0005634//nucleus;GO:0005654//nucleoplasm;GO:0005737//cytoplasm;GO:0005768//endosome;GO:0005776//autophagosome;GO:0005794//Golgi apparatus;GO:0005802//trans-Golgi network;GO:0005829//cytosol;GO:0031410//cytoplasmic vesicle;GO:0048471//perinuclear region of cytoplasm;GO:0055037//recycling endosome;GO:0055038//recycling endosome membrane	GO:0005515//protein binding;GO:0008022//protein C-terminus binding;GO:0030674//protein-macromolecule adaptor activity;GO:0031267//small GTPase binding;GO:0031593//polyubiquitin modification-dependent protein binding;GO:0042802//identical protein binding;GO:0046872//metal ion binding;GO:0070530//K63-linked polyubiquitin modification-dependent protein binding	GO:0001920//negative regulation of receptor recycling;GO:0002376//immune system process;GO:0006914//autophagy;GO:0007030//Golgi organization;GO:0007165//signal transduction;GO:0008219//cell death;GO:0010508//positive regulation of autophagy;GO:0016192//vesicle-mediated transport;GO:0034067//protein localization to Golgi apparatus;GO:0034613//cellular protein localization;GO:0034620//cellular resp…	--
ENSG00000242247	107390	185114	277774	529390	718605	335268	190093	527754	1.47316	0.000713635	0.00973788	ARFGAP3	ADP ribosylation factor GTPase activating protein 3 [Source:HGNC Symbol;Acc:HGNC:661]	Cellular Processes	Transport and catabolism	ko04144//Endocytosis	K12493	GO:0000139//Golgi membrane;GO:0005737//cytoplasm;GO:0005794//Golgi apparatus;GO:0005829//cytosol;GO:0016020//membrane	GO:0005096//GTPase activator activity;GO:0005515//protein binding;GO:0046872//metal ion binding	GO:0006886//intracellular protein transport;GO:0009306//protein secretion;GO:0015031//protein transport;GO:0016192//vesicle-mediated transport;GO:0048205//COPI coating of Golgi vesicle;GO:0050790//regulation of catalytic activity	--
ENSG00000103226	186775	271012	332455	440978	648816	319289	263414	469694	0.834389	0.000724522	0.00983183	NOMO3	NODAL modulator 3 [Source:HGNC Symbol;Acc:HGNC:25242]	-	-	-	-	GO:0005575//cellular_component;GO:0005783//endoplasmic reticulum;GO:0005789//endoplasmic reticulum membrane;GO:0016020//membrane;GO:0016021//integral component of membrane	GO:0005515//protein binding;GO:0030246//carbohydrate binding;GO:0043022//ribosome binding	GO:1900108//negative regulation of nodal signaling pathway	--
ENSG00000103512	186775	271012	332455	440978	648816	319289	263414	469694	0.834389	0.000724522	0.00983183	NOMO1	NODAL modulator 1 [Source:HGNC Symbol;Acc:HGNC:30060]	-	-	-	-	GO:0005783//endoplasmic reticulum;GO:0005789//endoplasmic reticulum membrane;GO:0016020//membrane;GO:0016021//integral component of membrane	GO:0005515//protein binding;GO:0030246//carbohydrate binding;GO:0043022//ribosome binding	GO:0008150//biological_process	--
ENSG00000185164	186775	271012	332455	440978	648816	319289	263414	469694	0.834389	0.000724522	0.00983183	NOMO2	NODAL modulator 2 [Source:HGNC Symbol;Acc:HGNC:22652]	-	-	-	-	GO:0005783//endoplasmic reticulum;GO:0005789//endoplasmic reticulum membrane;GO:0016020//membrane;GO:0016021//integral component of membrane;GO:0032991//protein-containing complex	GO:0005515//protein binding;GO:0030246//carbohydrate binding;GO:0043022//ribosome binding	-	--
ENSG00000063241	415488	413369	413907	670073	822490	436533	414255	643032	0.634373	0.000783785	0.010567	ISOC2	isochorismatase domain containing 2 [Source:HGNC Symbol;Acc:HGNC:26278]	-	-	-	-	GO:0005634//nucleus;GO:0005737//cytoplasm	GO:0005515//protein binding	GO:0031648//protein destabilization	--
ENSG00000113600	3331753	2.79153e+06	2630547	1.62194e+06	1.55755e+06	2.33165e+06	2.91794e+06	1.83704e+06	-0.667565	0.000837565	0.0111916	C9	complement C9 [Source:HGNC Symbol;Acc:HGNC:1358]	Human Diseases;Human Diseases;Human Diseases;Human Diseases;Organismal Systems	Infectious disease: viral;Neurodegenerative disease;Immune disease;Infectious disease: parasitic;Immune system	ko05171//Coronavirus disease - COVID-19;ko05020//Prion disease;ko05322//Systemic lupus erythematosus;ko05146//Amoebiasis;ko04610//Complement and coagulation cascades	K04000;K04000;K04000;K04000;K04000	GO:0005576//extracellular region;GO:0005579//membrane attack complex;GO:0005615//extracellular space;GO:0005886//plasma membrane;GO:0016020//membrane;GO:0016021//integral component of membrane;GO:0070062//extracellular exosome;GO:0072562//blood microparticle	GO:0005515//protein binding	GO:0001906//cell killing;GO:0002376//immune system process;GO:0006955//immune response;GO:0006957//complement activation, alternative pathway;GO:0006958//complement activation, classical pathway;GO:0019835//cytolysis;GO:0045087//innate immune response;GO:0050778//positive regulation of immune response;GO:0051260//protein homooligomerization	--
ENSG00000130707	4550578	4.02056e+06	937961	1.55919e+06	1.12266e+06	1.95383e+06	3.1697e+06	1.54523e+06	-1.03653	0.000882382	0.0117208	ASS1	argininosuccinate synthase 1 [Source:HGNC Symbol;Acc:HGNC:758]	Metabolism;Human Diseases;Metabolism;Metabolism;Metabolism	Global and overview maps;Cardiovascular disease;Global and overview maps;Amino acid metabolism;Amino acid metabolism	ko01100//Metabolic pathways;ko05418//Fluid shear stress and atherosclerosis;ko01230//Biosynthesis of amino acids;ko00250//Alanine, aspartate and glutamate metabolism;ko00220//Arginine biosynthesis	K01940;K01940;K01940;K01940;K01940	GO:0005634//nucleus;GO:0005654//nucleoplasm;GO:0005737//cytoplasm;GO:0005739//mitochondrion;GO:0005741//mitochondrial outer membrane;GO:0005764//lysosome;GO:0005783//endoplasmic reticulum;GO:0005829//cytosol;GO:0043005//neuron projection;GO:0043025//neuronal cell body;GO:0043204//perikaryon;GO:0070062//extracellular exosome;GO:0070852//cell body fiber	GO:0000166//nucleotide binding;GO:0003723//RNA binding;GO:0004055//argininosuccinate synthase activity;GO:0005515//protein binding;GO:0005524//ATP binding;GO:0015643//toxic substance binding;GO:0016597//amino acid binding;GO:0016874//ligase activity;GO:0042802//identical protein binding	GO:0000050//urea cycle;GO:0000052//citrulline metabolic process;GO:0000053//argininosuccinate metabolic process;GO:0001822//kidney development;GO:0001889//liver development;GO:0006526//arginine biosynthetic process;GO:0006531//aspartate metabolic process;GO:0006953//acute-phase response;GO:0007494//midgut development;GO:0007568//aging;GO:0007584//response to nutrient;GO:0007623//circadian rhythm;…	--
ENSG00000166341	170246	140980	153428	306158	862662	264680	154885	477833	1.62531	0.000944821	0.0124766	DCHS1	dachsous cadherin-related 1 [Source:HGNC Symbol;Acc:HGNC:13681]	Environmental Information Processing;Environmental Information Processing	Signal transduction;Signal transduction	ko04392//Hippo signaling pathway - multiple species;ko04391//Hippo signaling pathway - fly	K16507;K16507	GO:0005886//plasma membrane;GO:0005912//adherens junction;GO:0016020//membrane;GO:0016021//integral component of membrane;GO:0016342//catenin complex;GO:0045177//apical part of cell	GO:0005509//calcium ion binding;GO:0045296//cadherin binding	GO:0000902//cell morphogenesis;GO:0001658//branching involved in ureteric bud morphogenesis;GO:0001822//kidney development;GO:0003007//heart morphogenesis;GO:0003183//mitral valve morphogenesis;GO:0003192//mitral valve formation;GO:0003273//cell migration involved in endocardial cushion formation;GO:0007043//cell-cell junction assembly;GO:0007155//cell adhesion;GO:0007156//homophilic cell adhesio…	--
ENSG00000223953	349499	234022	197280	2.15137e+06	2.5933e+06	752663	260267	1.83244e+06	2.8157	0.000956438	0.0125931	C1QTNF5	C1q and TNF related 5 [Source:HGNC Symbol;Acc:HGNC:14344]	-	-	-	-	GO:0005576//extracellular region;GO:0005581//collagen trimer;GO:0005615//extracellular space;GO:0005886//plasma membrane;GO:0005923//bicellular tight junction;GO:0016020//membrane;GO:0016324//apical plasma membrane;GO:0016328//lateral plasma membrane;GO:0030133//transport vesicle;GO:0032991//protein-containing complex;GO:0042995//cell projection	GO:0005515//protein binding;GO:0042802//identical protein binding	GO:0009306//protein secretion;GO:0048839//inner ear development	--
ENSG00000154553	143820	250182	113892	371118	308718	320784	169298	333540	0.978296	0.000969902	0.0127331	PDLIM3	PDZ and LIM domain 3 [Source:HGNC Symbol;Acc:HGNC:20767]	-	-	-	-	GO:0001725//stress fiber;GO:0005737//cytoplasm;GO:0005829//cytosol;GO:0005912//adherens junction;GO:0030018//Z disc;GO:0031941//filamentous actin	GO:0003779//actin binding;GO:0005515//protein binding;GO:0046872//metal ion binding;GO:0051371//muscle alpha-actinin binding	GO:0007507//heart development;GO:0030036//actin cytoskeleton organization;GO:0061061//muscle structure development	--
ENSG00000275395	296509	305563	375208	150383	205319	220912	325760	192205	-0.761167	0.00100183	0.0131141	FCGBP	Fc fragment of IgG binding protein [Source:HGNC Symbol;Acc:HGNC:13572]	-	-	-	-	-	GO:0005515//protein binding	-	--
ENSG00000115806	664584	760304	876386	1019346	1.50252e+06	1.05933e+06	767091	1.19373e+06	0.638008	0.00102962	0.0134388	GORASP2	golgi reassembly stacking protein 2 [Source:HGNC Symbol;Acc:HGNC:17500]	-	-	-	-	GO:0000139//Golgi membrane;GO:0005783//endoplasmic reticulum;GO:0005789//endoplasmic reticulum membrane;GO:0005794//Golgi apparatus;GO:0005801//cis-Golgi network;GO:0016020//membrane	GO:0005515//protein binding	GO:0006996//organelle organization;GO:0007030//Golgi organization;GO:0007283//spermatogenesis;GO:0030154//cell differentiation;GO:0034976//response to endoplasmic reticulum stress;GO:0061951//establishment of protein localization to plasma membrane;GO:0070925//organelle assembly	--
ENSG00000120992	813471	718463	593447	492396	474166	375593	708461	447385	-0.66317	0.001044	0.0135871	LYPLA1	lysophospholipase 1 [Source:HGNC Symbol;Acc:HGNC:6737]	Human Diseases;Metabolism	Cancer: overview;Lipid metabolism	ko05231//Choline metabolism in cancer;ko00564//Glycerophospholipid metabolism	K06128;K06128	GO:0005634//nucleus;GO:0005737//cytoplasm;GO:0005783//endoplasmic reticulum;GO:0005829//cytosol;GO:0005886//plasma membrane;GO:0016020//membrane;GO:0016021//integral component of membrane;GO:0031965//nuclear membrane;GO:0070062//extracellular exosome	GO:0004620//phospholipase activity;GO:0004622//lysophospholipase activity;GO:0005515//protein binding;GO:0008474//palmitoyl-(protein) hydrolase activity;GO:0016298//lipase activity;GO:0016787//hydrolase activity;GO:0052689//carboxylic ester hydrolase activity	GO:0002084//protein depalmitoylation;GO:0006629//lipid metabolic process;GO:0006631//fatty acid metabolic process;GO:0042997//negative regulation of Golgi to plasma membrane protein transport	--
ENSG00000011465	340428480	276000064	114205560	93589120	33176938	308271360	2.43545e+08	1.45012e+08	-0.74801	0.00104976	0.0136227	DCN	decorin [Source:HGNC Symbol;Acc:HGNC:2705]	Human Diseases;Environmental Information Processing	Cancer: overview;Signal transduction	ko05205//Proteoglycans in cancer;ko04350//TGF-beta signaling pathway	K04660;K04660	GO:0005576//extracellular region;GO:0005615//extracellular space;GO:0005796//Golgi lumen;GO:0043202//lysosomal lumen;GO:0062023//collagen-containing extracellular matrix	GO:0003723//RNA binding;GO:0005515//protein binding;GO:0005518//collagen binding;GO:0005539//glycosaminoglycan binding;GO:0030021//extracellular matrix structural constituent conferring compression resistance;GO:0050840//extracellular matrix binding	GO:0009887//animal organ morphogenesis;GO:0010508//positive regulation of autophagy;GO:0010596//negative regulation of endothelial cell migration;GO:0014068//positive regulation of phosphatidylinositol 3-kinase signaling;GO:0016239//positive regulation of macroautophagy;GO:0016525//negative regulation of angiogenesis;GO:0019800//peptide cross-linking via chondroitin 4-sulfate glycosaminoglycan;GO…	--
ENSG00000117862	161319	199772	500040	510953	718112	413689	287043	547585	0.931813	0.00105966	0.0137117	TXNDC12	thioredoxin domain containing 12 [Source:HGNC Symbol;Acc:HGNC:24626]	Metabolism;Metabolism	Global and overview maps;Metabolism of other amino acids	ko01100//Metabolic pathways;ko00480//Glutathione metabolism	K05360;K05360	GO:0005783//endoplasmic reticulum;GO:0005788//endoplasmic reticulum lumen	GO:0005515//protein binding;GO:0015035//protein-disulfide reductase activity;GO:0016491//oxidoreductase activity;GO:0019153//protein-disulfide reductase (glutathione) activity	GO:0060548//negative regulation of cell death;GO:1902236//negative regulation of endoplasmic reticulum stress-induced intrinsic apoptotic signaling pathway	--
ENSG00000120885	2.81566e+06	2.12863e+06	1.43905e+06	1.30161e+06	859256	1.12371e+06	2.12778e+06	1.09486e+06	-0.958606	0.00106314	0.0137173	CLU	clusterin [Source:HGNC Symbol;Acc:HGNC:2095]	Organismal Systems	Immune system	ko04610//Complement and coagulation cascades	K17252	GO:0005576//extracellular region;GO:0005615//extracellular space;GO:0005634//nucleus;GO:0005737//cytoplasm;GO:0005739//mitochondrion;GO:0005743//mitochondrial inner membrane;GO:0005783//endoplasmic reticulum;GO:0005794//Golgi apparatus;GO:0005829//cytosol;GO:0005856//cytoskeleton;GO:0009986//cell surface;GO:0016020//membrane;GO:0031093//platelet alpha granule lumen;GO:0031410//cytoplasmic vesicle…	GO:0001540//amyloid-beta binding;GO:0005102//signaling receptor binding;GO:0005515//protein binding;GO:0031625//ubiquitin protein ligase binding;GO:0044877//protein-containing complex binding;GO:0048156//tau protein binding;GO:0050750//low-density lipoprotein particle receptor binding;GO:0051082//unfolded protein binding;GO:0051087//chaperone binding;GO:0051787//misfolded protein binding;GO:01405…	GO:0000902//cell morphogenesis;GO:0001774//microglial cell activation;GO:0001836//release of cytochrome c from mitochondria;GO:0002376//immune system process;GO:0002434//immune complex clearance;GO:0006629//lipid metabolic process;GO:0006915//apoptotic process;GO:0006956//complement activation;GO:0006958//complement activation, classical pathway;GO:0009615//response to virus;GO:0010628//positive …	--
ENSG00000104881	1.79589e+06	731222	474624	514998	581530	773368	1.00058e+06	623299	-0.682838	0.00112648	0.0144517	PPP1R13L	protein phosphatase 1 regulatory subunit 13 like [Source:HGNC Symbol;Acc:HGNC:18838]	-	-	-	-	GO:0005634//nucleus;GO:0005654//nucleoplasm;GO:0005737//cytoplasm;GO:0005829//cytosol;GO:0030054//cell junction;GO:0045171//intercellular bridge	GO:0003714//transcription corepressor activity;GO:0005515//protein binding;GO:0008134//transcription factor binding;GO:0042802//identical protein binding;GO:0045296//cadherin binding	GO:0000122//negative regulation of transcription by RNA polymerase II;GO:0003215//cardiac right ventricle morphogenesis;GO:0003229//ventricular cardiac muscle tissue development;GO:0006351//transcription, DNA-templated;GO:0006357//regulation of transcription by RNA polymerase II;GO:0006915//apoptotic process;GO:0009791//post-embryonic development;GO:0031076//embryonic camera-type eye development;…	--
ENSG00000111144	629560	1.10796e+06	951484	690914	470501	319968	896334	493795	-0.860126	0.00121569	0.0154205	LTA4H	leukotriene A4 hydrolase [Source:HGNC Symbol;Acc:HGNC:6710]	Metabolism;Metabolism	Global and overview maps;Lipid metabolism	ko01100//Metabolic pathways;ko00590//Arachidonic acid metabolism	K01254;K01254	GO:0005576//extracellular region;GO:0005634//nucleus;GO:0005654//nucleoplasm;GO:0005737//cytoplasm;GO:0005829//cytosol;GO:0070062//extracellular exosome;GO:1904724//tertiary granule lumen;GO:1904813//ficolin-1-rich granule lumen	GO:0003723//RNA binding;GO:0004177//aminopeptidase activity;GO:0004301//epoxide hydrolase activity;GO:0004463//leukotriene-A4 hydrolase activity;GO:0005515//protein binding;GO:0008233//peptidase activity;GO:0008237//metallopeptidase activity;GO:0008270//zinc ion binding;GO:0016787//hydrolase activity;GO:0045148//tripeptide aminopeptidase activity;GO:0046872//metal ion binding;GO:0070006//metalloa…	GO:0006508//proteolysis;GO:0006629//lipid metabolic process;GO:0006691//leukotriene metabolic process;GO:0010043//response to zinc ion;GO:0019370//leukotriene biosynthetic process;GO:0043171//peptide catabolic process;GO:0043434//response to peptide hormone;GO:0044267//cellular protein metabolic process;GO:0060509//type I pneumocyte differentiation	--
ENSG00000001084	333967	418393	287633	271507	155556	200423	346664	209162	-0.728916	0.00126937	0.0159664	GCLC	glutamate-cysteine ligase catalytic subunit [Source:HGNC Symbol;Acc:HGNC:4311]	Metabolism;Metabolism;Metabolism;Cellular Processes	Global and overview maps;Metabolism of other amino acids;Amino acid metabolism;Cell growth and death	ko01100//Metabolic pathways;ko00480//Glutathione metabolism;ko00270//Cysteine and methionine metabolism;ko04216//Ferroptosis	K11204;K11204;K11204;K11204	GO:0005739//mitochondrion;GO:0005829//cytosol;GO:0017109//glutamate-cysteine ligase complex	GO:0000166//nucleotide binding;GO:0000287//magnesium ion binding;GO:0003824//catalytic activity;GO:0004357//glutamate-cysteine ligase activity;GO:0005515//protein binding;GO:0005524//ATP binding;GO:0016595//glutamate binding;GO:0016874//ligase activity;GO:0043531//ADP binding;GO:0044877//protein-containing complex binding	GO:0006534//cysteine metabolic process;GO:0006536//glutamate metabolic process;GO:0006749//glutathione metabolic process;GO:0006750//glutathione biosynthetic process;GO:0006979//response to oxidative stress;GO:0007568//aging;GO:0007584//response to nutrient;GO:0009408//response to heat;GO:0009410//response to xenobiotic stimulus;GO:0009725//response to hormone;GO:0014823//response to activity;GO:…	--
ENSG00000140941	120867	302316	404323	570222	835919	617580	275835	674573	1.29017	0.0012892	0.0161257	MAP1LC3B	microtubule associated protein 1 light chain 3 beta [Source:HGNC Symbol;Acc:HGNC:13352]	Human Diseases;Human Diseases;Human Diseases;Human Diseases;Organismal Systems;Cellular Processes;Environmental Information Processing;Cellular Processes;Cellular Processes	Neurodegenerative disease;Neurodegenerative disease;Infectious disease: bacterial;Infectious disease: viral;Immune system;Transport and catabolism;Signal transduction;Transport and catabolism;Cell growth and death	ko05022//Pathways of neurodegeneration - multiple diseases;ko05014//Amyotrophic lateral sclerosis;ko05131//Shigellosis;ko05167//Kaposi sarcoma-associated herpesvirus infection;ko04621//NOD-like receptor signaling pathway;ko04140//Autophagy - animal;ko04371//Apelin signaling pathway;ko04137//Mitophagy - animal;ko04216//Ferroptosis	K10435;K10435;K10435;K10435;K10435;K10435;K10435;K10435;K10435	GO:0000421//autophagosome membrane;GO:0005737//cytoplasm;GO:0005739//mitochondrion;GO:0005776//autophagosome;GO:0005829//cytosol;GO:0005856//cytoskeleton;GO:0005874//microtubule;GO:0005930//axoneme;GO:0012505//endomembrane system;GO:0016020//membrane;GO:0031090//organelle membrane;GO:0031410//cytoplasmic vesicle;GO:0043231//intracellular membrane-bounded organelle	GO:0005515//protein binding;GO:0008017//microtubule binding;GO:0031625//ubiquitin protein ligase binding;GO:0097001//ceramide binding	GO:0000045//autophagosome assembly;GO:0000422//autophagy of mitochondrion;GO:0000423//mitophagy;GO:0006914//autophagy;GO:0006995//cellular response to nitrogen starvation;GO:0009267//cellular response to starvation;GO:0016236//macroautophagy;GO:0097352//autophagosome maturation	--
ENSG00000258102	120867	302316	404323	570222	835919	617580	275835	674573	1.29017	0.0012892	0.0161257	MAP1LC3B2	microtubule associated protein 1 light chain 3 beta 2 [Source:HGNC Symbol;Acc:HGNC:34390]	Human Diseases;Human Diseases;Human Diseases;Human Diseases;Organismal Systems;Cellular Processes;Environmental Information Processing;Cellular Processes;Cellular Processes	Neurodegenerative disease;Neurodegenerative disease;Infectious disease: bacterial;Infectious disease: viral;Immune system;Transport and catabolism;Signal transduction;Transport and catabolism;Cell growth and death	ko05022//Pathways of neurodegeneration - multiple diseases;ko05014//Amyotrophic lateral sclerosis;ko05131//Shigellosis;ko05167//Kaposi sarcoma-associated herpesvirus infection;ko04621//NOD-like receptor signaling pathway;ko04140//Autophagy - animal;ko04371//Apelin signaling pathway;ko04137//Mitophagy - animal;ko04216//Ferroptosis	K10435;K10435;K10435;K10435;K10435;K10435;K10435;K10435;K10435	GO:0000421//autophagosome membrane;GO:0005737//cytoplasm;GO:0005776//autophagosome;GO:0005829//cytosol;GO:0005856//cytoskeleton;GO:0005874//microtubule;GO:0012505//endomembrane system;GO:0016020//membrane;GO:0031410//cytoplasmic vesicle;GO:0043231//intracellular membrane-bounded organelle	GO:0008017//microtubule binding;GO:0031625//ubiquitin protein ligase binding	GO:0000045//autophagosome assembly;GO:0000422//autophagy of mitochondrion;GO:0006914//autophagy;GO:0006995//cellular response to nitrogen starvation;GO:0016236//macroautophagy;GO:0097352//autophagosome maturation	--
ENSG00000102316	403086	917945	1.14854e+06	1.62103e+06	3.05769e+06	1.6324e+06	823191	2.1037e+06	1.35363	0.00133946	0.016616	MAGED2	MAGE family member D2 [Source:HGNC Symbol;Acc:HGNC:16353]	-	-	-	-	GO:0005576//extracellular region;GO:0005634//nucleus;GO:0005654//nucleoplasm;GO:0005730//nucleolus;GO:0005829//cytosol;GO:0016020//membrane;GO:0031093//platelet alpha granule lumen	GO:0005515//protein binding	GO:0000122//negative regulation of transcription by RNA polymerase II;GO:0007565//female pregnancy;GO:0070294//renal sodium ion absorption	--
ENSG00000102359	30801.4	157604	44777.4	847873	1.09146e+06	316085	77727.7	751806	3.27386	0.00137142	0.0169192	SRPX2	sushi repeat containing protein X-linked 2 [Source:HGNC Symbol;Acc:HGNC:30668]	-	-	-	-	GO:0005576//extracellular region;GO:0005615//extracellular space;GO:0005737//cytoplasm;GO:0009986//cell surface;GO:0030054//cell junction;GO:0045202//synapse;GO:0060076//excitatory synapse;GO:0062023//collagen-containing extracellular matrix;GO:0097060//synaptic membrane	GO:0005102//signaling receptor binding;GO:0005201//extracellular matrix structural constituent;GO:0005515//protein binding;GO:0036458//hepatocyte growth factor binding;GO:0042802//identical protein binding	GO:0001525//angiogenesis;GO:0007155//cell adhesion;GO:0042325//regulation of phosphorylation;GO:0048870//cell motility;GO:0051965//positive regulation of synapse assembly;GO:0071625//vocalization behavior;GO:0090050//positive regulation of cell migration involved in sprouting angiogenesis;GO:0098609//cell-cell adhesion	--
ENSG00000163207	1.95606e+06	2.83246e+06	738991	1.08725e+06	730341	1.10032e+06	1.84251e+06	972639	-0.921693	0.00137805	0.0169546	IVL	involucrin [Source:HGNC Symbol;Acc:HGNC:6187]	-	-	-	-	GO:0001533//cornified envelope;GO:0005737//cytoplasm;GO:0005813//centrosome;GO:0005829//cytosol;GO:0016604//nuclear body;GO:0070062//extracellular exosome	GO:0005515//protein binding	GO:0010224//response to UV-B;GO:0018149//peptide cross-linking;GO:0018153//isopeptide cross-linking via N6-(L-isoglutamyl)-L-lysine;GO:0030216//keratinocyte differentiation;GO:0031424//keratinization	--
ENSG00000167914	1418948	1.11421e+06	284958	435482	211279	461025	939372	369262	-1.34705	0.00139276	0.0170889	GSDMA	gasdermin A [Source:HGNC Symbol;Acc:HGNC:13311]	-	-	-	-	GO:0005737//cytoplasm;GO:0005829//cytosol;GO:0005886//plasma membrane;GO:0016020//membrane;GO:0016021//integral component of membrane;GO:0048471//perinuclear region of cytoplasm	GO:0001786//phosphatidylserine binding;GO:0005515//protein binding;GO:0005546//phosphatidylinositol-4,5-bisphosphate binding;GO:0070273//phosphatidylinositol-4-phosphate binding	GO:0006915//apoptotic process;GO:0012501//programmed cell death;GO:0042742//defense response to bacterium;GO:0070269//pyroptosis	--
ENSG00000177575	426377	786978	1.12864e+06	260572	80628.6	576295	780664	305832	-1.35196	0.0014329	0.0175336	CD163	CD163 molecule [Source:HGNC Symbol;Acc:HGNC:1631]	-	-	-	-	GO:0005576//extracellular region;GO:0005829//cytosol;GO:0005886//plasma membrane;GO:0005887//integral component of plasma membrane;GO:0009897//external side of plasma membrane;GO:0016020//membrane;GO:0016021//integral component of membrane;GO:0030666//endocytic vesicle membrane	GO:0005044//scavenger receptor activity;GO:0005515//protein binding;GO:0097110//scaffold protein binding	GO:0006897//endocytosis;GO:0006953//acute-phase response;GO:0006954//inflammatory response	--
ENSG00000005243	42797.9	202587	253896	770385	1.73923e+06	556683	166427	1.0221e+06	2.61857	0.00146187	0.0178396	COPZ2	COPI coat complex subunit zeta 2 [Source:HGNC Symbol;Acc:HGNC:19356]	-	-	-	-	GO:0000139//Golgi membrane;GO:0005737//cytoplasm;GO:0005789//endoplasmic reticulum membrane;GO:0005794//Golgi apparatus;GO:0005801//cis-Golgi network;GO:0005829//cytosol;GO:0016020//membrane;GO:0030126//COPI vesicle coat;GO:0030133//transport vesicle;GO:0030663//COPI-coated vesicle membrane;GO:0031410//cytoplasmic vesicle;GO:0033116//endoplasmic reticulum-Golgi intermediate compartment membrane	-	GO:0006886//intracellular protein transport;GO:0006890//retrograde vesicle-mediated transport, Golgi to endoplasmic reticulum;GO:0006891//intra-Golgi vesicle-mediated transport;GO:0015031//protein transport;GO:0016192//vesicle-mediated transport	--
ENSG00000111679	2.47247e+06	2.28444e+06	6.95697e+06	1.45106e+06	1.53825e+06	1.78827e+06	3.90463e+06	1.59253e+06	-1.29386	0.00147043	0.0178955	PTPN6	protein tyrosine phosphatase non-receptor type 6 [Source:HGNC Symbol;Acc:HGNC:9658]	Human Diseases;Human Diseases;Organismal Systems;Human Diseases;Organismal Systems;Cellular Processes;Organismal Systems;Human Diseases;Environmental Information Processing	Infectious disease: bacterial;Cancer: overview;Immune system;Infectious disease: parasitic;Immune system;Cellular community - eukaryotes;Immune system;Cancer: overview;Signal transduction	ko05130//Pathogenic Escherichia coli infection;ko05205//Proteoglycans in cancer;ko04662//B cell receptor signaling pathway;ko05140//Leishmaniasis;ko04650//Natural killer cell mediated cytotoxicity;ko04520//Adherens junction;ko04660//T cell receptor signaling pathway;ko05235//PD-L1 expression and PD-1 checkpoint pathway in cancer;ko04630//JAK-STAT signaling pathway	K05697;K05697;K05697;K05697;K05697;K05697;K05697;K05697;K05697	GO:0005576//extracellular region;GO:0005634//nucleus;GO:0005654//nucleoplasm;GO:0005730//nucleolus;GO:0005737//cytoplasm;GO:0005829//cytosol;GO:0005911//cell-cell junction;GO:0016020//membrane;GO:0032991//protein-containing complex;GO:0035580//specific granule lumen;GO:0042105//alpha-beta T cell receptor complex;GO:0070062//extracellular exosome;GO:1904724//tertiary granule lumen	GO:0001784//phosphotyrosine residue binding;GO:0004721//phosphoprotein phosphatase activity;GO:0004725//protein tyrosine phosphatase activity;GO:0005001//transmembrane receptor protein tyrosine phosphatase activity;GO:0005515//protein binding;GO:0016787//hydrolase activity;GO:0016791//phosphatase activity;GO:0017124//SH3 domain binding;GO:0019901//protein kinase binding;GO:0042169//SH2 domain bin…	GO:0002244//hematopoietic progenitor cell differentiation;GO:0002924//negative regulation of humoral immune response mediated by circulating immunoglobulin;GO:0006470//protein dephosphorylation;GO:0006950//response to stress;GO:0007186//G protein-coupled receptor signaling pathway;GO:0008284//positive regulation of cell population proliferation;GO:0008285//negative regulation of cell population p…	--
ENSG00000119812	257920	272814	342003	540269	830036	570563	290913	646956	1.15308	0.00150305	0.0181454	FAM98A	family with sequence similarity 98 member A [Source:HGNC Symbol;Acc:HGNC:24520]	-	-	-	-	GO:0072669//tRNA-splicing ligase complex	GO:0003723//RNA binding;GO:0005515//protein binding;GO:0008276//protein methyltransferase activity	GO:0006479//protein methylation;GO:0008284//positive regulation of cell population proliferation;GO:0010628//positive regulation of gene expression;GO:0032418//lysosome localization;GO:1900029//positive regulation of ruffle assembly	--
ENSG00000168497	690613	2.33873e+06	523501	430497	121863	1.1276e+06	1.18428e+06	559987	-1.08055	0.00150725	0.0181475	CAVIN2	caveolae associated protein 2 [Source:HGNC Symbol;Acc:HGNC:10690]	-	-	-	-	GO:0005654//nucleoplasm;GO:0005737//cytoplasm;GO:0005829//cytosol;GO:0005886//plasma membrane;GO:0005901//caveola;GO:0016020//membrane;GO:0045121//membrane raft	GO:0001786//phosphatidylserine binding;GO:0005080//protein kinase C binding;GO:0005515//protein binding;GO:0005543//phospholipid binding;GO:0008289//lipid binding	GO:0097320//plasma membrane tubulation	--
ENSG00000100092	1.73461e+06	1.1552e+06	2.0085e+06	1.08712e+06	1.00634e+06	832253	1.63277e+06	975236	-0.743498	0.00151141	0.018149	SH3BP1	SH3 domain binding protein 1 [Source:HGNC Symbol;Acc:HGNC:10824]	-	-	-	-	GO:0000145//exocyst;GO:0001891//phagocytic cup;GO:0005634//nucleus;GO:0005737//cytoplasm;GO:0005829//cytosol;GO:0005912//adherens junction;GO:0005923//bicellular tight junction;GO:0030027//lamellipodium;GO:0030054//cell junction;GO:0031252//cell leading edge;GO:0042995//cell projection;GO:0110165//cellular anatomical entity	GO:0005096//GTPase activator activity;GO:0005515//protein binding;GO:0017124//SH3 domain binding;GO:0030215//semaphorin receptor binding	GO:0006909//phagocytosis;GO:0006911//phagocytosis, engulfment;GO:0007015//actin filament organization;GO:0007165//signal transduction;GO:0016477//cell migration;GO:0030834//regulation of actin filament depolymerization;GO:0032956//regulation of actin cytoskeleton organization;GO:0034329//cell junction assembly;GO:0035020//regulation of Rac protein signal transduction;GO:0043535//regulation of blo…	--
ENSG00000006625	1.47902e+06	2.34914e+06	865357	1.07991e+06	868306	1.03193e+06	1.56451e+06	993381	-0.655289	0.00164773	0.0194553	GGCT	gamma-glutamylcyclotransferase [Source:HGNC Symbol;Acc:HGNC:21705]	Metabolism;Metabolism	Global and overview maps;Metabolism of other amino acids	ko01100//Metabolic pathways;ko00480//Glutathione metabolism	K00682;K00682	GO:0005829//cytosol;GO:0070062//extracellular exosome	GO:0003839//gamma-glutamylcyclotransferase activity;GO:0016829//lyase activity;GO:0042803//protein homodimerization activity	GO:0001836//release of cytochrome c from mitochondria	--
ENSG00000189182	10169404	3.2401e+06	1.17382e+06	5034256	469547	2.23435e+06	4.86111e+06	2.57939e+06	-0.914258	0.00164848	0.0194553	KRT77	keratin 77 [Source:HGNC Symbol;Acc:HGNC:20411]	-	-	-	-	GO:0001533//cornified envelope;GO:0005829//cytosol;GO:0005856//cytoskeleton;GO:0005882//intermediate filament;GO:0045095//keratin filament;GO:0070062//extracellular exosome	GO:0003674//molecular_function;GO:0005515//protein binding	GO:0008150//biological_process	--
ENSG00000120594	149478	108217	103071	289602	607255	281455	120255	392771	1.70759	0.00165044	0.0194553	PLXDC2	plexin domain containing 2 [Source:HGNC Symbol;Acc:HGNC:21013]	-	-	-	-	GO:0016020//membrane;GO:0016021//integral component of membrane	GO:0005515//protein binding	-	--
ENSG00000129083	120579	342839	701167	1.15895e+06	701771	421253	388195	760657	0.970465	0.00172657	0.0202468	COPB1	COPI coat complex subunit beta 1 [Source:HGNC Symbol;Acc:HGNC:2231]	-	-	-	-	GO:0000139//Golgi membrane;GO:0005737//cytoplasm;GO:0005789//endoplasmic reticulum membrane;GO:0005793//endoplasmic reticulum-Golgi intermediate compartment;GO:0005794//Golgi apparatus;GO:0005798//Golgi-associated vesicle;GO:0005829//cytosol;GO:0005886//plasma membrane;GO:0016020//membrane;GO:0030117//membrane coat;GO:0030126//COPI vesicle coat;GO:0030133//transport vesicle;GO:0030137//COPI-coate…	GO:0005198//structural molecule activity;GO:0005515//protein binding	GO:0006886//intracellular protein transport;GO:0006888//endoplasmic reticulum to Golgi vesicle-mediated transport;GO:0006891//intra-Golgi vesicle-mediated transport;GO:0015031//protein transport;GO:0016192//vesicle-mediated transport	--
ENSG00000170348	1.35339e+06	1517378	2.1117e+06	2.59565e+06	3091452	2.26457e+06	1.66082e+06	2.65056e+06	0.674399	0.00177375	0.020746	TMED10	transmembrane p24 trafficking protein 10 [Source:HGNC Symbol;Acc:HGNC:16998]	Human Diseases	Infectious disease: bacterial	ko05130//Pathogenic Escherichia coli infection	K20352	GO:0000139//Golgi membrane;GO:0005783//endoplasmic reticulum;GO:0005789//endoplasmic reticulum membrane;GO:0005793//endoplasmic reticulum-Golgi intermediate compartment;GO:0005794//Golgi apparatus;GO:0005801//cis-Golgi network;GO:0005886//plasma membrane;GO:0012507//ER to Golgi transport vesicle membrane;GO:0016020//membrane;GO:0016021//integral component of membrane;GO:0030133//transport vesicle…	GO:0005515//protein binding;GO:0008320//protein transmembrane transporter activity;GO:0019905//syntaxin binding	GO:0006886//intracellular protein transport;GO:0006888//endoplasmic reticulum to Golgi vesicle-mediated transport;GO:0006890//retrograde vesicle-mediated transport, Golgi to endoplasmic reticulum;GO:0007030//Golgi organization;GO:0015031//protein transport;GO:0016192//vesicle-mediated transport;GO:0032732//positive regulation of interleukin-1 production;GO:0035459//vesicle cargo loading;GO:003596…	--
ENSG00000244414	873046	567839	623052	552135	253527	338726	687979	381463	-0.850823	0.00182361	0.0212083	CFHR1	complement factor H related 1 [Source:HGNC Symbol;Acc:HGNC:4888]	Organismal Systems	Immune system	ko04610//Complement and coagulation cascades	K23815	GO:0005576//extracellular region;GO:0005615//extracellular space;GO:0032991//protein-containing complex;GO:0072562//blood microparticle	GO:0005515//protein binding;GO:0042802//identical protein binding	GO:0006956//complement activation;GO:0032091//negative regulation of protein binding;GO:0051838//cytolysis by host of symbiont cells	--
ENSG00000136155	3.39713e+06	1.4783e+06	496776	660992	453715	752851	1.79074e+06	622519	-1.52436	0.00182741	0.0212083	SCEL	sciellin [Source:HGNC Symbol;Acc:HGNC:10573]	-	-	-	-	GO:0001533//cornified envelope;GO:0005737//cytoplasm;GO:0016020//membrane;GO:0048471//perinuclear region of cytoplasm;GO:0070062//extracellular exosome	GO:0005515//protein binding;GO:0046872//metal ion binding	GO:0008544//epidermis development;GO:0009612//response to mechanical stimulus;GO:0009792//embryo development ending in birth or egg hatching;GO:0030216//keratinocyte differentiation;GO:0090263//positive regulation of canonical Wnt signaling pathway	--
ENSG00000109686	39401.3	75481.5	103733	153330	191788	136463	72871.9	160527	1.13938	0.00185745	0.0215015	SH3D19	SH3 domain containing 19 [Source:HGNC Symbol;Acc:HGNC:30418]	-	-	-	-	GO:0005634//nucleus;GO:0005654//nucleoplasm;GO:0005737//cytoplasm;GO:0005829//cytosol;GO:0005886//plasma membrane	GO:0005515//protein binding;GO:0070064//proline-rich region binding	GO:0007010//cytoskeleton organization;GO:0022604//regulation of cell morphogenesis;GO:0051044//positive regulation of membrane protein ectodomain proteolysis	--
ENSG00000058404	180355	333157	456521	573191	499132	564545	323344	545622	0.754833	0.00187798	0.0216835	CAMK2B	calcium/calmodulin dependent protein kinase II beta [Source:HGNC Symbol;Acc:HGNC:1461]	Human Diseases;Human Diseases;Human Diseases;Human Diseases;Human Diseases;Human Diseases;Human Diseases;Environmental Information Processing;Cellular Processes;Environmental Information Processing;Organismal Systems;Organismal Systems;Organismal Systems;Organismal Systems;Environmental Information Processing;Organismal Systems;Cellular Processes;Organismal Systems;Environmental Information Proce…	Neurodegenerative disease;Neurodegenerative disease;Cancer: overview;Cardiovascular disease;Infectious disease: bacterial;Cancer: overview;Cardiovascular disease;Signal transduction;Cell growth and death;Signal transduction;Endocrine system;Development and regeneration;Nervous system;Nervous system;Signal transduction;Circulatory system;Cell growth and death;Endocrine system;Signal transduction;E…	ko05022//Pathways of neurodegeneration - multiple diseases;ko05012//Parkinson disease;ko05200//Pathways in cancer;ko05415//Diabetic cardiomyopathy;ko05152//Tuberculosis;ko05205//Proteoglycans in cancer;ko05417//Lipid and atherosclerosis;ko04020//Calcium signaling pathway;ko04217//Necroptosis;ko04024//cAMP signaling pathway;ko04921//Oxytocin signaling pathway;ko04360//Axon guidance;ko04728//Dopami…	K04515;K04515;K04515;K04515;K04515;K04515;K04515;K04515;K04515;K04515;K04515;K04515;K04515;K04515;K04515;K04515;K04515;K04515;K04515;K04515;K04515;K04515;K04515;K04515;K04515;K04515;K04515;K04515;K04515;K04515;K04515;K04515;K04515	GO:0005654//nucleoplasm;GO:0005737//cytoplasm;GO:0005815//microtubule organizing center;GO:0005829//cytosol;GO:0005856//cytoskeleton;GO:0005954//calcium- and calmodulin-dependent protein kinase complex;GO:0016020//membrane;GO:0016529//sarcoplasmic reticulum;GO:0030054//cell junction;GO:0030666//endocytic vesicle membrane;GO:0033017//sarcoplasmic reticulum membrane;GO:0043005//neuron projection;GO…	GO:0000166//nucleotide binding;GO:0003779//actin binding;GO:0004672//protein kinase activity;GO:0004674//protein serine/threonine kinase activity;GO:0004683//calmodulin-dependent protein kinase activity;GO:0004712//protein serine/threonine/tyrosine kinase activity;GO:0005515//protein binding;GO:0005516//calmodulin binding;GO:0005524//ATP binding;GO:0016301//kinase activity;GO:0016740//transferase…	GO:0006468//protein phosphorylation;GO:0007165//signal transduction;GO:0007399//nervous system development;GO:0010976//positive regulation of neuron projection development;GO:0014733//regulation of skeletal muscle adaptation;GO:0016310//phosphorylation;GO:0030154//cell differentiation;GO:0046777//protein autophosphorylation;GO:0048169//regulation of long-term neuronal synaptic plasticity;GO:00518…	--
ENSG00000132589	300401	172899	318682	126794	60394.9	189820	263994	125670	-1.07087	0.00190166	0.0219007	FLOT2	flotillin 2 [Source:HGNC Symbol;Acc:HGNC:3758]	Organismal Systems	Endocrine system	ko04910//Insulin signaling pathway	K07192	GO:0001931//uropod;GO:0002080//acrosomal membrane;GO:0005768//endosome;GO:0005886//plasma membrane;GO:0005901//caveola;GO:0005912//adherens junction;GO:0005925//focal adhesion;GO:0016020//membrane;GO:0016323//basolateral plasma membrane;GO:0016600//flotillin complex;GO:0030027//lamellipodium;GO:0030139//endocytic vesicle;GO:0030864//cortical actin cytoskeleton;GO:0031410//cytoplasmic vesicle;GO:0…	GO:0005515//protein binding	GO:0007155//cell adhesion;GO:0008544//epidermis development;GO:0010629//negative regulation of gene expression;GO:0044860//protein localization to plasma membrane raft;GO:0045661//regulation of myoblast differentiation;GO:0050821//protein stabilization;GO:0051092//positive regulation of NF-kappaB transcription factor activity;GO:0072659//protein localization to plasma membrane;GO:0098937//anterog…	--
ENSG00000264230	855064	1.29357e+06	572858	477670	417454	537132	907164	477419	-0.926108	0.00193033	0.0221742	ANXA8L1	annexin A8 like 1 [Source:HGNC Symbol;Acc:HGNC:23334]	-	-	-	-	GO:0005737//cytoplasm	GO:0005509//calcium ion binding;GO:0005544//calcium-dependent phospholipid binding;GO:0046872//metal ion binding	GO:0007032//endosome organization;GO:0016197//endosomal transport;GO:1900004//negative regulation of serine-type endopeptidase activity;GO:1900138//negative regulation of phospholipase A2 activity	--
ENSG00000178184	29442.8	NA	65290.4	58470.1	51940.4	129101	47366.6	79837.2	0.753191	0.00200935	0.0228948	PARD6G	par-6 family cell polarity regulator gamma [Source:HGNC Symbol;Acc:HGNC:16076]	Cellular Processes;Human Diseases;Cellular Processes;Environmental Information Processing;Organismal Systems;Environmental Information Processing;Environmental Information Processing	Transport and catabolism;Infectious disease: viral;Cellular community - eukaryotes;Signal transduction;Development and regeneration;Signal transduction;Signal transduction	ko04144//Endocytosis;ko05165//Human papillomavirus infection;ko04530//Tight junction;ko04015//Rap1 signaling pathway;ko04360//Axon guidance;ko04390//Hippo signaling pathway;ko04391//Hippo signaling pathway - fly	K06093;K06093;K06093;K06093;K06093;K06093;K06093	GO:0005634//nucleus;GO:0005737//cytoplasm;GO:0005829//cytosol;GO:0005886//plasma membrane;GO:0005923//bicellular tight junction;GO:0005938//cell cortex;GO:0016020//membrane;GO:0016324//apical plasma membrane;GO:0030054//cell junction;GO:0070160//tight junction;GO:0120157//PAR polarity complex	GO:0005080//protein kinase C binding;GO:0005515//protein binding	GO:0007049//cell cycle;GO:0007098//centrosome cycle;GO:0007163//establishment or maintenance of cell polarity;GO:0045197//establishment or maintenance of epithelial cell apical/basal polarity;GO:0051301//cell division;GO:0060341//regulation of cellular localization	--
ENSG00000171564	29488042	15314487	21581786	15702354	15398879	12787715	22128105	1.46296e+07	-0.596985	0.00201074	0.0228948	FGB	fibrinogen beta chain [Source:HGNC Symbol;Acc:HGNC:3662]	Human Diseases;Organismal Systems;Organismal Systems;Organismal Systems	Infectious disease: viral;Immune system;Immune system;Immune system	ko05171//Coronavirus disease - COVID-19;ko04613//Neutrophil extracellular trap formation;ko04611//Platelet activation;ko04610//Complement and coagulation cascades	K03904;K03904;K03904;K03904	GO:0005576//extracellular region;GO:0005577//fibrinogen complex;GO:0005615//extracellular space;GO:0005737//cytoplasm;GO:0005783//endoplasmic reticulum;GO:0005886//plasma membrane;GO:0005938//cell cortex;GO:0009897//external side of plasma membrane;GO:0009986//cell surface;GO:0031091//platelet alpha granule;GO:0031093//platelet alpha granule lumen;GO:0045202//synapse;GO:0062023//collagen-containi…	GO:0005102//signaling receptor binding;GO:0005198//structural molecule activity;GO:0005201//extracellular matrix structural constituent;GO:0005515//protein binding;GO:0050839//cell adhesion molecule binding;GO:0051087//chaperone binding	GO:0002250//adaptive immune response;GO:0002376//immune system process;GO:0007155//cell adhesion;GO:0007160//cell-matrix adhesion;GO:0007596//blood coagulation;GO:0007599//hemostasis;GO:0030168//platelet activation;GO:0031639//plasminogen activation;GO:0034116//positive regulation of heterotypic cell-cell adhesion;GO:0034622//cellular protein-containing complex assembly;GO:0042730//fibrinolysis;G…	--
ENSG00000136010	54805.2	137240	182414	625882	862317	159612	124820	549270	2.13767	0.00201849	0.0228948	ALDH1L2	aldehyde dehydrogenase 1 family member L2 [Source:HGNC Symbol;Acc:HGNC:26777]	Metabolism;Metabolism	Global and overview maps;Metabolism of cofactors and vitamins	ko01100//Metabolic pathways;ko00670//One carbon pool by folate	K00289;K00289	GO:0005654//nucleoplasm;GO:0005737//cytoplasm;GO:0005739//mitochondrion;GO:0005759//mitochondrial matrix;GO:0070062//extracellular exosome	GO:0003824//catalytic activity;GO:0004029//aldehyde dehydrogenase (NAD+) activity;GO:0005515//protein binding;GO:0016155//formyltetrahydrofolate dehydrogenase activity;GO:0016491//oxidoreductase activity;GO:0016620//oxidoreductase activity, acting on the aldehyde or oxo group of donors, NAD or NADP as acceptor;GO:0016742//hydroxymethyl-, formyl- and related transferase activity	GO:0006635//fatty acid beta-oxidation;GO:0006730//one-carbon metabolic process;GO:0006740//NADPH regeneration;GO:0009058//biosynthetic process;GO:0009258//10-formyltetrahydrofolate catabolic process;GO:0046655//folic acid metabolic process;GO:0071704//organic substance metabolic process	--
ENSG00000166482	7854056	13526973	8.32647e+06	3.72228e+06	744725	10190695	9.9025e+06	4.8859e+06	-1.01917	0.00211567	0.0238768	MFAP4	microfibril associated protein 4 [Source:HGNC Symbol;Acc:HGNC:7035]	-	-	-	-	GO:0001527//microfibril;GO:0005576//extracellular region;GO:0005615//extracellular space;GO:0062023//collagen-containing extracellular matrix;GO:0071953//elastic fiber	GO:0003823//antigen binding;GO:0005102//signaling receptor binding;GO:0005201//extracellular matrix structural constituent;GO:0005515//protein binding;GO:0097367//carbohydrate derivative binding	GO:0001867//complement activation, lectin pathway;GO:0007155//cell adhesion;GO:0009650//UV protection;GO:0010712//regulation of collagen metabolic process;GO:0048251//elastic fiber assembly;GO:0071493//cellular response to UV-B;GO:0097435//supramolecular fiber organization	--
ENSG00000163220	6758105	1.91064e+06	21743140	3.13907e+06	4.89913e+06	1.82711e+06	1.01373e+07	3.28844e+06	-1.6242	0.00216668	0.0243306	S100A9	S100 calcium binding protein A9 [Source:HGNC Symbol;Acc:HGNC:10499]	Organismal Systems	Immune system	ko04657//IL-17 signaling pathway	K21128	GO:0005576//extracellular region;GO:0005615//extracellular space;GO:0005634//nucleus;GO:0005654//nucleoplasm;GO:0005737//cytoplasm;GO:0005829//cytosol;GO:0005856//cytoskeleton;GO:0005886//plasma membrane;GO:0016020//membrane;GO:0030054//cell junction;GO:0034774//secretory granule lumen;GO:0062023//collagen-containing extracellular matrix;GO:0070062//extracellular exosome	GO:0005509//calcium ion binding;GO:0005515//protein binding;GO:0008017//microtubule binding;GO:0008270//zinc ion binding;GO:0016209//antioxidant activity;GO:0035662//Toll-like receptor 4 binding;GO:0046872//metal ion binding;GO:0048306//calcium-dependent protein binding;GO:0050544//arachidonic acid binding;GO:0050786//RAGE receptor binding	GO:0002376//immune system process;GO:0002523//leukocyte migration involved in inflammatory response;GO:0002544//chronic inflammatory response;GO:0006914//autophagy;GO:0006915//apoptotic process;GO:0006919//activation of cysteine-type endopeptidase activity involved in apoptotic process;GO:0006935//chemotaxis;GO:0006954//inflammatory response;GO:0007267//cell-cell signaling;GO:0010976//positive re…	--
ENSG00000145050	163418	313092	606359	624280	848842	455564	360956	642895	0.832759	0.00220099	0.0246513	MANF	mesencephalic astrocyte derived neurotrophic factor [Source:HGNC Symbol;Acc:HGNC:15461]	-	-	-	-	GO:0005576//extracellular region;GO:0005615//extracellular space;GO:0005634//nucleus;GO:0005783//endoplasmic reticulum;GO:0005788//endoplasmic reticulum lumen;GO:0005829//cytosol;GO:0016529//sarcoplasmic reticulum;GO:0033018//sarcoplasmic reticulum lumen;GO:0048471//perinuclear region of cytoplasm	GO:0003723//RNA binding;GO:0005515//protein binding;GO:0008083//growth factor activity;GO:0008289//lipid binding;GO:0120146//sulfatide binding	GO:0006986//response to unfolded protein;GO:0007165//signal transduction;GO:0031175//neuron projection development;GO:0071542//dopaminergic neuron differentiation;GO:1905897//regulation of response to endoplasmic reticulum stress	--
ENSG00000106823	38484.2	76781.6	26222	793311	690801	142579	47162.6	542231	3.52319	0.00221166	0.0246513	ECM2	extracellular matrix protein 2 [Source:HGNC Symbol;Acc:HGNC:3154]	-	-	-	-	GO:0005576//extracellular region;GO:0005614//interstitial matrix;GO:0031012//extracellular matrix	GO:0005178//integrin binding;GO:0005515//protein binding;GO:0005518//collagen binding;GO:0008201//heparin binding;GO:0070052//collagen V binding	GO:0007160//cell-matrix adhesion;GO:0010811//positive regulation of cell-substrate adhesion;GO:0030198//extracellular matrix organization	--
ENSG00000070182	3525030	4802591	2902385	4.05945e+06	995588	660313	3.74334e+06	1.90512e+06	-0.974446	0.00228363	0.0253906	SPTB	spectrin beta, erythrocytic [Source:HGNC Symbol;Acc:HGNC:11274]	-	-	-	-	GO:0005737//cytoplasm;GO:0005829//cytosol;GO:0005856//cytoskeleton;GO:0005886//plasma membrane;GO:0005938//cell cortex;GO:0008091//spectrin;GO:0009986//cell surface;GO:0014731//spectrin-associated cytoskeleton;GO:0015629//actin cytoskeleton;GO:0030054//cell junction;GO:0030864//cortical actin cytoskeleton;GO:0031235//intrinsic component of the cytoplasmic side of the plasma membrane;GO:0032991//p…	GO:0003779//actin binding;GO:0005200//structural constituent of cytoskeleton;GO:0005515//protein binding;GO:0005543//phospholipid binding;GO:0030506//ankyrin binding;GO:0051015//actin filament binding	GO:0030036//actin cytoskeleton organization;GO:0051693//actin filament capping	--
ENSG00000092201	335518	255530	338404	303625	128350	169527	309818	200501	-0.627813	0.0023728	0.026188	SUPT16H	SPT16 homolog, facilitates chromatin remodeling subunit [Source:HGNC Symbol;Acc:HGNC:11465]	-	-	-	-	GO:0005634//nucleus;GO:0005654//nucleoplasm;GO:0005694//chromosome;GO:0035101//FACT complex	GO:0003723//RNA binding;GO:0005515//protein binding;GO:0031491//nucleosome binding	GO:0006260//DNA replication;GO:0006281//DNA repair;GO:0006334//nucleosome assembly;GO:0006337//nucleosome disassembly;GO:0006366//transcription by RNA polymerase II;GO:0006368//transcription elongation from RNA polymerase II promoter;GO:0006974//cellular response to DNA damage stimulus;GO:0032786//positive regulation of DNA-templated transcription, elongation;GO:0032968//positive regulation of tr…	--
ENSG00000090863	294991	250344	404582	569970	921198	580294	316639	690487	1.12478	0.002408	0.0265001	GLG1	golgi glycoprotein 1 [Source:HGNC Symbol;Acc:HGNC:4316]	Environmental Information Processing	Signaling molecules and interaction	ko04514//Cell adhesion molecules	K06816	GO:0000139//Golgi membrane;GO:0005737//cytoplasm;GO:0005794//Golgi apparatus;GO:0005856//cytoskeleton;GO:0005886//plasma membrane;GO:0016020//membrane;GO:0016021//integral component of membrane;GO:0031012//extracellular matrix;GO:0070062//extracellular exosome	GO:0005102//signaling receptor binding;GO:0017134//fibroblast growth factor binding	GO:0010955//negative regulation of protein processing;GO:0030512//negative regulation of transforming growth factor beta receptor signaling pathway;GO:0032330//regulation of chondrocyte differentiation;GO:0060349//bone morphogenesis	--
ENSG00000187164	629247	307508	349416	211073	222932	414960	428724	282988	-0.599306	0.00241284	0.0265001	SHTN1	shootin 1 [Source:HGNC Symbol;Acc:HGNC:29319]	-	-	-	-	GO:0005737//cytoplasm;GO:0005856//cytoskeleton;GO:0005874//microtubule;GO:0005875//microtubule associated complex;GO:0015630//microtubule cytoskeleton;GO:0030027//lamellipodium;GO:0030175//filopodium;GO:0030424//axon;GO:0030426//growth cone;GO:0031252//cell leading edge;GO:0042995//cell projection;GO:0043204//perikaryon;GO:0044295//axonal growth cone;GO:0048471//perinuclear region of cytoplasm	GO:0005515//protein binding;GO:0019894//kinesin binding;GO:0042802//identical protein binding;GO:0045296//cadherin binding;GO:0051015//actin filament binding	GO:0006930//substrate-dependent cell migration, cell extension;GO:0007265//Ras protein signal transduction;GO:0007409//axonogenesis;GO:0032488//Cdc42 protein signal transduction;GO:0038007//netrin-activated signaling pathway;GO:0045773//positive regulation of axon extension;GO:0048812//neuron projection morphogenesis;GO:0060327//cytoplasmic actin-based contraction involved in cell motility;GO:006…	--
ENSG00000108602	1.13528e+06	1.14044e+06	576728	672910	636257	555964	950816	621711	-0.612924	0.00244701	0.0267449	ALDH3A1	aldehyde dehydrogenase 3 family member A1 [Source:HGNC Symbol;Acc:HGNC:405]	Metabolism;Metabolism;Metabolism;Metabolism;Metabolism;Metabolism;Metabolism;Metabolism	Global and overview maps;Carbohydrate metabolism;Xenobiotics biodegradation and metabolism;Xenobiotics biodegradation and metabolism;Metabolism of other amino acids;Amino acid metabolism;Amino acid metabolism;Amino acid metabolism	ko01100//Metabolic pathways;ko00010//Glycolysis / Gluconeogenesis;ko00980//Metabolism of xenobiotics by cytochrome P450;ko00982//Drug metabolism - cytochrome P450;ko00410//beta-Alanine metabolism;ko00350//Tyrosine metabolism;ko00340//Histidine metabolism;ko00360//Phenylalanine metabolism	K00129;K00129;K00129;K00129;K00129;K00129;K00129;K00129	GO:0005615//extracellular space;GO:0005737//cytoplasm;GO:0005783//endoplasmic reticulum;GO:0005829//cytosol;GO:0005886//plasma membrane;GO:0016021//integral component of membrane	GO:0004028//3-chloroallyl aldehyde dehydrogenase activity;GO:0004029//aldehyde dehydrogenase (NAD+) activity;GO:0004030//aldehyde dehydrogenase [NAD(P)+] activity;GO:0005515//protein binding;GO:0008106//alcohol dehydrogenase (NADP+) activity;GO:0016491//oxidoreductase activity;GO:0016620//oxidoreductase activity, acting on the aldehyde or oxo group of donors, NAD or NADP as acceptor;GO:0018479//b…	GO:0006081//cellular aldehyde metabolic process;GO:0006629//lipid metabolic process;GO:0006805//xenobiotic metabolic process	--
ENSG00000111678	58197.8	53951.7	84379.9	156314	205225	189235	65509.8	183591	1.48672	0.00256011	0.0279133	C12orf57	chromosome 12 open reading frame 57 [Source:HGNC Symbol;Acc:HGNC:29521]	-	-	-	-	GO:0005737//cytoplasm;GO:0016607//nuclear speck	GO:0003674//molecular_function;GO:0005515//protein binding	GO:0009791//post-embryonic development;GO:0014819//regulation of skeletal muscle contraction;GO:0021540//corpus callosum morphogenesis;GO:0021678//third ventricle development;GO:0036343//psychomotor behavior;GO:0048593//camera-type eye morphogenesis;GO:0050890//cognition	--
ENSG00000143631	8695005	7358643	146228	1.24745e+06	886307	1.97748e+06	5.39996e+06	1.37041e+06	-1.97834	0.00261781	0.0284734	FLG	filaggrin [Source:HGNC Symbol;Acc:HGNC:3748]	-	-	-	-	GO:0001533//cornified envelope;GO:0005634//nucleus;GO:0005829//cytosol;GO:0036457//keratohyalin granule;GO:0036464//cytoplasmic ribonucleoprotein granule;GO:0062023//collagen-containing extracellular matrix	GO:0005198//structural molecule activity;GO:0005509//calcium ion binding;GO:0005515//protein binding;GO:0030280//structural constituent of skin epidermis;GO:0046872//metal ion binding;GO:0046914//transition metal ion binding	GO:0018149//peptide cross-linking;GO:0030216//keratinocyte differentiation;GO:0061436//establishment of skin barrier	--
ENSG00000131171	2.08373e+06	1.47162e+06	2.27803e+06	2.97647e+06	3.25489e+06	2.88467e+06	1.94446e+06	3.03867e+06	0.644073	0.00263999	0.0286214	SH3BGRL	SH3 domain binding glutamate rich protein like [Source:HGNC Symbol;Acc:HGNC:10823]	-	-	-	-	GO:0005615//extracellular space;GO:0005634//nucleus;GO:0005737//cytoplasm;GO:0070062//extracellular exosome	GO:0017124//SH3 domain binding	-	--
ENSG00000156675	155623	135660	93732.1	90985.8	26523.3	51734.7	128338	56414.6	-1.18581	0.00267233	0.0288573	RAB11FIP1	RAB11 family interacting protein 1 [Source:HGNC Symbol;Acc:HGNC:30265]	Cellular Processes	Transport and catabolism	ko04144//Endocytosis	K12484	GO:0005768//endosome;GO:0005829//cytosol;GO:0016020//membrane;GO:0030670//phagocytic vesicle membrane;GO:0031410//cytoplasmic vesicle;GO:0043231//intracellular membrane-bounded organelle;GO:0055037//recycling endosome	GO:0031267//small GTPase binding	GO:0015031//protein transport;GO:0045055//regulated exocytosis;GO:0070164//negative regulation of adiponectin secretion	--
ENSG00000130175	6.63105e+06	5141549	8579470	9932246	12486869	8737542	6.78402e+06	1.03856e+07	0.614365	0.00280865	0.0301127	PRKCSH	protein kinase C substrate 80K-H [Source:HGNC Symbol;Acc:HGNC:9411]	Genetic Information Processing	Folding, sorting and degradation	ko04141//Protein processing in endoplasmic reticulum	K08288	GO:0005783//endoplasmic reticulum;GO:0005788//endoplasmic reticulum lumen;GO:0017177//glucosidase II complex;GO:0043231//intracellular membrane-bounded organelle	GO:0003723//RNA binding;GO:0005080//protein kinase C binding;GO:0005509//calcium ion binding;GO:0005515//protein binding;GO:0044325//transmembrane transporter binding;GO:0044877//protein-containing complex binding;GO:0046872//metal ion binding;GO:0051219//phosphoprotein binding	GO:0001701//in utero embryonic development;GO:0001889//liver development;GO:0006491//N-glycan processing;GO:0006807//nitrogen compound metabolic process;GO:0010977//negative regulation of neuron projection development;GO:0035556//intracellular signal transduction	--
ENSG00000114520	30652.4	100570	156555	159302	276878	171906	95925.8	202696	1.07932	0.002867	0.0305926	SNX4	sorting nexin 4 [Source:HGNC Symbol;Acc:HGNC:11175]	Cellular Processes	Transport and catabolism	ko04144//Endocytosis	K17919	GO:0005737//cytoplasm;GO:0005768//endosome;GO:0005769//early endosome;GO:0005868//cytoplasmic dynein complex;GO:0005886//plasma membrane;GO:0016020//membrane;GO:0031201//SNARE complex;GO:0031901//early endosome membrane;GO:0032991//protein-containing complex	GO:0005154//epidermal growth factor receptor binding;GO:0005158//insulin receptor binding;GO:0005515//protein binding;GO:0008289//lipid binding;GO:0032266//phosphatidylinositol-3-phosphate binding;GO:0035091//phosphatidylinositol binding;GO:1990459//transferrin receptor binding;GO:1990460//leptin receptor binding	GO:0015031//protein transport;GO:0032456//endocytic recycling;GO:1903595//positive regulation of histamine secretion by mast cell;GO:2000786//positive regulation of autophagosome assembly	--
ENSG00000211897	2.35867e+06	826010	1.54198e+06	2.61249e+06	1.36825e+06	4.02018e+06	1.57555e+06	2.66697e+06	0.759344	0.00301327	0.0319265	IGHG3	immunoglobulin heavy constant gamma 3 (G3m marker) [Source:HGNC Symbol;Acc:HGNC:5527]	Human Diseases;Organismal Systems;Environmental Information Processing;Human Diseases;Cellular Processes;Human Diseases;Human Diseases;Human Diseases;Human Diseases;Organismal Systems;Human Diseases;Human Diseases;Human Diseases;Environmental Information Processing;Environmental Information Processing;Organismal Systems;Human Diseases;Human Diseases;Human Diseases;Organismal Systems;Organismal Sy…	Infectious disease: viral;Immune system;Signal transduction;Infectious disease: bacterial;Transport and catabolism;Immune disease;Infectious disease: viral;Infectious disease: bacterial;Infectious disease: bacterial;Immune system;Infectious disease: parasitic;Infectious disease: bacterial;Cancer: overview;Signal transduction;Signal transduction;Immune system;Cardiovascular disease;Infectious dise…	ko05171//Coronavirus disease - COVID-19;ko04613//Neutrophil extracellular trap formation;ko04151//PI3K-Akt signaling pathway;ko05130//Pathogenic Escherichia coli infection;ko04145//Phagosome;ko05322//Systemic lupus erythematosus;ko05169//Epstein-Barr virus infection;ko05152//Tuberculosis;ko05135//Yersinia infection;ko04666//Fc gamma R-mediated phagocytosis;ko05146//Amoebiasis;ko05150//Staphylococ…	K06856;K06856;K06856;K06856;K06856;K06856;K06856;K06856;K06856;K06856;K06856;K06856;K06856;K06856;K06856;K06856;K06856;K06856;K06856;K06856;K06856;K06856;K06856;K06856;K06856;K06856;K06856;K06856;K06856;K06856	GO:0016020//membrane;GO:0016021//integral component of membrane	-	-	--
ENSG00000163359	53594896	132491032	52799788	60186636	25310156	63168136	79628572	49554976	-0.684256	0.00305282	0.0322696	COL6A3	collagen type VI alpha 3 chain [Source:HGNC Symbol;Acc:HGNC:2213]	Environmental Information Processing;Human Diseases;Cellular Processes;Environmental Information Processing;Organismal Systems	Signal transduction;Infectious disease: viral;Cellular community - eukaryotes;Signaling molecules and interaction;Digestive system	ko04151//PI3K-Akt signaling pathway;ko05165//Human papillomavirus infection;ko04510//Focal adhesion;ko04512//ECM-receptor interaction;ko04974//Protein digestion and absorption	K06238;K06238;K06238;K06238;K06238	GO:0005576//extracellular region;GO:0005581//collagen trimer;GO:0005589//collagen type VI trimer;GO:0005615//extracellular space;GO:0005788//endoplasmic reticulum lumen;GO:0031012//extracellular matrix;GO:0042383//sarcolemma;GO:0062023//collagen-containing extracellular matrix;GO:0070062//extracellular exosome;GO:1903561//extracellular vesicle	GO:0004867//serine-type endopeptidase inhibitor activity;GO:0005515//protein binding;GO:0030020//extracellular matrix structural constituent conferring tensile strength;GO:0030414//peptidase inhibitor activity	GO:0007155//cell adhesion;GO:0007517//muscle organ development;GO:0010466//negative regulation of peptidase activity;GO:0010951//negative regulation of endopeptidase activity	--
ENSG00000138448	616900	847262	839514	1.31992e+06	2.43232e+06	1.38996e+06	767892	1.71407e+06	1.15845	0.0030918	0.0326051	ITGAV	integrin subunit alpha V [Source:HGNC Symbol;Acc:HGNC:6150]	Human Diseases;Environmental Information Processing;Cellular Processes;Human Diseases;Cellular Processes;Cellular Processes;Human Diseases;Human Diseases;Human Diseases;Human Diseases;Environmental Information Processing;Environmental Information Processing;Organismal Systems;Human Diseases;Human Diseases;Human Diseases	Cancer: overview;Signal transduction;Transport and catabolism;Infectious disease: viral;Cellular community - eukaryotes;Cell motility;Cancer: overview;Infectious disease: viral;Cardiovascular disease;Cardiovascular disease;Signaling molecules and interaction;Signaling molecules and interaction;Endocrine system;Cardiovascular disease;Cardiovascular disease;Cancer: specific types	ko05200//Pathways in cancer;ko04151//PI3K-Akt signaling pathway;ko04145//Phagosome;ko05165//Human papillomavirus infection;ko04510//Focal adhesion;ko04810//Regulation of actin cytoskeleton;ko05205//Proteoglycans in cancer;ko05163//Human cytomegalovirus infection;ko05414//Dilated cardiomyopathy;ko05418//Fluid shear stress and atherosclerosis;ko04512//ECM-receptor interaction;ko04514//Cell adhesion…	K06487;K06487;K06487;K06487;K06487;K06487;K06487;K06487;K06487;K06487;K06487;K06487;K06487;K06487;K06487;K06487	GO:0005829//cytosol;GO:0005886//plasma membrane;GO:0005887//integral component of plasma membrane;GO:0005925//focal adhesion;GO:0008305//integrin complex;GO:0009897//external side of plasma membrane;GO:0009986//cell surface;GO:0016020//membrane;GO:0016021//integral component of membrane;GO:0030054//cell junction;GO:0031258//lamellipodium membrane;GO:0031527//filopodium membrane;GO:0031528//microv…	GO:0001618//virus receptor activity;GO:0001846//opsonin binding;GO:0001968//fibronectin binding;GO:0002020//protease binding;GO:0005080//protein kinase C binding;GO:0005102//signaling receptor binding;GO:0005178//integrin binding;GO:0005245//voltage-gated calcium channel activity;GO:0005515//protein binding;GO:0015026//coreceptor activity;GO:0017134//fibroblast growth factor binding;GO:0019960//C…	GO:0001525//angiogenesis;GO:0001568//blood vessel development;GO:0001570//vasculogenesis;GO:0007155//cell adhesion;GO:0007160//cell-matrix adhesion;GO:0007204//positive regulation of cytosolic calcium ion concentration;GO:0007229//integrin-mediated signaling pathway;GO:0008284//positive regulation of cell population proliferation;GO:0010745//negative regulation of macrophage derived foam cell dif…	--
ENSG00000140937	297007	519120	443232	1.25932e+06	2.00548e+06	691001	419786	1.3186e+06	1.65128	0.003151	0.0331518	CDH11	cadherin 11 [Source:HGNC Symbol;Acc:HGNC:1750]	-	-	-	-	GO:0005737//cytoplasm;GO:0005886//plasma membrane;GO:0005912//adherens junction;GO:0016020//membrane;GO:0016021//integral component of membrane;GO:0016342//catenin complex;GO:0045202//synapse;GO:0070062//extracellular exosome;GO:0098685//Schaffer collateral - CA1 synapse;GO:0098978//glutamatergic synapse	GO:0005509//calcium ion binding;GO:0045296//cadherin binding;GO:0046872//metal ion binding	GO:0000902//cell morphogenesis;GO:0001501//skeletal system development;GO:0001503//ossification;GO:0007043//cell-cell junction assembly;GO:0007155//cell adhesion;GO:0007156//homophilic cell adhesion via plasma membrane adhesion molecules;GO:0016339//calcium-dependent cell-cell adhesion via plasma membrane cell adhesion molecules;GO:0021957//corticospinal tract morphogenesis;GO:0034332//adherens j…	--
ENSG00000130803	10538.2	33006.4	14659.3	274929	485296	343003	19401.3	367742	4.24447	0.00334194	0.0346746	ZNF317	zinc finger protein 317 [Source:HGNC Symbol;Acc:HGNC:13507]	Human Diseases	Infectious disease: viral	ko05168//Herpes simplex virus 1 infection	K09228	GO:0005634//nucleus	GO:0000978//RNA polymerase II cis-regulatory region sequence-specific DNA binding;GO:0000981//DNA-binding transcription factor activity, RNA polymerase II-specific;GO:0003677//DNA binding;GO:0005515//protein binding;GO:0046872//metal ion binding	GO:0006355//regulation of transcription, DNA-templated;GO:0006357//regulation of transcription by RNA polymerase II	zf-C2H2
ENSG00000151135	12606.9	35368.2	87572.2	366452	570729	165715	45182.4	367632	3.02443	0.00335178	0.0346967	TMEM263	transmembrane protein 263 [Source:HGNC Symbol;Acc:HGNC:28281]	-	-	-	-	GO:0016020//membrane;GO:0016021//integral component of membrane	-	-	--
ENSG00000106266	76412.2	67824.7	95074.2	117364	151751	124923	79770.4	131346	0.71945	0.00340491	0.0349369	SNX8	sorting nexin 8 [Source:HGNC Symbol;Acc:HGNC:14972]	-	-	-	-	GO:0005768//endosome;GO:0005829//cytosol;GO:0016020//membrane;GO:0030904//retromer complex;GO:0031901//early endosome membrane;GO:0043231//intracellular membrane-bounded organelle	GO:0005515//protein binding;GO:0008289//lipid binding;GO:0035091//phosphatidylinositol binding;GO:0042802//identical protein binding	GO:0006886//intracellular protein transport;GO:0015031//protein transport;GO:0034498//early endosome to Golgi transport;GO:0042147//retrograde transport, endosome to Golgi	--
ENSG00000106992	1.20198e+06	885339	885008	1.60235e+06	2.28334e+06	1.60223e+06	990775	1.82931e+06	0.884669	0.00340601	0.0349369	AK1	adenylate kinase 1 [Source:HGNC Symbol;Acc:HGNC:361]	Metabolism;Metabolism;Metabolism	Global and overview maps;Nucleotide metabolism;Metabolism of cofactors and vitamins	ko01100//Metabolic pathways;ko00230//Purine metabolism;ko00730//Thiamine metabolism	K00939;K00939;K00939	GO:0001520//outer dense fiber;GO:0005737//cytoplasm;GO:0005829//cytosol;GO:0036126//sperm flagellum;GO:0070062//extracellular exosome	GO:0000166//nucleotide binding;GO:0004017//adenylate kinase activity;GO:0004550//nucleoside diphosphate kinase activity;GO:0005524//ATP binding;GO:0016301//kinase activity;GO:0016740//transferase activity;GO:0016776//phosphotransferase activity, phosphate group as acceptor;GO:0019205//nucleobase-containing compound kinase activity	GO:0006139//nucleobase-containing compound metabolic process;GO:0006165//nucleoside diphosphate phosphorylation;GO:0006172//ADP biosynthetic process;GO:0009117//nucleotide metabolic process;GO:0009142//nucleoside triphosphate biosynthetic process;GO:0015949//nucleobase-containing small molecule interconversion;GO:0016310//phosphorylation;GO:0046033//AMP metabolic process;GO:0046034//ATP metabolic…	--
ENSG00000196937	168400	321305	473896	480712	584134	431988	321200	498945	0.635408	0.00348832	0.0355383	FAM3C	FAM3 metabolism regulating signaling molecule C [Source:HGNC Symbol;Acc:HGNC:18664]	-	-	-	-	GO:0005576//extracellular region;GO:0005615//extracellular space;GO:0005794//Golgi apparatus;GO:0031089//platelet dense granule lumen;GO:0031410//cytoplasmic vesicle;GO:0070062//extracellular exosome	GO:0005125//cytokine activity;GO:0005515//protein binding	GO:0007165//signal transduction;GO:0008150//biological_process;GO:0045721//negative regulation of gluconeogenesis	--
ENSG00000106299	600736	567866	665558	1.00482e+06	1.22296e+06	1.22033e+06	611386	1.14937e+06	0.910688	0.00352042	0.0357037	WASL	WASP like actin nucleation promoting factor [Source:HGNC Symbol;Acc:HGNC:12735]	Cellular Processes;Human Diseases;Human Diseases;Human Diseases;Human Diseases;Cellular Processes;Human Diseases;Cellular Processes	Transport and catabolism;Infectious disease: bacterial;Infectious disease: bacterial;Infectious disease: bacterial;Infectious disease: bacterial;Cell motility;Infectious disease: bacterial;Cellular community - eukaryotes	ko04144//Endocytosis;ko05130//Pathogenic Escherichia coli infection;ko05132//Salmonella infection;ko05131//Shigellosis;ko05135//Yersinia infection;ko04810//Regulation of actin cytoskeleton;ko05100//Bacterial invasion of epithelial cells;ko04520//Adherens junction	K23612;K23612;K23612;K23612;K23612;K23612;K23612;K23612	GO:0005634//nucleus;GO:0005737//cytoplasm;GO:0005829//cytosol;GO:0005856//cytoskeleton;GO:0005884//actin filament;GO:0005886//plasma membrane;GO:0015629//actin cytoskeleton;GO:0030027//lamellipodium;GO:0030478//actin cap;GO:0030666//endocytic vesicle membrane;GO:0031410//cytoplasmic vesicle;GO:0070062//extracellular exosome	GO:0003779//actin binding;GO:0005515//protein binding;GO:0030695//GTPase regulator activity	GO:0006900//vesicle budding from membrane;GO:0007015//actin filament organization;GO:0007049//cell cycle;GO:0008154//actin polymerization or depolymerization;GO:0009617//response to bacterium;GO:0016050//vesicle organization;GO:0030036//actin cytoskeleton organization;GO:0030041//actin filament polymerization;GO:0030048//actin filament-based movement;GO:0030050//vesicle transport along actin fila…	--
ENSG00000197712	507586	1.05551e+06	876673	1.67321e+06	2.33272e+06	1.10669e+06	813257	1.70421e+06	1.06732	0.0036299	0.036567	FAM114A1	family with sequence similarity 114 member A1 [Source:HGNC Symbol;Acc:HGNC:25087]	-	-	-	-	GO:0005654//nucleoplasm;GO:0005737//cytoplasm;GO:0005794//Golgi apparatus;GO:0005829//cytosol	GO:0005515//protein binding	-	--
ENSG00000013375	106390	182208	197618	331069	544292	223034	162072	366131	1.17573	0.00371353	0.0372428	PGM3	phosphoglucomutase 3 [Source:HGNC Symbol;Acc:HGNC:8907]	Metabolism;Metabolism	Global and overview maps;Carbohydrate metabolism	ko01100//Metabolic pathways;ko00520//Amino sugar and nucleotide sugar metabolism	K01836;K01836	GO:0005575//cellular_component;GO:0005829//cytosol	GO:0000287//magnesium ion binding;GO:0003824//catalytic activity;GO:0004610//phosphoacetylglucosamine mutase activity;GO:0004614//phosphoglucomutase activity;GO:0016853//isomerase activity;GO:0016868//intramolecular transferase activity, phosphotransferases;GO:0046872//metal ion binding	GO:0005975//carbohydrate metabolic process;GO:0006041//glucosamine metabolic process;GO:0006048//UDP-N-acetylglucosamine biosynthetic process;GO:0006487//protein N-linked glycosylation;GO:0006493//protein O-linked glycosylation;GO:0007283//spermatogenesis;GO:0019255//glucose 1-phosphate metabolic process;GO:0030097//hemopoiesis;GO:0071704//organic substance metabolic process	--
ENSG00000101347	544190	573426	1.50016e+06	450979	306902	627547	872592	461809	-0.91801	0.00388114	0.0384201	SAMHD1	SAM and HD domain containing deoxynucleoside triphosphate triphosphohydrolase 1 [Source:HGNC Symbol;Acc:HGNC:15925]	Human Diseases	Infectious disease: viral	ko05170//Human immunodeficiency virus 1 infection	K22544	GO:0005634//nucleus;GO:0005654//nucleoplasm;GO:0005694//chromosome;GO:0005886//plasma membrane;GO:0035861//site of double-strand break;GO:0097197//tetraspanin-enriched microdomain	GO:0000166//nucleotide binding;GO:0003676//nucleic acid binding;GO:0003697//single-stranded DNA binding;GO:0003723//RNA binding;GO:0003824//catalytic activity;GO:0004540//ribonuclease activity;GO:0005515//protein binding;GO:0005525//GTP binding;GO:0008270//zinc ion binding;GO:0008832//dGTPase activity;GO:0016787//hydrolase activity;GO:0016793//triphosphoric monoester hydrolase activity;GO:0032567…	GO:0000724//double-strand break repair via homologous recombination;GO:0002376//immune system process;GO:0006203//dGTP catabolic process;GO:0006260//DNA replication;GO:0006281//DNA repair;GO:0006955//immune response;GO:0006974//cellular response to DNA damage stimulus;GO:0008152//metabolic process;GO:0009264//deoxyribonucleotide catabolic process;GO:0016446//somatic hypermutation of immunoglobuli…	--
ENSG00000003056	404768	378610	516058	149564	185885	350307	433146	228585	-0.922119	0.00412447	0.0403749	M6PR	mannose-6-phosphate receptor, cation dependent [Source:HGNC Symbol;Acc:HGNC:6752]	Human Diseases;Cellular Processes;Cellular Processes	Infectious disease: bacterial;Transport and catabolism;Transport and catabolism	ko05132//Salmonella infection;ko04145//Phagosome;ko04142//Lysosome	K10089;K10089;K10089	GO:0005764//lysosome;GO:0005765//lysosomal membrane;GO:0005768//endosome;GO:0005770//late endosome;GO:0005794//Golgi apparatus;GO:0005802//trans-Golgi network;GO:0005886//plasma membrane;GO:0005887//integral component of plasma membrane;GO:0016020//membrane;GO:0016021//integral component of membrane;GO:0030133//transport vesicle;GO:0030669//clathrin-coated endocytic vesicle membrane;GO:0032588//t…	GO:0004888//transmembrane signaling receptor activity;GO:0005515//protein binding;GO:0019904//protein domain specific binding;GO:1905394//retromer complex binding	GO:0006622//protein targeting to lysosome;GO:0006898//receptor-mediated endocytosis;GO:0007041//lysosomal transport;GO:0008333//endosome to lysosome transport;GO:0033299//secretion of lysosomal enzymes	--
ENSG00000115275	646051	566801	984391	1.54046e+06	1.30598e+06	757215	732414	1.20122e+06	0.713766	0.00416793	0.0407119	MOGS	mannosyl-oligosaccharide glucosidase [Source:HGNC Symbol;Acc:HGNC:24862]	Metabolism;Genetic Information Processing;Metabolism	Global and overview maps;Folding, sorting and degradation;Glycan biosynthesis and metabolism	ko01100//Metabolic pathways;ko04141//Protein processing in endoplasmic reticulum;ko00510//N-Glycan biosynthesis	K01228;K01228;K01228	GO:0005783//endoplasmic reticulum;GO:0005789//endoplasmic reticulum membrane;GO:0016020//membrane;GO:0016021//integral component of membrane;GO:0070062//extracellular exosome	GO:0004573//mannosyl-oligosaccharide glucosidase activity;GO:0015926//glucosidase activity;GO:0016787//hydrolase activity;GO:0016798//hydrolase activity, acting on glycosyl bonds	GO:0005975//carbohydrate metabolic process;GO:0006457//protein folding;GO:0006487//protein N-linked glycosylation;GO:0008152//metabolic process;GO:0009311//oligosaccharide metabolic process;GO:0019082//viral protein processing	--
ENSG00000239264	765045	2.02338e+06	3.37599e+06	4.94917e+06	8099303	2657191	2.05481e+06	5.23522e+06	1.34925	0.00418165	0.0407575	TXNDC5	thioredoxin domain containing 5 [Source:HGNC Symbol;Acc:HGNC:21073]	Genetic Information Processing	Folding, sorting and degradation	ko04141//Protein processing in endoplasmic reticulum	K13984	GO:0005576//extracellular region;GO:0005783//endoplasmic reticulum;GO:0005788//endoplasmic reticulum lumen;GO:0035578//azurophil granule lumen;GO:0043202//lysosomal lumen;GO:0070062//extracellular exosome	GO:0003756//protein disulfide isomerase activity;GO:0005515//protein binding	GO:0043066//negative regulation of apoptotic process;GO:0043277//apoptotic cell clearance	--
ENSG00000174851	5506892	628350	900934	1.20707e+06	102366	204309	2.34539e+06	504580	-2.21667	0.00425366	0.0413448	YIF1A	Yip1 interacting factor homolog A, membrane trafficking protein [Source:HGNC Symbol;Acc:HGNC:16688]	-	-	-	-	GO:0000139//Golgi membrane;GO:0005783//endoplasmic reticulum;GO:0005789//endoplasmic reticulum membrane;GO:0005793//endoplasmic reticulum-Golgi intermediate compartment;GO:0005794//Golgi apparatus;GO:0016020//membrane;GO:0016021//integral component of membrane;GO:0030134//COPII-coated ER to Golgi transport vesicle;GO:0030173//integral component of Golgi membrane;GO:0033116//endoplasmic reticulum-…	GO:0005515//protein binding	GO:0006888//endoplasmic reticulum to Golgi vesicle-mediated transport;GO:0015031//protein transport;GO:0016192//vesicle-mediated transport	--
ENSG00000197312	897706	686794	463982	378515	408198	460684	682828	415799	-0.715634	0.00426027	0.0413448	DDI2	DNA damage inducible 1 homolog 2 [Source:HGNC Symbol;Acc:HGNC:24578]	-	-	-	-	GO:0005654//nucleoplasm;GO:0005694//chromosome;GO:0005737//cytoplasm;GO:0005829//cytosol	GO:0004190//aspartic-type endopeptidase activity;GO:0005515//protein binding;GO:0008233//peptidase activity;GO:0016787//hydrolase activity;GO:0042802//identical protein binding;GO:0043130//ubiquitin binding	GO:0006508//proteolysis;GO:0010498//proteasomal protein catabolic process;GO:0016485//protein processing;GO:0031647//regulation of protein stability;GO:0072711//cellular response to hydroxyurea;GO:0097752//regulation of DNA stability	--
ENSG00000188026	8717.08	21785.9	8993.96	36215.8	54069.8	48339.4	13165.7	46208.3	1.81137	0.00428182	0.0414646	RILPL1	Rab interacting lysosomal protein like 1 [Source:HGNC Symbol;Acc:HGNC:26814]	-	-	-	-	GO:0005654//nucleoplasm;GO:0005737//cytoplasm;GO:0005813//centrosome;GO:0005814//centriole;GO:0005829//cytosol;GO:0005856//cytoskeleton;GO:0005886//plasma membrane;GO:0005929//cilium;GO:0036064//ciliary basal body;GO:0042995//cell projection	GO:0005515//protein binding;GO:0046983//protein dimerization activity	GO:0003382//epithelial cell morphogenesis;GO:0015031//protein transport;GO:0060271//cilium assembly;GO:1901214//regulation of neuron death;GO:1903445//protein transport from ciliary membrane to plasma membrane	--
ENSG00000139324	60062.8	138700	139346	192277	264639	119876	112703	192264	0.770567	0.00431714	0.0416276	TMTC3	transmembrane O-mannosyltransferase targeting cadherins 3 [Source:HGNC Symbol;Acc:HGNC:26899]	-	-	-	-	GO:0005783//endoplasmic reticulum;GO:0016020//membrane;GO:0016021//integral component of membrane	GO:0000030//mannosyltransferase activity;GO:0004169//dolichyl-phosphate-mannose-protein mannosyltransferase activity;GO:0005515//protein binding;GO:0016740//transferase activity	GO:0006486//protein glycosylation;GO:0034976//response to endoplasmic reticulum stress;GO:0035269//protein O-linked mannosylation;GO:1901800//positive regulation of proteasomal protein catabolic process	--
ENSG00000161249	4.51663e+06	1.95956e+06	944560	944945	1.30154e+06	1.54528e+06	2.47358e+06	1.26392e+06	-0.968693	0.00436263	0.0418955	DMKN	dermokine [Source:HGNC Symbol;Acc:HGNC:25063]	-	-	-	-	GO:0005576//extracellular region;GO:0005615//extracellular space	GO:0005515//protein binding	GO:1903575//cornified envelope assembly	--
ENSG00000186522	470355	462516	273962	214323	205422	361749	402278	260498	-0.626919	0.00451426	0.0430479	SEPTIN10	septin 10 [Source:HGNC Symbol;Acc:HGNC:14349]	-	-	-	-	GO:0005737//cytoplasm;GO:0005856//cytoskeleton;GO:0005940//septin ring;GO:0015630//microtubule cytoskeleton;GO:0031105//septin complex;GO:0032153//cell division site	GO:0000166//nucleotide binding;GO:0003924//GTPase activity;GO:0005515//protein binding;GO:0005525//GTP binding;GO:0060090//molecular adaptor activity	GO:0007049//cell cycle;GO:0034613//cellular protein localization;GO:0051301//cell division;GO:0061640//cytoskeleton-dependent cytokinesis	--
ENSG00000123146	165297	220653	336240	78203.1	101747	253675	240730	144542	-0.735929	0.00482738	0.0454878	ADGRE5	adhesion G protein-coupled receptor E5 [Source:HGNC Symbol;Acc:HGNC:1711]	-	-	-	-	GO:0005576//extracellular region;GO:0005615//extracellular space;GO:0005886//plasma membrane;GO:0005887//integral component of plasma membrane;GO:0005925//focal adhesion;GO:0016020//membrane;GO:0016021//integral component of membrane;GO:0030667//secretory granule membrane;GO:0070062//extracellular exosome	GO:0004888//transmembrane signaling receptor activity;GO:0004930//G protein-coupled receptor activity;GO:0005509//calcium ion binding;GO:0005515//protein binding	GO:0006954//inflammatory response;GO:0006955//immune response;GO:0007155//cell adhesion;GO:0007165//signal transduction;GO:0007166//cell surface receptor signaling pathway;GO:0007186//G protein-coupled receptor signaling pathway;GO:0007189//adenylate cyclase-activating G protein-coupled receptor signaling pathway;GO:0007267//cell-cell signaling	--
ENSG00000136542	37478.5	369623	90051.5	476255	711408	254640	165718	480768	1.53661	0.0048286	0.0454878	GALNT5	polypeptide N-acetylgalactosaminyltransferase 5 [Source:HGNC Symbol;Acc:HGNC:4127]	Metabolism;Metabolism;Metabolism	Global and overview maps;Glycan biosynthesis and metabolism;Glycan biosynthesis and metabolism	ko01100//Metabolic pathways;ko00514//Other types of O-glycan biosynthesis;ko00512//Mucin type O-glycan biosynthesis	K00710;K00710;K00710	GO:0000139//Golgi membrane;GO:0005575//cellular_component;GO:0005794//Golgi apparatus;GO:0016020//membrane;GO:0016021//integral component of membrane	GO:0004653//polypeptide N-acetylgalactosaminyltransferase activity;GO:0016740//transferase activity;GO:0016757//glycosyltransferase activity;GO:0030246//carbohydrate binding;GO:0046872//metal ion binding	GO:0006024//glycosaminoglycan biosynthetic process;GO:0006486//protein glycosylation;GO:0016266//O-glycan processing	--
ENSG00000148396	240426	94022.7	197161	231096	370250	244462	177203	281936	0.669964	0.00512424	0.0475762	SEC16A	SEC16 homolog A, endoplasmic reticulum export factor [Source:HGNC Symbol;Acc:HGNC:29006]	-	-	-	-	GO:0000139//Golgi membrane;GO:0005737//cytoplasm;GO:0005783//endoplasmic reticulum;GO:0005789//endoplasmic reticulum membrane;GO:0005794//Golgi apparatus;GO:0005829//cytosol;GO:0012507//ER to Golgi transport vesicle membrane;GO:0016020//membrane;GO:0031090//organelle membrane;GO:0043231//intracellular membrane-bounded organelle;GO:0048471//perinuclear region of cytoplasm;GO:0070971//endoplasmic r…	GO:0005515//protein binding	GO:0006888//endoplasmic reticulum to Golgi vesicle-mediated transport;GO:0006914//autophagy;GO:0007029//endoplasmic reticulum organization;GO:0007030//Golgi organization;GO:0015031//protein transport;GO:0016192//vesicle-mediated transport;GO:0021762//substantia nigra development;GO:0032527//protein exit from endoplasmic reticulum;GO:0034976//response to endoplasmic reticulum stress;GO:0043000//Go…	--
ENSG00000059573	61133.8	112600	219574	373521	521565	109351	131103	334812	1.35265	0.00530678	0.0489681	ALDH18A1	aldehyde dehydrogenase 18 family member A1 [Source:HGNC Symbol;Acc:HGNC:9722]	Metabolism;Metabolism;Metabolism	Global and overview maps;Global and overview maps;Amino acid metabolism	ko01100//Metabolic pathways;ko01230//Biosynthesis of amino acids;ko00330//Arginine and proline metabolism	K12657;K12657;K12657	GO:0005737//cytoplasm;GO:0005739//mitochondrion;GO:0005743//mitochondrial inner membrane;GO:0016020//membrane	GO:0000166//nucleotide binding;GO:0003723//RNA binding;GO:0003824//catalytic activity;GO:0004349//glutamate 5-kinase activity;GO:0004350//glutamate-5-semialdehyde dehydrogenase activity;GO:0005515//protein binding;GO:0005524//ATP binding;GO:0016301//kinase activity;GO:0016491//oxidoreductase activity;GO:0016620//oxidoreductase activity, acting on the aldehyde or oxo group of donors, NAD or NADP a…	GO:0006536//glutamate metabolic process;GO:0006561//proline biosynthetic process;GO:0006592//ornithine biosynthetic process;GO:0008152//metabolic process;GO:0008652//cellular amino acid biosynthetic process;GO:0016310//phosphorylation;GO:0019240//citrulline biosynthetic process;GO:0055129//L-proline biosynthetic process	--
ENSG00000163902	1323380	2.20736e+06	2.85162e+06	3396393	4.32476e+06	2.14347e+06	2127453	3.28821e+06	0.628174	0.00534293	0.0491004	RPN1	ribophorin I [Source:HGNC Symbol;Acc:HGNC:10381]	Metabolism;Genetic Information Processing;Metabolism;Metabolism	Global and overview maps;Folding, sorting and degradation;Glycan biosynthesis and metabolism;Glycan biosynthesis and metabolism	ko01100//Metabolic pathways;ko04141//Protein processing in endoplasmic reticulum;ko00510//N-Glycan biosynthesis;ko00513//Various types of N-glycan biosynthesis	K12666;K12666;K12666;K12666	GO:0005783//endoplasmic reticulum;GO:0005789//endoplasmic reticulum membrane;GO:0005791//rough endoplasmic reticulum;GO:0005829//cytosol;GO:0008250//oligosaccharyltransferase complex;GO:0016020//membrane;GO:0016021//integral component of membrane;GO:0042470//melanosome	GO:0003723//RNA binding;GO:0004579//dolichyl-diphosphooligosaccharide-protein glycotransferase activity;GO:0005515//protein binding;GO:0016740//transferase activity	GO:0006464//cellular protein modification process;GO:0006486//protein glycosylation;GO:0006487//protein N-linked glycosylation;GO:0018279//protein N-linked glycosylation via asparagine	--
ENSG00000175183	212519	184184	1.03047e+06	2.87857e+06	5860590	2.37959e+06	475726	3.70625e+06	2.96176	0.00536875	0.0491372	CSRP2	cysteine and glycine rich protein 2 [Source:HGNC Symbol;Acc:HGNC:2470]	-	-	-	-	GO:0005634//nucleus;GO:0005737//cytoplasm;GO:0005925//focal adhesion;GO:0030018//Z disc	GO:0003674//molecular_function;GO:0005515//protein binding;GO:0008307//structural constituent of muscle;GO:0042805//actinin binding;GO:0046872//metal ion binding	GO:0030036//actin cytoskeleton organization;GO:0030154//cell differentiation;GO:0045214//sarcomere organization;GO:0060537//muscle tissue development	--
ENSG00000164294	326199	353616	826759	2.52027e+06	3.11839e+06	1.39495e+06	502191	2.34454e+06	2.22299	0.0053984	0.0493083	GPX8	glutathione peroxidase 8 (putative) [Source:HGNC Symbol;Acc:HGNC:33100]	Metabolism;Human Diseases;Human Diseases;Human Diseases;Metabolism;Metabolism;Organismal Systems	Global and overview maps;Neurodegenerative disease;Neurodegenerative disease;Neurodegenerative disease;Metabolism of other amino acids;Lipid metabolism;Endocrine system	ko01100//Metabolic pathways;ko05022//Pathways of neurodegeneration - multiple diseases;ko05014//Amyotrophic lateral sclerosis;ko05016//Huntington disease;ko00480//Glutathione metabolism;ko00590//Arachidonic acid metabolism;ko04918//Thyroid hormone synthesis	K00432;K00432;K00432;K00432;K00432;K00432;K00432	GO:0005788//endoplasmic reticulum lumen;GO:0016020//membrane;GO:0016021//integral component of membrane	GO:0004601//peroxidase activity;GO:0004602//glutathione peroxidase activity;GO:0005515//protein binding;GO:0016491//oxidoreductase activity	GO:0006979//response to oxidative stress;GO:0034599//cellular response to oxidative stress;GO:0098869//cellular oxidant detoxification	--
ENSG00000070087	316151	649097	461761	1.82416e+06	2.36624e+06	1.24523e+06	475670	1.81188e+06	1.92945	0.00543969	0.0495849	PFN2	profilin 2 [Source:HGNC Symbol;Acc:HGNC:8882]	Human Diseases;Human Diseases;Human Diseases;Cellular Processes;Environmental Information Processing	Neurodegenerative disease;Infectious disease: bacterial;Infectious disease: bacterial;Cell motility;Signal transduction	ko05014//Amyotrophic lateral sclerosis;ko05132//Salmonella infection;ko05131//Shigellosis;ko04810//Regulation of actin cytoskeleton;ko04015//Rap1 signaling pathway	K05759;K05759;K05759;K05759;K05759	GO:0005737//cytoplasm;GO:0005856//cytoskeleton;GO:0016020//membrane;GO:0016021//integral component of membrane;GO:0070062//extracellular exosome;GO:0098685//Schaffer collateral - CA1 synapse;GO:0098793//presynapse;GO:0098794//postsynapse;GO:0098978//glutamatergic synapse	GO:0003779//actin binding;GO:0003785//actin monomer binding;GO:0005515//protein binding;GO:0005546//phosphatidylinositol-4,5-bisphosphate binding;GO:0016887//ATP hydrolysis activity	GO:0010633//negative regulation of epithelial cell migration;GO:0016043//cellular component organization;GO:0030036//actin cytoskeleton organization;GO:0030833//regulation of actin filament polymerization;GO:0030837//negative regulation of actin filament polymerization;GO:0030838//positive regulation of actin filament polymerization;GO:0032233//positive regulation of actin filament bundle assembl…	--
