# Supplementary material for: Comprehensive analysis of keloid super-enhancer networks reveals FOXP1-mediated anti-senescence mechanisms in fibrosis
Source: Cell Mol Biol Lett. 2025 Jul 23;30:88. doi: 10.1186/s11658-025-00763-1 (PMC12288304; doi:10.1186/s11658-025-00763-1)
Supplement: Supplementary file 6 — Additional file 6. [file 11658_2025_763_MOESM6_ESM.xls]

## Sheet: NF_only_SE.anno
PeakID (cmd=annotatePeaks.pl KF-NF-bedtools/NF_only_SE.bed hg38)	Chr	Start	End	Strand	Peak Score	Focus Ratio/Region Size	Annotation	Detailed Annotation	Distance to TSS	Nearest PromoterID	Entrez ID	Nearest Unigene	Nearest Refseq	Nearest Ensembl	Gene Name	Gene Alias	Gene Description	Gene Type
6_NF_peak_18926_lociStitched	chr13	111031363	111067950	+	1393	NA	Intergenic	Intergenic	-46182	NR_120415	101927802	Hs.559193	NR_120415		LINC00368	-	long intergenic non-protein coding RNA 368	ncRNA
1_NF_peak_44592_lociStitched	chr3	52669889	52671790	+	1392	NA	intron (NM_001366074, intron 5 of 30)	FAM|SINE|Alu	14760	NM_001350074	55193	Hs.189920	NM_018165	ENSG00000163939	PBRM1	BAF180|PB1	polybromo 1	protein-coding
7_NF_peak_13232_lociStitched	chr11	114340366	114393378	+	1391	NA	intron (NR_120567, intron 2 of 2)	intron (NR_120567, intron 2 of 2)	13167	NR_120567	101928940	Hs.409846	NR_120567	ENSG00000256195	LOC101928940	-	uncharacterized LOC101928940	ncRNA
4_NF_peak_27243_lociStitched	chr17	32863103	32883221	+	1390	NA	intron (NM_015194, intron 1 of 21)	intron (NM_015194, intron 1 of 21)	3962	NM_001303280	4642	Hs.602063	NM_015194	ENSG00000176658	MYO1D	PPP1R108|myr4	myosin ID	protein-coding
7_NF_peak_21144_lociStitched	chr14	103483830	103519903	+	1389	NA	intron (NM_001128919, intron 16 of 16)	intron (NM_001128919, intron 16 of 16)	20964	NM_001362531	1152	Hs.173724	NM_001823	ENSG00000166165	CKB	B-CK|BCK|CKBB|CPK-B|HEL-211|HEL-S-29	creatine kinase B	protein-coding
3_NF_peak_57576_lociStitched	chr6	113351425	113365321	+	1388	NA	Intergenic	MIR|SINE|MIR	75074	NR_149098	105377957	Hs.25088	NR_149098	ENSG00000232316	LINC02518	-	long intergenic non-protein coding RNA 2518	ncRNA
5_NF_peak_1128_lociStitched	chr1	25300868	25330855	+	1387	NA	intron (NM_001282871, intron 8 of 8)	MIR|SINE|MIR	22393	NR_135790	57035	Hs.259412	NM_020317	ENSG00000117616	RSRP1	C1orf63|NPD014	arginine and serine rich protein 1	protein-coding
3_NF_peak_48012_lociStitched	chr4	4780713	4793047	+	1386	NA	non-coding (NR_125892, exon 3 of 3)	non-coding (NR_125892, exon 3 of 3)	25120	NR_125892	101928279	Hs.586152	NR_125892		LOC101928279	-	uncharacterized LOC101928279	ncRNA
5_NF_peak_40076_lociStitched	chr20	44153611	44177606	+	1385	NA	intron (NM_020433, intron 1 of 5)	L2a|LINE|L2	21580	NM_175913	57158	Hs.441737	NM_020433	ENSG00000149596	JPH2	CMH17|JP-2|JP2	junctophilin 2	protein-coding
4_NF_peak_68132_lociStitched	chr9	120919207	120941649	+	1384	NA	Intergenic	Intergenic	-1255	NM_001190945	7185	Hs.531251	NM_005658	ENSG00000056558	TRAF1	EBI6|MGC:10353	TNF receptor associated factor 1	protein-coding
2_NF_peak_54673_lociStitched	chr5	177494140	177504098	+	1380	NA	Intergenic	MER1B|DNA|hAT-Charlie	-1514	NM_213636	9260	Hs.533040	NM_005451	ENSG00000196923	PDLIM7	LMP1|LMP3	PDZ and LIM domain 7	protein-coding
4_NF_peak_14297_lociStitched	chr12	12803141	12820656	+	1379	NA	Intergenic	AluSz|SINE|Alu	-1448	NM_016355	51202	Hs.719938	NM_016355	ENSG00000213782	DDX47	E4-DBP|HQ0256|MSTP162|RRP3	DEAD-box helicase 47	protein-coding
5_NF_peak_14398_lociStitched	chr12	15720496	15741412	+	1378	NA	intron (NM_004447, intron 1 of 20)	intron (NM_004447, intron 1 of 20)	58434	NM_004447	2059	Hs.591160	NM_004447	ENSG00000151491	EPS8	DFNB102	epidermal growth factor receptor pathway substrate 8	protein-coding
5_NF_peak_31123_lociStitched	chr19	4034681	4060294	+	1376	NA	3' UTR (NM_001317990, exon 3 of 3)	3' UTR (NM_001317990, exon 3 of 3)	18042	NM_001317990	51341	Hs.591384	NM_015898	ENSG00000178951	ZBTB7A	FBI-1|FBI1|LRF|TIP21|ZBTB7|ZNF857A|pokemon	zinc finger and BTB domain containing 7A	protein-coding
7_NF_peak_34333_lociStitched	chr2	42828696	42876882	+	1375	NA	Intergenic	Zaphod2|DNA|hAT-Tip100	-60206	NM_012205	23498	Hs.368805	NM_012205	ENSG00000162882	HAAO	3-HAO|HAO|VCRL1|h3HAO	3-hydroxyanthranilate 3,4-dioxygenase	protein-coding
6_NF_peak_23327_lociStitched	chr15	84904078	84930392	+	1374	NA	intron (NM_001287761, intron 8 of 14)	intron (NM_001287761, intron 8 of 14)	32573	NM_201651	9154	Hs.459187	NM_004213	ENSG00000156222	SLC28A1	CNT1|HCNT1	solute carrier family 28 member 1	protein-coding
5_NF_peak_48041_lociStitched	chr4	5357602	5383946	+	1373	NA	intron (NM_001306082, intron 5 of 12)	AluJb|SINE|Alu	-153795	NR_126519	10141	Hs.177972	NM_005750	ENSG00000082929	LINC01587	C4orf6|aC1	long intergenic non-protein coding RNA 1587	ncRNA
3_NF_peak_63141_lociStitched	chr8	23745199	23762477	+	1372	NA	Intergenic	MER74A|LTR|ERVL	-47240	NM_001136271	137814	Hs.532654	NM_001136271	ENSG00000180053	NKX2-6	CSX2|CTHM|NKX2F|NKX4-2	NK2 homeobox 6	protein-coding
3_NF_peak_14995_lociStitched	chr12	50242137	50258420	+	1371	NA	intron (NM_016357, intron 1 of 10)	AluSq2|SINE|Alu	-16066	NR_031625	100302220		NR_031625	ENSG00000221604	MIR1293	MIRN1293|hsa-mir-1293|mir-1293	microRNA 1293	ncRNA
3_NF_peak_5852_lociStitched	chr1	214956951	214968344	+	1370	NA	Intergenic	Intergenic	-42895	NM_001017424	3776	Hs.497745	NM_014217	ENSG00000082482	KCNK2	K2p2.1|TPKC1|TREK|TREK-1|TREK1|hTREK-1c|hTREK-1e	potassium two pore domain channel subfamily K member 2	protein-coding
7_NF_peak_54197_lociStitched	chr5	158718451	158776020	+	1367	NA	intron (NM_001324107, intron 10 of 15)	MIRc|SINE|MIR	-337462	NR_109888	101927697	Hs.483960	NR_109888	ENSG00000276778	LINC02227	-	long intergenic non-protein coding RNA 2227	ncRNA
7_NF_peak_20824_lociStitched	chr14	92961161	93013706	+	1366	NA	intron (NM_001142594, intron 5 of 10).2	intron (NM_001142594, intron 5 of 10).2	49541	NM_001363707	3705	Hs.308122	NM_014216	ENSG00000100605	ITPK1	ITRPK1	inositol-tetrakisphosphate 1-kinase	protein-coding
5_NF_peak_61228_lociStitched	chr7	92612084	92642566	+	1364	NA	intron (NM_001259, intron 5 of 7)	MLT1A0|LTR|ERVL-MaLR	-36935	NM_152789	257415	Hs.18564	NM_152789	ENSG00000234545	FAM133B	-	family with sequence similarity 133 member B	protein-coding
4_NF_peak_54938_lociStitched	chr6	3373061	3391098	+	1363	NA	intron (NM_021945, intron 4 of 10)	intron (NM_021945, intron 4 of 10)	62934	NM_001286455	63027	Hs.713588	NM_015482	ENSG00000137266	SLC22A23	C6orf85	solute carrier family 22 member 23	protein-coding
3_NF_peak_10033_lociStitched	chr10	119246818	119254562	+	1362	NA	intron (NM_005308, intron 1 of 15)	intron (NM_005308, intron 1 of 15)	43119	NM_005308	2869	Hs.524625	NM_005308	ENSG00000198873	GRK5	FP2025|GPRK5	G protein-coupled receptor kinase 5	protein-coding
3_NF_peak_1271_lociStitched	chr1	27588615	27599562	+	1361	NA	intron (NM_001029882, intron 1 of 6)	intron (NM_001029882, intron 1 of 6)	9406	NM_001029882	27245	Hs.469280	NM_001029882	ENSG00000126705	AHDC1	MRD25	AT-hook DNA binding motif containing 1	protein-coding
2_NF_peak_31919_lociStitched	chr19	18839637	18849540	+	1359	NA	intron (NM_002911, intron 1 of 23)	intron (NM_002911, intron 1 of 23)	12629	NM_002911	5976	Hs.515266	NM_002911	ENSG00000005007	UPF1	HUPF1|NORF1|RENT1|pNORF1|smg-2	UPF1 RNA helicase and ATPase	protein-coding
5_NF_peak_8813_lociStitched	chr10	77290514	77321507	+	1358	NA	intron (NM_001322838, intron 1 of 29)	intron (NM_001322838, intron 1 of 29)	44751	NM_001322838	3778	Hs.144795	NM_002247	ENSG00000156113	KCNMA1	BKTM|CADEDS|KCa1.1|MaxiK|PNKD3|SAKCA|SLO|SLO-ALPHA|SLO1|bA205K10.1|hSlo|mSLO1	potassium calcium-activated channel subfamily M alpha 1	protein-coding
6_NF_peak_61247_lociStitched	chr7	92765593	92810369	+	1355	NA	intron (NM_001259, intron 2 of 7)	intron (NM_001259, intron 2 of 7)	45978	NM_001259	1021	Hs.119882	NM_001259	ENSG00000105810	CDK6	MCPH12|PLSTIRE	cyclin dependent kinase 6	protein-coding
4_NF_peak_36835_lociStitched	chr2	160909831	160929706	+	1354	NA	Intergenic	Intergenic	-217187	NM_133484	10010	Hs.132257	NM_004180	ENSG00000136560	TANK	I-TRAF|ITRAF|TRAF2	TRAF family member associated NFKB activator	protein-coding
6_NF_peak_42806_lociStitched	chr22	41392985	41429656	+	1353	NA	Intergenic	MIRc|SINE|MIR	29378	NM_003216	7008	Hs.181159	NM_003216	ENSG00000167074	TEF	-	TEF transcription factor, PAR bZIP family member	protein-coding
7_NF_peak_18411_lociStitched	chr13	75705059	75757808	+	1348	NA	intron (NM_005358, intron 4 of 29)	L1PA3|LINE|L1	-28887	NM_001366633	4008	Hs.207631	NM_005358	ENSG00000136153	LMO7	FBX20|FBXO20|LMO7b|LOMP	LIM domain 7	protein-coding
8_NF_peak_61619_lociStitched	chr7	105748493	105795591	+	1347	NA	intron (NM_152749, intron 3 of 3)	L1MEi|LINE|L1	-92880	NM_138495	222255	Hs.745056	NM_020725	ENSG00000146776	ATXN7L1	ATXN7L4	ataxin 7 like 1	protein-coding
3_NF_peak_53975_lociStitched	chr5	150469663	150474472	+	1346	NA	Intergenic	AluYm1|SINE|Alu	13925	NR_105061	102546298	Hs.570892	NR_105061	ENSG00000254333	NDST1-AS1	-	NDST1 antisense RNA 1	ncRNA
4_NF_peak_69470_lociStitched	chrX	39895618	39909074	+	1345	NA	Intergenic	Intergenic	64785	NR_039763	100616251		NR_039763	ENSG00000263972	MIR1587	-	microRNA 1587	ncRNA
3_NF_peak_19230_lociStitched	chr14	25109388	25132990	+	1341	NA	Intergenic	MER5B|DNA|hAT-Charlie	-70892	NM_001304476	29091	Hs.508958	NM_014178	ENSG00000168952	STXBP6	HSPC156|amisyn	syntaxin binding protein 6	protein-coding
4_NF_peak_67261_lociStitched	chr9	94139080	94167340	+	1340	NA	Intergenic	MIR|SINE|MIR	-22747	NR_029476	406881		NR_029476	ENSG00000199165	MIRLET7A1	LET7A1|MIRNLET7A1|let-7a-1	microRNA let-7a-1	ncRNA
7_NF_peak_13738_lociStitched	chr11	130014295	130055927	+	1338	NA	Intergenic	Intergenic	-32276	NM_199437	56980	Hs.275086	NM_020228	ENSG00000170325	PRDM10	PFM7|TRIS	PR/SET domain 10	protein-coding
4_NF_peak_61796_lociStitched	chr7	116432097	116444093	+	1336	NA	Intergenic	Intergenic	-61643	NM_001206747	858	Hs.212332	NM_001233	ENSG00000105971	CAV2	CAV	caveolin 2	protein-coding
7_NF_peak_48149_lociStitched	chr4	8370614	8419943	+	1335	NA	intron (NM_003501, intron 9 of 17)	G-rich|Low_complexity|Low_complexity	45445	NM_003501	8310	Hs.479122	NM_003501	ENSG00000087008	ACOX3	-	acyl-CoA oxidase 3, pristanoyl	protein-coding
5_NF_peak_54408_lociStitched	chr5	169626648	169651498	+	1334	NA	intron (NR_156756, intron 1 of 52)	intron (NR_156756, intron 1 of 52)	1798	NM_004946	1794	Hs.586174	NM_004946	ENSG00000134516	DOCK2	IMD40	dedicator of cytokinesis 2	protein-coding
4_NF_peak_32064_lociStitched	chr19	31213865	31233808	+	1333	NA	intron (NR_138036, intron 2 of 4)	intron (NR_138036, intron 2 of 4)	56326	NR_147209	107985312	Hs.211053	NR_147209	ENSG00000267777	LINC01791	-	long intergenic non-protein coding RNA 1791	ncRNA
4_NF_peak_53867_lociStitched	chr5	148910789	148932592	+	1329	NA	Intergenic	Intergenic	95097	NM_000024	154	Hs.2551	NM_000024	ENSG00000169252	ADRB2	ADRB2R|ADRBR|B2AR|BAR|BETA2AR	adrenoceptor beta 2	protein-coding
5_NF_peak_41252_lociStitched	chr21	34534426	34554060	+	1328	NA	intron (NM_004414, intron 1 of 3)	intron (NM_004414, intron 1 of 3)	-17233	NM_001331016	1827	Hs.282326	NM_004414	ENSG00000159200	RCAN1	ADAPT78|CSP1|DSC1|DSCR1|MCIP1|RCN1	regulator of calcineurin 1	protein-coding
2_NF_peak_60861_lociStitched	chr7	74097861	74101575	+	1327	NA	intron (NM_001204426, intron 4 of 14)	AluSq2|SINE|Alu	6501	NM_001204426	3984	Hs.647035	NM_002314	ENSG00000106683	LIMK1	LIMK|LIMK-1	LIM domain kinase 1	protein-coding
3_NF_peak_757_lociStitched	chr1	17865640	17879414	+	1326	NA	Intergenic	MLT1F1|LTR|ERVL-MaLR	117194	NM_030812	81569	Hs.2149	NM_030812	ENSG00000117148	ACTL8	CT57	actin like 8	protein-coding
7_NF_peak_39842_lociStitched	chr20	35815071	35849891	+	1325	NA	intron (NM_016436, intron 2 of 17)	L2a|LINE|L2	60466	NM_016436	51230	Hs.517044	NM_016436	ENSG00000025293	PHF20	C20orf104|GLEA2|HCA58|NZF|TDRD20A|TZP	PHD finger protein 20	protein-coding
4_NF_peak_11797_lociStitched	chr11	62424609	62445191	+	1324	NA	intron (NM_024060, intron 5 of 5)	AluSx|SINE|Alu	15867	NM_003357	7356	Hs.523732	NM_003357	ENSG00000149021	SCGB1A1	CC10|CC16|CCPBP|CCSP|UGB|UP-1|UP1	secretoglobin family 1A member 1	protein-coding
7_NF_peak_24421_lociStitched	chr16	20851442	20892154	+	1322	NA	intron (NM_173475, intron 1 of 2)	intron (NM_173475, intron 1 of 2)	-28084	NM_020424	57149	Hs.745012	NM_020424	ENSG00000102897	LYRM1	A211C6.1	LYR motif containing 1	protein-coding
4_NF_peak_33833_lociStitched	chr2	27954412	27978526	+	1321	NA	intron (NM_199193, intron 4 of 13)	L1MC5|LINE|L1	-29898	NR_036230	100422965		NR_036230	ENSG00000265321	MIR4263	-	microRNA 4263	ncRNA
2_NF_peak_16490_lociStitched	chr12	108305380	108308788	+	1320	NA	intron (NM_001142344, intron 1 of 2)	intron (NM_001142344, intron 1 of 2)	13578	NM_001142345	1240	Hs.197143	NM_004072	ENSG00000174600	CMKLR1	CHEMERINR|ChemR23|DEZ|RVER1	chemerin chemokine-like receptor 1	protein-coding
7_NF_peak_28081_lociStitched	chr17	50659956	50689868	+	1315	NA	intron (NM_003786, intron 19 of 30)	AluSg|SINE|Alu	33002	NM_052855	91369	Hs.463426	NM_052855	ENSG00000154945	ANKRD40	-	ankyrin repeat domain 40	protein-coding
3_NF_peak_8936_lociStitched	chr10	79101741	79114371	+	1314	NA	intron (NM_020338, intron 1 of 24)	intron (NM_020338, intron 1 of 24)	39090	NM_020338	57178	Hs.193118	NM_020338	ENSG00000108175	ZMIZ1	MIZ|RAI17|TRAFIP10|ZIMP10	zinc finger MIZ-type containing 1	protein-coding
3_NF_peak_59991_lociStitched	chr7	32583580	32589167	+	1310	NA	3' UTR (NM_015060, exon 16 of 16)	3' UTR (NM_015060, exon 16 of 16)	90884	NM_015060	23080	Hs.128056	NM_015060	ENSG00000105778	AVL9	KIAA0241	AVL9 cell migration associated	protein-coding
7_NF_peak_48158_lociStitched	chr4	8506388	8543354	+	1309	NA	Intergenic	Intergenic	-55366	NR_045511	27201	Hs.740355	NM_080819	ENSG00000155269	GPR78	-	G protein-coupled receptor 78	protein-coding
7_NF_peak_2387_lociStitched	chr1	58809290	58849884	+	1308	NA	intron (NR_108106, intron 1 of 1)	intron (NR_108106, intron 1 of 1)	44436	NR_034014	100131060	Hs.680604	NR_034014	ENSG00000234807	LINC01135	-	long intergenic non-protein coding RNA 1135	ncRNA
3_NF_peak_66458_lociStitched	chr9	35906818	35925224	+	1307	NA	Intergenic	Intergenic	6531	NM_001348107	158376	Hs.302677	NM_001348107	ENSG00000235387	SPAAR	LINC00961|SPAR	small regulatory polypeptide of amino acid response	protein-coding
3_NF_peak_8912_lociStitched	chr10	78756557	78778235	+	1306	NA	Intergenic	MIRb|SINE|MIR	300052	NR_024429	283050	Hs.309176	NR_015429	ENSG00000224596	ZMIZ1-AS1	-	ZMIZ1 antisense RNA 1	ncRNA
6_NF_peak_24060_lociStitched	chr16	4283946	4308132	+	1305	NA	Intergenic	AluSc8|SINE|Alu	-18722	NM_001318918	84662	Hs.592087	NM_032575	ENSG00000126603	GLIS2	NKL|NPHP7	GLIS family zinc finger 2	protein-coding
4_NF_peak_22019_lociStitched	chr15	50134497	50145779	+	1304	NA	Intergenic	L1PB3|LINE|L1	-20905	NR_073596	79895	Hs.511311	NM_024837	ENSG00000104043	ATP8B4	ATPIM	ATPase phospholipid transporting 8B4 (putative)	protein-coding
3_NF_peak_37839_lociStitched	chr2	207503128	207514790	+	1303	NA	Intergenic	L2c|LINE|L2	-21003	NM_001371426
5_NF_peak_54415_lociStitched	chr5	169742642	169763969	+	1300	NA	intron (NR_156756, intron 23 of 52)	L1PA8|LINE|L1	116030	NM_004946	1794	Hs.586174	NM_004946	ENSG00000134516	DOCK2	IMD40	dedicator of cytokinesis 2	protein-coding
3_NF_peak_52528_lociStitched	chr5	83467528	83486187	+	1298	NA	intron (NM_001164098, intron 1 of 13)	intron (NM_001164098, intron 1 of 13)	5113	NM_001126336	1462	Hs.643801	NM_004385	ENSG00000038427	VCAN	CSPG2|ERVR|GHAP|PG-M|WGN|WGN1	versican	protein-coding
9_NF_peak_43909_lociStitched	chr3	30308005	30369380	+	1296	NA	Intergenic	Intergenic	-180176	NR_147054	101928015	Hs.581534	NR_147054		LINC01985	-	long intergenic non-protein coding RNA 1985	ncRNA
6_NF_peak_70301_lociStitched	chrX	134669427	134693636	+	1294	NA	intron (NM_001316887, intron 2 of 3)	L2c|LINE|L2	-23048	NM_001316889	10761	Hs.496811	NM_021796	ENSG00000170965	PLAC1	CT92|OOSP2B|OOSP2L	placenta enriched 1	protein-coding
6_NF_peak_41876_lociStitched	chr22	18031582	18068470	+	1292	NA	Intergenic	AluSx1|SINE|Alu	20641	NR_024417	100192420	Hs.589947	NR_024417	ENSG00000235295	LINC01634	-	long intergenic non-protein coding RNA 1634	ncRNA
10_NF_peak_18615_lociStitched	chr13	97878548	97932519	+	1290	NA	Intergenic	Intergenic	-48142	NM_002271	3843	Hs.712598	NM_002271	ENSG00000065150	IPO5	IMB3|KPNB3|Pse1|RANBP5|imp5	importin 5	protein-coding
2_NF_peak_14506_lociStitched	chr12	25377714	25387575	+	1286	NA	Intergenic	L2b|LINE|L2	-131715	NM_033360	3845	Hs.505033	NM_004985	ENSG00000133703	KRAS	C-K-RAS|CFC2|K-RAS2A|K-RAS2B|K-RAS4A|K-RAS4B|K-Ras|KI-RAS|KRAS1|KRAS2|NS|NS3|RALD|RASK2|c-Ki-ras2	KRAS proto-oncogene, GTPase	protein-coding
4_NF_peak_53801_lociStitched	chr5	143886906	143897211	+	1285	NA	Intergenic	Intergenic	79897	NM_021182	57824	Hs.158320	NM_021182	ENSG00000158497	HMHB1	HB-1|HB-1Y|HLA-HB1	histocompatibility minor HB-1	protein-coding
6_NF_peak_57473_lociStitched	chr6	111625550	111664832	+	1284	NA	Intergenic	Intergenic	-38917	NM_001164281	10758	Hs.561514	NM_147200	ENSG00000056972	TRAF3IP2	ACT1|C6orf2|C6orf4|C6orf5|C6orf6|CANDF8|CIKS|PSORS13	TRAF3 interacting protein 2	protein-coding
3_NF_peak_4752_lociStitched	chr1	172342770	172359891	+	1283	NA	intron (NM_015569, intron 17 of 20)	intron (NM_015569, intron 17 of 20)	-69355	NM_139240	92346	Hs.517991	NM_139240	ENSG00000180999	C1orf105	-	chromosome 1 open reading frame 105	protein-coding
4_NF_peak_19122_lociStitched	chr14	22602361	22621956	+	1282	NA	3' UTR (NM_022060, exon 7 of 7)	3' UTR (NM_022060, exon 7 of 7)	13920	NM_022060	63874	Hs.445665	NM_022060	ENSG00000100439	ABHD4	ABH4	abhydrolase domain containing 4	protein-coding
8_NF_peak_11097_lociStitched	chr11	19842083	19890989	+	1280	NA	intron (NM_182964, intron 3 of 37)	intron (NM_182964, intron 3 of 37)	-106453	NR_039843	100616426		NR_039843	ENSG00000264309	MIR4694	-	microRNA 4694	ncRNA
3_NF_peak_30211_lociStitched	chr18	48742061	48759802	+	1279	NA	intron (NM_014772, intron 7 of 11)	MIR|SINE|MIR	80331	NR_039897	100616366		NR_039897	ENSG00000266276	MIR4743	-	microRNA 4743	ncRNA
3_NF_peak_15289_lociStitched	chr12	56236468	56262325	+	1278	NA	intron (NM_173595, intron 15 of 27)	MIR|SINE|MIR	8988	NM_173595	283373	Hs.524506	NM_173595	ENSG00000139645	ANKRD52	ANKRD33	ankyrin repeat domain 52	protein-coding
7_NF_peak_24831_lociStitched	chr16	50183229	50210966	+	1277	NA	intron (NM_001365324, intron 1 of 11)	AluJo|SINE|Alu	43616	NM_001365324	64282	Hs.514342	NM_022447	ENSG00000121274	TENT4B	PAPD5|TRF4-2|TUT3	terminal nucleotidyltransferase 4B	protein-coding
8_NF_peak_50570_lociStitched	chr4	169224759	169257666	+	1275	NA	intron (NM_020870, intron 2 of 11)	AluY|SINE|Alu	29744	NM_020870	57630	Hs.301804	NM_020870	ENSG00000154447	SH3RF1	POSH|RNF142|SH3MD2	SH3 domain containing ring finger 1	protein-coding
7_NF_peak_27234_lociStitched	chr17	32777363	32819499	+	1274	NA	intron (NM_015194, intron 1 of 21)	intron (NM_015194, intron 1 of 21)	78693	NM_001303280	4642	Hs.602063	NM_015194	ENSG00000176658	MYO1D	PPP1R108|myr4	myosin ID	protein-coding
6_NF_peak_29833_lociStitched	chr18	23274590	23318461	+	1271	NA	non-coding (NR_134875, exon 14 of 14)	non-coding (NR_134875, exon 14 of 14)	140700	NM_138375	91768	Hs.11108	NM_138375	ENSG00000134508	CABLES1	CABL1|CABLES|HsT2563|IK3-1	Cdk5 and Abl enzyme substrate 1	protein-coding
8_NF_peak_3033_lociStitched	chr1	89855288	89911153	+	1270	NA	intron (NM_001134479, intron 2 of 2)	(GT)n|Simple_repeat|Simple_repeat	61281	NM_018103	55144	Hs.482087	NM_018103	ENSG00000171492	LRRC8D	LRRC5	leucine rich repeat containing 8 VRAC subunit D	protein-coding
7_NF_peak_67549_lociStitched	chr9	104850685	104880139	+	1266	NA	intron (NM_005502, intron 5 of 49)	AluSx1|SINE|Alu	62743	NM_005502	19	Hs.659274	NM_005502	ENSG00000165029	ABCA1	ABC-1|ABC1|CERP|HDLDT1|TGD	ATP binding cassette subfamily A member 1	protein-coding
6_NF_peak_26871_lociStitched	chr17	17999739	18042363	+	1264	NA	intron (NM_145691, intron 7 of 7)	intron (NM_145691, intron 7 of 7)	18117	NM_145691	91647	Hs.528889	NM_145691	ENSG00000171953	ATPAF2	ATP12|ATP12p|LP3663|MC5DN1	ATP synthase mitochondrial F1 complex assembly factor 2	protein-coding
3_NF_peak_68041_lociStitched	chr9	116137257	116157761	+	1260	NA	Intergenic	Intergenic	-6282	NM_002581	5069	Hs.643599	NM_002581	ENSG00000182752	PAPPA	ASBABP2|DIPLA1|IGFBP-4ase|PAPA|PAPP-A|PAPPA1	pappalysin 1	protein-coding
3_NF_peak_32853_lociStitched	chr19	48961977	48979178	+	1259	NA	exon (NM_001161587, exon 13 of 15)	exon (NM_001161587, exon 13 of 15)	5268	NM_000146	2512	Hs.433670	NM_000146	ENSG00000087086	FTL	LFTD|NBIA3	ferritin light chain	protein-coding
5_NF_peak_22680_lociStitched	chr15	67068065	67089672	+	1258	NA	intron (NM_005902, intron 1 of 8)	MIRb|SINE|MIR	13266	NM_005902	4088	Hs.727986	NM_005902	ENSG00000166949	SMAD3	HSPC193|HsT17436|JV15-2|LDS1C|LDS3|MADH3	SMAD family member 3	protein-coding
7_NF_peak_55426_lociStitched	chr6	15462481	15517664	+	1257	NA	intron (NM_004973, intron 6 of 17)	intron (NM_004973, intron 6 of 17)	172956	NR_036448	84062	Hs.571148	NM_032122	ENSG00000047579	DTNBP1	BLOC1S8|DBND|HPS7|My031|SDY	dystrobrevin binding protein 1	protein-coding
6_NF_peak_1902_lociStitched	chr1	43821601	43871382	+	1255	NA	intron (NM_001270466, intron 4 of 4)	MADE1|DNA|TcMar-Mariner	7869	NR_106727	102464830		NR_106727	ENSG00000283477	MIR6079	hsa-mir-6079	microRNA 6079	ncRNA
8_NF_peak_49694_lociStitched	chr4	118732516	118775050	+	1254	NA	intron (NM_014822, intron 11 of 22)	intron (NM_014822, intron 11 of 22)	68391	NM_020961	57721	Hs.596872	NM_020961	ENSG00000145388	METTL14	hMETTL14	methyltransferase like 14	protein-coding
4_NF_peak_27266_lociStitched	chr17	34225888	34253206	+	1253	NA	Intergenic	AluSx|SINE|Alu	-15738	NM_002982	6347	Hs.303649	NM_002982	ENSG00000108691	CCL2	GDCF-2|HC11|HSMCR30|MCAF|MCP-1|MCP1|SCYA2|SMC-CF	C-C motif chemokine ligand 2	protein-coding
5_NF_peak_28738_lociStitched	chr17	73291147	73305711	+	1252	NA	intron (NM_012121, intron 1 of 1)	intron (NM_012121, intron 1 of 1)	13572	NM_012121	23580	Hs.3903	NM_012121	ENSG00000179604	CDC42EP4	BORG4|CEP4|KAIA1777	CDC42 effector protein 4	protein-coding
7_NF_peak_50747_lociStitched	chr4	184417340	184460276	+	1251	NA	intron (NM_002199, intron 1 of 8)	intron (NM_002199, intron 1 of 8)	35742	NM_002199	3660	Hs.654566	NM_002199	ENSG00000168310	IRF2	IRF-2	interferon regulatory factor 2	protein-coding
6_NF_peak_24144_lociStitched	chr16	9042472	9077758	+	1249	NA	Intergenic	Intergenic	-31529	NM_014117	29035	Hs.221497	NM_014117	ENSG00000182831	C16orf72	PRO0149	chromosome 16 open reading frame 72	protein-coding
7_NF_peak_20041_lociStitched	chr14	64628798	64666877	+	1246	NA	Intergenic	Intergenic	-56587	NM_001308147	26030	Hs.509637	NM_015549	ENSG00000126822	PLEKHG3	ARHGEF43|KIAA0599	pleckstrin homology and RhoGEF domain containing G3	protein-coding
8_NF_peak_22013_lociStitched	chr15	50049774	50085103	+	1243	NA	intron (NR_073597, intron 3 of 26)	intron (NR_073597, intron 3 of 26)	45941	NR_073598	79895	Hs.511311	NM_024837	ENSG00000104043	ATP8B4	ATPIM	ATPase phospholipid transporting 8B4 (putative)	protein-coding
6_NF_peak_34733_lociStitched	chr2	55148242	55175815	+	1241	NA	Intergenic	Intergenic	-24197	NM_001321904	57142	Hs.637850	NM_007008	ENSG00000115310	RTN4	ASY|NI220/250|NOGO|NSP|NSP-CL|Nbla00271|Nbla10545|RTN-X|RTN4-A|RTN4-B1|RTN4-B2|RTN4-C	reticulon 4	protein-coding
4_NF_peak_40351_lociStitched	chr20	49846119	49877761	+	1240	NA	intron (NR_048539, intron 7 of 13)	intron (NR_048539, intron 7 of 13)	-1919	NR_162136	113219455		NR_162136		MIR12122	-	microRNA 12122	ncRNA
4_NF_peak_25811_lociStitched	chr16	85354423	85373244	+	1238	NA	Intergenic	Intergenic	-57508	NR_049816	100847022		NR_049816	ENSG00000266307	MIR5093	-	microRNA 5093	ncRNA
5_NF_peak_59642_lociStitched	chr7	19079119	19102134	+	1237	NA	Intergenic	Intergenic	27010	NR_149001	7291	Hs.66744	NM_000474	ENSG00000122691	TWIST1	ACS3|BPES2|BPES3|CRS|CRS1|CSO|SCS|SWCOS|TWIST|bHLHa38	twist family bHLH transcription factor 1	protein-coding
5_NF_peak_41765_lociStitched	chr21	45869600	45894612	+	1236	NA	intron (NM_001348242, intron 5 of 17)	L1MA8|LINE|L1	32145	NM_001130141	54039	Hs.474049	NM_020528	ENSG00000183570	PCBP3	ALPHA-CP3|PCBP3-OT1|PCBP3OT	poly(rC) binding protein 3	protein-coding
7_NF_peak_22272_lociStitched	chr15	59174838	59233064	+	1235	NA	intron (NM_004998, intron 15 of 27)	intron (NM_004998, intron 15 of 27)	-2892	NM_033195	92483	Hs.307052	NM_033195	ENSG00000171989	LDHAL6B	LDH6B|LDHAL6|LDHL	lactate dehydrogenase A like 6B	protein-coding
3_NF_peak_17574_lociStitched	chr13	29847442	29862446	+	1233	NA	Intergenic	L1MA6|LINE|L1	-4327	NM_007106	5412	Hs.145575	NM_007106	ENSG00000122042	UBL3	HCG-1|PNSC1	ubiquitin like 3	protein-coding
4_NF_peak_10040_lociStitched	chr10	119305908	119326328	+	1232	NA	intron (NM_005308, intron 1 of 15)	intron (NM_005308, intron 1 of 15)	-61854	NR_039829	100616398		NR_039829	ENSG00000265719	MIR4681	-	microRNA 4681	ncRNA
6_NF_peak_38442_lociStitched	chr2	230773639	230807307	+	1231	NA	intron (NM_001130850, intron 2 of 8)	intron (NM_001130850, intron 2 of 8)	-73712	NM_001287240	81618	Hs.111577	NM_030926	ENSG00000135916	ITM2C	BRI3|BRICD2C|E25|E25C|ITM3	integral membrane protein 2C	protein-coding
6_NF_peak_34080_lociStitched	chr2	36553859	36569773	+	1230	NA	intron (NM_001042548, intron 5 of 8)	intron (NM_001042548, intron 5 of 8)	36352	NM_005102	9637	Hs.258563	NM_005102	ENSG00000171055	FEZ2	HUM3CL	fasciculation and elongation protein zeta 2	protein-coding
6_NF_peak_31219_lociStitched	chr19	5147802	5186969	+	1229	NA	Intergenic	AluY|SINE|Alu	173427	NM_002850	5802	Hs.744928	NM_002850	ENSG00000105426	PTPRS	PTPSIGMA|R-PTP-S|R-PTP-sigma	protein tyrosine phosphatase receptor type S	protein-coding
5_NF_peak_62336_lociStitched	chr7	139727188	139753308	+	1228	NA	intron (NM_001113239, intron 1 of 14)	intron (NM_001113239, intron 1 of 14)	37750	NM_001113239	28996	Hs.731417	NM_022740	ENSG00000064393	HIPK2	PRO0593	homeodomain interacting protein kinase 2	protein-coding
5_NF_peak_65012_lociStitched	chr8	118896865	118914767	+	1227	NA	Intergenic	(CTTTT)n|Simple_repeat|Simple_repeat	46069	NM_002546	4982	Hs.81791	NM_002546	ENSG00000164761	TNFRSF11B	OCIF|OPG|PDB5|TR1	TNF receptor superfamily member 11b	protein-coding
3_NF_peak_46089_lociStitched	chr3	128060505	128080823	+	1225	NA	3' UTR (NM_013336, exon 12 of 12)	3' UTR (NM_013336, exon 12 of 12)	-5146	NR_046645	100874089	Hs.581603	NR_046645	ENSG00000239608	RUVBL1-AS1	-	RUVBL1 antisense RNA 1	ncRNA
4_NF_peak_4911_lociStitched	chr1	179169476	179193972	+	1224	NA	intron (NM_007314, intron 1 of 11)	L2|LINE|L2	-38648	NM_001168239	27	Hs.159472	NM_005158	ENSG00000143322	ABL2	ABLL|ARG	ABL proto-oncogene 2, non-receptor tyrosine kinase	protein-coding
6_NF_peak_27777_lociStitched	chr17	44517978	44547717	+	1222	NA	Intergenic	AluJb|SINE|Alu	-24637	NM_001466	2535	Hs.142912	NM_001466	ENSG00000180340	FZD2	Fz2|OMOD2|fz-2|fzE2|hFz2	frizzled class receptor 2	protein-coding
5_NF_peak_22356_lociStitched	chr15	61025155	61037544	+	1220	NA	intron (NM_134261, intron 1 of 10)	intron (NM_134261, intron 1 of 10)	197953	NM_134261	6095	Hs.560343	NM_002943	ENSG00000069667	RORA	IDDECA|NR1F1|ROR1|ROR2|ROR3|RZR-ALPHA|RZRA	RAR related orphan receptor A	protein-coding
7_NF_peak_68664_lociStitched	chr9	129932440	129965613	+	1218	NA	intron (NM_001363755, intron 6 of 15)	intron (NM_001363755, intron 6 of 15)	79421	NR_106914	102466750		NR_106914	ENSG00000276124	MIR6855	hsa-mir-6855	microRNA 6855	ncRNA
5_NF_peak_28228_lociStitched	chr17	59357658	59378964	+	1217	NA	intron (NM_001005404, intron 2 of 4)	AluJb|SINE|Alu	2228	NR_039882	100616204		NR_039882	ENSG00000263857	MIR4729	-	microRNA 4729	ncRNA
3_NF_peak_41285_lociStitched	chr21	34913432	34927358	+	1216	NA	intron (NM_001754, intron 2 of 8)	intron (NM_001754, intron 2 of 8)	-31696	NM_001001890	861	Hs.149261	NM_001754	ENSG00000159216	RUNX1	AML1|AML1-EVI-1|AMLCR1|CBF2alpha|CBFA2|EVI-1|PEBP2aB|PEBP2alpha	RUNX family transcription factor 1	protein-coding
4_NF_peak_37152_lociStitched	chr2	177239855	177245545	+	1215	NA	intron (NM_001313903, intron 1 of 4)	intron (NM_001313903, intron 1 of 4)	13310	NR_036075	100422824		NR_036075	ENSG00000265396	MIR3128	mir-3128	microRNA 3128	ncRNA
5_NF_peak_51255_lociStitched	chr5	17222388	17258850	+	1211	NA	intron (NM_006317, intron 1 of 1)	U6|snRNA|snRNA	22988	NM_006317	10409	Hs.201641	NM_006317	ENSG00000176788	BASP1	CAP-23|CAP23|NAP-22|NAP22	brain abundant membrane attached signal protein 1	protein-coding
4_NF_peak_45692_lociStitched	chr3	114393545	114419666	+	1210	NA	intron (NM_001348805, intron 7 of 10)	intron (NM_001348805, intron 7 of 10)	-22963	NM_001164342	26137	Hs.202577	NM_015642	ENSG00000181722	ZBTB20	DPZF|HOF|ODA-8S|PRIMS|ZNF288	zinc finger and BTB domain containing 20	protein-coding
4_NF_peak_27520_lociStitched	chr17	40903035	40922783	+	1209	NA	Intergenic	Intergenic	24361	NM_001282433	25984	Hs.9029	NM_015515	ENSG00000108244	KRT23	CK23|HAIK1|K23	keratin 23	protein-coding
9_NF_peak_64283_lociStitched	chr8	89763793	89837921	+	1208	NA	Intergenic	LTR29|LTR|ERV1	43041	NM_003821	8767	Hs.103755	NM_003821	ENSG00000104312	RIPK2	CARD3|CARDIAK|CCK|GIG30|RICK|RIP2	receptor interacting serine/threonine kinase 2	protein-coding
8_NF_peak_16721_lociStitched	chr12	114903074	114946917	+	1207	NA	Intergenic	Tigger18a|DNA|TcMar-Tigger	-240820	NM_005996	6926	Hs.744016	NM_005996	ENSG00000135111	TBX3	TBX3-ISO|UMS|XHL	T-box transcription factor 3	protein-coding
4_NF_peak_59790_lociStitched	chr7	25849320	25862833	+	1206	NA	Intergenic	Intergenic	-65957	NR_157808	646588	Hs.72068	NR_157808	ENSG00000223561	LOC646588	-	uncharacterized LOC646588	ncRNA
3_NF_peak_45354_lociStitched	chr3	99895445	99910606	+	1205	NA	intron (NM_001042459, intron 4 of 4)	MIR|SINE|MIR	-26822	NM_001282794	11259	Hs.104672	NM_014890	ENSG00000168386	FILIP1L	DOC-1|DOC1|GIP130|GIP90	filamin A interacting protein 1 like	protein-coding
3_NF_peak_53374_lociStitched	chr5	134124448	134146282	+	1204	NA	intron (NM_001366502, intron 1 of 7)	L2b|LINE|L2	11747	NM_001366502	6932	Hs.573153	NM_003202	ENSG00000081059	TCF7	TCF-1	transcription factor 7	protein-coding
8_NF_peak_5021_lociStitched	chr1	183205174	183243214	+	1203	NA	intron (NM_005562, intron 7 of 22)	L2c|LINE|L2	37930	NM_018891	3918	Hs.591484	NM_005562	ENSG00000058085	LAMC2	B2T|BM600|CSF|EBR2|EBR2A|LAMB2T|LAMNB2	laminin subunit gamma 2	protein-coding
2_NF_peak_61802_lociStitched	chr7	116534837	116547912	+	1202	NA	intron (NM_001753, intron 2 of 2)	L3b|LINE|CR1	15012	NM_001172897	857	Hs.74034	NM_001753	ENSG00000105974	CAV1	BSCL3|CGL3|LCCNS|MSTP085|PPH3|VIP21	caveolin 1	protein-coding
4_NF_peak_56329_lociStitched	chr6	40951081	40962675	+	1201	NA	intron (NR_110873, intron 1 of 5)	intron (NR_110873, intron 1 of 5)	66402	NR_110873	101929555	Hs.552555	NR_110873		LOC101929555	-	uncharacterized LOC101929555	ncRNA
5_NF_peak_28815_lociStitched	chr17	75681100	75701371	+	1195	NA	intron (NM_001301855, intron 4 of 11)	intron (NM_001301855, intron 4 of 11)	23897	NM_013260	29115	Hs.655088	NM_013260	ENSG00000161526	SAP30BP	HCNGP|HTRG|HTRP	SAP30 binding protein	protein-coding
7_NF_peak_26720_lociStitched	chr17	15432937	15476172	+	1190	NA	intron (NM_001204477, intron 1 of 3)	intron (NM_001204477, intron 1 of 3)	13067	NM_001204477	284040	Hs.164595	NM_173622	ENSG00000239704	CDRT4	-	CMT1A duplicated region transcript 4	protein-coding
7_NF_peak_34697_lociStitched	chr2	54504799	54546267	+	1187	NA	intron (NM_003128, intron 1 of 35)	AluSp|SINE|Alu	-3689	NR_002229	56969	Hs.657366	NM_020217		RPL23AP32	RPL23A_9_220	ribosomal protein L23a pseudogene 32	pseudo
4_NF_peak_58742_lociStitched	chr6	157221126	157246467	+	1186	NA	Intergenic	Intergenic	90463	NM_018452	729515	Hs.157212	NM_018452	ENSG00000215712	TMEM242	BM033|C6orf35	transmembrane protein 242	protein-coding
3_NF_peak_26574_lociStitched	chr17	9217087	9230910	+	1184	NA	intron (NM_004822, intron 6 of 6)	intron (NM_004822, intron 6 of 6)	-44880	NR_110828	101928266	Hs.639880	NR_110828	ENSG00000262966	LOC101928266	-	uncharacterized LOC101928266	ncRNA
3_NF_peak_57863_lociStitched	chr6	129671805	129684621	+	1182	NA	intron (NM_033515, intron 1 of 14)	intron (NM_033515, intron 1 of 14)	31964	NM_033515	93663	Hs.486458	NM_033515	ENSG00000146376	ARHGAP18	MacGAP|SENEX|bA307O14.2	Rho GTPase activating protein 18	protein-coding
6_NF_peak_42014_lociStitched	chr22	21797888	21838140	+	1180	NA	intron (NM_002745, intron 1 of 8)	intron (NM_002745, intron 1 of 8)	49666	NM_002745	5594	Hs.431850	NM_002745	ENSG00000100030	MAPK1	ERK|ERK-2|ERK2|ERT1|MAPK2|P42MAPK|PRKM1|PRKM2|p38|p40|p41|p41mapk|p42-MAPK	mitogen-activated protein kinase 1	protein-coding
3_NF_peak_26754_lociStitched	chr17	16408217	16420366	+	1178	NA	Intergenic	MER3|DNA|hAT-Charlie	-1280	NM_016113	51393	Hs.279746	NM_016113	ENSG00000187688	TRPV2	VRL|VRL-1|VRL1	transient receptor potential cation channel subfamily V member 2	protein-coding
7_NF_peak_54368_lociStitched	chr5	169160499	169196047	+	1176	NA	intron (NM_003062, intron 4 of 35)	intron (NM_003062, intron 4 of 35)	85421	NR_030311	693170		NR_030311	ENSG00000207619	MIR585	MIRN585|hsa-mir-585|mir-585	microRNA 585	ncRNA
4_NF_peak_25179_lociStitched	chr16	66502345	66517862	+	1175	NA	non-coding (NR_073520, exon 9 of 9)	non-coding (NR_073520, exon 9 of 9)	-33701	NR_109960	101927726	Hs.739193	NR_109960	ENSG00000261656	BEAN1-AS1	CTD-2258A20.5	BEAN1 antisense RNA 1	ncRNA
5_NF_peak_63163_lociStitched	chr8	24194448	24229547	+	1173	NA	Intergenic	Intergenic	-82043	NR_130709	10863	Hs.174030	NM_014265	ENSG00000042980	ADAM28	ADAM 28|MDC-L|MDCL|eMDC II|eMDCII	ADAM metallopeptidase domain 28	protein-coding
3_NF_peak_9811_lociStitched	chr10	112202598	112221916	+	1172	NA	Intergenic	MADE1|DNA|TcMar-Mariner	-28492	NM_020918	57678	Hs.42586	NM_020918	ENSG00000119927	GPAM	GPAT|GPAT1	glycerol-3-phosphate acyltransferase, mitochondrial	protein-coding
4_NF_peak_50403_lociStitched	chr4	156933704	156963393	+	1171	NA	intron (NR_036641, intron 1 of 6)	intron (NR_036641, intron 1 of 6)	23251	NM_016205	56034	Hs.570855	NM_016205	ENSG00000145431	PDGFC	FALLOTEIN|SCDGF	platelet derived growth factor C	protein-coding
4_NF_peak_32460_lociStitched	chr19	42923955	42942935	+	1170	NA	intron (NM_001206650, intron 1 of 4)	LTR101_Mam|LTR|ERVL	3733	NM_001290042	5676	Hs.709203	NM_002783	ENSG00000221878	PSG7	PSBG-7|PSG1|PSGGA	pregnancy specific beta-1-glycoprotein 7 (gene/pseudogene)	protein-coding
3_NF_peak_10510_lociStitched	chr11	3037452	3051028	+	1167	NA	intron (NM_139273, intron 1 of 21).2	intron (NM_139273, intron 1 of 21).2	13183	NR_036542	833	Hs.274873	NM_001751	ENSG00000110619	CARS	CARS1|CYSRS|MGC:11246	cysteinyl-tRNA synthetase	protein-coding
4_NF_peak_59178_lociStitched	chr7	812611	826676	+	1166	NA	intron (NM_001171945, intron 2 of 6)	L1MB5|LINE|L1	3000	NM_001367662	23353	Hs.438072	NM_025154	ENSG00000164828	SUN1	UNC84A	Sad1 and UNC84 domain containing 1	protein-coding
2_NF_peak_35460_lociStitched	chr2	85771504	85779102	+	1164	NA	intron (NM_032827, intron 2 of 2)	intron (NM_032827, intron 2 of 2)	8374	NR_106719	102466516		NR_106719	ENSG00000278783	MIR6071	hsa-mir-6071	microRNA 6071	ncRNA
4_NF_peak_57941_lociStitched	chr6	132147000	132164228	+	1163	NA	intron (NR_038981, intron 2 of 2)	intron (NR_038981, intron 2 of 2)	21636	NR_146223	100507254	Hs.103070	NR_038981	ENSG00000228495	LINC01013	-	long intergenic non-protein coding RNA 1013	ncRNA
5_NF_peak_56216_lociStitched	chr6	36912366	36939508	+	1160	NA	3' UTR (NM_001286637, exon 9 of 9)	3' UTR (NM_001286637, exon 9 of 9)	-22326	NM_001199159	221476	Hs.25391	NM_153370	ENSG00000164530	PI16	CD364|CRISP9|MSMBBP|PSPBP	peptidase inhibitor 16	protein-coding
4_NF_peak_29814_lociStitched	chr18	23106390	23127194	+	1159	NA	Intergenic	MER20B|DNA|hAT-Charlie	-17772	NR_023359	91768	Hs.11108	NM_138375	ENSG00000134508	CABLES1	CABL1|CABLES|HsT2563|IK3-1	Cdk5 and Abl enzyme substrate 1	protein-coding
1_NF_peak_57940_lociStitched	chr6	132130494	132134316	+	1158	NA	Intergenic	Intergenic	-1573	NR_038981	100507254	Hs.103070	NR_038981	ENSG00000228495	LINC01013	-	long intergenic non-protein coding RNA 1013	ncRNA
3_NF_peak_68478_lociStitched	chr9	127910479	127924147	+	1156	NA	promoter-TSS (NM_175039)	promoter-TSS (NM_175039)	-272	NM_175039	27090	Hs.3972	NM_014403	ENSG00000136840	ST6GALNAC4	IV|SIAT3-C|SIAT3C|SIAT7-D|SIAT7D|ST6GALNACIV|ST6GalNAc	ST6 N-acetylgalactosaminide alpha-2,6-sialyltransferase 4	protein-coding
4_NF_peak_20209_lociStitched	chr14	68806831	68824991	+	1155	NA	Intergenic	Intergenic	-19668	NM_001244701	677	Hs.85155	NM_004926	ENSG00000185650	ZFP36L1	BRF1|Berg36|ERF-1|ERF1|RNF162B|TIS11B|cMG1	ZFP36 ring finger protein like 1	protein-coding
5_NF_peak_11376_lociStitched	chr11	35539387	35563725	+	1152	NA	Intergenic	MIRb|SINE|MIR	-21256	NM_001282675	25891	Hs.55044	NM_015430	ENSG00000149090	PAMR1	DKFZP586H2123|FP938|RAMP	peptidase domain containing associated with muscle regeneration 1	protein-coding
6_NF_peak_42704_lociStitched	chr22	39282941	39311263	+	1150	NA	Intergenic	Intergenic	16809	NR_000028	116938		NR_000028	ENSG00000209480	SNORD83B	RNU83B|U83B	small nucleolar RNA, C/D box 83B	snoRNA
7_NF_peak_69202_lociStitched	chrX	13373753	13399217	+	1149	NA	Intergenic	MIR3|SINE|MIR	51244	NR_045260	100133123	Hs.449499	NR_045260	ENSG00000226985	LINC01203	-	long intergenic non-protein coding RNA 1203	ncRNA
11_NF_peak_11802_lociStitched	chr11	62461854	62514478	+	1146	NA	intron (NM_024060, intron 5 of 5)	L2b|LINE|L2	57498	NM_001346446	79026	Hs.502756	NM_001620	ENSG00000124942	AHNAK	AHNAKRS|PM227	AHNAK nucleoprotein	protein-coding
5_NF_peak_8050_lociStitched	chr10	48606196	48635567	+	1143	NA	intron (NM_001347738, intron 2 of 10)	intron (NM_001347738, intron 2 of 10)	-15750	NM_001347737	58504	Hs.655672	NM_021226	ENSG00000128805	ARHGAP22	RhoGAP2|RhoGap22	Rho GTPase activating protein 22	protein-coding
3_NF_peak_20477_lociStitched	chr14	75266810	75284459	+	1142	NA	Intergenic	Intergenic	-3194	NM_005252	2353	Hs.25647	NM_005252	ENSG00000170345	FOS	AP-1|C-FOS|p55	Fos proto-oncogene, AP-1 transcription factor subunit	protein-coding
5_NF_peak_31603_lociStitched	chr19	13076290	13092676	+	1141	NA	intron (NM_001365982, intron 7 of 8)	intron (NM_001365982, intron 7 of 8)	18375	NM_005583	4066	Hs.46446	NM_005583	ENSG00000104903	LYL1	bHLHa18	LYL1 basic helix-loop-helix family member	protein-coding
2_NF_peak_42278_lociStitched	chr22	29621573	29625992	+	1140	NA	intron (NM_181831, intron 1 of 14)	MIR3|SINE|MIR	20149	NR_156186	4771	Hs.187898	NM_000268	ENSG00000186575	NF2	ACN|BANF|SCH	neurofibromin 2	protein-coding
11_NF_peak_42519_lociStitched	chr22	35966012	36022840	+	1139	NA	intron (NM_001082578, intron 1 of 13)	AluJb|SINE|Alu	-32796	NM_001349989	23543	Hs.282998	NM_014309	ENSG00000100320	RBFOX2	FOX2|Fox-2|HNRBP2|HRNBP2|RBM9|RTA|dJ106I20.3|fxh	RNA binding fox-1 homolog 2	protein-coding
3_NF_peak_14986_lociStitched	chr12	50186304	50196375	+	1135	NA	intron (NM_001243775, intron 3 of 4)	AluJb|SINE|Alu	10194	NM_001243775	51474	Hs.525419	NM_016357	ENSG00000050405	LIMA1	EPLIN|LDLCQ8|SREBP3	LIM domain and actin binding 1	protein-coding
3_NF_peak_38824_lociStitched	chr2	238511163	238524076	+	1131	NA	intron (NR_037809, intron 2 of 2)	(AT)n|Simple_repeat|Simple_repeat	37880	NR_037809	151171	Hs.652076	NR_037809	ENSG00000225493	LINC01107	-	long intergenic non-protein coding RNA 1107	ncRNA
6_NF_peak_64958_lociStitched	chr8	118056123	118090504	+	1128	NA	intron (NM_000127, intron 1 of 10)	intron (NM_000127, intron 1 of 10)	38506	NM_000127	2131	Hs.492618	NM_000127	ENSG00000182197	EXT1	EXT|LGCR|LGS|TRPS2|TTV	exostosin glycosyltransferase 1	protein-coding
9_NF_peak_7617_lociStitched	chr10	30736455	30785597	+	1127	NA	Intergenic	Intergenic	37807	NR_134497	105376480	Hs.461867	NR_134497	ENSG00000230720	LINC02644	-	long intergenic non-protein coding RNA 2644	ncRNA
4_NF_peak_10802_lociStitched	chr11	10893824	10908711	+	1126	NA	Intergenic	Intergenic	43050	NR_034137	729013	Hs.726427	NR_034137	ENSG00000247271	ZBED5-AS1	-	ZBED5 antisense RNA 1	ncRNA
9_NF_peak_33609_lociStitched	chr2	19759924	19819901	+	1123	NA	Intergenic	Intergenic	-78942	NR_033875	400946	Hs.289062	NR_033875	ENSG00000228784	LINC00954	-	long intergenic non-protein coding RNA 954	ncRNA
4_NF_peak_50724_lociStitched	chr4	183342972	183366688	+	1121	NA	Intergenic	L1ME4a|LINE|L1	-32404	NM_001185149	100132463	Hs.727475	NM_001185149	ENSG00000185758	CLDN24	CLDN21	claudin 24	protein-coding
4_NF_peak_10728_lociStitched	chr11	9887440	9907440	+	1120	NA	intron (NM_030962, intron 16 of 39)	AluSz6|SINE|Alu	58298	NR_120539	101928008	Hs.585524	NR_120539	ENSG00000255476	LOC101928008	-	uncharacterized LOC101928008	ncRNA
4_NF_peak_45306_lociStitched	chr3	99410024	99430116	+	1118	NA	Intergenic	LTR5B|LTR|ERVK	-218524	NM_001850	1295	Hs.654548	NM_001850	ENSG00000144810	COL8A1	C3orf7	collagen type VIII alpha 1 chain	protein-coding
7_NF_peak_51056_lociStitched	chr5	10513281	10556732	+	1116	NA	Intergenic	(T)n|Simple_repeat|Simple_repeat	-12922	NR_134289	389273	Hs.519206	NR_134289	ENSG00000249160	LINC02213	-	long intergenic non-protein coding RNA 2213	ncRNA
7_NF_peak_6484_lociStitched	chr1	235983660	236020980	+	1115	NA	intron (NM_002508, intron 12 of 19)	AluSx|SINE|Alu	62770	NM_002508	4811	Hs.356624	NM_002508	ENSG00000116962	NID1	NID	nidogen 1	protein-coding
6_NF_peak_16848_lociStitched	chr12	120086784	120119740	+	1112	NA	intron (NM_006861, intron 3 of 5)	intron (NM_006861, intron 3 of 5)	13491	NM_006861	11021	Hs.524788	NM_006861	ENSG00000111737	RAB35	H-ray|RAB1C|RAY	RAB35, member RAS oncogene family	protein-coding
6_NF_peak_58673_lociStitched	chr6	155140043	155172413	+	1111	NA	intron (NM_012454, intron 6 of 25)	intron (NM_012454, intron 6 of 25)	-60738	NM_001010927	26230	Hs.586279	NM_012454	ENSG00000146426	TIAM2	STEF|TIAM-2	T cell lymphoma invasion and metastasis 2	protein-coding
6_NF_peak_51236_lociStitched	chr5	16992049	17022062	+	1110	NA	Intergenic	Intergenic	-70767	NM_012334	4651	Hs.481720	NM_012334	ENSG00000145555	MYO10	-	myosin X	protein-coding
4_NF_peak_34067_lociStitched	chr2	36477975	36489903	+	1109	NA	intron (NM_016441, intron 7 of 16)	intron (NM_016441, intron 7 of 16)	114229	NM_005102	9637	Hs.258563	NM_005102	ENSG00000171055	FEZ2	HUM3CL	fasciculation and elongation protein zeta 2	protein-coding
4_NF_peak_44933_lociStitched	chr3	66029177	66053549	+	1108	NA	Intergenic	Intergenic	-2445	NM_015520	9223	Hs.476636	NM_004742	ENSG00000151276	MAGI1	AIP-3|AIP3|BAIAP1|BAP-1|BAP1|MAGI-1|MAGI-1b|Magi1d|TNRC19|WWP3	membrane associated guanylate kinase, WW and PDZ domain containing 1	protein-coding
3_NF_peak_39593_lociStitched	chr20	25300758	25311626	+	1107	NA	intron (NM_001042472, intron 10 of 12)	AluSx1|SINE|Alu	58107	NM_002862	5834	Hs.368157	NM_002862	ENSG00000100994	PYGB	GPBB	glycogen phosphorylase B	protein-coding
7_NF_peak_297_lociStitched	chr1	8438800	8478690	+	1106	NA	intron (NM_001042681, intron 11 of 22)	intron (NM_001042681, intron 11 of 22)	34100	NR_125999	102724552	Hs.568612	NR_125999		RERE-AS1	-	RERE antisense RNA 1	ncRNA
7_NF_peak_18867_lociStitched	chr13	110216449	110255224	+	1105	NA	intron (NM_001845, intron 2 of 51)	intron (NM_001845, intron 2 of 51)	71321	NM_001845	1282	Hs.17441	NM_001845	ENSG00000187498	COL4A1	BSVD|BSVD1|RATOR	collagen type IV alpha 1 chain	protein-coding
6_NF_peak_51820_lociStitched	chr5	54514602	54548372	+	1103	NA	intron (NM_001145427, intron 1 of 1)	intron (NM_001145427, intron 1 of 1)	13728	NM_052870	112574	Hs.432755	NM_052870	ENSG00000178996	SNX18	SH3PX2|SH3PXD3B|SNAG1	sorting nexin 18	protein-coding
7_NF_peak_67903_lociStitched	chr9	114213928	114250729	+	1101	NA	intron (NM_032888, intron 16 of 60)	intron (NM_032888, intron 16 of 60)	22894	NR_030255	619556		NR_030255	ENSG00000207726	MIR455	MIRN455|hsa-mir-455|mir-455	microRNA 455	ncRNA
6_NF_peak_11363_lociStitched	chr11	35336946	35373978	+	1100	NA	intron (NM_001195728, intron 1 of 11)	intron (NM_001195728, intron 1 of 11)	64096	NM_004171	6506	Hs.502338	NM_004171	ENSG00000110436	SLC1A2	EAAT2|EIEE41|GLT-1|HBGT	solute carrier family 1 member 2	protein-coding
8_NF_peak_49384_lociStitched	chr4	98603544	98655051	+	1099	NA	intron (NM_005723, intron 1 of 7)	MIR|SINE|MIR	29314	NM_005723	10098	Hs.118118	NM_005723	ENSG00000168785	TSPAN5	NET-4|NET4|TM4SF9|TSPAN-5	tetraspanin 5	protein-coding
1_NF_peak_32848_lociStitched	chr19	48872385	48875847	+	1098	NA	exon (NM_014330, exon 2 of 3)	exon (NM_014330, exon 2 of 3)	1724	NM_014330	23645	Hs.631593	NM_014330	ENSG00000087074	PPP1R15A	GADD34	protein phosphatase 1 regulatory subunit 15A	protein-coding
5_NF_peak_9270_lociStitched	chr10	93137947	93166588	+	1097	NA	Intergenic	Intergenic	78374	NM_000783	1592	Hs.150595	NM_000783	ENSG00000095596	CYP26A1	CP26|CYP26|P450RAI|P450RAI1	cytochrome P450 family 26 subfamily A member 1	protein-coding
4_NF_peak_18635_lociStitched	chr13	98203674	98229110	+	1096	NA	intron (NM_005766, intron 2 of 26)	intron (NM_005766, intron 2 of 26)	7868	NR_036129	100422881		NR_036129	ENSG00000263399	MIR3170	mir-3170	microRNA 3170	ncRNA
6_NF_peak_571_lociStitched	chr1	14952901	14972200	+	1095	NA	intron (NM_001370231, intron 3 of 8)	intron (NM_001370231, intron 3 of 8)	16631	NM_001017999	23254	Hs.368823	NM_015209	ENSG00000189337	KAZN	KAZ	kazrin, periplakin interacting protein	protein-coding
3_NF_peak_24038_lociStitched	chr16	4032645	4054605	+	1094	NA	intron (NM_001116, intron 2 of 10)	AluSz|SINE|Alu	72817	NM_001116	115	Hs.391860	NM_001116	ENSG00000162104	ADCY9	AC9|ACIX	adenylate cyclase 9	protein-coding
5_NF_peak_6170_lociStitched	chr1	226656683	226680692	+	1093	NA	intron (NR_103784, intron 1 of 1)	MER97d|DNA|hAT-Tip100	6381	NR_103784	100506443	Hs.664293	NR_103784		ITPKB-IT1	-	ITPKB intronic transcript 1	ncRNA
2_NF_peak_6822_lociStitched	chr10	3467291	3472898	+	1090	NA	intron (NR_155743, intron 3 of 4)	AluSz|SINE|Alu	32744	NR_155745	101927880		NR_155743		LINC02669	-	long intergenic non-protein coding RNA 2669	ncRNA
6_NF_peak_67981_lociStitched	chr9	115194504	115214077	+	1088	NA	intron (NR_163556, intron 1 of 7)	L2c|LINE|L2	62472	NR_163556	50514	Hs.148841	NM_017418	ENSG00000173077	2023-12-01	CTS9	deleted in esophageal cancer 1	ncRNA
4_NF_peak_34055_lociStitched	chr2	36361480	36381584	+	1087	NA	intron (NM_016441, intron 1 of 16)	intron (NM_016441, intron 1 of 16)	15754	NM_016441	51232	Hs.699247	NM_016441	ENSG00000150938	CRIM1	CRIM-1|S52	cysteine rich transmembrane BMP regulator 1	protein-coding
3_NF_peak_63481_lociStitched	chr8	37142518	37148549	+	1084	NA	Intergenic	L2a|LINE|L2	348380	NR_121620	100507420	Hs.105962	NR_121620		LINC01605	LincDUSP	long intergenic non-protein coding RNA 1605	ncRNA
8_NF_peak_35864_lociStitched	chr2	108542144	108595493	+	1082	NA	intron (NM_001193483, intron 1 of 9)	L1MB2|LINE|L1	-19488	NM_004987	3987	Hs.597715	NM_004987	ENSG00000169756	LIMS1	PINCH|PINCH-1|PINCH1	LIM zinc finger domain containing 1	protein-coding
6_NF_peak_56727_lociStitched	chr6	56708509	56731451	+	1081	NA	intron (NM_001144770, intron 3 of 94)	MER11C|LTR|ERVK	-77091	NM_001723	667	Hs.604915	NM_001723	ENSG00000151914	DST	BP240|BPA|BPAG1|CATX-15|CATX15|D6S1101|DMH|DT|EBSB2|HSAN6|MACF2	dystonin	protein-coding
7_NF_peak_40679_lociStitched	chr20	58039629	58087509	+	1080	NA	Intergenic	L1MEc|LINE|L1	59665	NR_147083	105376992	Hs.736662	NR_147083	ENSG00000275852	LINC01742	-	long intergenic non-protein coding RNA 1742	ncRNA
3_NF_peak_53505_lociStitched	chr5	138449238	138470908	+	1079	NA	Intergenic	Intergenic	-5406	NM_001964	1958	Hs.326035	NM_001964	ENSG00000120738	EGR1	AT225|G0S30|KROX-24|NGFI-A|TIS8|ZIF-268|ZNF225	early growth response 1	protein-coding
3_NF_peak_56613_lociStitched	chr6	52416749	52434086	+	1077	NA	intron (NR_033327, intron 2 of 9)	intron (NR_033327, intron 2 of 9)	4409	NM_001172420	114327	Hs.403171	NM_018100	ENSG00000096093	EFHC1	EJM1|dJ304B14.2	EF-hand domain containing 1	protein-coding
8_NF_peak_33340_lociStitched	chr2	9360629	9416118	+	1075	NA	exon (NM_001135191, exon 22 of 27)	exon (NM_001135191, exon 22 of 27)	34218	NR_134951	9270	Hs.467662	NM_004763	ENSG00000119185	ITGB1BP1	ICAP-1A|ICAP-1B|ICAP-1alpha|ICAP1|ICAP1A|ICAP1B	integrin subunit beta 1 binding protein 1	protein-coding
3_NF_peak_66051_lociStitched	chr9	12771879	12795006	+	1072	NA	intron (NM_203403, intron 1 of 1)	L1MA3|LINE|L1	8422	NM_203403	286343	Hs.445356	NM_203403	ENSG00000153714	LURAP1L	C9orf150|HYST0841|LRAP35b|bA3L8.2	leucine rich adaptor protein 1 like	protein-coding
4_NF_peak_63509_lociStitched	chr8	37820327	37838909	+	1070	NA	intron (NM_032777, intron 5 of 18)	intron (NM_032777, intron 5 of 18)	20243	NM_018310	55290	Hs.709301	NM_018310	ENSG00000104221	BRF2	BRFU|TFIIIB50	BRF2 RNA polymerase III transcription initiation factor subunit	protein-coding
7_NF_peak_67995_lociStitched	chr9	115373216	115423269	+	1068	NA	intron (NR_163556, intron 5 of 7)	intron (NR_163556, intron 5 of 7)	256424	NR_163556	50514	Hs.148841	NM_017418	ENSG00000173077	2023-12-01	CTS9	deleted in esophageal cancer 1	ncRNA
4_NF_peak_9754_lociStitched	chr10	110392742	110411540	+	1067	NA	Intergenic	MIR|SINE|MIR	-95766	NM_004419	1847	Hs.2128	NM_004419	ENSG00000138166	DUSP5	DUSP|HVH3	dual specificity phosphatase 5	protein-coding
7_NF_peak_2680_lociStitched	chr1	67785608	67814863	+	1066	NA	intron (NM_018841, intron 1 of 3)	Charlie1a|DNA|hAT-Charlie	-32053	NR_040077	100289178	Hs.677603	NR_040077	ENSG00000232284	GNG12-AS1	-	GNG12, DIRAS3 and WLS antisense RNA 1	ncRNA
4_NF_peak_58385_lociStitched	chr6	146891901	146915953	+	1062	NA	intron (NR_034115, intron 7 of 10)	MIRc|SINE|MIR	-100103	NR_003954	729176	Hs.486708	NR_003954		KATNBL1P6	-	katanin regulatory subunit B1 like 1 pseudogene 6	pseudo
2_NF_peak_15571_lociStitched	chr12	65891090	65902951	+	1060	NA	intron (NM_001300918, intron 3 of 4)	intron (NM_001300918, intron 3 of 4)	-14695	NR_158985	100129940	Hs.685856	NR_120478	ENSG00000197301	HMGA2-AS1	-	HMGA2 antisense RNA 1	ncRNA
7_NF_peak_56154_lociStitched	chr6	35385484	35436187	+	1058	NA	intron (NM_001171818, intron 3 of 8)	intron (NM_001171818, intron 3 of 8)	-41526	NM_021922	2178	Hs.302003	NM_021922	ENSG00000112039	FANCE	FACE|FAE	FA complementation group E	protein-coding
2_NF_peak_10681_lociStitched	chr11	9351860	9365147	+	1052	NA	Intergenic	L1ME3Cz|LINE|L1	-26149	NM_006391	10527	Hs.744911	NM_006391	ENSG00000205339	IPO7	Imp7|RANBP7	importin 7	protein-coding
2_NF_peak_11340_lociStitched	chr11	35077895	35084309	+	1051	NA	Intergenic	L2a|LINE|L2	56930	NR_120528	100507144	Hs.673491	NR_120528	ENSG00000255521	LOC100507144	-	uncharacterized LOC100507144	ncRNA
2_NF_peak_53466_lociStitched	chr5	137142311	137147111	+	1050	NA	intron (NM_004598, intron 3 of 10)	intron (NM_004598, intron 3 of 10)	16514	NR_134246	105379192	Hs.124611	NR_134246		LOC105379192	-	uncharacterized LOC105379192	ncRNA
8_NF_peak_24150_lociStitched	chr16	9099302	9139240	+	1049	NA	3' UTR (NM_014117, exon 4 of 4)	3' UTR (NM_014117, exon 4 of 4)	27627	NM_014117	29035	Hs.221497	NM_014117	ENSG00000182831	C16orf72	PRO0149	chromosome 16 open reading frame 72	protein-coding
5_NF_peak_52773_lociStitched	chr5	98443886	98469044	+	1048	NA	Intergenic	Intergenic	-295226	NR_146477	105379098	Hs.566306	NR_146477		LINC01846	-	long intergenic non-protein coding RNA 1846	ncRNA
5_NF_peak_22767_lociStitched	chr15	68586070	68621641	+	1046	NA	intron (NM_006091, intron 1 of 11)	MLT1B|LTR|ERVL-MaLR	-12685	NM_001190456	10391	Hs.551213	NM_006091	ENSG00000103647	CORO2B	CLIPINC	coronin 2B	protein-coding
2_NF_peak_6912_lociStitched	chr10	4650051	4663960	+	1044	NA	intron (NR_015425, intron 1 of 2)	intron (NR_015425, intron 1 of 2)	849	NR_015425	338588	Hs.121365	NR_015425		LINC00705	-	long intergenic non-protein coding RNA 705	ncRNA
5_NF_peak_35305_lociStitched	chr2	74560508	74584223	+	1043	NA	intron (NM_001321739, intron 7 of 10)	AluJo|SINE|Alu	18205	NM_001381	1796	Hs.103854	NM_001381	ENSG00000115325	DOK1	P62DOK|pp62	docking protein 1	protein-coding
3_NF_peak_11493_lociStitched	chr11	45855698	45860192	+	1042	NA	intron (NM_001127457, intron 2 of 11)	intron (NM_001127457, intron 2 of 11)	10470	NM_021117	1408	Hs.532491	NM_021117	ENSG00000121671	CRY2	HCRY2|PHLL2	cryptochrome circadian regulator 2	protein-coding
6_NF_peak_38005_lociStitched	chr2	216535240	216561478	+	1040	NA	Intergenic	Intergenic	49515	NM_000998	6168	Hs.433701	NM_000998	ENSG00000197756	RPL37A	L37A	ribosomal protein L37a	protein-coding
3_NF_peak_43511_lociStitched	chr3	13557520	13575310	+	1039	NA	intron (NM_001004019, intron 1 of 17)	intron (NM_001004019, intron 1 of 17)	-2325	NM_001165035	2199	Hs.198862	NM_001998	ENSG00000163520	FBLN2	-	fibulin 2	protein-coding
5_NF_peak_44382_lociStitched	chr3	48013503	48040724	+	1037	NA	intron (NM_002375, intron 1 of 18)	intron (NM_002375, intron 1 of 18)	61735	NM_030885	4134	Hs.517949	NM_002375	ENSG00000047849	MAP4	-	microtubule associated protein 4	protein-coding
7_NF_peak_9162_lociStitched	chr10	89260602	89296593	+	1035	NA	Intergenic	Intergenic	-23449	NM_001547	3433	Hs.437609	NM_001547	ENSG00000119922	IFIT2	G10P2|GARG-39|IFI-54|IFI-54K|IFI54|IFIT-2|ISG-54 K|ISG-54K|ISG54|P54|cig42	interferon induced protein with tetratricopeptide repeats 2	protein-coding
5_NF_peak_52500_lociStitched	chr5	82315568	82340490	+	1034	NA	Intergenic	ERVL-E-int|LTR|ERVL	48567	NM_001017971	92270	Hs.676227	NM_001017971	ENSG00000205464	ATP6AP1L	-	ATPase H+ transporting accessory protein 1 like	protein-coding
6_NF_peak_13432_lociStitched	chr11	122023572	122046989	+	1033	NA	intron (NR_137178, intron 3 of 4)	intron (NR_137178, intron 3 of 4)	64564	NR_029671	406911		NR_029671	ENSG00000207971	MIR125B1	MIRN125B1|mir-125b-1	microRNA 125b-1	ncRNA
2_NF_peak_67427_lociStitched	chr9	98222538	98232867	+	1032	NA	intron (NR_051978, intron 4 of 11)	AluSx1|SINE|Alu	1515	NR_106913	102465514		NR_106913	ENSG00000278412	MIR6854	hsa-mir-6854	microRNA 6854	ncRNA
7_NF_peak_57935_lociStitched	chr6	132053456	132097359	+	1031	NA	Intergenic	MER53|DNA|hAT	39856	NR_039673	100616191		NR_039673	ENSG00000265669	MIR548AJ1	-	microRNA 548aj-1	ncRNA
5_NF_peak_65379_lociStitched	chr8	127737842	127767369	+	1030	NA	Intergenic	AluSz|SINE|Alu	16374	NM_002467	4609	Hs.202453	NM_002467	ENSG00000136997	MYC	MRTL|MYCC|bHLHe39|c-Myc	MYC proto-oncogene, bHLH transcription factor	protein-coding
6_NF_peak_22244_lociStitched	chr15	58439796	58476071	+	1029	NA	intron (NR_120338, intron 2 of 2)	intron (NR_120338, intron 2 of 2)	25942	NM_000236	3990	Hs.654472	NM_000236	ENSG00000166035	LIPC	HDLCQ12|HL|HTGL|LIPH	lipase C, hepatic type	protein-coding
6_NF_peak_42368_lociStitched	chr22	31169978	31196302	+	1028	NA	intron (NR_024209, intron 2 of 6)	AluSq2|SINE|Alu	22958	NM_152267	91445	Hs.517553	NM_152267	ENSG00000138942	RNF185	-	ring finger protein 185	protein-coding
5_NF_peak_9849_lociStitched	chr10	113042249	113060881	+	1027	NA	intron (NM_001198528, intron 4 of 14)	intron (NM_001198528, intron 4 of 14)	6210	NR_132769	106635520		NR_132769		SNORA87	-	small nucleolar RNA, H/ACA box 87	snoRNA
3_NF_peak_42697_lociStitched	chr22	39174437	39186005	+	1026	NA	Intergenic	Intergenic	-27541	NM_001346744	23492	Hs.356416	NM_175709	ENSG00000100307	CBX7	-	chromobox 7	protein-coding
2_NF_peak_43882_lociStitched	chr3	29682423	29696845	+	1024	NA	intron (NM_001003792, intron 4 of 13)	intron (NM_001003792, intron 4 of 13)	244522	NR_046556	100873977	Hs.581453	NR_046556	ENSG00000235593	RBMS3-AS1	-	RBMS3 antisense RNA 1	ncRNA
8_NF_peak_30534_lociStitched	chr18	59783015	59823705	+	1022	NA	Intergenic	Intergenic	-96636	NM_021127	5366	Hs.96	NM_021127	ENSG00000141682	PMAIP1	APR|NOXA	phorbol-12-myristate-13-acetate-induced protein 1	protein-coding
8_NF_peak_6883_lociStitched	chr10	4254281	4302084	+	1021	NA	Intergenic	(TAA)n|Simple_repeat|Simple_repeat	-34270	NR_108040	100652988	Hs.433011	NR_108040		LINC00702	-	long intergenic non-protein coding RNA 702	ncRNA
7_NF_peak_6750_lociStitched	chr10	282349	329996	+	1019	NA	intron (NM_014974, intron 32 of 36)	intron (NM_014974, intron 32 of 36)	126178	NM_001202467	10771	Hs.292265	NM_006624	ENSG00000015171	ZMYND11	BRAM1|BS69|MRD30	zinc finger MYND-type containing 11	protein-coding
4_NF_peak_35082_lociStitched	chr2	69082315	69100637	+	1018	NA	intron (NM_032208, intron 9 of 17)	intron (NM_032208, intron 9 of 17)	-12206	NR_036073	100423030		NR_036073	ENSG00000266649	MIR3126	mir-3126	microRNA 3126	ncRNA
5_NF_peak_19940_lociStitched	chr14	61080312	61116888	+	1017	NA	Intergenic	AluSx1|SINE|Alu	-116910	NM_001350253	57570	Hs.380159	NM_020810	ENSG00000126814	TRMT5	COXPD26|KIAA1393|TRM5	tRNA methyltransferase 5	protein-coding
2_NF_peak_59418_lociStitched	chr7	6282591	6286756	+	1015	NA	Intergenic	AluJb|SINE|Alu	-12049	NM_001367580	9265	Hs.487479	NM_004227	ENSG00000008256	CYTH3	ARNO3|GRP1|PSCD3|cytohesin-3	cytohesin 3	protein-coding
2_NF_peak_1209_lociStitched	chr1	26771382	26779662	+	1013	NA	intron (NM_139135, intron 18 of 19)	intron (NM_139135, intron 18 of 19)	-12441	NM_017837	55650	Hs.259605	NM_017837	ENSG00000060642	PIGV	GPI-MT-II|HPMRS1|PIG-V	phosphatidylinositol glycan anchor biosynthesis class V	protein-coding
3_NF_peak_24566_lociStitched	chr16	27326686	27336489	+	1011	NA	intron (NM_000418, intron 2 of 10)	intron (NM_000418, intron 2 of 10)	17613	NM_000418	3566	Hs.513457	NM_000418	ENSG00000077238	IL4R	CD124|IL-4RA|IL4RA	interleukin 4 receptor	protein-coding
5_NF_peak_40381_lociStitched	chr20	50121803	50144768	+	1010	NA	intron (NM_199129, intron 2 of 5)	intron (NM_199129, intron 2 of 5)	-17328	NM_022442	7335	Hs.420529	NM_021988	ENSG00000244687	UBE2V1	CIR1|CROC-1|CROC1|UBE2V|UEV-1|UEV1|UEV1A	ubiquitin conjugating enzyme E2 V1	protein-coding
5_NF_peak_31713_lociStitched	chr19	15283440	15301068	+	1009	NA	intron (NM_001330384, intron 1 of 11)	intron (NM_001330384, intron 1 of 11)	-11803	NM_014299	23476	Hs.187763	NM_014299	ENSG00000141867	BRD4	CAP|HUNK1|HUNKI|MCAP	bromodomain containing 4	protein-coding
4_NF_peak_11078_lociStitched	chr11	19670100	19699069	+	1008	NA	intron (NM_001111018, intron 1 of 37)	intron (NM_001111018, intron 1 of 37)	-28253	NM_145117	89797	Hs.64341	NM_145117	ENSG00000166833	NAV2	HELAD1|POMFIL2|RAINB1|STEERIN2|UNC53H2	neuron navigator 2	protein-coding
8_NF_peak_26578_lociStitched	chr17	9244242	9292754	+	1005	NA	intron (NM_004853, intron 7 of 7)	intron (NM_004853, intron 7 of 7)	-89380	NR_110828	101928266	Hs.639880	NR_110828	ENSG00000262966	LOC101928266	-	uncharacterized LOC101928266	ncRNA
4_NF_peak_16139_lociStitched	chr12	93802669	93824876	+	1004	NA	intron (NM_001320100, intron 2 of 2)	intron (NM_001320100, intron 2 of 2)	-75949	NR_110093	101928731	Hs.659971	NR_110092	ENSG00000258274	LOC101928731	-	uncharacterized LOC101928731	ncRNA
5_NF_peak_63702_lociStitched	chr8	47511579	47525360	+	1001	NA	intron (NM_001352958, intron 10 of 21)	intron (NM_001352958, intron 10 of 21)	-135619	NM_001352959	23514	Hs.381058	NM_001080394	ENSG00000164808	SPIDR	KIAA0146	scaffold protein involved in DNA repair	protein-coding
7_NF_peak_59080_lociStitched	chr6	169062895	169102403	+	998	NA	Intergenic	Intergenic	14863	NR_134619	102724357	Hs.129310	NR_134619	ENSG00000234519	LOC102724357	-	uncharacterized LOC102724357	ncRNA
4_NF_peak_25832_lociStitched	chr16	85563628	85586562	+	996	NA	Intergenic	Intergenic	-36314	NM_001134473	23199	Hs.461647	NM_014615	ENSG00000131149	GSE1	CRHSP24|KIAA0182	Gse1 coiled-coil protein	protein-coding
3_NF_peak_8563_lociStitched	chr10	71759221	71768056	+	994	NA	intron (NM_022153, intron 1 of 6)	MIRb|SINE|MIR	9882	NM_022153	64115	Hs.47382	NM_022153	ENSG00000107738	VSIR	B7-H5|B7H5|C10orf54|DD1alpha|Dies1|GI24|PD-1H|PP2135|SISP1|VISTA	V-set immunoregulatory receptor	protein-coding
2_NF_peak_59968_lociStitched	chr7	30906364	30915370	+	993	NA	promoter-TSS (NM_001329872)	promoter-TSS (NM_001329872)	-827	NM_198098	358	Hs.76152	NM_000385	ENSG00000240583	AQP1	AQP-CHIP|CHIP28|CO	aquaporin 1 (Colton blood group)	protein-coding
6_NF_peak_42867_lociStitched	chr22	42676512	42699701	+	992	NA	Intergenic	Intergenic	32764	NM_017436	53947	Hs.105956	NM_017436	ENSG00000128274	A4GALT	A14GALT|A4GALT1|Gb3S|P(k)|P1|P1PK|PK	alpha 1,4-galactosyltransferase (P blood group)	protein-coding
11_NF_peak_39265_lociStitched	chr20	9015269	9060195	+	991	NA	Intergenic	MLT1L|LTR|ERVL-MaLR	-31322	NM_001172646	5332	Hs.472101	NM_000933	ENSG00000101333	PLCB4	ARCND2|PI-PLC	phospholipase C beta 4	protein-coding
3_NF_peak_68894_lociStitched	chr9	134616355	134625830	+	990	NA	Intergenic	Intergenic	-20713	NM_000093	1289	Hs.210283	NM_000093	ENSG00000130635	COL5A1	EDSC|EDSCL1	collagen type V alpha 1 chain	protein-coding
4_NF_peak_35685_lociStitched	chr2	100741997	100767831	+	989	NA	Intergenic	MLT1L|LTR|ERVL-MaLR	-65225	NM_002518	4862	Hs.156832	NM_002518	ENSG00000170485	NPAS2	MOP4|PASD4|bHLHe9	neuronal PAS domain protein 2	protein-coding
3_NF_peak_13606_lociStitched	chr11	126310429	126332732	+	987	NA	intron (NM_014026, intron 2 of 5)	HAL1|LINE|L1	17520	NM_014026	28960	Hs.504249	NM_014026	ENSG00000110063	DCPS	ARS|DCS1|HINT-5|HINT5|HSL1|HSPC015	decapping enzyme, scavenger	protein-coding
5_NF_peak_3479_lociStitched	chr1	109912192	109934775	+	985	NA	exon (NM_172210, exon 6 of 9)	exon (NM_172210, exon 6 of 9)	12634	NM_172210	1435	Hs.173894	NM_000757	ENSG00000184371	CSF1	CSF-1|MCSF	colony stimulating factor 1	protein-coding
10_NF_peak_46949_lociStitched	chr3	159897583	159949063	+	983	NA	intron (NR_108088, intron 9 of 9)	intron (NR_108088, intron 9 of 9)	-65512	NM_001354582	3592	Hs.673	NM_000882	ENSG00000168811	IL12A	CLMF|IL-12A|NFSK|NKSF1|P35	interleukin 12A	protein-coding
7_NF_peak_43940_lociStitched	chr3	30644148	30689634	+	978	NA	intron (NM_001024847, intron 4 of 7)	AluJo|SINE|Alu	60290	NM_003242	7048	Hs.82028	NM_003242	ENSG00000163513	TGFBR2	AAT3|FAA3|LDS1B|LDS2|LDS2B|MFS2|RIIC|TAAD2|TBR-ii|TBRII|TGFR-2|TGFbeta-RII	transforming growth factor beta receptor 2	protein-coding
4_NF_peak_42617_lociStitched	chr22	37735041	37753136	+	976	NA	TTS (NR_160696)	TTS (NR_160696)	1856	NR_160696	102724378		NR_160696		LOC102724378	-	uncharacterized LOC102724378	ncRNA
4_NF_peak_27390_lociStitched	chr17	38863710	38886620	+	975	NA	intron (NR_073384, intron 1 of 7)	G-rich|Low_complexity|Low_complexity	5107	NM_006148	3927	Hs.741156	NM_006148	ENSG00000002834	LASP1	Lasp-1|MLN50	LIM and SH3 protein 1	protein-coding
7_NF_peak_40328_lociStitched	chr20	49674666	49703326	+	974	NA	intron (NM_004776, intron 1 of 8)	intron (NM_004776, intron 1 of 8)	24882	NM_004776	9334	Hs.370487	NM_004776	ENSG00000158470	B4GALT5	B4Gal-T5|BETA4-GALT-IV|beta4Gal-T5|beta4GalT-V|gt-V	beta-1,4-galactosyltransferase 5	protein-coding
4_NF_peak_12483_lociStitched	chr11	77072766	77095240	+	972	NA	intron (NM_004055, intron 1 of 12)	intron (NM_004055, intron 1 of 12)	17032	NM_004055	726	Hs.248153	NM_004055	ENSG00000149260	CAPN5	ADNIV|HTRA3|VRNI|nCL-3	calpain 5	protein-coding
6_NF_peak_38620_lociStitched	chr2	235049721	235077602	+	971	NA	Intergenic	Intergenic	35926	NM_001371306
7_NF_peak_10109_lociStitched	chr10	122127133	122155188	+	970	NA	intron (NM_001291876, intron 6 of 19)	intron (NM_001291876, intron 6 of 19)	-22470	NM_001291878	10579	Hs.501252	NM_006997	ENSG00000138162	TACC2	AZU-1|ECTACC	transforming acidic coiled-coil containing protein 2	protein-coding
4_NF_peak_160_lociStitched	chr1	3503920	3523504	+	967	NA	intron (NM_001409, intron 7 of 36)	AluJo|SINE|Alu	47078	NR_030277	693135		NR_030277	ENSG00000207776	MIR551A	MIRN551A|mir-551a	microRNA 551a	ncRNA
6_NF_peak_32453_lociStitched	chr19	42866238	42900968	+	966	NA	Intergenic	L1MB4|LINE|L1	-3890	NM_006905	5669	Hs.709192	NM_006905	ENSG00000231924	PSG1	B1G1|CD66f|DHFRP2|FL-NCA-1/2|PBG1|PS-beta-C/D|PS-beta-G-1|PSBG-1|PSBG1|PSG95|PSGGA|PSGIIA|SP1	pregnancy specific beta-1-glycoprotein 1	protein-coding
10_NF_peak_53780_lociStitched	chr5	143494366	143557498	+	964	NA	Intergenic	Intergenic	-90420	NM_001018075	2908	Hs.122926	NM_000176	ENSG00000113580	NR3C1	GCCR|GCR|GCRST|GR|GRL	nuclear receptor subfamily 3 group C member 1	protein-coding
3_NF_peak_10905_lociStitched	chr11	12685000	12694761	+	961	NA	intron (NM_021961, intron 2 of 12)	L1MC5|LINE|L1	15459	NM_021961	7003	Hs.655331	NM_021961	ENSG00000187079	TEAD1	AA|NTEF-1|REF1|TCF-13|TCF13|TEAD-1|TEF-1	TEA domain transcription factor 1	protein-coding
7_NF_peak_62018_lociStitched	chr7	130829419	130872836	+	960	NA	Intergenic	L1ME4c|LINE|L1	25683	NR_029503	407021		NR_029503	ENSG00000284032	MIR29A	MIRN29|MIRN29A|hsa-mir-29|hsa-mir-29a|miRNA29A|mir-29a	microRNA 29a	ncRNA
3_NF_peak_22935_lociStitched	chr15	73897589	73908684	+	955	NA	Intergenic	Intergenic	-23326	NM_005576	4016	Hs.65436	NM_005576	ENSG00000129038	LOXL1	LOL|LOXL	lysyl oxidase like 1	protein-coding
9_NF_peak_29343_lociStitched	chr18	447137	497392	+	954	NA	intron (NM_130386, intron 2 of 9)	MIR|SINE|MIR	28437	NM_130386	81035	Hs.464422	NM_030781	ENSG00000158270	COLEC12	CLP1|NSR2|SCARA4|SRCL	collectin subfamily member 12	protein-coding
3_NF_peak_42607_lociStitched	chr22	37660928	37681676	+	951	NA	Intergenic	MIR3|SINE|MIR	-4334	NM_002305	3956	Hs.445351	NM_002305	ENSG00000100097	LGALS1	GAL1|GBP	galectin 1	protein-coding
8_NF_peak_8691_lociStitched	chr10	74027361	74080007	+	949	NA	intron (NM_014000, intron 2 of 21)	AluSx1|SINE|Alu	55568	NM_003373	7414	Hs.643896	NM_003373	ENSG00000035403	VCL	CMD1W|CMH15|HEL114|MV|MVCL	vinculin	protein-coding
6_NF_peak_57480_lociStitched	chr6	111711234	111744421	+	948	NA	intron (NM_153047, intron 3 of 13)	intron (NM_153047, intron 3 of 13)	31304	NM_153048	2534	Hs.390567	NM_002037	ENSG00000010810	FYN	SLK|SYN|p59-FYN	FYN proto-oncogene, Src family tyrosine kinase	protein-coding
3_NF_peak_48173_lociStitched	chr4	10095746	10107804	+	947	NA	intron (NM_017491, intron 3 of 14)	intron (NM_017491, intron 3 of 14)	15024	NM_017491	9948	Hs.128548	NM_005112	ENSG00000071127	WDR1	AIP1|HEL-S-52|NORI-1	WD repeat domain 1	protein-coding
10_NF_peak_27710_lociStitched	chr17	43701336	43750256	+	945	NA	Intergenic	MLT1G|LTR|ERVL-MaLR	32995	NM_025237	50964	Hs.349204	NM_025237	ENSG00000167941	SOST	CDD|DAND6|SOST1|VBCH	sclerostin	protein-coding
11_NF_peak_4609_lociStitched	chr1	168454172	168506900	+	944	NA	intron (NR_125956, intron 4 of 4)	intron (NR_125956, intron 4 of 4)	15108	NR_125956	101928565	Hs.563806	NR_125956	ENSG00000228697	LOC101928565	-	uncharacterized LOC101928565	ncRNA
7_NF_peak_22380_lociStitched	chr15	62402698	62445369	+	941	NA	Intergenic	MIR|SINE|MIR	81004	NR_106733	102464834		NR_106733	ENSG00000275451	MIR6085	hsa-mir-6085	microRNA 6085	ncRNA
8_NF_peak_38057_lociStitched	chr2	217685042	217733752	+	940	NA	intron (NR_026597, intron 1 of 12)	intron (NR_026597, intron 1 of 12)	47196	NR_026597	729582	Hs.572788	NR_026597		DIRC3	-	disrupted in renal carcinoma 3	ncRNA
5_NF_peak_65246_lociStitched	chr8	123612543	123640218	+	938	NA	Intergenic	Intergenic	27421	NM_001081675	340359	Hs.450252	NM_001081675	ENSG00000175946	KLHL38	C8ORFK36	kelch like family member 38	protein-coding
4_NF_peak_54019_lociStitched	chr5	151093564	151126567	+	935	NA	intron (NM_001363114, intron 20 of 24)	intron (NM_001363114, intron 20 of 24)	-22380	NM_001252390	10318	Hs.355141	NM_006058	ENSG00000145901	TNIP1	ABIN-1|NAF1|VAN|nip40-1	TNFAIP3 interacting protein 1	protein-coding
2_NF_peak_46864_lociStitched	chr3	157066640	157078182	+	933	NA	Intergenic	Intergenic	-9430	NR_135546	105374177	Hs.634263	NR_135546	ENSG00000241544	LINC02029	-	long intergenic non-protein coding RNA 2029	ncRNA
6_NF_peak_58191_lociStitched	chr6	140043222	140079434	+	932	NA	intron (NR_121623, intron 1 of 1)	intron (NR_121623, intron 1 of 1)	-70067	NR_121624	103352541	Hs.582647	NR_121624		LOC103352541	-	uncharacterized LOC103352541	ncRNA
7_NF_peak_13916_lociStitched	chr12	1516954	1560848	+	931	NA	Intergenic	Intergenic	-6709	NR_160736	107984507		NR_160736		LOC107984507	-	uncharacterized LOC107984507	ncRNA
4_NF_peak_17773_lociStitched	chr13	35690769	35724344	+	929	NA	Intergenic	Charlie29a|DNA|hAT-Charlie	9829	NR_132115	100507114	Hs.236298	NR_132115	ENSG00000236036	LINC00445	-	long intergenic non-protein coding RNA 445	ncRNA
4_NF_peak_42659_lociStitched	chr22	38304394	38315537	+	926	NA	intron (NM_001894, intron 2 of 10)	intron (NM_001894, intron 2 of 10)	7468	NM_152221	1454	Hs.474833	NM_001894	ENSG00000213923	CSNK1E	CKIe|CKIepsilon|HCKIE	casein kinase 1 epsilon	protein-coding
5_NF_peak_58166_lociStitched	chr6	139568675	139605680	+	924	NA	Intergenic	Intergenic	-112581	NR_033919	645434	Hs.666240	NR_033919	ENSG00000238099	LINC01625	-	long intergenic non-protein coding RNA 1625	ncRNA
5_NF_peak_44868_lociStitched	chr3	64143167	64176986	+	923	NA	exon (NM_198859, exon 4 of 8)	exon (NM_198859, exon 4 of 8)	-27468	NR_046702	100874243	Hs.670840	NR_046702	ENSG00000226017	PRICKLE2-AS3	-	PRICKLE2 antisense RNA 3	ncRNA
4_NF_peak_6302_lociStitched	chr1	231387939	231408657	+	921	NA	intron (NM_022051, intron 1 of 4)	Cheshire|DNA|hAT-Charlie	26746	NM_022051	54583	Hs.444450	NM_022051	ENSG00000135766	EGLN1	C1orf12|ECYT3|HALAH|HIF-PH2|HIFPH2|HPH-2|HPH2|PHD2|SM20|ZMYND6	egl-9 family hypoxia inducible factor 1	protein-coding
3_NF_peak_15545_lociStitched	chr12	65524867	65548124	+	915	NA	intron (NR_120431, intron 2 of 3)	intron (NR_120431, intron 2 of 3)	20816	NR_135033	105369187	Hs.738044	NR_135033	ENSG00000250748	LOC105369187	-	uncharacterized LOC105369187	ncRNA
10_NF_peak_18300_lociStitched	chr13	51605858	51645877	+	910	NA	intron (NM_052950, intron 1 of 11)	intron (NM_052950, intron 1 of 11)	41405	NM_052950	115825	Hs.46506	NM_052950	ENSG00000139668	WDFY2	PROF|WDF2|ZFYVE22	WD repeat and FYVE domain containing 2	protein-coding
4_NF_peak_67746_lociStitched	chr9	110640881	110656330	+	908	NA	Intergenic	MLT1N2|LTR|ERVL-MaLR	-20186	NM_001166281	4593	Hs.521653	NM_005592	ENSG00000030304	MUSK	CMS9|FADS|FADS1	muscle associated receptor tyrosine kinase	protein-coding
5_NF_peak_67212_lociStitched	chr9	92634784	92664693	+	907	NA	intron (NM_022755, intron 4 of 12)	intron (NM_022755, intron 4 of 12)	20393	NM_022755	64768	Hs.459896	NM_022755	ENSG00000127080	IPPK	C9orf12|INSP5K2|IP5K|IPK1|bA476B13.1	inositol-pentakisphosphate 2-kinase	protein-coding
7_NF_peak_41107_lociStitched	chr21	29181516	29218379	+	903	NA	intron (NR_027072, intron 1 of 1)	AluSx1|SINE|Alu	6453	NR_027072	193629	Hs.720711	NM_138968	ENSG00000215533	LINC00189	C21orf109|NCRNA00189	long intergenic non-protein coding RNA 189	ncRNA
5_NF_peak_59255_lociStitched	chr7	2082159	2118137	+	902	NA	intron (NM_001013837, intron 11 of 18)	intron (NM_001013837, intron 11 of 18)	-11096	NR_145797	109623488		NR_145797		SNORA114	-	small nucleolar RNA, H/ACA box 114	snoRNA
7_NF_peak_22502_lociStitched	chr15	63972907	64025014	+	901	NA	intron (NM_014326, intron 2 of 11)	intron (NM_014326, intron 2 of 11)	47525	NM_014326	23604	Hs.237886	NM_014326	ENSG00000035664	DAPK2	DRP-1|DRP1	death associated protein kinase 2	protein-coding
7_NF_peak_2176_lociStitched	chr1	53617384	53670536	+	899	NA	intron (NM_001367484, intron 2 of 10)	MIRc|SINE|MIR	90244	NM_147193	148979	Hs.306691	NM_147193	ENSG00000174332	GLIS1	-	GLIS family zinc finger 1	protein-coding
6_NF_peak_65413_lociStitched	chr8	128074571	128109795	+	898	NA	intron (NR_003367, intron 6 of 8)	intron (NR_003367, intron 6 of 8)	43031	NR_031612	100302175		NR_031612	ENSG00000221176	MIR1207	MIRN1207|hsa-mir-1207	microRNA 1207	ncRNA
11_NF_peak_18047_lociStitched	chr13	44697235	44759321	+	897	NA	Intergenic	MER21A|LTR|ERVL	81352	NR_038433	144817	Hs.585616	NR_038433	ENSG00000235097	LINC00330	NCRNA00330	long intergenic non-protein coding RNA 330	ncRNA
3_NF_peak_22953_lociStitched	chr15	74039013	74051880	+	896	NA	3' UTR (NM_033238, exon 9 of 9)	3' UTR (NM_033238, exon 9 of 9)	37104	NM_001038640	342096	Hs.546408	NM_001038640	ENSG00000159289	GOLGA6A	GLP|GOLGA6	golgin A6 family member A	protein-coding
9_NF_peak_49804_lociStitched	chr4	122836992	122898957	+	894	NA	intron (NM_001361665, intron 1 of 2)	L1MEf|LINE|L1	41143	NM_001361665	2247	Hs.284244	NM_002006	ENSG00000138685	FGF2	BFGF|FGF-2|FGFB|HBGF-2	fibroblast growth factor 2	protein-coding
2_NF_peak_43520_lociStitched	chr3	14134015	14145042	+	892	NA	intron (NM_024334, intron 11 of 11)	intron (NM_024334, intron 11 of 11)	14588	NM_024334	79188	Hs.517817	NM_024334	ENSG00000170876	TMEM43	ARVC5|ARVD5|EDMD7|LUMA	transmembrane protein 43	protein-coding
9_NF_peak_36273_lociStitched	chr2	128389512	128450134	+	891	NA	Intergenic	HAL1|LINE|L1	-100955	NM_004807	9394	Hs.512841	NM_004807	ENSG00000136720	HS6ST1	HH15|HS6ST	heparan sulfate 6-O-sulfotransferase 1	protein-coding
5_NF_peak_67912_lociStitched	chr9	114266781	114288839	+	888	NA	intron (NM_032888, intron 37 of 60)	intron (NM_032888, intron 37 of 60)	-45213	NM_000607	5004	Hs.522356	NM_000607	ENSG00000229314	ORM1	AGP-A|AGP1|HEL-S-153w|ORM	orosomucoid 1	protein-coding
4_NF_peak_52268_lociStitched	chr5	73299145	73322813	+	887	NA	Intergenic	MIR3|SINE|MIR	-26927	NR_146627	105379033	Hs.145178	NR_146627		LINC02230	-	long intergenic non-protein coding RNA 2230	ncRNA
8_NF_peak_15214_lociStitched	chr12	54191317	54223197	+	884	NA	Intergenic	MIR|SINE|MIR	-18263	NM_001351260	23583	Hs.632721	NM_014311	ENSG00000123415	SMUG1	FDG|HMUDG|UNG3	single-strand-selective monofunctional uracil-DNA glycosylase 1	protein-coding
6_NF_peak_52771_lociStitched	chr5	98396964	98426129	+	882	NA	Intergenic	Intergenic	-250307	NR_146477	105379098	Hs.566306	NR_146477		LINC01846	-	long intergenic non-protein coding RNA 1846	ncRNA
2_NF_peak_32712_lociStitched	chr19	46855951	46863556	+	881	NA	Intergenic	MIR|SINE|MIR	-1244	NM_004491	2909	Hs.509447	NM_004491	ENSG00000160007	ARHGAP35	GRF-1|GRLF1|P190-A|P190A|p190ARhoGAP|p190RhoGAP	Rho GTPase activating protein 35	protein-coding
5_NF_peak_15494_lociStitched	chr12	64072690	64099893	+	877	NA	intron (NM_001346201, intron 10 of 21)	intron (NM_001346201, intron 10 of 21)	136005	NM_001300940	144577	Hs.444671	NM_152440	ENSG00000174206	C12orf66	-	chromosome 12 open reading frame 66	protein-coding
7_NF_peak_498_lociStitched	chr1	12423761	12465042	+	872	NA	intron (NM_015378, intron 65 of 69)	L1MEg|LINE|L1	-62845	NR_003025	677885	Hs.658450	NR_003025	ENSG00000239149	SNORA59A	ACA59	small nucleolar RNA, H/ACA box 59A	snoRNA
7_NF_peak_57030_lociStitched	chr6	81995758	82046975	+	870	NA	intron (NR_149135, intron 3 of 3)	MIRb|SINE|MIR	80399	NR_149135	102724168	Hs.485841	NR_149134		LINC02542	-	long intergenic non-protein coding RNA 2542	ncRNA
8_NF_peak_61531_lociStitched	chr7	101881913	101936970	+	865	NA	intron (NM_181552, intron 1 of 23)	intron (NM_181552, intron 1 of 23)	91815	NM_181552	1523	Hs.191482	NM_001913	ENSG00000257923	CUX1	CASP|CDP|CDP/Cut|CDP1|COY1|CUTL1|CUX|Clox|Cux/CDP|GDDI|GOLIM6|Nbla10317|p100|p110|p200|p75	cut like homeobox 1	protein-coding
3_NF_peak_23915_lociStitched	chr16	2022838	2040071	+	864	NA	intron (NM_004785, intron 2 of 6)	intron (NM_004785, intron 2 of 6)	-1840	NM_001252073	9351	Hs.440896	NM_004785	ENSG00000065054	SLC9A3R2	E3KARP|NHE3RF2|NHERF-2|NHERF2|OCTS2|SIP-1|SIP1|TKA-1	SLC9A3 regulator 2	protein-coding
3_NF_peak_20791_lociStitched	chr14	92501778	92512081	+	858	NA	Intergenic	Intergenic	-6852	NM_024832	79890	Hs.326822	NM_024832	ENSG00000100599	RIN3	-	Ras and Rab interactor 3	protein-coding
6_NF_peak_67385_lociStitched	chr9	96611924	96652977	+	857	NA	Intergenic	AluY|SINE|Alu	-12607	NM_033331	8555	Hs.40582	NM_003671	ENSG00000081377	CDC14B	CDC14B3|Cdc14B1|Cdc14B2|hCDC14B	cell division cycle 14B	protein-coding
2_NF_peak_54910_lociStitched	chr6	2976331	2990747	+	856	NA	Intergenic	Intergenic	-4428	NR_026856	401232	Hs.720158	NM_207495		LINC01011	-	long intergenic non-protein coding RNA 1011	ncRNA
3_NF_peak_42988_lociStitched	chr22	44684481	44712400	+	855	NA	intron (NM_001198721, intron 2 of 9)	intron (NM_001198721, intron 2 of 9)	-3758	NM_181334	553158	Hs.102336	NM_181334	ENSG00000248405	PRR5-ARHGAP8	-	PRR5-ARHGAP8 readthrough	protein-coding
7_NF_peak_64652_lociStitched	chr8	101143688	101192769	+	849	NA	Intergenic	MLT1J|LTR|ERVL-MaLR	37445	NM_016096	51123	Hs.374485	NM_016096	ENSG00000120963	ZNF706	HSPC038|PNAS-106|PNAS-113	zinc finger protein 706	protein-coding
8_NF_peak_48994_lociStitched	chr4	76589422	76634855	+	848	NA	intron (NM_020859, intron 2 of 10)	intron (NM_020859, intron 2 of 10)	36587	NR_039655	100616254		NR_039655	ENSG00000283682	MIR548AH	-	microRNA 548ah	ncRNA
9_NF_peak_16437_lociStitched	chr12	106080128	106126940	+	845	NA	intron (NM_014840, intron 2 of 6)	intron (NM_014840, intron 2 of 6)	36499	NM_014840	9891	Hs.524692	NM_014840	ENSG00000074590	NUAK1	ARK5	NUAK family kinase 1	protein-coding
5_NF_peak_32674_lociStitched	chr19	46371498	46392918	+	844	NA	intron (NM_001204284, intron 4 of 11)	L1ME2|LINE|L1	31356	NM_032040	83987	Hs.97876	NM_032040	ENSG00000169515	CCDC8	3M3|PPP1R20|p90	coiled-coil domain containing 8	protein-coding
2_NF_peak_65403_lociStitched	chr8	127944610	127951364	+	843	NA	non-coding (NR_103558, exon 1 of 1)	non-coding (NR_103558, exon 1 of 1)	736	NR_103558	641384	Hs.629674	NM_001037234	ENSG00000280055	TMEM75	-	transmembrane protein 75	ncRNA
6_NF_peak_34458_lociStitched	chr2	45849116	45905118	+	841	NA	intron (NM_005400, intron 2 of 14)	L1MEd|LINE|L1	225442	NM_005400	5581	Hs.580351	NM_005400	ENSG00000171132	PRKCE	PKCE|nPKC-epsilon	protein kinase C epsilon	protein-coding
7_NF_peak_30326_lociStitched	chr18	55250842	55291576	+	839	NA	intron (NM_001348216, intron 3 of 12)	intron (NM_001348216, intron 3 of 12)	31451	NM_001348216	6925	Hs.605153	NM_003199	ENSG00000196628	TCF4	E2-2|FECD3|ITF-2|ITF2|PTHS|SEF-2|SEF2|SEF2-1|SEF2-1A|SEF2-1B|SEF2-1D|TCF-4|bHLHb19	transcription factor 4	protein-coding
3_NF_peak_43432_lociStitched	chr3	11629691	11641832	+	836	NA	intron (NM_014667, intron 2 of 5)	intron (NM_014667, intron 2 of 5)	8154	NM_001128219	9686	Hs.740389	NM_014667	ENSG00000144560	VGLL4	VGL-4	vestigial like family member 4	protein-coding
4_NF_peak_5823_lociStitched	chr1	214444888	214477857	+	833	NA	intron (NM_005401, intron 2 of 18)	AluJb|SINE|Alu	90230	NM_005401	5784	Hs.193557	NM_005401	ENSG00000152104	PTPN14	CATLPH|PEZ|PTP36	protein tyrosine phosphatase non-receptor type 14	protein-coding
2_NF_peak_65191_lociStitched	chr8	122816505	122830610	+	830	NA	intron (NM_001362797, intron 1 of 4)	intron (NM_001362797, intron 1 of 4)	41902	NM_001362797	22882	Hs.377090	NM_014943	ENSG00000178764	ZHX2	AFR1|RAF	zinc fingers and homeoboxes 2	protein-coding
3_NF_peak_56110_lociStitched	chr6	34223565	34244770	+	826	NA	Intergenic	L2a|LINE|L2	-2706	NM_001319077	3159	Hs.518805	NM_002131	ENSG00000137309	HMGA1	HMG-R|HMGA1A|HMGIY	high mobility group AT-hook 1	protein-coding
8_NF_peak_50653_lociStitched	chr4	176745649	176783335	+	825	NA	intron (NM_005429, intron 1 of 6)	L1MEg|LINE|L1	28430	NM_005429	7424	Hs.435215	NM_005429	ENSG00000150630	VEGFC	Flt4-L|LMPH1D|LMPHM4|VRP	vascular endothelial growth factor C	protein-coding
3_NF_peak_65197_lociStitched	chr8	122843396	122866521	+	823	NA	intron (NM_001362797, intron 1 of 4)	L2c|LINE|L2	73303	NM_001362797	22882	Hs.377090	NM_014943	ENSG00000178764	ZHX2	AFR1|RAF	zinc fingers and homeoboxes 2	protein-coding
6_NF_peak_21128_lociStitched	chr14	103361746	103402327	+	821	NA	Intergenic	AluJr|SINE|Alu	-3328	NM_001128919	4140	Hs.35828	NM_002376	ENSG00000075413	MARK3	CTAK1|KP78|PAR1A|Par-1a|VIPB	microtubule affinity regulating kinase 3	protein-coding
9_NF_peak_62204_lociStitched	chr7	134903129	134949619	+	811	NA	intron (NM_033139, intron 1 of 12)	MIRc|SINE|MIR	34916	NM_033140	800	Hs.490203	NM_004342	ENSG00000122786	CALD1	CDM|H-CAD|HCAD|L-CAD|LCAD|NAG22	caldesmon 1	protein-coding
9_NF_peak_45372_lociStitched	chr3	100023004	100069275	+	810	NA	intron (NM_001042459, intron 1 of 4)	intron (NM_001042459, intron 1 of 4)	68374	NM_001042459	11259	Hs.104672	NM_014890	ENSG00000168386	FILIP1L	DOC-1|DOC1|GIP130|GIP90	filamin A interacting protein 1 like	protein-coding
5_NF_peak_55232_lociStitched	chr6	11607264	11616708	+	804	NA	Intergenic	MER45B|DNA|hAT-Tip100	74237	NM_001100829	100113407	Hs.146317	NM_001100829	ENSG00000205269	TMEM170B	-	transmembrane protein 170B	protein-coding
9_NF_peak_31203_lociStitched	chr19	5018258	5061274	+	803	NA	intron (NM_001370094, intron 3 of 10)	intron (NM_001370094, intron 3 of 10)	70653	NM_001370093	23030	Hs.654816	NM_015015	ENSG00000127663	KDM4B	JMJD2B|TDRD14B	lysine demethylase 4B	protein-coding
4_NF_peak_100_lociStitched	chr1	1826444	1859434	+	802	NA	intron (NM_001282538, intron 1 of 9)	intron (NM_001282538, intron 1 of 9)	48148	NM_002074	2782	Hs.430425	NM_002074	ENSG00000078369	GNB1	MRD42	G protein subunit beta 1	protein-coding
7_NF_peak_42472_lociStitched	chr22	35350420	35377442	+	800	NA	Intergenic	MIR|SINE|MIR	-17165	NM_002133	3162	Hs.517581	NM_002133	ENSG00000100292	HMOX1	HMOX1D|HO-1|HSP32|bK286B10	heme oxygenase 1	protein-coding
11_NF_peak_67455_lociStitched	chr9	98848443	98909233	+	796	NA	Intergenic	AluSg|SINE|Alu	-65069	NM_001855	1306	Hs.409034	NM_001855	ENSG00000204291	COL15A1	-	collagen type XV alpha 1 chain	protein-coding
3_NF_peak_54413_lociStitched	chr5	169695071	169716746	+	794	NA	intron (NR_156756, intron 14 of 52)	intron (NR_156756, intron 14 of 52)	68633	NM_004946	1794	Hs.586174	NM_004946	ENSG00000134516	DOCK2	IMD40	dedicator of cytokinesis 2	protein-coding
3_NF_peak_33331_lociStitched	chr2	9286907	9311968	+	792	NA	intron (NM_003887, intron 3 of 27)	L1MEi|LINE|L1	92625	NM_003887	8853	Hs.555902	NM_003887	ENSG00000151693	ASAP2	AMAP2|CENTB3|DDEF2|PAG3|PAP|Pap-alpha|SHAG1	ArfGAP with SH3 domain, ankyrin repeat and PH domain 2	protein-coding
4_NF_peak_42389_lociStitched	chr22	31638037	31662593	+	787	NA	intron (NM_001326415, intron 1 of 8)	AluSz6|SINE|Alu	-11792	NM_178022	23761	Hs.420559	NM_014338	ENSG00000241878	PISD	DJ858B16|PSD|PSDC|PSSC|dJ858B16.2	phosphatidylserine decarboxylase	protein-coding
4_NF_peak_9608_lociStitched	chr10	102620587	102633194	+	785	NA	intron (NM_016169, intron 10 of 11)	intron (NM_016169, intron 10 of 11)	-17605	NR_144321	81603	Hs.336810	NM_030912	ENSG00000171206	TRIM8	GERP|RNF27	tripartite motif containing 8	protein-coding
7_NF_peak_62109_lociStitched	chr7	131619417	131654193	+	784	NA	Intergenic	AluJb|SINE|Alu	-80177	NM_005397	5420	Hs.744213	NM_005397	ENSG00000128567	PODXL	Gp200|PC|PCLP|PCLP-1	podocalyxin like	protein-coding
2_NF_peak_16519_lociStitched	chr12	108712763	108723795	+	781	NA	intron (NM_014325, intron 1 of 10)	AluY|SINE|Alu	12564	NM_001276471	23603	Hs.330384	NM_014325	ENSG00000110880	CORO1C	HCRNN4	coronin 1C	protein-coding
9_NF_peak_56723_lociStitched	chr6	56618085	56690763	+	780	NA	intron (NM_001144770, intron 7 of 94)	intron (NM_001144770, intron 7 of 94)	-11535	NM_001723	667	Hs.604915	NM_001723	ENSG00000151914	DST	BP240|BPA|BPAG1|CATX-15|CATX15|D6S1101|DMH|DT|EBSB2|HSAN6|MACF2	dystonin	protein-coding
4_NF_peak_15334_lociStitched	chr12	57132176	57139029	+	778	NA	intron (NM_002332, intron 1 of 88)	intron (NM_002332, intron 1 of 88)	7119	NM_002332	4035	Hs.162757	NM_002332	ENSG00000123384	LRP1	A2MR|APOER|APR|CD91|IGFBP-3R|IGFBP3R|IGFBP3R1|KPA|LRP|LRP1A|TGFBR5	LDL receptor related protein 1	protein-coding
6_NF_peak_22742_lociStitched	chr15	68333794	68355421	+	777	NA	intron (NM_001004439, intron 10 of 29)	intron (NM_001004439, intron 10 of 29)	66862	NM_015322	10116	Hs.362733	NM_015322	ENSG00000169018	FEM1B	F1A-ALPHA|F1AA|FEM1-beta	fem-1 homolog B	protein-coding
5_NF_peak_29329_lociStitched	chr18	353870	377666	+	776	NA	intron (NM_130386, intron 2 of 9)	intron (NM_130386, intron 2 of 9)	-97721	NM_005131	9984	Hs.712543	NM_005131	ENSG00000079134	THOC1	HPR1|P84|P84N5	THO complex 1	protein-coding
2_NF_peak_1148_lociStitched	chr1	25556593	25569405	+	775	NA	intron (NM_015627, intron 5 of 8)	intron (NM_015627, intron 5 of 8)	19414	NM_015627	26119	Hs.590911	NM_015627	ENSG00000157978	LDLRAP1	ARH|ARH1|ARH2|FHCB1|FHCB2	low density lipoprotein receptor adaptor protein 1	protein-coding
5_NF_peak_49759_lociStitched	chr4	121656094	121691180	+	774	NA	intron (NM_001154, intron 8 of 12)	intron (NM_001154, intron 8 of 12)	23343	NM_001154	308	Hs.480653	NM_001154	ENSG00000164111	ANXA5	ANX5|ENX2|HEL-S-7|PP4|RPRGL3	annexin A5	protein-coding
14_NF_peak_43868_lociStitched	chr3	29415480	29538952	+	771	NA	intron (NM_001003792, intron 2 of 13)	intron (NM_001003792, intron 2 of 13)	195904	NM_014483	27303	Hs.221436	NM_014483	ENSG00000144642	RBMS3	-	RNA binding motif single stranded interacting protein 3	protein-coding
10_NF_peak_7672_lociStitched	chr10	31623232	31698760	+	769	NA	Intergenic	L1ME3G|LINE|L1	247930	NM_001270699	94134	Hs.499264	NM_018287	ENSG00000165322	ARHGAP12	-	Rho GTPase activating protein 12	protein-coding
9_NF_peak_50386_lociStitched	chr4	156749732	156799567	+	767	NA	intron (NM_016205, intron 3 of 5)	intron (NM_016205, intron 3 of 5)	197150	NM_016205	56034	Hs.570855	NM_016205	ENSG00000145431	PDGFC	FALLOTEIN|SCDGF	platelet derived growth factor C	protein-coding
5_NF_peak_70337_lociStitched	chrX	136162720	136199631	+	764	NA	intron (NM_001369328, intron 2 of 7)	intron (NM_001369328, intron 2 of 7)	11538	NM_001167819	2273	Hs.435369	NM_001449	ENSG00000022267	FHL1	FCMSU|FHL-1|FHL1A|FHL1B|FLH1A|KYOT|RBMX1A|RBMX1B|SLIM|SLIM-1|SLIM1|SLIMMER|XMPMA	four and a half LIM domains 1	protein-coding
6_NF_peak_68711_lociStitched	chr9	130755543	130795593	+	757	NA	intron (NM_007313, intron 1 of 10)	L1MEd|LINE|L1	-59686	NM_005157	25	Hs.431048	NM_005157	ENSG00000097007	ABL1	ABL|CHDSKM|JTK7|bcr/abl|c-ABL|c-ABL1|p150|v-abl	ABL proto-oncogene 1, non-receptor tyrosine kinase	protein-coding
3_NF_peak_27487_lociStitched	chr17	40335139	40355434	+	755	NA	intron (NM_001024809, intron 1 of 7)	CpG	-2150	NR_110861	101929693	Hs.655717	NR_110861	ENSG00000265666	RARA-AS1	-	RARA antisense RNA 1	ncRNA
10_NF_peak_11330_lociStitched	chr11	34976673	35036302	+	751	NA	Intergenic	Intergenic	64650	NR_039836	100616437		NR_039836	ENSG00000251862	MIR1343	-	microRNA 1343	ncRNA
4_NF_peak_10306_lociStitched	chr10	130013347	130033512	+	750	NA	Intergenic	Intergenic	-59155	NM_001005463	253738	Hs.591374	NM_001005463	ENSG00000108001	EBF3	COE3|EBF-3|HADDS|O/E-2|OE-2	EBF transcription factor 3	protein-coding
8_NF_peak_23067_lociStitched	chr15	76150810	76199575	+	738	NA	non-coding (NR_120360, exon 3 of 3)	non-coding (NR_120360, exon 3 of 3)	6294	NR_120360	101929439	Hs.631721	NR_120360	ENSG00000259422	LOC101929439	-	uncharacterized LOC101929439	ncRNA
3_NF_peak_13444_lociStitched	chr11	122085222	122102482	+	730	NA	intron (NR_137184, intron 1 of 1)	intron (NR_137184, intron 1 of 1)	5992	NR_029671	406911		NR_029671	ENSG00000207971	MIR125B1	MIRN125B1|mir-125b-1	microRNA 125b-1	ncRNA
11_NF_peak_8298_lociStitched	chr10	62062278	62103177	+	729	NA	intron (NM_001244638, intron 5 of 6)	intron (NM_001244638, intron 5 of 6)	33370	NM_001244638	84159	Hs.535297	NM_032199	ENSG00000150347	ARID5B	DESRT|MRF-2|MRF2	AT-rich interaction domain 5B	protein-coding
9_NF_peak_59382_lociStitched	chr7	5625892	5678190	+	728	NA	intron (NM_207111, intron 14 of 16)	intron (NM_207111, intron 14 of 16)	28420	NR_046834	100874342	Hs.665728	NR_046834	ENSG00000237738	RNF216-IT1	-	RNF216 intronic transcript 1	ncRNA
5_NF_peak_33823_lociStitched	chr2	27792855	27811283	+	724	NA	intron (NM_022128, intron 7 of 7)	FLAM_C|SINE|Alu	30350	NM_004891	9553	Hs.515879	NM_004891	ENSG00000243147	MRPL33	C2orf1|L33mt|MRP-L33|RPL33L	mitochondrial ribosomal protein L33	protein-coding
7_NF_peak_61058_lociStitched	chr7	80699864	80749343	+	721	NA	Intergenic	Intergenic	77950	NM_001289908	948	Hs.120949	NM_000072	ENSG00000135218	CD36	BDPLT10|CHDS7|FAT|GP3B|GP4|GPIV|PASIV|SCARB3	CD36 molecule	protein-coding
5_NF_peak_49921_lociStitched	chr4	128512087	128529631	+	720	NA	Intergenic	Intergenic	92843	NR_125882	100507487	Hs.549644	NR_125882	ENSG00000251432	LINC02615	-	long intergenic non-protein coding RNA 2615	ncRNA
4_NF_peak_35109_lociStitched	chr2	69297464	69321115	+	714	NA	Intergenic	MLT1K|LTR|ERVL-MaLR	77938	NM_002056	2673	Hs.580300	NM_002056	ENSG00000198380	GFPT1	CMS12|CMSTA1|GFA|GFAT|GFAT 1|GFAT1|GFAT1m|GFPT|GFPT1L|MSLG	glutamine--fructose-6-phosphate transaminase 1	protein-coding
10_NF_peak_29471_lociStitched	chr18	7575462	7627042	+	705	NA	intron (NM_002845, intron 1 of 30)	intron (NM_002845, intron 1 of 30)	33936	NM_002845	5797	Hs.49774	NM_002845	ENSG00000173482	PTPRM	PTPRL1|R-PTP-MU|RPTPM|RPTPU|hR-PTPu	protein tyrosine phosphatase receptor type M	protein-coding
7_NF_peak_51228_lociStitched	chr5	16885825	16918087	+	704	NA	intron (NM_012334, intron 1 of 40)	intron (NM_012334, intron 1 of 40)	34332	NM_012334	4651	Hs.481720	NM_012334	ENSG00000145555	MYO10	-	myosin X	protein-coding
6_NF_peak_12223_lociStitched	chr11	69398915	69449819	+	703	NA	Intergenic	Intergenic	-1288	NM_001319657	102724265	Hs.448669	NM_001319657		LOC102724265	-	uncharacterized LOC102724265	protein-coding
4_NF_peak_15554_lociStitched	chr12	65631245	65658142	+	701	NA	Intergenic	Intergenic	-2321	NR_120431	100507065	Hs.591038	NR_120431		LOC100507065	-	uncharacterized LOC100507065	ncRNA
3_NF_peak_16683_lociStitched	chr12	113231614	113242553	+	698	NA	intron (NM_001351346, intron 3 of 28)	intron (NM_001351346, intron 3 of 28)	-7178	NM_001301214	53373	Hs.524763	NM_017901	ENSG00000186815	TPCN1	TPC1	two pore segment channel 1	protein-coding
2_NF_peak_29371_lociStitched	chr18	2874378	2882501	+	696	NA	intron (NM_032048, intron 2 of 7)	AluSx1|SINE|Alu	31433	NM_032048	84034	Hs.532815	NM_032048	ENSG00000132205	EMILIN2	EMILIN-2|FOAP-10	elastin microfibril interfacer 2	protein-coding
7_NF_peak_1138_lociStitched	chr1	25343618	25383656	+	693	NA	intron (NM_138617, intron 6 of 6)	MIR3|SINE|MIR	25303	NM_014313	23585	Hs.705699	NM_014313	ENSG00000183726	TMEM50A	IFNRC|SMP1	transmembrane protein 50A	protein-coding
7_NF_peak_409_lociStitched	chr1	10155204	10204864	+	692	NA	3' UTR (NM_001105562, exon 28 of 28)	3' UTR (NM_001105562, exon 28 of 28)	-30536	NM_183416	23095	Hs.97858	NM_015074	ENSG00000054523	KIF1B	CMT2|CMT2A|CMT2A1|HMSNII|KLP|NBLST1	kinesin family member 1B	protein-coding
4_NF_peak_23159_lociStitched	chr15	78855743	78880936	+	691	NA	Intergenic	AluSg4|SINE|Alu	-4442	NM_206839	10933	Hs.374503	NM_006791	ENSG00000185787	MORF4L1	Eaf3|FWP006|HsT17725|MEAF3|MORFRG15|MRG15|S863-6	mortality factor 4 like 1	protein-coding
6_NF_peak_6526_lociStitched	chr1	240284553	240313340	+	689	NA	intron (NM_020066, intron 8 of 17)	intron (NM_020066, intron 8 of 17)	207063	NM_001348094	56776	Hs.24889	NM_020066	ENSG00000155816	FMN2	-	formin 2	protein-coding
8_NF_peak_59556_lociStitched	chr7	17305267	17340128	+	688	NA	intron (NM_001621, intron 3 of 10)	intron (NM_001621, intron 3 of 10)	24045	NM_001621	196	Hs.171189	NM_001621	ENSG00000106546	AHR	RP85|bHLHe76	aryl hydrocarbon receptor	protein-coding
5_NF_peak_68429_lociStitched	chr9	127495346	127522782	+	683	NA	exon (NM_001035534, exon 10 of 14)	exon (NM_001035534, exon 10 of 14)	56809	NM_001005374	90678	Hs.495188	NM_138361	ENSG00000148356	LRSAM1	CMT2P|RIFLE|TAL	leucine rich repeat and sterile alpha motif containing 1	protein-coding
4_NF_peak_47930_lociStitched	chr4	2788487	2807158	+	678	NA	intron (NM_001122681, intron 1 of 12)	intron (NM_001122681, intron 1 of 12)	4737	NM_001122681	6452	Hs.167679	NM_003023	ENSG00000087266	SH3BP2	3BP-2|3BP2|CRBM|CRPM|RES4-23	SH3 domain binding protein 2	protein-coding
8_NF_peak_52273_lociStitched	chr5	73354631	73391845	+	676	NA	Intergenic	Intergenic	35332	NR_146627	105379033	Hs.145178	NR_146627		LINC02230	-	long intergenic non-protein coding RNA 2230	ncRNA
5_NF_peak_53332_lociStitched	chr5	132437288	132465496	+	675	NA	intron (NR_161242, intron 3 of 3)	intron (NR_161242, intron 3 of 3)	39381	NM_001354924	3659	Hs.436061	NM_002198	ENSG00000125347	IRF1	IRF-1|MAR	interferon regulatory factor 1	protein-coding
9_NF_peak_17944_lociStitched	chr13	41577164	41631899	+	673	NA	intron (NM_015058, intron 40 of 44)	intron (NM_015058, intron 40 of 44)	-36136	NR_049803	100847026		NR_049803	ENSG00000284584	MIR5006	-	microRNA 5006	ncRNA
8_NF_peak_31889_lociStitched	chr19	18466962	18496710	+	672	NA	intron (NM_006532, intron 1 of 11)	L1ME2z|LINE|L1	40234	NM_006532	8178	Hs.515260	NM_006532	ENSG00000105656	ELL	C19orf17|ELL1|MEN|PPP1R68	elongation factor for RNA polymerase II	protein-coding
8_NF_peak_62423_lociStitched	chr7	143457032	143520275	+	670	NA	intron (NR_033897, intron 2 of 4)	intron (NR_033897, intron 2 of 4)	10780	NM_176883	259287	Hs.650648	NM_176883	ENSG00000221855	TAS2R41	T2R41|T2R59	taste 2 receptor member 41	protein-coding
4_NF_peak_63985_lociStitched	chr8	66121479	66133522	+	669	NA	intron (NM_184085, intron 1 of 9)	intron (NM_184085, intron 1 of 9)	371	NM_184085	84675	Hs.85524	NM_033058	ENSG00000147573	TRIM55	MURF-2|RNF29|muRF2	tripartite motif containing 55	protein-coding
6_NF_peak_35229_lociStitched	chr2	71922883	71951392	+	668	NA	Intergenic	L4_A_Mam|LINE|RTE-X	210725	NM_019885	56603	Hs.91546	NM_019885	ENSG00000003137	CYP26B1	CYP26A2|P450RAI-2|P450RAI2|RHFCA	cytochrome P450 family 26 subfamily B member 1	protein-coding
7_NF_peak_26408_lociStitched	chr17	5509398	5558120	+	663	NA	intron (NM_014922, intron 9 of 15)	intron (NM_014922, intron 9 of 15)	-32753	NM_001162371	728392	Hs.104305	NM_001162371	ENSG00000286190	LOC728392	-	uncharacterized LOC728392	protein-coding
6_NF_peak_952_lociStitched	chr1	22375662	22413632	+	662	NA	Intergenic	MLT1D|LTR|ERVL-MaLR	-57204	NM_001330398	9923	Hs.418966	NM_014870	ENSG00000184677	ZBTB40	ZNF923	zinc finger and BTB domain containing 40	protein-coding
7_NF_peak_67703_lociStitched	chr9	109880458	109913789	+	660	NA	intron (NM_053016, intron 3 of 6)	intron (NM_053016, intron 3 of 6)	116925	NM_007203	445815	Hs.591908	NM_007203	ENSG00000157654	PALM2-AKAP2	AKAP-2|AKAP-KL|AKAP2|AKAPKL|MISP2|PALM2|PRKA2	PALM2-AKAP2 fusion	protein-coding
4_NF_peak_884_lociStitched	chr1	21252078	21270651	+	656	NA	intron (NM_001113347, intron 2 of 16)	intron (NM_001113347, intron 2 of 16)	18251	NM_001113347	1889	Hs.195080	NM_001397	ENSG00000117298	ECE1	ECE	endothelin converting enzyme 1	protein-coding
7_NF_peak_23376_lociStitched	chr15	85639834	85672899	+	655	NA	intron (NM_001270546, intron 4 of 28)	intron (NM_001270546, intron 4 of 28)	36416	NM_001270546	11214	Hs.459211	NM_006738	ENSG00000170776	AKAP13	AKAP-13|AKAP-Lbc|ARHGEF13|BRX|HA-3|Ht31|LBC|PRKA13|PROTO-LB|PROTO-LBC|c-lbc|p47	A-kinase anchoring protein 13	protein-coding
6_NF_peak_66463_lociStitched	chr9	35996356	36040011	+	651	NA	Intergenic	AluJr|SINE|Alu	-18730	NM_001316346	8434	Hs.388918	NM_021111	ENSG00000122707	RECK	ST15	reversion inducing cysteine rich protein with kazal motifs	protein-coding
10_NF_peak_1805_lociStitched	chr1	41612991	41684354	+	650	NA	intron (NM_001127714, intron 1 of 7)	intron (NM_001127714, intron 1 of 7)	-163989	NR_126098	1907	Hs.1407	NM_001956	ENSG00000127129	EDN2	ET-2|ET2|PPET2	endothelin 2	protein-coding
6_NF_peak_43749_lociStitched	chr3	24123286	24157070	+	647	NA	intron (NM_001354708, intron 7 of 9)	intron (NM_001354708, intron 7 of 9)	-11146	NR_121667	101927854	Hs.570625	NR_121667		LOC101927854	-	uncharacterized LOC101927854	ncRNA
5_NF_peak_10975_lociStitched	chr11	14406075	14424565	+	644	NA	Intergenic	Intergenic	-50814	NM_001177314	22800	Hs.502004	NM_012250	ENSG00000133818	RRAS2	TC21	RAS related 2	protein-coding
6_NF_peak_20150_lociStitched	chr14	68124607	68158562	+	642	NA	intron (NM_133509, intron 7 of 10)	intron (NM_133509, intron 7 of 10)	317992	NM_001321815	5890	Hs.172587	NM_002877	ENSG00000182185	RAD51B	R51H2|RAD51L1|REC2	RAD51 paralog B	protein-coding
8_NF_peak_2169_lociStitched	chr1	53541370	53591384	+	634	NA	intron (NM_147193, intron 3 of 9)	L1MC1|LINE|L1	106978	NM_033067	63948	Hs.131654	NM_033067	ENSG00000143006	DMRTB1	-	DMRT like family B with proline rich C-terminal 1	protein-coding
7_NF_peak_51618_lociStitched	chr5	39494084	39527320	+	632	NA	Intergenic	Intergenic	-9729	NR_104632	101926940	Hs.436359	NR_104632	ENSG00000271334	LINC02104	-	long intergenic non-protein coding RNA 2104	ncRNA
7_NF_peak_29826_lociStitched	chr18	23225662	23260565	+	629	NA	intron (NM_001256438, intron 7 of 9)	intron (NM_001256438, intron 7 of 9)	87288	NM_138375	91768	Hs.11108	NM_138375	ENSG00000134508	CABLES1	CABL1|CABLES|HsT2563|IK3-1	Cdk5 and Abl enzyme substrate 1	protein-coding
6_NF_peak_37818_lociStitched	chr2	207142460	207164366	+	627	NA	intron (NM_001270943, intron 1 of 3)	intron (NM_001270943, intron 1 of 3)	12535	NM_003709	8609	Hs.59908	NM_003709	ENSG00000118263	KLF7	UKLF	Kruppel like factor 7	protein-coding
5_NF_peak_19782_lociStitched	chr14	54772362	54806238	+	623	NA	3' UTR (NM_001161577, exon 9 of 9)	3' UTR (NM_001161577, exon 9 of 9)	34467	NM_001161577	23034	Hs.98259	NM_015589	ENSG00000020577	SAMD4A	SAMD4|SMAUG|SMAUG1|SMG|SMGA	sterile alpha motif domain containing 4A	protein-coding
5_NF_peak_53889_lociStitched	chr5	149152249	149175997	+	613	NA	intron (NM_001370418, intron 1 of 18)	CR1_Mam|LINE|CR1	22392	NM_001370418	22885	Hs.49688	NM_014945	ENSG00000173210	ABLIM3	HMFN1661	actin binding LIM protein family member 3	protein-coding
7_NF_peak_28463_lociStitched	chr17	64667933	64707707	+	602	NA	Intergenic	AluJo|SINE|Alu	-25513	NM_022739	64750	Hs.515011	NM_022739	ENSG00000108854	SMURF2	-	SMAD specific E3 ubiquitin protein ligase 2	protein-coding
10_NF_peak_47598_lociStitched	chr3	192850452	192902008	+	601	NA	intron (NM_178496, intron 1 of 1)	L2c|LINE|L2	41626	NM_178496	151963	Hs.151443	NM_178496	ENSG00000180611	MB21D2	C3orf59	Mab-21 domain containing 2	protein-coding
10_NF_peak_18400_lociStitched	chr13	75633279	75691744	+	595	NA	intron (NM_001306080, intron 1 of 30)	AluJb|SINE|Alu	26181	NM_001306080	4008	Hs.207631	NM_005358	ENSG00000136153	LMO7	FBX20|FBXO20|LMO7b|LOMP	LIM domain 7	protein-coding
7_NF_peak_42959_lociStitched	chr22	44286466	44327226	+	593	NA	intron (NM_001099294, intron 1 of 4)	intron (NM_001099294, intron 1 of 4)	6105	NM_001099294	85352	Hs.6829	NM_001099294	ENSG00000138944	SHISAL1	KIAA1644	shisa like 1	protein-coding
10_NF_peak_18082_lociStitched	chr13	45162157	45239664	+	588	NA	5' UTR (NM_198404, exon 1 of 2)	5' UTR (NM_198404, exon 1 of 2)	135	NM_198404	386618	Hs.23406	NM_198404	ENSG00000180332	KCTD4	bA321C24.3	potassium channel tetramerization domain containing 4	protein-coding
5_NF_peak_65910_lociStitched	chr9	734815	757933	+	587	NA	TTS (NM_015158)	TTS (NM_015158)	39697	NM_153186	23189	Hs.306764	NM_015158	ENSG00000107104	KANK1	ANKRD15|CPSQ2|KANK	KN motif and ankyrin repeat domains 1	protein-coding
8_NF_peak_39642_lociStitched	chr20	31652630	31699810	+	581	NA	intron (NR_134257, intron 1 of 2)	intron (NR_134257, intron 1 of 2)	38308	NM_032609	84701	Hs.277101	NM_032609	ENSG00000131055	COX4I2	COX4|COX4-2|COX4B|COX4L2|COXIV-2|dJ857M17.2	cytochrome c oxidase subunit 4I2	protein-coding
5_NF_peak_67709_lociStitched	chr9	110029167	110051560	+	574	NA	intron (NM_147150, intron 7 of 9)	intron (NM_147150, intron 7 of 9)	-8235	NM_001198656	445815	Hs.591908	NM_007203	ENSG00000157654	PALM2-AKAP2	AKAP-2|AKAP-KL|AKAP2|AKAPKL|MISP2|PALM2|PRKA2	PALM2-AKAP2 fusion	protein-coding
4_NF_peak_30142_lociStitched	chr18	45950952	45974204	+	571	NA	intron (NM_020964, intron 1 of 43)	intron (NM_020964, intron 1 of 43)	4751	NM_020964	57724	Hs.514843	NM_020964	ENSG00000152223	EPG5	HEEW1|KIAA1632|VICIS	ectopic P-granules autophagy protein 5 homolog	protein-coding
4_NF_peak_35552_lociStitched	chr2	95316785	95335353	+	569	NA	intron (NM_013434, intron 2 of 8)	intron (NM_013434, intron 2 of 8)	-20589	NM_001034914	30818	Hs.437376	NM_013434	ENSG00000115041	KCNIP3	CSEN|DREAM|KCHIP3	potassium voltage-gated channel interacting protein 3	protein-coding
5_NF_peak_38616_lociStitched	chr2	235005709	235026409	+	565	NA	intron (NM_001371304, intron 2 of 5)	intron (NM_001371304, intron 2 of 5)	-11676	NM_001371306
5_NF_peak_16633_lociStitched	chr12	111399359	111425359	+	561	NA	intron (NM_005475, intron 1 of 7)	intron (NM_005475, intron 1 of 7)	6411	NM_005475	10019	Hs.506784	NM_005475	ENSG00000111252	SH2B3	IDDM20|LNK	SH2B adaptor protein 3	protein-coding
7_NF_peak_58521_lociStitched	chr6	149830735	149887911	+	555	NA	intron (NM_032832, intron 1 of 6)	L1ME4c|LINE|L1	-4175	NR_045126	100652739	Hs.642734	NR_045126	ENSG00000223701	RAET1E-AS1	RAET1G-AS1	RAET1E antisense RNA 1	ncRNA
7_NF_peak_658_lociStitched	chr1	16111658	16146948	+	550	NA	intron (NM_004431, intron 16 of 16)	intron (NM_004431, intron 16 of 16)	26766	NM_001329090	1969	Hs.171596	NM_004431	ENSG00000142627	EPHA2	ARCC2|CTPA|CTPP1|CTRCT6|ECK	EPH receptor A2	protein-coding
8_NF_peak_18672_lociStitched	chr13	98528533	98585374	+	541	NA	intron (NM_001032296, intron 1 of 10)	intron (NM_001032296, intron 1 of 10)	20198	NM_001032296	8428	Hs.508514	NM_003576	ENSG00000102572	STK24	HEL-S-95|MST3|MST3B|STE20|STK3	serine/threonine kinase 24	protein-coding
12_NF_peak_43846_lociStitched	chr3	29301088	29355067	+	536	NA	intron (NM_001003792, intron 1 of 13)	intron (NM_001003792, intron 1 of 13)	46765	NM_014483	27303	Hs.221436	NM_014483	ENSG00000144642	RBMS3	-	RNA binding motif single stranded interacting protein 3	protein-coding
7_NF_peak_5394_lociStitched	chr1	202562326	202600280	+	528	NA	3' UTR (NM_001197131, exon 7 of 7)	3' UTR (NM_001197131, exon 7 of 7)	41189	NM_001197131	4660	Hs.444403	NM_002481	ENSG00000077157	PPP1R12B	MYPT2|PP1bp55	protein phosphatase 1 regulatory subunit 12B	protein-coding
7_NF_peak_42755_lociStitched	chr22	40485048	40528134	+	515	NA	intron (NM_020831, intron 3 of 14)	intron (NM_020831, intron 3 of 14)	-15209	NR_109965	101927257	Hs.662725	NR_109965	ENSG00000232564	MRTFA-AS1	-	MRTFA antisense RNA 1	ncRNA
12_NF_peak_4998_lociStitched	chr1	183029515	183102358	+	509	NA	intron (NM_002293, intron 1 of 27)	MIRb|SINE|MIR	42516	NM_002293	3915	Hs.609663	NM_002293	ENSG00000135862	LAMC1	LAMB2	laminin subunit gamma 1	protein-coding
6_NF_peak_38613_lociStitched	chr2	234960241	234992476	+	508	NA	intron (NM_001371302, intron 1 of 5)	intron (NM_001371302, intron 1 of 5)	-2345	NM_001371304
9_NF_peak_21737_lociStitched	chr15	41904685	41956162	+	507	NA	intron (NM_139265, intron 3 of 5)	intron (NM_139265, intron 3 of 5)	9006	NR_120332	101928363	Hs.680195	NR_120332		EHD4-AS1	-	EHD4 antisense RNA 1	ncRNA
3_NF_peak_15191_lociStitched	chr12	54012926	54020254	+	506	NA	promoter-TSS (NR_003084)	promoter-TSS (NR_003084)	-298	NM_014620	3221	Hs.549040	NM_014620	ENSG00000198353	HOXC4	HOX3|HOX3E|cp19	homeobox C4	protein-coding
3_NF_peak_31145_lociStitched	chr19	4373404	4394611	+	501	NA	intron (NM_003025, intron 1 of 9)	intron (NM_003025, intron 1 of 9)	16540	NM_001199943	6455	Hs.97616	NM_003025	ENSG00000141985	SH3GL1	CNSA1|EEN|SH3D2B|SH3P8	SH3 domain containing GRB2 like 1, endophilin A2	protein-coding
12_NF_peak_6904_lociStitched	chr10	4488676	4557010	+	499	NA	Intergenic	ERVL-E-int|LTR|ERVL	116374	NR_108056	100507059	Hs.158438	NR_108054	ENSG00000224382	LINC00703	-	long intergenic non-protein coding RNA 703	ncRNA
3_NF_peak_42465_lociStitched	chr22	35306484	35315881	+	498	NA	intron (NR_156428, intron 1 of 13)	intron (NR_156428, intron 1 of 13)	11288	NR_024195	10043	Hs.474705	NM_005488	ENSG00000100284	TOM1	-	target of myb1 membrane trafficking protein	protein-coding
4_NF_peak_2219_lociStitched	chr1	54272802	54295479	+	482	NA	intron (NM_001009955, intron 4 of 16)	AluJr|SINE|Alu	47697	NR_103541	619518	Hs.591438	NM_001034847	ENSG00000198711	SSBP3-AS1	C1orf191|MST128|MSTP128	SSBP3 antisense RNA 1	ncRNA
7_NF_peak_17336_lociStitched	chr13	20981388	21017680	+	481	NA	intron (NM_014572, intron 2 of 7)	AluJo|SINE|Alu	-50106	NR_104058	101930748	Hs.637638	NR_104058	ENSG00000233780	LINC00367	-	long intergenic non-protein coding RNA 367	ncRNA
6_NF_peak_16138_lociStitched	chr12	93740859	93786102	+	480	NA	intron (NM_001320100, intron 2 of 2)	intron (NM_001320100, intron 2 of 2)	-25657	NR_110093	101928731	Hs.659971	NR_110092	ENSG00000258274	LOC101928731	-	uncharacterized LOC101928731	ncRNA
3_NF_peak_37901_lociStitched	chr2	215425310	215442613	+	472	NA	intron (NM_212482, intron 2 of 45)	AluSx|SINE|Alu	2107	NM_001365524	2335	Hs.203717	NM_002026	ENSG00000115414	FN1	CIG|ED-B|FINC|FN|FNZ|GFND|GFND2|LETS|MSF|SMDCF	fibronectin 1	protein-coding
3_NF_peak_22941_lociStitched	chr15	73922488	73931217	+	459	NA	exon (NM_005576, exon 1 of 7)	exon (NM_005576, exon 1 of 7)	390	NM_005576	4016	Hs.65436	NM_005576	ENSG00000129038	LOXL1	LOL|LOXL	lysyl oxidase like 1	protein-coding
11_NF_peak_68744_lociStitched	chr9	131367036	131447450	+	454	NA	Intergenic	Intergenic	-22847	NM_013318	84726	Hs.743955	NM_013318	ENSG00000130723	PRRC2B	BAT2L|BAT2L1|KIAA0515|LQFBS-1	proline rich coiled-coil 2B	protein-coding
6_NF_peak_54433_lociStitched	chr5	169941530	169977950	+	449	NA	intron (NM_001346304, intron 1 of 3)	intron (NM_001346304, intron 1 of 3)	20755	NM_001129891	100131897	Hs.721917	NM_001129891	ENSG00000204767	INSYN2B	C5orf57|FAM196B	inhibitory synaptic factor family member 2B	protein-coding
10_NF_peak_6923_lociStitched	chr10	4770626	4815462	+	446	NA	Intergenic	Intergenic	-33133	NM_001271025	83592	Hs.657944	NM_031436	ENSG00000165568	AKR1E2	AKR1CL2|AKRDC1|LoopADR|TAKR|hTSP|htAKR	aldo-keto reductase family 1 member E2	protein-coding
8_NF_peak_45344_lociStitched	chr3	99832013	99863210	+	440	NA	TTS (NM_014890)	TTS (NM_014890)	-23746	NR_110821	101929357	Hs.741615	NR_110821		HP09053	-	uncharacterized LOC101929357	ncRNA
6_NF_peak_8584_lociStitched	chr10	71974358	72010282	+	431	NA	intron (NM_004273, intron 1 of 2)	AluJo|SINE|Alu	27925	NM_004273	9469	Hs.158304	NM_004273	ENSG00000122863	CHST3	C6ST|C6ST1|HSD	carbohydrate sulfotransferase 3	protein-coding
4_NF_peak_28056_lociStitched	chr17	50264389	50290826	+	430	NA	intron (NM_001168215, intron 2 of 5)	intron (NM_001168215, intron 2 of 5)	3141	NM_153229	162461	Hs.224630	NM_153229	ENSG00000167105	TMEM92	-	transmembrane protein 92	protein-coding
5_NF_peak_39053_lociStitched	chr20	1802507	1826075	+	428	NA	Intergenic	Intergenic	-34545	NR_037142	100289473	Hs.641525	NR_037142	ENSG00000232528	LOC100289473	-	cytoskeleton associated protein 2-like pseudogene	pseudo
7_NF_peak_29335_lociStitched	chr18	394697	425171	+	426	NA	intron (NM_130386, intron 2 of 9)	intron (NM_130386, intron 2 of 9)	90767	NM_130386	81035	Hs.464422	NM_030781	ENSG00000158270	COLEC12	CLP1|NSR2|SCARA4|SRCL	collectin subfamily member 12	protein-coding
6_NF_peak_27812_lociStitched	chr17	45092716	45130603	+	423	NA	3' UTR (NM_133373, exon 15 of 15)	3' UTR (NM_133373, exon 15 of 15)	2774	NR_106842	102465470		NR_106842	ENSG00000277249	MIR6784	hsa-mir-6784	microRNA 6784	ncRNA
9_NF_peak_67810_lociStitched	chr9	111926451	111967331	+	421	NA	Intergenic	AluSx|SINE|Alu	14791	NR_039814	100616114		NR_039814	ENSG00000266315	MIR4668	mir-4668	microRNA 4668	ncRNA
4_NF_peak_41722_lociStitched	chr21	45317663	45333959	+	420	NA	Intergenic	(GCTGTGG)n|Simple_repeat|Simple_repeat	16179	NR_103811	388830	Hs.592162	NR_103811	ENSG00000237664	LINC00316	C21orf111|NCRNA00316|PRED59	long intergenic non-protein coding RNA 316	ncRNA
7_NF_peak_59364_lociStitched	chr7	5527972	5570583	+	417	NA	Intergenic	L3|LINE|CR1	-18676	NM_001101	60	Hs.520640	NM_001101	ENSG00000075624	ACTB	BRWS1|PS1TP5BP1	actin beta	protein-coding
3_NF_peak_62924_lociStitched	chr8	19081150	19097596	+	416	NA	Intergenic	Intergenic	-75670	NM_015310	23362	Hs.434255	NM_015310	ENSG00000156011	PSD3	EFA6D|EFA6R|HCA67	pleckstrin and Sec7 domain containing 3	protein-coding
15_NF_peak_15476_lociStitched	chr12	63937334	64006654	+	410	NA	intron (NM_001346201, intron 1 of 21)	intron (NM_001346201, intron 1 of 21)	127294	NM_020762	57522	Hs.210751	NM_020762	ENSG00000196935	SRGAP1	ARHGAP13|NMTC2	SLIT-ROBO Rho GTPase activating protein 1	protein-coding
10_NF_peak_47115_lociStitched	chr3	172054150	172108877	+	402	NA	intron (NM_001135095, intron 1 of 25)	intron (NM_001135095, intron 1 of 25)	40982	NM_001135095	64778	Hs.744888	NM_022763	ENSG00000075420	FNDC3B	FAD104|PRO4979|YVTM2421	fibronectin type III domain containing 3B	protein-coding
5_NF_peak_19769_lociStitched	chr14	54667822	54692215	+	398	NA	intron (NM_015589, intron 1 of 11)	intron (NM_015589, intron 1 of 11)	-74815	NM_001161577	23034	Hs.98259	NM_015589	ENSG00000020577	SAMD4A	SAMD4|SMAUG|SMAUG1|SMG|SMGA	sterile alpha motif domain containing 4A	protein-coding
9_NF_peak_7475_lociStitched	chr10	24901747	24975477	+	391	NA	intron (NM_020200, intron 2 of 8)	L1M4a2|LINE|L1	13994	NM_020200	56952	Hs.405619	NM_020200	ENSG00000099256	PRTFDC1	HHGP	phosphoribosyl transferase domain containing 1	protein-coding
8_NF_peak_11070_lociStitched	chr11	19595375	19647552	+	377	NA	intron (NM_001111018, intron 1 of 37)	L1PA5|LINE|L1	46153	NR_039706	100616118		NR_039706	ENSG00000265210	MIR4486	-	microRNA 4486	ncRNA
7_NF_peak_62799_lociStitched	chr8	13080340	13133357	+	372	NA	intron (NM_001348084, intron 2 of 12).2	intron (NM_001348084, intron 2 of 12).2	9396	NM_001164271	10395	Hs.134296	NM_006094	ENSG00000164741	DLC1	ARHGAP7|HP|STARD12|p122-RhoGAP	DLC1 Rho GTPase activating protein	protein-coding
3_NF_peak_28885_lociStitched	chr17	76681607	76701723	+	368	NA	intron (NM_198530, intron 1 of 3)	MER21C|LTR|ERVL	-2778	NR_130927	439921	Hs.250723	NM_198530	ENSG00000182534	MXRA7	-	matrix remodeling associated 7	protein-coding
8_NF_peak_59588_lociStitched	chr7	17651256	17692580	+	360	NA	Intergenic	Intergenic	-113009	NR_110013	101927630	Hs.583400	NR_110013	ENSG00000236039	LOC101927630	-	uncharacterized LOC101927630	ncRNA
7_NF_peak_22951_lociStitched	chr15	73950473	73997541	+	349	NA	Intergenic	LTR12C|LTR|ERV1	18288	NM_004809	9399	Hs.194816	NM_004809	ENSG00000067221	STOML1	SLP-1|STORP|hUNC-24	stomatin like 1	protein-coding
10_NF_peak_36014_lociStitched	chr2	113824132	113910850	+	338	NA	intron (NR_110174, intron 1 of 4)	intron (NR_110174, intron 1 of 4)	-22443	NR_102318	10096	Hs.433512	NM_005721	ENSG00000115091	ACTR3	ARP3	actin related protein 3	protein-coding
11_NF_peak_54379_lociStitched	chr5	169242453	169308017	+	337	NA	intron (NM_003062, intron 1 of 35)	MIRb|SINE|MIR	-11541	NR_030311	693170		NR_030311	ENSG00000207619	MIR585	MIRN585|hsa-mir-585|mir-585	microRNA 585	ncRNA
9_NF_peak_59852_lociStitched	chr7	28029137	28084992	+	328	NA	intron (NM_175061, intron 1 of 4)	intron (NM_175061, intron 1 of 4)	-123393	NR_034097	100128081	Hs.434307	NR_034097		JAZF1-AS1	-	JAZF1 antisense RNA 1	ncRNA
7_NF_peak_20382_lociStitched	chr14	73723708	73755264	+	317	NA	exon (NM_194278, exon 2 of 12)	exon (NM_194278, exon 2 of 12)	-19261	NR_039727	100616158		NR_039727	ENSG00000264741	MIR4505	mir-4505	microRNA 4505	ncRNA
5_NF_peak_37630_lociStitched	chr2	201125396	201152090	+	304	NA	3' UTR (NM_001308043, exon 5 of 5)	3' UTR (NM_001308043, exon 5 of 5)	-1532	NM_001202515	8837	Hs.390736	NM_003879	ENSG00000003402	CFLAR	CASH|CASP8AP1|CLARP|Casper|FLAME|FLAME-1|FLAME1|FLIP|I-FLICE|MRIT|c-FLIP|c-FLIPL|c-FLIPR|c-FLIPS|cFLIP	CASP8 and FADD like apoptosis regulator	protein-coding
3_NF_peak_15090_lociStitched	chr12	52146638	52164417	+	297	NA	Intergenic	Intergenic	36487	NM_001081492	144501	Hs.140978	NM_182507	ENSG00000167767	KRT80	KB20	keratin 80	protein-coding
3_NF_peak_65899_lociStitched	chr9	677640	697094	+	283	NA	intron (NM_001354335, intron 1 of 10)	intron (NM_001354335, intron 1 of 10)	600	NM_001354335	23189	Hs.306764	NM_015158	ENSG00000107104	KANK1	ANKRD15|CPSQ2|KANK	KN motif and ankyrin repeat domains 1	protein-coding
9_NF_peak_7935_lociStitched	chr10	43853926	43899630	+	281	NA	intron (NR_038268, intron 4 of 4)	intron (NR_038268, intron 4 of 4)	17367	NR_038268	100506835	Hs.462615	NR_038268	ENSG00000226808	LINC00840	-	long intergenic non-protein coding RNA 840	ncRNA
13_NF_peak_45238_lociStitched	chr3	86922142	86986066	+	262	NA	intron (NM_001320494, intron 3 of 3)	intron (NM_001320494, intron 3 of 3)	37045	NM_001320494	389136	Hs.606507	NM_016206	ENSG00000206538	VGLL3	VGL-3|VGL3	vestigial like family member 3	protein-coding
11_NF_peak_47469_lociStitched	chr3	188263189	188320892	+	261	NA	intron (NM_005578, intron 2 of 10)	intron (NM_005578, intron 2 of 10)	66635	NM_001167671	4026	Hs.720220	NM_005578	ENSG00000145012	LPP	-	LIM domain containing preferred translocation partner in lipoma	protein-coding
6_NF_peak_30526_lociStitched	chr18	59715752	59749154	+	246	NA	Intergenic	PRIMA41-int|LTR|ERV1	-35030	NM_133459	147372	Hs.34333	NM_133459	ENSG00000183287	CCBE1	HKLLS1	collagen and calcium binding EGF domains 1	protein-coding
11_NF_peak_41558_lociStitched	chr21	41612814	41665696	+	245	NA	Intergenic	LTR47A|LTR|ERVL	-40047	NR_024367	54090	Hs.570442	NR_024367		LINC00111	C21orf21|NCRNA00111	long intergenic non-protein coding RNA 111	ncRNA
12_NF_peak_67764_lociStitched	chr9	110879838	110953073	+	240	NA	intron (NM_001351417, intron 5 of 5)	intron (NM_001351417, intron 5 of 5)	120325	NM_001351420	1902	Hs.126667	NM_001401	ENSG00000198121	LPAR1	EDG2|GPR26|Gpcr26|LPA1|Mrec1.3|VZG1|edg-2|rec.1.3|vzg-1	lysophosphatidic acid receptor 1	protein-coding
5_NF_peak_10636_lociStitched	chr11	8688037	8733953	+	231	NA	intron (NM_005418, intron 13 of 22)	intron (NM_005418, intron 13 of 22)	25556	NR_002977	677826	Hs.745552	NR_002977	ENSG00000212607	SNORA3B	ACA3-2|SNORA45|SNORA45B	small nucleolar RNA, H/ACA box 3B	snoRNA
9_NF_peak_770_lociStitched	chr1	18907280	18966270	+	208	NA	intron (NM_001136265, intron 1 of 8)	MIRb|SINE|MIR	19901	NM_001136265	126917	Hs.466625	NM_001136265	ENSG00000169991	IFFO2	-	intermediate filament family orphan 2	protein-coding
4_NF_peak_124_lociStitched	chr1	2231508	2257554	+	187	NA	intron (NM_003036, intron 1 of 6)	AluSz|SINE|Alu	16212	NM_003036	6497	Hs.656507	NM_003036	ENSG00000157933	SKI	SGS|SKV	SKI proto-oncogene	protein-coding
8_NF_peak_54959_lociStitched	chr6	3712887	3766728	+	161	NA	intron (NM_183373, intron 1 of 4)	intron (NM_183373, intron 1 of 4)	12205	NM_183373	221749	Hs.484500	NM_183373	ENSG00000168994	PXDC1	C6orf145	PX domain containing 1	protein-coding
15_NF_peak_12830_lociStitched	chr11	96187598	96280002	+	159	NA	intron (NM_032427, intron 1 of 4)	intron (NM_032427, intron 1 of 4)	-107638	NR_036125	100422991		NR_036125	ENSG00000266192	MIR1260B	mir-1260b	microRNA 1260b	ncRNA
5_NF_peak_36545_lociStitched	chr2	150466554	150496728	+	157	NA	intron (NM_005168, intron 3 of 5)	L2c|LINE|L2	6054	NM_005168	390	Hs.6838	NM_005168	ENSG00000115963	RND3	ARHE|Rho8|RhoE|memB	Rho family GTPase 3	protein-coding
13_NF_peak_9954_lociStitched	chr10	117431317	117520062	+	79	NA	Intergenic	Intergenic	-66756	NM_001165924	2018	Hs.202095	NM_004098	ENSG00000170370	EMX2	-	empty spiracles homeobox 2	protein-coding
14_NF_peak_13676_lociStitched	chr11	128451714	128507608	+	24	NA	intron (NM_001330451, intron 5 of 6)	intron (NM_001330451, intron 5 of 6)	42649	NM_001330451	2113	Hs.369438	NM_005238	ENSG00000134954	ETS1	ETS-1|EWSR2|c-ets-1|p54	ETS proto-oncogene 1, transcription factor	protein-coding

## Sheet: KF_only_SE.anno
PeakID (cmd=annotatePeaks.pl KF-NF-bedtools/KF_only_SE.bed hg38)	Chr	Start	End	Strand	Peak Score	Focus Ratio/Region Size	Annotation	Detailed Annotation	Distance to TSS	Nearest PromoterID	Entrez ID	Nearest Unigene	Nearest Refseq	Nearest Ensembl	Gene Name	Gene Alias	Gene Description	Gene Type
3_KF_peak_190_lociStitched	chr1	7291068	7301641	+	1218	NA	intron (NM_001349608, intron 4 of 21)	MIR|SINE|MIR	93400	NR_146200	102725193	Hs.666120	NR_146199	ENSG00000237728	LOC102725193	-	uncharacterized LOC102725193	ncRNA
7_KF_peak_50927_lociStitched	chr7	129825004	129855885	+	1217	NA	intron (NM_182697, intron 3 of 4)	AluJr|SINE|Alu	-65430	NR_029615	406959		NR_029615	ENSG00000207691	MIR183	MIRN183|miR-183|miRNA183	microRNA 183	ncRNA
5_KF_peak_24156_lociStitched	chr18	9619306	9659972	+	1216	NA	Intergenic	L1MA4|LINE|L1	24375	NR_110774	101927323	Hs.151204	NR_110773	ENSG00000263627	PPP4R1-AS1	-	PPP4R1 antisense RNA 1	ncRNA
3_KF_peak_55922_lociStitched	chr9	115938753	115953144	+	1215	NA	Intergenic	L1ME2z|LINE|L1	-20741	NR_024032	58483	Hs.23367	NR_024032	ENSG00000204148	LINC00474	C9orf27|EST-YD1	long intergenic non-protein coding RNA 474	ncRNA
4_KF_peak_10332_lociStitched	chr11	94854614	94877320	+	1214	NA	exon (NM_001301007, exon 10 of 12)	exon (NM_001301007, exon 10 of 12)	97611	NM_001301007	154810	Hs.503594	NM_130847	ENSG00000166025	AMOTL1	JEAP	angiomotin like 1	protein-coding
3_KF_peak_49894_lociStitched	chr7	66281550	66308449	+	1213	NA	intron (NM_003596, intron 3 of 5)	intron (NM_003596, intron 3 of 5)	89665	NM_003596	8460	Hs.421194	NM_003596	ENSG00000169902	TPST1	TANGO13A	tyrosylprotein sulfotransferase 1	protein-coding
4_KF_peak_49737_lociStitched	chr7	47651183	47670184	+	1212	NA	3' UTR (NM_001123065, exon 3 of 3)	3' UTR (NM_001123065, exon 3 of 3)	5439	NM_001123065	401335	Hs.520816	NM_001123065		C7orf65	-	chromosome 7 open reading frame 65	protein-coding
4_KF_peak_31131_lociStitched	chr2	215527469	215537848	+	1211	NA	Intergenic	L1MB3|LINE|L1	78951	NR_110607	102724849	Hs.116161	NR_110607	ENSG00000225166	LOC102724849	-	uncharacterized LOC102724849	ncRNA
7_KF_peak_28165_lociStitched	chr2	40344064	40372808	+	1207	NA	intron (NM_001351483, intron 2 of 8)	intron (NM_001351483, intron 2 of 8)	71868	NM_001252624	6546	Hs.31961	NM_021097	ENSG00000183023	SLC8A1	NCX1	solute carrier family 8 member A1	protein-coding
4_KF_peak_47708_lociStitched	chr6	134416575	134432215	+	1200	NA	Intergenic	Intergenic	-13321	NR_038216	154092	Hs.223718	NR_038216		LINC01010	-	long intergenic non-protein coding RNA 1010	ncRNA
4_KF_peak_21317_lociStitched	chr16	88234313	88245764	+	1199	NA	Intergenic	Intergenic	45757	NR_110944	101928880	Hs.634835	NR_110944	ENSG00000260420	LINC02182	LA16c-444G7.2	long intergenic non-protein coding RNA 2182	ncRNA
3_KF_peak_13540_lociStitched	chr12	110577584	110602908	+	1197	NA	Intergenic	MLT1K|LTR|ERVL-MaLR	-6928	NM_139283	160760	Hs.13854	NM_139283	ENSG00000196850	PPTC7	TA-PP2C|TAPP2C	PTC7 protein phosphatase homolog	protein-coding
4_KF_peak_24934_lociStitched	chr18	58361911	58375217	+	1196	NA	intron (NM_001144965, intron 22 of 30)	intron (NM_001144965, intron 22 of 30)	-82510	NR_029667	406906		NR_029667	ENSG00000284440	MIR122	MIR122A|MIRN122|MIRN122A|hsa-mir-122|miRNA122|miRNA122A|mir-122	microRNA 122	ncRNA
2_KF_peak_27816_lociStitched	chr2	28583774	28594808	+	1192	NA	intron (NR_138141, intron 6 of 35)	intron (NR_138141, intron 6 of 35)	22934	NR_138141	151056	Hs.444933	NM_153021	ENSG00000163803	PLB1	PLB|PLB/LIP	phospholipase B1	protein-coding
4_KF_peak_36946_lociStitched	chr3	71100882	71109854	+	1190	NA	intron (NR_146142, intron 7 of 19)	intron (NR_146142, intron 7 of 19)	25218	NM_001244815	27086	Hs.59368	NM_032682	ENSG00000114861	FOXP1	12CC4|HSPC215|MFH|QRF1|hFKH1B	forkhead box P1	protein-coding
4_KF_peak_47355_lociStitched	chr6	113631067	113654774	+	1189	NA	intron (NR_125844, intron 1 of 2)	intron (NR_125844, intron 1 of 2)	7155	NR_125844	101927686	Hs.402044	NR_125844	ENSG00000230943	LINC02541	-	long intergenic non-protein coding RNA 2541	ncRNA
5_KF_peak_30878_lociStitched	chr2	200741721	200765969	+	1188	NA	intron (NR_135012, intron 14 of 30)	MIRb|SINE|MIR	-18668	NR_037886	100507140	Hs.382116	NR_037886	ENSG00000237166	LINC01792	-	long intergenic non-protein coding RNA 1792	ncRNA
4_KF_peak_17003_lociStitched	chr14	89899839	89922734	+	1187	NA	intron (NM_001284269, intron 5 of 5)	intron (NM_001284269, intron 5 of 5)	43250	NM_001284269	90141	Hs.123232	NM_145231	ENSG00000140025	EFCAB11	C14orf143	EF-hand calcium binding domain 11	protein-coding
7_KF_peak_16825_lociStitched	chr14	75861056	75887081	+	1182	NA	intron (NM_015072, intron 29 of 31)	intron (NM_015072, intron 29 of 31)	107927	NM_001329938	7043	Hs.592317	NM_003239	ENSG00000119699	TGFB3	ARVD|ARVD1|LDS5|RNHF|TGF-beta3	transforming growth factor beta 3	protein-coding
6_KF_peak_49509_lociStitched	chr7	41869064	41887385	+	1180	NA	Intergenic	AluY|SINE|Alu	-175134	NM_002192	3624	Hs.28792	NM_002192	ENSG00000122641	INHBA	EDF|FRP	inhibin subunit beta A	protein-coding
3_KF_peak_23895_lociStitched	chr17	82385047	82400251	+	1177	NA	intron (NM_024648, intron 8 of 8)	intron (NM_024648, intron 8 of 8)	18372	NM_018949	2837	Hs.192720	NM_018949	ENSG00000181408	UTS2R	GPR14|UR-2-R|UTR|UTR2	urotensin 2 receptor	protein-coding
2_KF_peak_8415_lociStitched	chr11	1760451	1772888	+	1176	NA	Intergenic	Intergenic	-2742	NM_001909	1509	Hs.654447	NM_001909	ENSG00000117984	CTSD	CLN10|CPSD|HEL-S-130P	cathepsin D	protein-coding
6_KF_peak_14332_lociStitched	chr13	29901954	29924687	+	1175	NA	Intergenic	AluSc5|SINE|Alu	13331	NR_047501	100861573	Hs.585619	NR_047501	ENSG00000224405	LINC00572	-	long intergenic non-protein coding RNA 572	ncRNA
6_KF_peak_14350_lociStitched	chr13	30114041	30143835	+	1174	NA	Intergenic	Intergenic	-20063	NR_046998	100874146	Hs.574116	NR_046998	ENSG00000224511	LINC00365	-	long intergenic non-protein coding RNA 365	ncRNA
5_KF_peak_6739_lociStitched	chr10	62577680	62597384	+	1172	NA	intron (NM_199452, intron 1 of 6)	intron (NM_199452, intron 1 of 6)	67084	NM_199452	22891	Hs.22653	NM_014951	ENSG00000138311	ZNF365	Su48|UAN|ZNF365D	zinc finger protein 365	protein-coding
2_KF_peak_4738_lociStitched	chr1	221987693	221995709	+	1171	NA	Intergenic	Intergenic	-13181	NR_149057	105372950	Hs.185118	NR_149057	ENSG00000238042	LINC02257	-	long intergenic non-protein coding RNA 2257	ncRNA
7_KF_peak_54436_lociStitched	chr9	21576035	21616736	+	1170	NA	Intergenic	Intergenic	-36587	NR_152877	554202	Hs.458096	NR_027054		MIR31HG	LncHIFCAR|hsa-lnc-31	MIR31 host gene	ncRNA
3_KF_peak_2028_lociStitched	chr1	65412778	65430213	+	1169	NA	intron (NM_001198681, intron 2 of 4)	intron (NM_001198681, intron 2 of 4)	779	NM_001198681	54741	Hs.23581	NM_017526	ENSG00000213625	LEPROT	LEPR|OB-RGRP|OBRGRP|VPS55	leptin receptor overlapping transcript	protein-coding
2_KF_peak_35368_lociStitched	chr22	46099652	46105865	+	1163	NA	intron (NR_110479, intron 3 of 4)	intron (NR_110479, intron 3 of 4)	-9991	NR_029478	406883		NR_029478	ENSG00000283990	MIRLET7A3	LET7A3|MIRNLET7A3|let-7a-3	microRNA let-7a-3	ncRNA
4_KF_peak_55576_lociStitched	chr9	107624156	107650752	+	1162	NA	Intergenic	Intergenic	-147685	NM_001314052	9314	Hs.376206	NM_004235	ENSG00000136826	KLF4	EZF|GKLF	Kruppel like factor 4	protein-coding
5_KF_peak_18065_lociStitched	chr15	51097881	51144653	+	1161	NA	intron (NR_146310, intron 1 of 2)	MIR3|SINE|MIR	-15991	NM_207381	388121	Hs.306343	NM_207381	ENSG00000183578	TNFAIP8L3	TIPE3	TNF alpha induced protein 8 like 3	protein-coding
3_KF_peak_52335_lociStitched	chr8	42214860	42230264	+	1158	NA	Intergenic	AluSx1|SINE|Alu	-14997	NM_000930	5327	Hs.491582	NM_000930	ENSG00000104368	PLAT	T-PA|TPA	plasminogen activator, tissue type	protein-coding
4_KF_peak_43114_lociStitched	chr5	82388487	82414141	+	1157	NA	Intergenic	Intergenic	121852	NM_001017971	92270	Hs.676227	NM_001017971	ENSG00000205464	ATP6AP1L	-	ATPase H+ transporting accessory protein 1 like	protein-coding
2_KF_peak_9318_lociStitched	chr11	46710778	46715066	+	1156	NA	Intergenic	Intergenic	-6244	NM_000506	2147	Hs.655207	NM_000506	ENSG00000180210	F2	PT|RPRGL2|THPH1	coagulation factor II, thrombin	protein-coding
2_KF_peak_42320_lociStitched	chr5	37810102	37817961	+	1151	NA	3' UTR (NM_001278098, exon 3 of 3)	3' UTR (NM_001278098, exon 3 of 3)	20791	NM_001278098	2668	Hs.248114	NM_000514	ENSG00000168621	GDNF	ATF|ATF1|ATF2|HFB1-GDNF|HSCR3	glial cell derived neurotrophic factor	protein-coding
3_KF_peak_4843_lociStitched	chr1	224726644	224737864	+	1150	NA	intron (NM_001322303, intron 4 of 5)	L2c|LINE|L2	115937	NR_136287	149111	Hs.731723	NM_152495	ENSG00000143786	CNIH3	CNIH-3	cornichon family AMPA receptor auxiliary protein 3	protein-coding
2_KF_peak_10007_lociStitched	chr11	74661457	74673824	+	1148	NA	Intergenic	L1MB7|LINE|L1	43727	NM_001304417	25884	Hs.432379	NM_015424	ENSG00000054938	CHRDL2	BNF1|CHL2	chordin like 2	protein-coding
3_KF_peak_6905_lociStitched	chr10	70652961	70665492	+	1142	NA	Intergenic	Tigger1|DNA|TcMar-Tigger	-13280	NM_139155	140766	Hs.352156	NM_080722	ENSG00000138316	ADAMTS14	-	ADAM metallopeptidase with thrombospondin type 1 motif 14	protein-coding
2_KF_peak_9639_lociStitched	chr11	65436269	65447032	+	1141	NA	non-coding (NR_131012, exon 1 of 1)	non-coding (NR_131012, exon 1 of 1)	-2808	NR_030343	693197		NR_030343	ENSG00000283791	MIR612	MIRN612|hsa-mir-612	microRNA 612	ncRNA
3_KF_peak_51112_lociStitched	chr7	135733871	135746144	+	1139	NA	intron (NM_001369697, intron 1 of 2)	intron (NM_001369697, intron 1 of 2)	8806	NM_205855	389558	Hs.55200	NM_205855	ENSG00000189320	FAM180A	UNQ1940	family with sequence similarity 180 member A	protein-coding
5_KF_peak_16340_lociStitched	chr14	61171511	61189445	+	1135	NA	Intergenic	MER30|DNA|hAT-Charlie	100860	NM_001017970	161291	Hs.146180	NM_001017970	ENSG00000182107	TMEM30B	CDC50B	transmembrane protein 30B	protein-coding
1_KF_peak_35272_lociStitched	chr22	44448161	44450190	+	1131	NA	Intergenic	Intergenic	5848	NR_109966	101927526	Hs.339290	NR_109966	ENSG00000232655	LINC01656	-	long intergenic non-protein coding RNA 1656	ncRNA
2_KF_peak_20029_lociStitched	chr16	21512061	21525684	+	1130	NA	non-coding (NR_002594, exon 1 of 1)	non-coding (NR_002594, exon 1 of 1)	1572	NR_002594	387254	Hs.448808	NR_002594		SLC7A5P2	IMAA|MMAA	solute carrier family 7 member 5 pseudogene 2	pseudo
6_KF_peak_43717_lociStitched	chr5	126470517	126503934	+	1128	NA	intron (NR_146196, intron 12 of 14)	intron (NR_146196, intron 12 of 14)	22075	NM_001146322	65983	Hs.363558	NM_023927	ENSG00000155324	GRAMD2B	GRAMD3|NS3TP2	GRAM domain containing 2B	protein-coding
2_KF_peak_31846_lociStitched	chr2	237500304	237502852	+	1127	NA	intron (NM_024101, intron 2 of 15)	AluSx1|SINE|Alu	-9353	NR_106869	102465486		NR_106869	ENSG00000277842	MIR6811	hsa-mir-6811	microRNA 6811	ncRNA
3_KF_peak_48762_lociStitched	chr7	2018585	2038047	+	1124	NA	intron (NM_001013837, intron 12 of 18)	AluY|SINE|Alu	60736	NR_145797	109623488		NR_145797		SNORA114	-	small nucleolar RNA, H/ACA box 114	snoRNA
3_KF_peak_24748_lociStitched	chr18	48922551	48933222	+	1121	NA	intron (NM_001190822, intron 3 of 3)	MIR|SINE|MIR	14921	NM_001190823	4092	Hs.465087	NM_005904	ENSG00000101665	SMAD7	CRCS3|MADH7|MADH8	SMAD family member 7	protein-coding
4_KF_peak_36933_lociStitched	chr3	70982564	71001790	+	1118	NA	intron (NR_146142, intron 12 of 19)	intron (NR_146142, intron 12 of 19)	72747	NM_001349344	27086	Hs.59368	NM_032682	ENSG00000114861	FOXP1	12CC4|HSPC215|MFH|QRF1|hFKH1B	forkhead box P1	protein-coding
3_KF_peak_9340_lociStitched	chr11	47233924	47255184	+	1117	NA	intron (NM_001302492, intron 6 of 9)	intron (NM_001302492, intron 6 of 9)	-3746	NM_001251935	10062	Hs.438863	NM_005693	ENSG00000025434	NR1H3	LXR-a|LXRA|RLD-1	nuclear receptor subfamily 1 group H member 3	protein-coding
6_KF_peak_42185_lociStitched	chr5	33662643	33701868	+	1111	NA	intron (NM_001324512, intron 5 of 21)	L2a|LINE|L2	209735	NM_001324511	81792	Hs.12680	NM_030955	ENSG00000151388	ADAMTS12	PRO4389	ADAM metallopeptidase with thrombospondin type 1 motif 12	protein-coding
5_KF_peak_41374_lociStitched	chr4	168787514	168812965	+	1110	NA	intron (NM_001166108, intron 10 of 21)	L1ME3B|LINE|L1	-31856	NM_001367568	23022	Hs.151220	NM_016081	ENSG00000129116	PALLD	CGI-151|CGI151|MYN|PNCA1|SIH002	palladin, cytoskeletal associated protein	protein-coding
3_KF_peak_31322_lociStitched	chr2	219249166	219274794	+	1109	NA	intron (NM_001355221, intron 1 of 3)	L2a|LINE|L2	-7372	NM_001278552	7277	Hs.75318	NM_006000	ENSG00000127824	TUBA4A	ALS22|H2-ALPHA|TUBA1	tubulin alpha 4a	protein-coding
6_KF_peak_35995_lociStitched	chr3	27590061	27633583	+	1107	NA	Intergenic	Intergenic	110501	NM_001278182	8320	Hs.591663	NM_005442	ENSG00000163508	EOMES	TBR2	eomesodermin	protein-coding
2_KF_peak_37001_lociStitched	chr3	72338158	72347097	+	1105	NA	Intergenic	MLT1D|LTR|ERVL-MaLR	103996	NM_012234	23429	Hs.7910	NM_012234	ENSG00000163602	RYBP	AAP1|APAP-1|DEDAF|YEAF1	RING1 and YY1 binding protein	protein-coding
5_KF_peak_11366_lociStitched	chr12	3104890	3123844	+	1104	NA	intron (NM_006675, intron 2 of 8)	MER58B|DNA|hAT-Charlie	36988	NM_006675	10867	Hs.504517	NM_006675	ENSG00000011105	TSPAN9	NET-5|NET5|PP1057	tetraspanin 9	protein-coding
2_KF_peak_8596_lociStitched	chr11	9565813	9569597	+	1102	NA	Intergenic	AluJb|SINE|Alu	-5965	NM_003390	7465	Hs.249441	NM_003390	ENSG00000166483	WEE1	WEE1A|WEE1hu	WEE1 G2 checkpoint kinase	protein-coding
5_KF_peak_4104_lociStitched	chr1	192531010	192560239	+	1100	NA	Intergenic	Intergenic	-30149	NM_002922	5996	Hs.75256	NM_002922	ENSG00000090104	RGS1	1R20|BL34|HEL-S-87|IER1|IR20	regulator of G protein signaling 1	protein-coding
3_KF_peak_21821_lociStitched	chr17	10125897	10136643	+	1099	NA	intron (NM_201433, intron 1 of 13)	intron (NM_201433, intron 1 of 13)	67336	NM_201433	8522	Hs.462214	NM_003644	ENSG00000007237	GAS7	-	growth arrest specific 7	protein-coding
5_KF_peak_29470_lociStitched	chr2	108636252	108662758	+	1094	NA	intron (NM_001193484, intron 1 of 9)	L1PA7|LINE|L1	-5529	NM_001193485	3987	Hs.597715	NM_004987	ENSG00000169756	LIMS1	PINCH|PINCH-1|PINCH1	LIM zinc finger domain containing 1	protein-coding
2_KF_peak_6097_lociStitched	chr10	29646282	29660099	+	1093	NA	intron (NM_001323599, intron 3 of 38)	MSTA|LTR|ERVL-MaLR	-18219	NM_021738	6840	Hs.499209	NM_003174	ENSG00000197321	SVIL	-	supervillin	protein-coding
3_KF_peak_14573_lociStitched	chr13	37443346	37453755	+	1091	NA	Intergenic	Intergenic	36234	NR_125762	103695431	Hs.550637	NR_125762	ENSG00000230390	LINC01048	-	long intergenic non-protein coding RNA 1048	ncRNA
4_KF_peak_23162_lociStitched	chr17	61308119	61338786	+	1090	NA	intron (NM_001330413, intron 23 of 25)	MIRb|SINE|MIR	44252	NR_136397	101927855	Hs.662123	NR_136397	ENSG00000267131	LOC101927855	-	uncharacterized LOC101927855	ncRNA
2_KF_peak_12466_lociStitched	chr12	57151489	57161693	+	1089	NA	intron (NM_002332, intron 9 of 88)	intron (NM_002332, intron 9 of 88)	-8972	NR_131939	105751187	Hs.609540	NR_131938	ENSG00000259125	LRP1-AS	-	LRP1 antisense RNA	ncRNA
2_KF_peak_36721_lociStitched	chr3	58383729	58388172	+	1087	NA	intron (NM_017771, intron 4 of 17)	intron (NM_017771, intron 4 of 17)	47882	NM_000925	5162	Hs.161357	NM_000925	ENSG00000168291	PDHB	PDHBD|PDHE1-B|PDHE1B|PHE1B	pyruvate dehydrogenase E1 beta subunit	protein-coding
4_KF_peak_56395_lociStitched	chr9	129398563	129414866	+	1086	NA	Intergenic	L2b|LINE|L2	69791	NR_120686	100506119	Hs.624047	NR_120685	ENSG00000233901	LINC01503	-	long intergenic non-protein coding RNA 1503	ncRNA
4_KF_peak_35321_lociStitched	chr22	45493071	45517222	+	1082	NA	intron (NM_006487, intron 1 of 14)	intron (NM_006487, intron 1 of 14)	2263	NM_006486	2192	Hs.24601	NM_001996	ENSG00000077942	FBLN1	FBLN|FIBL1	fibulin 1	protein-coding
5_KF_peak_46589_lociStitched	chr6	52590412	52611257	+	1080	NA	Intergenic	L1PA8|LINE|L1	23536	NR_103447	401264	Hs.544586	NR_103446	ENSG00000225791	TRAM2-AS1	-	TRAM2 antisense RNA 1 (head to head)	ncRNA
2_KF_peak_1014_lociStitched	chr1	27650754	27659912	+	1079	NA	Intergenic	L2a|LINE|L2	7389	NR_151722	111216282	Hs.297628	NR_151722	ENSG00000233975	LINC02574	-	long intergenic non-protein coding RNA 2574	ncRNA
3_KF_peak_42079_lociStitched	chr5	17180872	17187850	+	1078	NA	intron (NR_027253, intron 1 of 2)	FRAM|SINE|Alu	-28369	NR_162112	113218490		NR_162112		MIR10522	-	microRNA 10522	ncRNA
4_KF_peak_47390_lociStitched	chr6	116385210	116407150	+	1076	NA	intron (NM_013352, intron 1 of 5)	intron (NM_013352, intron 1 of 5)	-24461	NR_148944	100287467	Hs.458358	NR_148944		LOC100287467	-	uncharacterized LOC100287467	ncRNA
3_KF_peak_43912_lociStitched	chr5	135426276	135438459	+	1074	NA	Intergenic	Intergenic	14981	NM_130848	140947	Hs.152477	NM_130848	ENSG00000251380	DCANP1	C5orf20|DCNP1	dendritic cell associated nuclear protein	protein-coding
4_KF_peak_52989_lociStitched	chr8	95792676	95809120	+	1072	NA	intron (NR_038204, intron 3 of 3)	intron (NR_038204, intron 3 of 3)	147450	NR_036611	100500773	Hs.741582	NR_036611		LOC100500773	-	serine and arginine rich splicing factor 3 pseudogene	pseudo
4_KF_peak_14580_lociStitched	chr13	37515147	37540976	+	1071	NA	Intergenic	Intergenic	-6879	NR_040244	400121	Hs.558894	NR_040244	ENSG00000275226	LINC00547	-	long intergenic non-protein coding RNA 547	ncRNA
3_KF_peak_5500_lociStitched	chr10	3876696	3888496	+	1070	NA	Intergenic	LTR16|LTR|ERVL	48646	NR_134490	105376365	Hs.460114	NR_134490	ENSG00000230573	LINC02639	-	long intergenic non-protein coding RNA 2639	ncRNA
5_KF_peak_46601_lociStitched	chr6	53033009	53049317	+	1069	NA	exon (NM_016513, exon 3 of 15)	exon (NM_016513, exon 3 of 15)	20639	NM_016513	22858	Hs.417022	NM_014920	ENSG00000112144	ICK	ECO|EJM10|LCK2|MRK	intestinal cell kinase	protein-coding
2_KF_peak_51784_lociStitched	chr8	22383099	22389084	+	1067	NA	intron (NM_001351656, intron 2 of 10)	AluSx3|SINE|Alu	-6745	NM_001351660	23516	Hs.491232	NM_015359	ENSG00000104635	SLC39A14	HCIN|HMNDYT2|LZT-Hs4|NET34|ZIP14|cig19	solute carrier family 39 member 14	protein-coding
5_KF_peak_907_lociStitched	chr1	25688484	25712187	+	1064	NA	intron (NM_020379, intron 2 of 11)	intron (NM_020379, intron 2 of 11)	82867	NM_020379	57134	Hs.197043	NM_020379	ENSG00000117643	MAN1C1	HMIC|MAN1A3|MAN1C|pp6318	mannosidase alpha class 1C member 1	protein-coding
4_KF_peak_37688_lociStitched	chr3	123640514	123661656	+	1062	NA	intron (NM_001321309, intron 23 of 32)	intron (NM_001321309, intron 23 of 32)	-30537	NM_053032	4638	Hs.477375	NM_005965	ENSG00000065534	MYLK	AAT7|KRP|MLCK|MLCK1|MLCK108|MLCK210|MSTP083|MYLK1|smMLCK	myosin light chain kinase	protein-coding
3_KF_peak_19206_lociStitched	chr15	89101362	89120582	+	1059	NA	intron (NM_007011, intron 5 of 14)	L4_B_Mam|LINE|RTE-X	22516	NM_152924	11057	Hs.122337	NM_007011	ENSG00000140526	ABHD2	HS1-2|LABH2|PHPS1-2	abhydrolase domain containing 2	protein-coding
3_KF_peak_34313_lociStitched	chr21	45984042	45992696	+	1058	NA	intron (NM_001848, intron 8 of 34)	CpG-18602	6620	NM_001848	1291	Hs.474053	NM_001848	ENSG00000142156	COL6A1	BTHLM1|OPLL|UCHMD1	collagen type VI alpha 1 chain	protein-coding
3_KF_peak_12381_lociStitched	chr12	54358850	54370686	+	1057	NA	promoter-TSS (NM_020370)	promoter-TSS (NM_020370)	-282	NM_020370	53831	Hs.306199	NM_020370	ENSG00000139572	GPR84	EX33|GPCR4	G protein-coupled receptor 84	protein-coding
5_KF_peak_48375_lociStitched	chr6	157833510	157870008	+	1056	NA	intron (NM_016224, intron 1 of 17)	AluSz|SINE|Alu	28513	NM_016224	51429	Hs.191213	NM_016224	ENSG00000130340	SNX9	SDP1|SH3PX1|SH3PXD3A|WISP	sorting nexin 9	protein-coding
5_KF_peak_301_lociStitched	chr1	9195927	9223094	+	1055	NA	Intergenic	Intergenic	-25264	NM_004285	9563	Hs.463511	NM_004285	ENSG00000049239	H6PD	CORTRD1|G6PDH|GDH	hexose-6-phosphate dehydrogenase/glucose 1-dehydrogenase	protein-coding
3_KF_peak_50904_lociStitched	chr7	128821586	128833650	+	1050	NA	Intergenic	Intergenic	-2788	NM_001127487	2318	Hs.58414	NM_001458	ENSG00000128591	FLNC	ABP-280|ABP280A|ABPA|ABPL|CMH26|FLN2|MFM5|MPD4|RCM5	filamin C	protein-coding
4_KF_peak_10239_lociStitched	chr11	86802494	86831492	+	1045	NA	intron (NR_120591, intron 1 of 4)	intron (NR_120591, intron 1 of 4)	16451	NM_007173	11098	Hs.25338	NM_007173	ENSG00000150687	PRSS23	SIG13|SPUVE|ZSIG13	serine protease 23	protein-coding
4_KF_peak_30929_lociStitched	chr2	201846397	201860987	+	1043	NA	intron (NM_001366386, intron 9 of 13)	intron (NM_001366386, intron 9 of 13)	47113	NM_001366386	65061	Hs.348711	NM_139158	ENSG00000138395	CDK15	ALS2CR7|PFTAIRE2|PFTK2	cyclin dependent kinase 15	protein-coding
2_KF_peak_38124_lociStitched	chr3	141383608	141393659	+	1039	NA	intron (NM_001350099, intron 2 of 5)	Charlie10|DNA|hAT-Charlie	2208	NM_001350099	253461	Hs.518301	NM_152535	ENSG00000177311	ZBTB38	CIBZ|PPP1R171|ZNF921	zinc finger and BTB domain containing 38	protein-coding
4_KF_peak_51151_lociStitched	chr7	137771487	137782403	+	1038	NA	intron (NM_001321708, intron 1 of 32)	AluJr|SINE|Alu	69387	NM_001321709	9162	Hs.242947	NM_004717	ENSG00000157680	DGKI	DGK-IOTA	diacylglycerol kinase iota	protein-coding
3_KF_peak_8088_lociStitched	chr10	120460315	120478308	+	1037	NA	intron (NR_134516, intron 2 of 4)	AluY|SINE|Alu	12357	NM_001318168	196051	Hs.40479	NM_001030059	ENSG00000203805	PLPP4	DPPL2|PPAPDC1|PPAPDC1A	phospholipid phosphatase 4	protein-coding
5_KF_peak_51505_lociStitched	chr8	6532025	6559348	+	1032	NA	intron (NM_001147, intron 1 of 8)	intron (NM_001147, intron 1 of 8)	17559	NM_001118888	285	Hs.583870	NM_001147	ENSG00000091879	ANGPT2	AGPT2|ANG2	angiopoietin 2	protein-coding
5_KF_peak_17158_lociStitched	chr14	96225637	96253598	+	1027	NA	intron (NM_000623, intron 2 of 2)	MIRb|SINE|MIR	-16593	NM_000710	623	Hs.525572	NM_000710	ENSG00000100739	BDKRB1	B1BKR|B1R|BDKRB2|BKB1R|BKR1|BRADYB1	bradykinin receptor B1	protein-coding
2_KF_peak_31983_lociStitched	chr2	240920884	240930566	+	1025	NA	exon (NM_001351305, exon 5 of 32)	exon (NM_001351305, exon 5 of 32)	19389	NM_001351305	728763	Hs.647892	NM_001351305	ENSG00000226321	CROCC2	-	ciliary rootlet coiled-coil, rootletin family member 2	protein-coding
6_KF_peak_1660_lociStitched	chr1	51636860	51667032	+	1023	NA	intron (NM_148906, intron 1 of 22)	intron (NM_148906, intron 1 of 22)	34854	NM_001350209	114883	Hs.21938	NM_024586	ENSG00000117859	OSBPL9	ORP-9|ORP9	oxysterol binding protein like 9	protein-coding
6_KF_peak_34042_lociStitched	chr21	38156120	38191663	+	1022	NA	Intergenic	Intergenic	-32265	NR_027695	259234	Hs.147695	NM_148676	ENSG00000233316	DSCR10	-	Down syndrome critical region 10	ncRNA
3_KF_peak_12280_lociStitched	chr12	52279952	52301268	+	1021	NA	intron (NM_002281, intron 1 of 8)	intron (NM_002281, intron 1 of 8)	924	NM_002281	3887	Hs.658118	NM_002281	ENSG00000205426	KRT81	HB1|Hb-1|KRTHB1|MLN137|ghHkb1|hHAKB2-1	keratin 81	protein-coding
6_KF_peak_7420_lociStitched	chr10	91184938	91207224	+	1020	NA	intron (NM_001257101, intron 1 of 9)	LTR16E2|LTR|ERVL	-24070	NM_001256549	84333	Hs.500512	NM_032373	ENSG00000180628	PCGF5	RNF159	polycomb group ring finger 5	protein-coding
3_KF_peak_18807_lociStitched	chr15	74179169	74196700	+	1017	NA	intron (NM_001142618, intron 12 of 18)	intron (NM_001142618, intron 12 of 18)	13387	NM_201526	3671	Hs.699822	NM_005545	ENSG00000129009	ISLR	HsT17563|Meflin	immunoglobulin superfamily containing leucine rich repeat	protein-coding
6_KF_peak_35417_lociStitched	chr22	48417073	48456981	+	1016	NA	Intergenic	Intergenic	-52526	NM_001082967	25817	Hs.436854	NM_015381	ENSG00000219438	TAFA5	FAM19A5|QLLK5208|TAFA-5|UNQ5208	TAFA chemokine like family member 5	protein-coding
8_KF_peak_36979_lociStitched	chr3	71982638	72018807	+	1015	NA	Intergenic	LTR16A|LTR|ERVL	99733	NR_104116	285286	Hs.559386	NR_104116	ENSG00000241163	LINC00877	-	long intergenic non-protein coding RNA 877	ncRNA
5_KF_peak_21228_lociStitched	chr16	86740773	86784355	+	1010	NA	Intergenic	Charlie4z|DNA|hAT-Charlie	40473	NR_135182	102724344	Hs.585769	NR_135182	ENSG00000261175	LINC02188	-	long intergenic non-protein coding RNA 2188	ncRNA
2_KF_peak_22107_lociStitched	chr17	20299988	20302586	+	1007	NA	intron (NM_001033553, intron 13 of 14)	intron (NM_001033553, intron 13 of 14)	-19887	NR_023380	348254	Hs.462475	NR_023380		CCDC144CP	CCDC144C	coiled-coil domain containing 144C, pseudogene	pseudo
4_KF_peak_6531_lociStitched	chr10	49550212	49569454	+	1006	NA	Intergenic	MER4CL34|LTR|ERV1	-20295	NM_001277059	2074	Hs.49063	NM_000124	ENSG00000225830	ERCC6	ARMD5|CKN2|COFS|COFS1|CSB|CSB-PGBD3|POF11|RAD26|UVSS1	ERCC excision repair 6, chromatin remodeling factor	protein-coding
2_KF_peak_8130_lociStitched	chr10	122468724	122476272	+	1004	NA	intron (NM_002775, intron 1 of 8)	AluSz6|SINE|Alu	10945	NM_002775	5654	Hs.501280	NM_002775	ENSG00000166033	HTRA1	ARMD7|CADASIL2|CARASIL|HtrA|L56|ORF480|PRSS11	HtrA serine peptidase 1	protein-coding
5_KF_peak_8208_lociStitched	chr10	126124848	126149065	+	1002	NA	intron (NM_001288974, intron 4 of 18)	L1M5|LINE|L1	-163683	NR_102707	101410540	Hs.557889	NR_102707	ENSG00000233409	FANK1-AS1	-	FANK1 antisense RNA 1	ncRNA
5_KF_peak_53622_lociStitched	chr8	123500343	123528548	+	1000	NA	intron (NM_148177, intron 1 of 5)	intron (NM_148177, intron 1 of 5)	17698	NM_148177	114907	Hs.403933	NM_058229	ENSG00000156804	FBXO32	Fbx32|MAFbx	F-box protein 32	protein-coding
6_KF_peak_28130_lociStitched	chr2	39488340	39524267	+	999	NA	intron (NR_037875, intron 3 of 5)	intron (NR_037875, intron 3 of 5)	68887	NR_037875	728730	Hs.655344	NR_037875	ENSG00000231312	MAP4K3-DT	-	MAP4K3 divergent transcript	ncRNA
5_KF_peak_21246_lociStitched	chr16	87200960	87240850	+	998	NA	intron (NR_110939, intron 2 of 2)	AluJo|SINE|Alu	8790	NR_110939	101928708	Hs.585717	NR_110939	ENSG00000261095	LOC101928708	-	uncharacterized LOC101928708	ncRNA
3_KF_peak_39774_lociStitched	chr4	39501746	39521978	+	996	NA	intron (NM_003359, intron 3 of 11)	AluSz|SINE|Alu	15577	NM_001184700	7358	Hs.572518	NM_003359	ENSG00000109814	UGDH	GDH|UDP-GlcDH|UDPGDH|UGD	UDP-glucose 6-dehydrogenase	protein-coding
3_KF_peak_55360_lociStitched	chr9	95048415	95059163	+	993	NA	intron (NM_032823, intron 11 of 14)	AluJo|SINE|Alu	-11561	NR_106729	102466518		NR_106729	ENSG00000274115	MIR6081	hsa-mir-6081	microRNA 6081	ncRNA
4_KF_peak_41182_lociStitched	chr4	153916326	153941269	+	987	NA	Intergenic	MamGypLTR1b|LTR|Gypsy	-139714	NM_003013	6423	Hs.481022	NM_003013	ENSG00000145423	SFRP2	FRP-2|SARP1|SDF-5	secreted frizzled related protein 2	protein-coding
4_KF_peak_34598_lociStitched	chr22	26884957	26895620	+	986	NA	Intergenic	AluSq2|SINE|Alu	-13004	NR_110540	101929539	Hs.517505	NR_110540	ENSG00000235271	LINC01422	-	long intergenic non-protein coding RNA 1422	ncRNA
4_KF_peak_33190_lociStitched	chr20	51434673	51463414	+	983	NA	intron (NM_012340, intron 6 of 10)	intron (NM_012340, intron 6 of 10)	3934	NR_036162	100422889		NR_036162	ENSG00000266761	MIR3194	mir-3194	microRNA 3194	ncRNA
4_KF_peak_25727_lociStitched	chr19	10006105	10027806	+	982	NA	intron (NM_015725, intron 1 of 5)	intron (NM_015725, intron 1 of 5)	3472	NM_015725	50700	Hs.675522	NM_015725	ENSG00000080511	RDH8	PRRDH|SDR28C2	retinol dehydrogenase 8	protein-coding
6_KF_peak_28876_lociStitched	chr2	69754543	69779789	+	979	NA	intron (NM_001365496, intron 2 of 13)	intron (NM_001365496, intron 2 of 13)	25032	NM_001320700	307	Hs.422986	NM_001153	ENSG00000196975	ANXA4	ANX4|HEL-S-274|P32.5|PAP-II|PIG28|PP4-X|ZAP36	annexin A4	protein-coding
6_KF_peak_56992_lociStitched	chrX	21926689	21963942	+	972	NA	intron (NM_004595, intron 1 of 10)	intron (NM_004595, intron 1 of 10)	4606	NM_004595	6611	Hs.724874	NM_004595	ENSG00000102172	SMS	MRSR|SPMSY|SRS|SpS	spermine synthase	protein-coding
7_KF_peak_34887_lociStitched	chr22	35731658	35784800	+	971	NA	intron (NM_001082576, intron 9 of 12).2	intron (NM_001082576, intron 9 of 12).2	40357	NM_030642	80831	Hs.326561	NM_030642	ENSG00000128313	APOL5	APOL-V|APOLV	apolipoprotein L5	protein-coding
4_KF_peak_3185_lociStitched	chr1	153506603	153534459	+	970	NA	Intergenic	MER4A1|LTR|ERV1	15460	NM_014624	6277	Hs.275243	NM_014624	ENSG00000197956	S100A6	2A9|5B10|CABP|CACY|PRA|S10A6	S100 calcium binding protein A6	protein-coding
KF_peak_25932	chr19	13839180	13840711	+	967	NA	non-coding (NR_036515, exon 1 of 1)	non-coding (NR_036515, exon 1 of 1)	2973	NR_036515	284454	Hs.436426	NR_036515		LOC284454	-	uncharacterized LOC284454	ncRNA
4_KF_peak_27311_lociStitched	chr2	7008085	7021591	+	965	NA	intron (NM_001349186, intron 4 of 7)	intron (NM_001349186, intron 4 of 7)	63042	NR_110252	101929452		NR_110252	ENSG00000223884	LOC101929452	-	uncharacterized LOC101929452	ncRNA
3_KF_peak_40667_lociStitched	chr4	113467795	113474387	+	960	NA	intron (NM_001221, intron 14 of 18)	L2|LINE|L2	178252	NM_001354279	287	Hs.620557	NM_001148	ENSG00000145362	ANK2	ANK-2|LQT4|brank-2	ankyrin 2	protein-coding
6_KF_peak_2093_lociStitched	chr1	67559095	67587028	+	956	NA	Intergenic	LFSINE_Vert|SINE|tRNA	-112140	NM_001199742	1647	Hs.80409	NM_001924	ENSG00000116717	GADD45A	DDIT1|GADD45	growth arrest and DNA damage inducible alpha	protein-coding
3_KF_peak_34178_lociStitched	chr21	42047731	42058290	+	954	NA	Intergenic	L1ME2z|LINE|L1	-9867	NM_001199528	89766	Hs.242520	NM_173568	ENSG00000177398	UMODL1	-	uromodulin like 1	protein-coding
5_KF_peak_32402_lociStitched	chr20	19802582	19825604	+	947	NA	Intergenic	Intergenic	-72428	NM_001242581	54453	Hs.472270	NM_018993	ENSG00000132669	RIN2	MACS|RASSF4	Ras and Rab interactor 2	protein-coding
3_KF_peak_19482_lociStitched	chr15	101169631	101180515	+	946	NA	TTS (NM_014918)	TTS (NM_014918)	76975	NM_014918	22856	Hs.110488	NM_014918	ENSG00000131873	CHSY1	CHSY|CSS1|ChSy-1|TPBS	chondroitin sulfate synthase 1	protein-coding
3_KF_peak_23201_lociStitched	chr17	62778778	62792600	+	945	NA	intron (NM_001288780, intron 4 of 10)	L1PA6|LINE|L1	20951	NM_001100875	162333	Hs.665663	NM_152598	ENSG00000173838	2023-03-10	MARCH-X|RNF190	membrane associated ring-CH-type finger 10	protein-coding
4_KF_peak_39260_lociStitched	chr4	1177334	1194739	+	944	NA	intron (NM_001199021, intron 1 of 7)	AluY|SINE|Alu	-12825	NM_001128325	10417	Hs.302963	NM_012445	ENSG00000159674	SPON2	DIL-1|DIL1|M-SPONDIN|MINDIN	spondin 2	protein-coding
3_KF_peak_31755_lociStitched	chr2	236661078	236675468	+	941	NA	Intergenic	Intergenic	98448	NM_020311	57007	Hs.471751	NM_020311	ENSG00000144476	ACKR3	CMKOR1|CXC-R7|CXCR-7|CXCR7|GPR159|RDC-1|RDC1	atypical chemokine receptor 3	protein-coding
3_KF_peak_22515_lociStitched	chr17	40452144	40462283	+	937	NA	3' UTR (NM_001552, exon 4 of 4)	3' UTR (NM_001552, exon 4 of 4)	13763	NM_001552	3487	Hs.462998	NM_001552	ENSG00000141753	IGFBP4	BP-4|HT29-IGFBP|IBP4|IGFBP-4	insulin like growth factor binding protein 4	protein-coding
3_KF_peak_31672_lociStitched	chr2	234335497	234348509	+	932	NA	Intergenic	MER1A|DNA|hAT-Charlie	112592	NR_146988	105373934	Hs.471685	NR_146988	ENSG00000231682	LINC01891	-	long intergenic non-protein coding RNA 1891	ncRNA
3_KF_peak_4788_lociStitched	chr1	223720756	223731765	+	930	NA	intron (NM_001146068, intron 2 of 20)	intron (NM_001146068, intron 2 of 20)	13721	NM_001748	824	Hs.350899	NM_001748	ENSG00000162909	CAPN2	CANP2|CANPL2|CANPml|mCANP	calpain 2	protein-coding
3_KF_peak_14579_lociStitched	chr13	37475924	37493388	+	928	NA	intron (NR_125762, intron 1 of 3)	THE1B|LTR|ERVL-MaLR	128	NR_125762	103695431	Hs.550637	NR_125762	ENSG00000230390	LINC01048	-	long intergenic non-protein coding RNA 1048	ncRNA
6_KF_peak_34212_lociStitched	chr21	43578415	43604223	+	927	NA	intron (NM_007031, intron 8 of 8)	intron (NM_007031, intron 8 of 8)	18670	NR_106718	102464825		NR_106718	ENSG00000278433	MIR6070	hsa-mir-6070	microRNA 6070	ncRNA
3_KF_peak_12276_lociStitched	chr12	52221941	52244736	+	925	NA	promoter-TSS (NM_005556)	promoter-TSS (NM_005556)	95	NM_005556	3855	Hs.411501	NM_005556	ENSG00000135480	KRT7	CK7|K2C7|K7|SCL	keratin 7	protein-coding
5_KF_peak_17030_lociStitched	chr14	91250766	91284434	+	922	NA	Intergenic	Intergenic	-13720	NM_003485	8111	Hs.8882	NM_003485	ENSG00000119714	GPR68	AI2A6|GPR12A|OGR1	G protein-coupled receptor 68	protein-coding
7_KF_peak_26540_lociStitched	chr19	40603695	40646714	+	921	NA	intron (NM_003573, intron 29 of 32)	AluJb|SINE|Alu	23835	NM_001042545	8425	Hs.466766	NM_003573	ENSG00000090006	LTBP4	ARCL1C|LTBP-4|LTBP4L|LTBP4S	latent transforming growth factor beta binding protein 4	protein-coding
2_KF_peak_19182_lociStitched	chr15	88621150	88630661	+	917	NA	intron (NM_022767, intron 1 of 3)	MIR|SINE|MIR	4565	NM_022767	64782	Hs.436102	NM_022767	ENSG00000181026	AEN	ISG20L1|pp12744	apoptosis enhancing nuclease	protein-coding
3_KF_peak_782_lociStitched	chr1	23188741	23198683	+	916	NA	exon (NM_000864, exon 1 of 1)	exon (NM_000864, exon 1 of 1)	1017	NM_000864	3352	Hs.121482	NM_000864	ENSG00000179546	HTR1D	5-HT1D|HT1DA|HTR1DA|HTRL|RDC4	5-hydroxytryptamine receptor 1D	protein-coding
2_KF_peak_41949_lociStitched	chr5	14035942	14039640	+	913	NA	Intergenic	L1MB5|LINE|L1	-93311	NM_001369	1767	Hs.212360	NM_001369	ENSG00000039139	DNAH5	CILD3|DNAHC5|HL1|KTGNR|PCD	dynein axonemal heavy chain 5	protein-coding
2_KF_peak_21042_lociStitched	chr16	81485625	81492636	+	908	NA	intron (NM_198390, intron 1 of 20)	L2b|LINE|L2	-6224	NM_030629	80790	Hs.594095	NM_030629	ENSG00000153815	CMIP	TCMIP	c-Maf inducing protein	protein-coding
4_KF_peak_41280_lociStitched	chr4	158796812	158825395	+	907	NA	intron (NM_001366843, intron 1 of 17)	intron (NM_001366843, intron 1 of 17)	5264	NM_001323916	57600	Hs.652441	NM_020840	ENSG00000052795	FNIP2	FNIPL|MAPO1	folliculin interacting protein 2	protein-coding
7_KF_peak_35480_lociStitched	chr3	4711345	4744760	+	906	NA	intron (NM_001168272, intron 41 of 60)	intron (NM_001168272, intron 41 of 60)	23538	NR_004428	100126791	Hs.663059	NR_004428	ENSG00000235947	EGOT	EGO|NCRNA00190	eosinophil granule ontogeny transcript	ncRNA
4_KF_peak_8729_lociStitched	chr11	12166961	12176419	+	905	NA	intron (NR_144420, intron 3 of 27)	intron (NR_144420, intron 3 of 27)	8007	NR_106739	102466906		NR_106739	ENSG00000275373	MIR6124	hsa-mir-6124	microRNA 6124	ncRNA
5_KF_peak_56257_lociStitched	chr9	127573948	127608332	+	902	NA	Intergenic	L1M5|LINE|L1	-12109	NM_001035534	64855	Hs.522401	NM_022833	ENSG00000136830	NIBAN2	C9orf88|FAM129B|MEG-3|MINERVA|OC58|bA356B19.6	niban apoptosis regulator 2	protein-coding
5_KF_peak_13268_lociStitched	chr12	101917619	101957946	+	901	NA	Intergenic	Intergenic	60202	NM_018370	55332	Hs.525634	NM_018370	ENSG00000136048	DRAM1	DRAM	DNA damage regulated autophagy modulator 1	protein-coding
5_KF_peak_11178_lociStitched	chr11	131867524	131905294	+	899	NA	intron (NM_001352006, intron 2 of 9)	intron (NM_001352006, intron 2 of 9)	-23515	NR_147849	50863	Hs.504352	NM_016522	ENSG00000182667	NTM	CEPU-1|HNT|IGLON2|NTRI	neurotrimin	protein-coding
12_KF_peak_24173_lociStitched	chr18	9771298	9838638	+	896	NA	intron (NM_006868, intron 3 of 6)	MLT1D|LTR|ERVL-MaLR	-81005	NM_001098529	84203	Hs.98712	NM_032243	ENSG00000168454	TXNDC2	SPTRX|SPTRX1	thioredoxin domain containing 2	protein-coding
6_KF_peak_46374_lociStitched	chr6	42315821	42367745	+	891	NA	intron (NM_001297573, intron 3 of 17)	MamSINE1|SINE|tRNA-RTE	110268	NM_001297573	55809	Hs.485392	NM_018415	ENSG00000124496	TRERF1	BCAR2|HSA277276|RAPA|TREP132|TReP-132|dJ139D8.5	transcriptional regulating factor 1	protein-coding
5_KF_peak_10339_lociStitched	chr11	94926130	94958661	+	887	NA	Intergenic	AluSz|SINE|Alu	31161	NM_016403	51503	Hs.503597	NM_016403	ENSG00000150316	CWC15	AD002|C11orf5|Cwf15|HSPC148|ORF5	CWC15 spliceosome associated protein homolog	protein-coding
4_KF_peak_39184_lociStitched	chr3	197354058	197378686	+	884	NA	Intergenic	Intergenic	-67051	NM_001366203	1739	Hs.292549	NM_004087	ENSG00000075711	DLG1	DLGH1|SAP-97|SAP97|hdlg	discs large MAGUK scaffold protein 1	protein-coding
4_KF_peak_35504_lociStitched	chr3	5009661	5024050	+	882	NA	Intergenic	L2c|LINE|L2	-36894	NR_125916	100507582	Hs.434505	NR_037903	ENSG00000235831	BHLHE40-AS1	-	BHLHE40 antisense RNA 1	ncRNA
3_KF_peak_21557_lociStitched	chr17	2244075	2262575	+	878	NA	intron (NM_017575, intron 8 of 18)	AluY|SINE|Alu	12860	NM_001256827	23293	Hs.448342	NM_017575	ENSG00000070366	SMG6	C17orf31|EST1A|SMG-6|hSMG5/7a	SMG6 nonsense mediated mRNA decay factor	protein-coding
8_KF_peak_36840_lociStitched	chr3	64321627	64352662	+	877	NA	Intergenic	Charlie7a|DNA|hAT-Charlie	-68971	NM_001370528	166336	Hs.148105	NM_198859	ENSG00000163637	PRICKLE2	EPM5	prickle planar cell polarity protein 2	protein-coding
5_KF_peak_51942_lociStitched	chr8	26448595	26466488	+	873	NA	Intergenic	AluSx3|SINE|Alu	56331	NM_007257	10687	Hs.591838	NM_007257	ENSG00000240694	PNMA2	MA2|MM2|RGAG2	PNMA family member 2	protein-coding
6_KF_peak_5312_lociStitched	chr1	245856778	245881645	+	869	NA	intron (NM_022743, intron 8 of 11)	intron (NM_022743, intron 8 of 11)	548201	NM_022743	64754	Hs.567571	NM_022743	ENSG00000185420	SMYD3	KMT3E|ZMYND1|ZNFN3A1|bA74P14.1	SET and MYND domain containing 3	protein-coding
6_KF_peak_40151_lociStitched	chr4	76188500	76208832	+	867	NA	intron (NM_001204255, intron 1 of 8)	intron (NM_001204255, intron 1 of 8)	15158	NM_001204255	950	Hs.349656	NM_005506	ENSG00000138760	SCARB2	AMRF|CD36L2|EPM4|HLGP85|LGP85|LIMP-2|LIMPII|SR-BII	scavenger receptor class B member 2	protein-coding
4_KF_peak_6554_lociStitched	chr10	50992879	51015927	+	858	NA	intron (NM_001098512, intron 1 of 17)	AluSp|SINE|Alu	13515	NM_001098512	5592	Hs.407535	NM_006258	ENSG00000185532	PRKG1	AAT8|PKG|PKG1|PRKG1B|PRKGR1B|cGK|cGK 1|cGK1|cGKI|cGKI-BETA|cGKI-alpha	protein kinase cGMP-dependent 1	protein-coding
4_KF_peak_9065_lociStitched	chr11	33531125	33557858	+	856	NA	intron (NM_012194, intron 2 of 20)	intron (NM_012194, intron 2 of 20)	156249	NM_001166692	100131378	Hs.709466	NM_001166692	ENSG00000205177	C11orf91	-	chromosome 11 open reading frame 91	protein-coding
6_KF_peak_49417_lociStitched	chr7	39577590	39610205	+	854	NA	intron (NM_001282446, intron 2 of 2)	L1MEb|LINE|L1	27493	NM_001282446	57002	Hs.72168	NM_020192	ENSG00000241127	YAE1	C7orf36|CIAB2|GK003|YAE1D1	YAE1 maturation factor of ABCE1	protein-coding
5_KF_peak_45593_lociStitched	chr6	16514243	16544728	+	851	NA	intron (NM_000332, intron 5 of 8)	intron (NM_000332, intron 5 of 8)	230699	NR_152114	6310	Hs.434961	NM_000332	ENSG00000124788	ATXN1	ATX1|D6S504E|SCA1	ataxin 1	protein-coding
5_KF_peak_5589_lociStitched	chr10	5563722	5590313	+	850	NA	Intergenic	Intergenic	19101	NR_134491	105376382	Hs.460282	NR_134491	ENSG00000242147	LINC02657	-	long intergenic non-protein coding RNA 2657	ncRNA
3_KF_peak_3442_lociStitched	chr1	161172952	161189610	+	849	NA	Intergenic	Intergenic	-3313	NM_001199874	8703	Hs.321231	NM_003779	ENSG00000158850	B4GALT3	beta4Gal-T3	beta-1,4-galactosyltransferase 3	protein-coding
2_KF_peak_49499_lociStitched	chr7	41696069	41705730	+	846	NA	intron (NM_002192, intron 1 of 2)	intron (NM_002192, intron 1 of 2)	2191	NM_002192	3624	Hs.28792	NM_002192	ENSG00000122641	INHBA	EDF|FRP	inhibin subunit beta A	protein-coding
4_KF_peak_49465_lociStitched	chr7	40805012	40828069	+	844	NA	intron (NM_024728, intron 14 of 14)	L1PA16|LINE|L1	163399	NR_110831	101928744	Hs.639767	NR_110831	ENSG00000232458	LINC01450	-	long intergenic non-protein coding RNA 1450	ncRNA
5_KF_peak_8254_lociStitched	chr10	127134333	127155817	+	842	NA	intron (NM_001039762, intron 5 of 5)	intron (NM_001039762, intron 5 of 5)	51516	NM_001039762	642938	Hs.613882	NM_001039762	ENSG00000188916	INSYN2A	C10orf141|FAM196A|INSYN2	inhibitory synaptic factor 2A	protein-coding
2_KF_peak_21328_lociStitched	chr16	88331847	88341305	+	839	NA	Intergenic	Intergenic	-90895	NM_001367624	84627	Hs.54925	NM_001127464	ENSG00000225614	ZNF469	BCS|BCS1	zinc finger protein 469	protein-coding
4_KF_peak_16963_lociStitched	chr14	88983629	89001468	+	836	NA	Intergenic	Intergenic	167897	NM_001366535	123016	Hs.303055	NM_144596	ENSG00000165533	TTC8	BBS8|RP51	tetratricopeptide repeat domain 8	protein-coding
6_KF_peak_36892_lociStitched	chr3	66405494	66443105	+	834	NA	intron (NM_015541, intron 3 of 18)	intron (NM_015541, intron 3 of 18)	76122	NM_015541	26018	Hs.518055	NM_015541	ENSG00000144749	LRIG1	LIG-1|LIG1	leucine rich repeats and immunoglobulin like domains 1	protein-coding
8_KF_peak_48286_lociStitched	chr6	155188565	155248645	+	833	NA	intron (NM_001010927, intron 1 of 12)	intron (NM_001010927, intron 1 of 12)	1639	NM_001010927	26230	Hs.586279	NM_012454	ENSG00000146426	TIAM2	STEF|TIAM-2	T cell lymphoma invasion and metastasis 2	protein-coding
2_KF_peak_23568_lociStitched	chr17	75970106	75982576	+	832	NA	intron (NM_007292, intron 2 of 13)	intron (NM_007292, intron 2 of 13)	2825	NM_004035	51	Hs.464137	NM_004035	ENSG00000161533	ACOX1	ACOX|PALMCOX|SCOX	acyl-CoA oxidase 1	protein-coding
5_KF_peak_41953_lociStitched	chr5	14098127	14111080	+	830	NA	Intergenic	AluSx|SINE|Alu	-38739	NR_134469	7204	Hs.130031	NM_007118	ENSG00000038382	TRIO	ARHGEF23|MEBAS|MRD44|tgat	trio Rho guanine nucleotide exchange factor	protein-coding
3_KF_peak_29638_lociStitched	chr2	118844619	118855756	+	829	NA	Intergenic	CpG	-2004	NM_001426	2019	Hs.271977	NM_001426	ENSG00000163064	EN1	-	engrailed homeobox 1	protein-coding
3_KF_peak_3703_lociStitched	chr1	170586450	170603444	+	826	NA	Intergenic	Intergenic	-62338	NR_125958	101928650	Hs.676662	NR_125958		GORAB-AS1	-	GORAB antisense RNA 1	ncRNA
6_KF_peak_45301_lociStitched	chr6	5969042	5999520	+	825	NA	Intergenic	L2b|LINE|L2	19763	NM_001278711	51299	Hs.103291	NM_016588	ENSG00000124785	NRN1	NRN|dJ380B8.2	neuritin 1	protein-coding
5_KF_peak_23347_lociStitched	chr17	66539907	66568239	+	822	NA	intron (NM_002737, intron 3 of 16)	intron (NM_002737, intron 3 of 16)	-137219	NR_110822	101928001	Hs.650730	NR_110822		PRKCA-AS1	-	PRKCA antisense RNA 1	ncRNA
7_KF_peak_46248_lociStitched	chr6	37059483	37103633	+	821	NA	Intergenic	Intergenic	75903	NM_173558	221472	Hs.509664	NM_173558	ENSG00000146192	FGD2	ZFYVE4	FYVE, RhoGEF and PH domain containing 2	protein-coding
6_KF_peak_46542_lociStitched	chr6	45639864	45678042	+	820	NA	Intergenic	Intergenic	236678	NM_001369405	860	Hs.535845	NM_004348	ENSG00000124813	RUNX2	AML3|CBF-alpha-1|CBFA1|CCD|CCD1|CLCD|OSF-2|OSF2|PEA2aA|PEBP2aA	RUNX family transcription factor 2	protein-coding
3_KF_peak_52697_lociStitched	chr8	69070888	69081180	+	818	NA	intron (NR_039986, intron 1 of 4)	intron (NR_039986, intron 1 of 4)	28156	NR_039986	100505718	Hs.122386	NR_039986	ENSG00000253658	LINC01592	-	long intergenic non-protein coding RNA 1592	ncRNA
4_KF_peak_43907_lociStitched	chr5	135371710	135392539	+	815	NA	intron (NM_138609, intron 2 of 8)	intron (NM_138609, intron 2 of 8)	17114	NM_138610	9555	Hs.420272	NM_004893	ENSG00000113648	H2AFY	H2A.y|H2A/y|H2AF12M|MACROH2A1.1|mH2A1|macroH2A1.2	H2A histone family member Y	protein-coding
4_KF_peak_34161_lociStitched	chr21	41914972	41933940	+	809	NA	intron (NM_015500, intron 2 of 13)	intron (NM_015500, intron 2 of 13)	2247	NM_199050	25966	Hs.473894	NM_015500	ENSG00000157617	C2CD2	C21orf25|C21orf258|TMEM24L	C2 calcium dependent domain containing 2	protein-coding
5_KF_peak_46298_lociStitched	chr6	39402099	39426626	+	808	NA	intron (NM_001289024, intron 2 of 9)	intron (NM_001289024, intron 2 of 9)	17028	NM_001289024	221458	Hs.588202	NM_145027	ENSG00000164627	KIF6	C6orf102|dJ1043E3.1|dJ137F1.4|dJ188D3.1	kinesin family member 6	protein-coding
7_KF_peak_50411_lociStitched	chr7	98319579	98355204	+	805	NA	intron (NM_018842, intron 3 of 13)	AluSz|SINE|Alu	55705	NM_001159491	25798	Hs.567438	NM_015379	ENSG00000164713	BRI3	I3	brain protein I3	protein-coding
3_KF_peak_20651_lociStitched	chr16	66608384	66622376	+	802	NA	3' UTR (NM_178818, exon 5 of 5)	3' UTR (NM_178818, exon 5 of 5)	10649	NR_037619	123920	Hs.298198	NM_144601	ENSG00000140931	CMTM3	BNAS2|CKLFSF3	CKLF like MARVEL transmembrane domain containing 3	protein-coding
6_KF_peak_48274_lociStitched	chr6	155094702	155127255	+	795	NA	intron (NM_012454, intron 1 of 25)	intron (NM_012454, intron 1 of 25)	20689	NM_012454	26230	Hs.586279	NM_012454	ENSG00000146426	TIAM2	STEF|TIAM-2	T cell lymphoma invasion and metastasis 2	protein-coding
3_KF_peak_29567_lociStitched	chr2	112626592	112641606	+	792	NA	Intergenic	MIRb|SINE|MIR	10081	NR_033871	400999	Hs.585221	NR_033871		FLJ42351	-	uncharacterized LOC400999	ncRNA
7_KF_peak_51078_lociStitched	chr7	134814087	134842172	+	791	NA	intron (NM_033157, intron 1 of 14)	intron (NM_033157, intron 1 of 14)	48495	NM_033138	800	Hs.490203	NM_004342	ENSG00000122786	CALD1	CDM|H-CAD|HCAD|L-CAD|LCAD|NAG22	caldesmon 1	protein-coding
3_KF_peak_2193_lociStitched	chr1	77536648	77546585	+	788	NA	intron (NM_012093, intron 13 of 13)	intron (NM_012093, intron 13 of 13)	141042	NM_015534	26009	Hs.480506	NM_015534	ENSG00000036549	ZZZ3	ATAC1	zinc finger ZZ-type containing 3	protein-coding
7_KF_peak_14343_lociStitched	chr13	30020663	30046789	+	781	NA	Intergenic	Intergenic	75149	NR_046998	100874146	Hs.574116	NR_046998	ENSG00000224511	LINC00365	-	long intergenic non-protein coding RNA 365	ncRNA
3_KF_peak_28547_lociStitched	chr2	55099675	55121316	+	780	NA	intron (NM_001321904, intron 1 of 9)	intron (NM_001321904, intron 1 of 9)	27336	NM_001321904	57142	Hs.637850	NM_007008	ENSG00000115310	RTN4	ASY|NI220/250|NOGO|NSP|NSP-CL|Nbla00271|Nbla10545|RTN-X|RTN4-A|RTN4-B1|RTN4-B2|RTN4-C	reticulon 4	protein-coding
5_KF_peak_16676_lociStitched	chr14	72608181	72643815	+	778	NA	intron (NM_001280542, intron 9 of 10)	L1MC4a|LINE|L1	109178	NR_106994	102465832		NR_106994	ENSG00000273830	MIR7843	hsa-mir-7843	microRNA 7843	ncRNA
2_KF_peak_9635_lociStitched	chr11	65418582	65420211	+	777	NA	Intergenic	Intergenic	-3402	NR_028272	283131	Hs.523789	NR_002802	ENSG00000245532	NEAT1	LINC00084|NCRNA00084|TncRNA|VINC	nuclear paraspeckle assembly transcript 1	ncRNA
5_KF_peak_21063_lociStitched	chr16	81692848	81730928	+	774	NA	TTS (NM_198390)	TTS (NM_198390)	46534	NR_045112	100129617	Hs.657151	NR_045112		LOC100129617	-	uncharacterized LOC100129617	ncRNA
6_KF_peak_23951_lociStitched	chr17	83151497	83174811	+	767	NA	Intergenic	Intergenic	-63743	NR_029406	388574	Hs.546918	NR_029406	ENSG00000232938	RPL23AP87	-	ribosomal protein L23a pseudogene 87	pseudo
6_KF_peak_53703_lociStitched	chr8	125655253	125692062	+	761	NA	Intergenic	L1PB1|LINE|L1	241448	NM_001282985	10221	Hs.444947	NM_025195	ENSG00000173334	TRIB1	C8FW|GIG-2|GIG2|SKIP1|TRB-1|TRB1	tribbles pseudokinase 1	protein-coding
7_KF_peak_21301_lociStitched	chr16	87963210	87998419	+	757	NA	intron (NM_001173540, intron 2 of 12)	intron (NM_001173540, intron 2 of 12)	10796	NM_001173543	54971	Hs.461705	NM_017869	ENSG00000172530	BANP	BEND1|SMAR1|SMARBP1	BTG3 associated nuclear protein	protein-coding
8_KF_peak_1379_lociStitched	chr1	39142143	39192935	+	756	NA	intron (NM_012090, intron 1 of 92)	AluSp|SINE|Alu	83372	NM_012090	23499	Hs.472475	NM_012090	ENSG00000127603	MACF1	ABP620|ACF7|LIS9|MACF|OFC4	microtubule actin crosslinking factor 1	protein-coding
3_KF_peak_9461_lociStitched	chr11	61369046	61385033	+	755	NA	Intergenic	MER4A1_|LTR|ERV1	14665	NM_001330281	51524	Hs.406530	NM_016464	ENSG00000149483	TMEM138	HSPC196	transmembrane protein 138	protein-coding
5_KF_peak_21858_lociStitched	chr17	13337693	13364504	+	754	NA	Intergenic	Intergenic	-44338	NR_146885	105371541		NR_146885	ENSG00000234634	LINC02093	-	long intergenic non-protein coding RNA 2093	ncRNA
4_KF_peak_34172_lociStitched	chr21	42016248	42033358	+	749	NA	non-coding (NR_119384, exon 2 of 2)	non-coding (NR_119384, exon 2 of 2)	2534	NR_027273	150142	Hs.143833	NM_198078	ENSG00000237232	ZNF295-AS1	C21orf121|NCRNA00318|PRED87	ZNF295 antisense RNA 1	ncRNA
5_KF_peak_8788_lociStitched	chr11	12862838	12901264	+	745	NA	intron (NM_021961, intron 8 of 12)	intron (NM_021961, intron 8 of 12)	107497	NR_038904	100506305	Hs.153408	NR_038904	ENSG00000251381	LINC00958	BLACAT2	long intergenic non-protein coding RNA 958	ncRNA
8_KF_peak_3601_lociStitched	chr1	167752381	167803663	+	742	NA	intron (NM_003953, intron 5 of 5)	L1MEc|LINE|L1	56040	NM_001146191	9019	Hs.493919	NM_003953	ENSG00000197965	MPZL1	MPZL1b|PZR|PZR1b|PZRa|PZRb	myelin protein zero like 1	protein-coding
5_KF_peak_32339_lociStitched	chr20	17536866	17563244	+	741	NA	intron (NM_001278606, intron 1 of 8)	intron (NM_001278606, intron 1 of 8)	8778	NM_001161705	631	Hs.129702	NM_001195	ENSG00000125864	BFSP1	CP115|CP94|CTRCT33|LIFL-H	beaded filament structural protein 1	protein-coding
6_KF_peak_25995_lociStitched	chr19	15316879	15337757	+	740	NA	intron (NM_001330384, intron 1 of 11)	AluSx1|SINE|Alu	5221	NM_001330384	23476	Hs.187763	NM_014299	ENSG00000141867	BRD4	CAP|HUNK1|HUNKI|MCAP	bromodomain containing 4	protein-coding
4_KF_peak_24415_lociStitched	chr18	23563428	23594252	+	738	NA	intron (NM_000271, intron 1 of 24)	intron (NM_000271, intron 1 of 24)	7666	NM_000271	4864	Hs.464779	NM_000271	ENSG00000141458	NPC1	NPC|POGZ|SLC65A1	NPC intracellular cholesterol transporter 1	protein-coding
7_KF_peak_8776_lociStitched	chr11	12784954	12819165	+	731	NA	intron (NM_021961, intron 3 of 12)	intron (NM_021961, intron 3 of 12)	127638	NM_021961	7003	Hs.655331	NM_021961	ENSG00000187079	TEAD1	AA|NTEF-1|REF1|TCF-13|TCF13|TEAD-1|TEF-1	TEA domain transcription factor 1	protein-coding
6_KF_peak_4730_lociStitched	chr1	221851614	221892825	+	723	NA	Intergenic	Intergenic	-31553	NR_125989	101929771	Hs.557001	NR_125989	ENSG00000227925	LINC01655	-	long intergenic non-protein coding RNA 1655	ncRNA
2_KF_peak_33095_lociStitched	chr20	50027667	50034241	+	718	NA	Intergenic	AluSz|SINE|Alu	10675	NR_051976	100887755	Hs.195705	NR_051976		TRERNA1	LINC00651|treRNA	translation regulatory long non-coding RNA 1	ncRNA
3_KF_peak_12494_lociStitched	chr12	57881137	57897034	+	715	NA	intron (NR_148947, intron 1 of 3)	intron (NR_148947, intron 1 of 3)	7397	NR_148947	283387	Hs.727244	NR_148947	ENSG00000245651	LOC283387	-	uncharacterized LOC283387	ncRNA
4_KF_peak_19864_lociStitched	chr16	12158376	12189015	+	710	NA	intron (NM_032167, intron 13 of 20)	intron (NM_032167, intron 13 of 20)	196961	NM_032167	92017	Hs.458401	NM_032167	ENSG00000048471	SNX29	A-388D4.1|RUNDC2A	sorting nexin 29	protein-coding
7_KF_peak_27954_lociStitched	chr2	33354818	33378930	+	709	NA	intron (NM_206943, intron 31 of 33)	intron (NM_206943, intron 31 of 33)	-51642	NR_039628	100616136		NR_039628	ENSG00000283591	MIR4430	-	microRNA 4430	ncRNA
4_KF_peak_8232_lociStitched	chr10	126373931	126398513	+	708	NA	intron (NM_001288974, intron 1 of 18)	L2|LINE|L2	2255	NM_021641	8038	Hs.594351	NM_003474	ENSG00000148848	ADAM12	ADAM12-OT1|CAR10|MCMP|MCMPMltna|MLTN|MLTNA	ADAM metallopeptidase domain 12	protein-coding
3_KF_peak_21461_lociStitched	chr17	917292	934023	+	697	NA	intron (NM_022463, intron 1 of 7)	AluSq2|SINE|Alu	16025	NR_135633	101927727	Hs.666198	NR_135633	ENSG00000262003	LOC101927727	-	uncharacterized LOC101927727	ncRNA
6_KF_peak_28138_lociStitched	chr2	39723854	39743681	+	690	NA	Intergenic	Tigger9a|DNA|TcMar-Tigger	45491	NM_025264	80745	Hs.468254	NM_025264	ENSG00000138050	THUMPD2	C2orf8	THUMP domain containing 2	protein-coding
7_KF_peak_2842_lociStitched	chr1	115210463	115266973	+	685	NA	Intergenic	MIR3|SINE|MIR	-44316	NR_157569	112840934		NR_157569		NGF-AS1	-	NGF antisense RNA 1	ncRNA
5_KF_peak_50810_lociStitched	chr7	117250953	117284108	+	683	NA	Intergenic	Intergenic	55528	NM_003391	7472	Hs.567356	NM_003391	ENSG00000105989	WNT2	INT1L1|IRP	Wnt family member 2	protein-coding
5_KF_peak_17151_lociStitched	chr14	96162421	96189789	+	679	NA	Intergenic	L2b|LINE|L2	-28693	NM_000623	624	Hs.654542	NM_000623	ENSG00000168398	BDKRB2	B2R|BK-2|BK2|BKR2|BRB2	bradykinin receptor B2	protein-coding
7_KF_peak_32149_lociStitched	chr20	4052748	4091777	+	676	NA	Intergenic	LTR88a|LTR|Gypsy?	-56704	NM_001321749	11237	Hs.547576	NM_007219	ENSG00000101236	RNF24	G1L	ring finger protein 24	protein-coding
4_KF_peak_10774_lociStitched	chr11	118869917	118890318	+	674	NA	Intergenic	AluY|SINE|Alu	-3775	NM_001716	643	Hs.113916	NM_001716	ENSG00000160683	CXCR5	BLR1|CD185|MDR15	C-X-C motif chemokine receptor 5	protein-coding
4_KF_peak_31048_lociStitched	chr2	207219868	207241184	+	662	NA	intron (NR_110283, intron 3 of 3)	intron (NR_110283, intron 3 of 3)	-9285	NR_146555	105373853	Hs.678559	NR_146555	ENSG00000229647	MYOSLID	-	myocardin-induced smooth muscle lncRNA, inducer of differentiation	ncRNA
6_KF_peak_22668_lociStitched	chr17	43401167	43431860	+	658	NA	Intergenic	L2c|LINE|L2	17520	NM_001661	379	Hs.183153	NM_001661	ENSG00000175906	ARL4D	ARF4L|ARL6	ADP ribosylation factor like GTPase 4D	protein-coding
6_KF_peak_29038_lociStitched	chr2	75579151	75607322	+	655	NA	Intergenic	Intergenic	-23517	NM_032181	84141	Hs.302346	NM_032181	ENSG00000115363	EVA1A	FAM176A|TMEM166	eva-1 homolog A, regulator of programmed cell death	protein-coding
6_KF_peak_21219_lociStitched	chr16	86653427	86681729	+	636	NA	Intergenic	Intergenic	54381	NR_135181	101928614	Hs.399823	NR_135181	ENSG00000260026	LINC02189	-	long intergenic non-protein coding RNA 2189	ncRNA
3_KF_peak_42714_lociStitched	chr5	65032265	65042374	+	635	NA	Intergenic	Intergenic	268389	NM_001364478	10283	Hs.371372	NM_005869	ENSG00000153015	CWC27	NY-CO-10|RPSKA|SDCCAG-10|SDCCAG10	CWC27 spliceosome associated cyclophilin	protein-coding
5_KF_peak_45099_lociStitched	chr6	1129056	1146027	+	627	NA	Intergenic	AluY|SINE|Alu	-36209	NR_027116	285768	Hs.209463	NR_027115		LINC01622	-	long intergenic non-protein coding RNA 1622	ncRNA
7_KF_peak_48780_lociStitched	chr7	2269112	2305312	+	624	NA	intron (NM_013321, intron 1 of 10)	FLAM_C|SINE|Alu	27229	NM_013321	29886	Hs.584900	NM_013321	ENSG00000106266	SNX8	Mvp1	sorting nexin 8	protein-coding
4_KF_peak_55908_lociStitched	chr9	115632680	115653749	+	615	NA	Intergenic	Intergenic	101025	NR_109805	101928775	Hs.522362	NR_109805	ENSG00000228714	LOC101928775	-	uncharacterized LOC101928775	ncRNA
5_KF_peak_17739_lociStitched	chr15	40088586	40103948	+	614	NA	intron (NM_001003943, intron 3 of 3)	intron (NM_001003943, intron 3 of 3)	9819	NM_001003942	90427	Hs.591104	NM_033503	ENSG00000104081	BMF	-	Bcl2 modifying factor	protein-coding
6_KF_peak_51048_lociStitched	chr7	134593519	134631662	+	613	NA	Intergenic	MLT1A0|LTR|ERVL-MaLR	-34189	NM_001293085	669	Hs.198365	NM_001724	ENSG00000172331	BPGM	DPGM|ECYT8	bisphosphoglycerate mutase	protein-coding
7_KF_peak_7122_lociStitched	chr10	77156453	77195776	+	610	NA	intron (NM_001271519, intron 5 of 28)	LTR84b|LTR|ERVL	35283	NR_120654	101929310	Hs.666457	NR_120654	ENSG00000225497	KCNMA1-AS2	-	KCNMA1 antisense RNA 2	ncRNA
4_KF_peak_25885_lociStitched	chr19	12952397	12985815	+	601	NA	promoter-TSS (NM_152654)	promoter-TSS (NM_152654)	-512	NM_152654	199699	Hs.331981	NM_152654	ENSG00000179284	DAND5	CER2|CERL2|CKTSF1B3|COCO|CRL2|DANTE|GREM3|SP1	DAN domain BMP antagonist family member 5	protein-coding
3_KF_peak_51166_lociStitched	chr7	137923199	137943583	+	592	NA	promoter-TSS (NM_001318246)	promoter-TSS (NM_001318246)	-403	NM_001318246	64764	Hs.490273	NM_194071	ENSG00000182158	CREB3L2	BBF2H7	cAMP responsive element binding protein 3 like 2	protein-coding
6_KF_peak_7492_lociStitched	chr10	93363987	93391282	+	581	NA	intron (NM_013451, intron 21 of 53)	L1MC4a|LINE|L1	104700	NM_013451	26509	Hs.602086	NM_013451	ENSG00000138119	MYOF	FER1L3	myoferlin	protein-coding
3_KF_peak_32528_lociStitched	chr20	31587697	31596691	+	575	NA	Intergenic	AluJr|SINE|Alu	-13095	NM_181353	3397	Hs.504609	NM_002165	ENSG00000125968	ID1	ID|bHLHb24	inhibitor of DNA binding 1, HLH protein	protein-coding
6_KF_peak_9313_lociStitched	chr11	46648968	46694502	+	564	NA	intron (NM_001346358, intron 16 of 16)	AluSg7|SINE|Alu	28884	NM_004308	392	Hs.138860	NM_004308	ENSG00000175220	ARHGAP1	CDC42GAP|RHOGAP|RHOGAP1|p50rhoGAP	Rho GTPase activating protein 1	protein-coding
9_KF_peak_40193_lociStitched	chr4	77007092	77052953	+	562	NA	intron (NM_001306147, intron 10 of 11)	AluSg|SINE|Alu	44888	NM_001348133	10983	Hs.518827	NM_006835	ENSG00000118816	CCNI	CCNI1|CYC1|CYI	cyclin I	protein-coding
2_KF_peak_32132_lociStitched	chr20	3805824	3812221	+	561	NA	intron (NR_109859, intron 1 of 3)	AluSx3|SINE|Alu	528	NR_109859	101929125	Hs.744106	NR_109859	ENSG00000275491	LINC01730	-	long intergenic non-protein coding RNA 1730	ncRNA
5_KF_peak_27273_lociStitched	chr2	1634504	1662685	+	557	NA	exon (NM_012293, exon 17 of 23)	exon (NM_012293, exon 17 of 23)	95921	NM_012293	7837	Hs.332197	NM_012293	ENSG00000130508	PXDN	ASGD7|COPOA|D2S448|D2S448E|MG50|PRG2|PXN|VPO	peroxidasin	protein-coding
6_KF_peak_14045_lociStitched	chr12	128797344	128818846	+	555	NA	intron (NM_145648, intron 5 of 7)	intron (NM_145648, intron 5 of 7)	15863	NM_145648	121260	Hs.507260	NM_145648	ENSG00000139370	SLC15A4	FP12591|PHT1|PTR4	solute carrier family 15 member 4	protein-coding
8_KF_peak_8932_lociStitched	chr11	19953330	19995666	+	550	NA	intron (NM_182964, intron 10 of 37)	L1MC2|LINE|L1	-48058	NM_001111019	89797	Hs.64341	NM_145117	ENSG00000166833	NAV2	HELAD1|POMFIL2|RAINB1|STEERIN2|UNC53H2	neuron navigator 2	protein-coding
6_KF_peak_48514_lociStitched	chr6	161204749	161243758	+	546	NA	intron (NM_020133, intron 2 of 8)	intron (NM_020133, intron 2 of 8)	49808	NM_020133	56895	Hs.353175	NM_020133	ENSG00000026652	AGPAT4	1-AGPAT4|LPAAT-delta|dJ473J16.2	1-acylglycerol-3-phosphate O-acyltransferase 4	protein-coding
3_KF_peak_39255_lociStitched	chr4	1041257	1053516	+	542	NA	Intergenic	Intergenic	34922	NM_021923	53834	Hs.193326	NM_021923	ENSG00000127418	FGFRL1	FGFR-5|FGFR5|FHFR	fibroblast growth factor receptor like 1	protein-coding
8_KF_peak_33926_lociStitched	chr21	35528547	35575690	+	524	NA	intron (NR_073512, intron 1 of 2)	AluJr|SINE|Alu	28646	NR_073512	100506403	Hs.536609	NR_073512	ENSG00000159216	LOC100506403	-	uncharacterized LOC100506403	ncRNA
4_KF_peak_56295_lociStitched	chr9	127942668	127969410	+	519	NA	intron (NM_001035254, intron 1 of 10)	intron (NM_001035254, intron 1 of 10)	-5325	NM_203305	399665	Hs.535972	NM_203305	ENSG00000167106	FAM102A	C9orf132|EEIG1|SYM-3A|bA203J24.7	family with sequence similarity 102 member A	protein-coding
8_KF_peak_22825_lociStitched	chr17	47257563	47315825	+	511	NA	intron (NM_000212, intron 5 of 14)	intron (NM_000212, intron 5 of 14)	32852	NM_000212	3690	Hs.218040	NM_000212	ENSG00000259207	ITGB3	BDPLT16|BDPLT2|CD61|GP3A|GPIIIa|GT	integrin subunit beta 3	protein-coding
5_KF_peak_13333_lociStitched	chr12	104695180	104721399	+	500	NA	intron (NM_018413, intron 2 of 2)	MIRb|SINE|MIR	116656	NR_037487	100500843		NR_037487	ENSG00000264295	MIR3922	-	microRNA 3922	ncRNA
8_KF_peak_57564_lociStitched	chrX	107552608	107580509	+	498	NA	intron (NM_032428, intron 13 of 15)	intron (NM_032428, intron 13 of 15)	-20737	NR_046750	100874122	Hs.600967	NR_046750	ENSG00000227610	FRMPD3-AS1	-	FRMPD3 antisense RNA 1	ncRNA
5_KF_peak_34620_lociStitched	chr22	27202475	27220691	+	492	NA	Intergenic	MIR|SINE|MIR	13096	NM_001350812	105372978		NM_001350812		LINC01638	-	long intergenic non-protein coding RNA 1638	protein-coding
4_KF_peak_4494_lociStitched	chr1	209873369	209901233	+	483	NA	Intergenic	Intergenic	-50873	NM_001146261	255928	Hs.658866	NM_153262	ENSG00000143469	SYT14	SCAR11|sytXIV	synaptotagmin 14	protein-coding
4_KF_peak_31828_lociStitched	chr2	237335531	237361388	+	476	NA	intron (NM_057166, intron 26 of 40)	intron (NM_057166, intron 26 of 40)	65705	NM_057166	1293	Hs.233240	NM_004369	ENSG00000163359	COL6A3	BTHLM1|DYT27|UCMD1	collagen type VI alpha 3 chain	protein-coding
8_KF_peak_29753_lociStitched	chr2	127135454	127176985	+	466	NA	Intergenic	LTR68|LTR|ERV1	-49065	NM_139350	274	Hs.193163	NM_004305	ENSG00000136717	BIN1	AMPH2|AMPHL|CNM2|SH3P9	bridging integrator 1	protein-coding
6_KF_peak_3167_lociStitched	chr1	151964514	152001925	+	459	NA	exon (NM_002966, exon 3 of 3)	exon (NM_002966, exon 3 of 3)	10640	NM_002966	6281	Hs.143873	NM_002966	ENSG00000197747	S100A10	42C|ANX2L|ANX2LG|CAL1L|CLP11|Ca[1]|GP11|P11|p10	S100 calcium binding protein A10	protein-coding
7_KF_peak_27858_lociStitched	chr2	30239164	30294033	+	454	NA	Intergenic	Intergenic	35064	NM_030915	81606	Hs.567598	NM_030915	ENSG00000213626	LBH	-	LBH regulator of WNT signaling pathway	protein-coding
11_KF_peak_41366_lociStitched	chr4	168711364	168769975	+	449	NA	intron (NM_001166108, intron 10 of 21)	intron (NM_001166108, intron 10 of 21)	-91426	NM_001367568	23022	Hs.151220	NM_016081	ENSG00000129116	PALLD	CGI-151|CGI151|MYN|PNCA1|SIH002	palladin, cytoskeletal associated protein	protein-coding
6_KF_peak_21211_lociStitched	chr16	86575753	86619806	+	435	NA	Intergenic	MER121|DNA|hAT?	19270	NM_005250	2300	Hs.533830	NM_005250	ENSG00000176678	FOXL1	FKH6|FKHL11|FREAC7	forkhead box L1	protein-coding
6_KF_peak_24101_lociStitched	chr18	8745465	8772361	+	433	NA	intron (NM_015210, intron 4 of 16)	intron (NM_015210, intron 4 of 16)	41532	NM_015210	23255	Hs.707920	NM_015210	ENSG00000168502	MTCL1	CCDC165|KIAA0802|SOGA2	microtubule crosslinking factor 1	protein-coding
7_KF_peak_43474_lociStitched	chr5	111721297	111750191	+	428	NA	intron (NM_001142474, intron 2 of 3)	intron (NM_001142474, intron 2 of 3)	20507	NM_001142483	9315	Hs.36053	NM_004772	ENSG00000134986	NREP	C5orf13|D4S114|P311|PRO1873|PTZ17|SEZ17	neuronal regeneration related protein	protein-coding
4_KF_peak_30064_lociStitched	chr2	156319789	156343029	+	367	NA	intron (NM_173173, intron 1 of 7)	intron (NM_173173, intron 1 of 7)	1312	NM_173173	4929	Hs.563344	NM_006186	ENSG00000153234	NR4A2	HZF-3|NOT|NURR1|RNR1|TINUR	nuclear receptor subfamily 4 group A member 2	protein-coding
4_KF_peak_22484_lociStitched	chr17	40098179	40113681	+	363	NA	Intergenic	Intergenic	-5341	NM_021724	9572	Hs.724	NM_021724	ENSG00000126368	NR1D1	EAR1|REVERBA|REVERBalpha|THRA1|THRAL|ear-1|hRev	nuclear receptor subfamily 1 group D member 1	protein-coding
8_KF_peak_10207_lociStitched	chr11	86473676	86525068	+	351	NA	intron (NM_001014811, intron 4 of 13)	intron (NM_001014811, intron 4 of 13)	124485	NM_001156474	60494	Hs.144913	NM_021827	ENSG00000149201	CCDC81	-	coiled-coil domain containing 81	protein-coding
11_KF_peak_26418_lociStitched	chr19	38021056	38081394	+	347	NA	intron (NM_015073, intron 2 of 21)	L1ME3G|LINE|L1	-111871	NR_145800	109623473		NR_145800		SNORD152	-	small nucleolar RNA, C/D box 152	snoRNA
7_KF_peak_5808_lociStitched	chr10	15461033	15518522	+	329	NA	Intergenic	AluJr|SINE|Alu	-118488	NM_001010924	221061	Hs.66762	NM_001010924	ENSG00000148468	FAM171A1	APCN|C10orf38	family with sequence similarity 171 member A1	protein-coding
5_KF_peak_29552_lociStitched	chr2	112142808	112168970	+	307	NA	intron (NM_001128165, intron 1 of 6)	intron (NM_001128165, intron 1 of 6)	17504	NM_001128165	129804	Hs.437696	NM_153214	ENSG00000144152	FBLN7	TM14	fibulin 7	protein-coding
6_KF_peak_35256_lociStitched	chr22	44019602	44048263	+	296	NA	intron (NM_001243386, intron 1 of 11)	intron (NM_001243386, intron 1 of 11)	7628	NM_001243386	29780	Hs.475074	NM_013327	ENSG00000188677	PARVB	CGI-56	parvin beta	protein-coding
7_KF_peak_40340_lociStitched	chr4	85756887	85808172	+	290	NA	intron (NM_001346093, intron 1 of 6)	intron (NM_001346093, intron 1 of 6)	3731	NM_001042669	83478	Hs.444229	NM_031305	ENSG00000138639	ARHGAP24	FILGAP|RC-GAP72|RCGAP72|p73|p73RhoGAP	Rho GTPase activating protein 24	protein-coding
12_KF_peak_13964_lociStitched	chr12	124655228	124732733	+	279	NA	Intergenic	AluSx1|SINE|Alu	-126368	NM_001077261	9612	Hs.137510	NM_006312	ENSG00000196498	NCOR2	CTG26|N-CoR2|SMAP270|SMRT|SMRTE|SMRTE-tau|TNRC14|TRAC|TRAC-1|TRAC1	nuclear receptor corepressor 2	protein-coding
10_KF_peak_18619_lociStitched	chr15	68469742	68544019	+	261	NA	Intergenic	PRIMA4_LTR|LTR|ERV1	-11493	NM_001324014	10391	Hs.551213	NM_006091	ENSG00000103647	CORO2B	CLIPINC	coronin 2B	protein-coding
3_KF_peak_29703_lociStitched	chr2	120930100	120940105	+	210	NA	intron (NM_005270, intron 3 of 13)	intron (NM_005270, intron 3 of 13)	142821	NM_005270	2736	Hs.111867	NM_005270	ENSG00000074047	GLI2	CJS|HPE9|PHS2|THP1|THP2	GLI family zinc finger 2	protein-coding
8_KF_peak_31682_lociStitched	chr2	234399428	234452623	+	204	NA	Intergenic	Intergenic	28570	NR_146988	105373934	Hs.471685	NR_146988	ENSG00000231682	LINC01891	-	long intergenic non-protein coding RNA 1891	ncRNA
4_KF_peak_41187_lociStitched	chr4	153987001	154015707	+	201	NA	Intergenic	Intergenic	-212271	NM_003013	6423	Hs.481022	NM_003013	ENSG00000145423	SFRP2	FRP-2|SARP1|SDF-5	secreted frizzled related protein 2	protein-coding
9_KF_peak_17682_lociStitched	chr15	39232308	39286872	+	112	NA	Intergenic	L1PA3|LINE|L1	8921	NR_144507	400360	Hs.376109	NM_207445	ENSG00000175746	C15orf54	-	chromosome 15 open reading frame 54 (putative)	ncRNA
8_KF_peak_44360_lociStitched	chr5	150143167	150181104	+	100	NA	Intergenic	UCON80_AMi|Unknown|Unknown	-4643	NM_001804	1044	Hs.1545	NM_001804	ENSG00000113722	CDX1	-	caudal type homeobox 1	protein-coding
4_KF_peak_54087_lociStitched	chr8	143936520	143967135	+	39	NA	promoter-TSS (NM_201380)	promoter-TSS (NM_201380)	-901	NM_201380	5339	Hs.434248	NM_000445	ENSG00000178209	PLEC	EBS1|EBSMD|EBSND|EBSO|EBSOG|EBSPA|HD1|LGMD2Q|LGMDR17|PCN|PLEC1|PLEC1b|PLTN	plectin	protein-coding

## Sheet: overlap_SE.anno
PeakID (cmd=annotatePeaks.pl KF-NF-bedtools/overlap_SE.bed hg38)	Chr	Start	End	Strand	Peak Score	Focus Ratio/Region Size	Annotation	Detailed Annotation	Distance to TSS	Nearest PromoterID	Entrez ID	Nearest Unigene	Nearest Refseq	Nearest Ensembl	Gene Name	Gene Alias	Gene Description	Gene Type
3	chr1	19363894	19455333	+	0	NA	intron (NM_001206540, intron 2 of 9)	MIR|SINE|MIR	74682	NM_001282162	832	Hs.432760	NM_004930	ENSG00000077549	CAPZB	CAPB|CAPPB|CAPZ	capping actin protein of muscle Z-line subunit beta	protein-coding
729	chr11	64854896	64870936	+	0	NA	intron (NM_006795, intron 2 of 4)	intron (NM_006795, intron 2 of 4)	15693	NR_162101	113218486		NR_162101		MIR10392	-	microRNA 10392	ncRNA
864	chr5	42999993	43010687	+	0	NA	Intergenic	AluSx|SINE|Alu	-12007	NR_104643	643977	Hs.535791	NR_104643		FLJ32255	-	uncharacterized LOC643977	ncRNA
351	chr6	52491629	52522832	+	0	NA	intron (NM_012288, intron 7 of 10)	L2c|LINE|L2	69830	NM_012288	9697	Hs.520182	NM_012288	ENSG00000065308	TRAM2	-	translocation associated membrane protein 2	protein-coding
888	chr1	26275801	26285110	+	0	NA	intron (NM_031286, intron 1 of 2)	intron (NM_031286, intron 1 of 2)	369	NM_031286	83442	Hs.109051	NM_031286	ENSG00000142669	SH3BGRL3	HEL-S-297|SH3BP-1|TIP-B1	SH3 domain binding glutamate rich protein like 3	protein-coding
573	chr3	120417066	120439802	+	0	NA	intron (NM_007085, intron 2 of 10)	intron (NM_007085, intron 2 of 10)	22558	NM_007085	11167	Hs.269512	NM_007085	ENSG00000163430	FSTL1	FRP|FSL1|MIR198|OCC-1|OCC1|tsc36	follistatin like 1	protein-coding
576	chr5	179257356	179280076	+	0	NA	intron (NM_014244, intron 3 of 21)	intron (NM_014244, intron 3 of 21)	76745	NM_014244	9509	Hs.23871	NM_014244	ENSG00000087116	ADAMTS2	ADAM-TS2|ADAMTS-2|ADAMTS-3|EDSDERMS|NPI|PC I-NP|PCI-NP|PCINP|PCPNI|PNPI	ADAM metallopeptidase with thrombospondin type 1 motif 2	protein-coding
72	chr7	130951093	131013513	+	0	NA	intron (NR_109851, intron 4 of 5)	intron (NR_109851, intron 4 of 5)	68839	NR_109780	100506860	Hs.635013	NR_109780		LINC00513	-	long intergenic non-protein coding RNA 513	ncRNA
239	chr5	33772134	33811040	+	0	NA	intron (NM_001324511, intron 2 of 2)	intron (NM_001324511, intron 2 of 2)	100403	NM_001324511	81792	Hs.12680	NM_030955	ENSG00000151388	ADAMTS12	PRO4389	ADAM metallopeptidase with thrombospondin type 1 motif 12	protein-coding
229	chr2	85705700	85745790	+	0	NA	Intergenic	HAL1|LINE|L1	-28246	NM_032827	84913	Hs.135569	NM_032827	ENSG00000168874	ATOH8	HATH6|bHLHa21	atonal bHLH transcription factor 8	protein-coding
210	chr22	27100592	27136029	+	0	NA	Intergenic	L1MB7|LINE|L1	-57792	NM_001318329	284898	Hs.350813	NM_001318329		LOC284898	-	uncharacterized LOC284898	protein-coding
952	chr12	54411228	54413901	+	0	NA	intron (NM_002205, intron 1 of 29)	G-rich|Low_complexity|Low_complexity	6702	NM_002205	3678	Hs.505654	NM_002205	ENSG00000161638	ITGA5	CD49e|FNRA|VLA-5|VLA5A	integrin subunit alpha 5	protein-coding
511	chr9	109793024	109817981	+	0	NA	intron (NM_053016, intron 1 of 6)	intron (NM_053016, intron 1 of 6)	25304	NM_147150	445815	Hs.591908	NM_007203	ENSG00000157654	PALM2-AKAP2	AKAP-2|AKAP-KL|AKAP2|AKAPKL|MISP2|PALM2|PRKA2	PALM2-AKAP2 fusion	protein-coding
406	chr2	234240789	234259973	+	0	NA	Intergenic	Intergenic	199679	NM_006944	6694	Hs.444488	NM_006944	ENSG00000072080	SPP2	SPP-24|SPP24	secreted phosphoprotein 2	protein-coding
723	chr17	77350239	77366639	+	0	NA	intron (NM_006640, intron 1 of 10)	AluSz6|SINE|Alu	-14898	NM_001113493	10801	Hs.440932	NM_006640	ENSG00000184640	SEPTIN9	AF17q25|MSF|MSF1|NAPB|PNUTL4|SEPT9|SINT1|SeptD1	septin 9	protein-coding
289	chr12	122072317	122107854	+	0	NA	intron (NM_014938, intron 1 of 16).2	intron (NM_014938, intron 1 of 16).2	11329	NM_014938	22877	Hs.437153	NM_014938	ENSG00000175727	MLXIP	MIR|MONDOA|bHLHe36	MLX interacting protein	protein-coding
202	chr6	108580952	108623600	+	0	NA	intron (NM_201559, intron 2 of 3)	L1ME4a|LINE|L1	41359	NM_001455	2309	Hs.220950	NM_001455	ENSG00000118689	FOXO3	AF6q21|FKHRL1|FKHRL1P2|FOXO2|FOXO3A	forkhead box O3	protein-coding
917	chr11	134041124	134048175	+	0	NA	Intergenic	Intergenic	12377	NR_027276	100128239	Hs.423734	NR_027276	ENSG00000204241	LINC02731	-	long intergenic non-protein coding RNA 2731	ncRNA
130	chr5	172897479	172948161	+	0	NA	intron (NM_001031711, intron 5 of 9)	L2a|LINE|L2	7737	NR_162113	113218510		NR_162113		MIR10523	-	microRNA 10523	ncRNA
256	chr8	48616808	48631369	+	0	NA	TTS (NR_105004)	TTS (NR_105004)	3685	NR_105004	101929217	Hs.547790	NR_105004	ENSG00000253455	LOC101929217	-	uncharacterized LOC101929217	ncRNA
318	chr20	35305497	35339608	+	0	NA	intron (NM_001184977, intron 5 of 7)	AluSx3|SINE|Alu	-30127	NM_178468	128876	Hs.592149	NM_178468	ENSG00000125998	FAM83C	C20orf128|dJ614O4.7	family with sequence similarity 83 member C	protein-coding
472	chr8	38912260	38938781	+	0	NA	intron (NM_021623, intron 2 of 11)	intron (NM_021623, intron 2 of 11)	24174	NM_021623	59339	Hs.369123	NM_021623	ENSG00000169499	PLEKHA2	TAPP2	pleckstrin homology domain containing A2	protein-coding
382	chr10	69866314	69897039	+	0	NA	intron (NM_080801, intron 6 of 38)	intron (NM_080801, intron 6 of 38)	79770	NM_001368884	1305	Hs.695934	NM_005203	ENSG00000197467	COL13A1	CMS19|COLXIIIA1	collagen type XIII alpha 1 chain	protein-coding
828	chr16	88303945	88316141	+	0	NA	Intergenic	Intergenic	115762	NR_110944	101928880	Hs.634835	NR_110944	ENSG00000260420	LINC02182	LA16c-444G7.2	long intergenic non-protein coding RNA 2182	ncRNA
222	chr2	46846985	46848786	+	0	NA	intron (NR_024452, intron 1 of 2)	MIR3|SINE|MIR	20021	NR_024452	100134259	Hs.114449	NR_024452	ENSG00000239332	LINC01119	-	long intergenic non-protein coding RNA 1119	ncRNA
558	chr5	151696254	151699950	+	0	NA	Intergenic	AluSx|SINE|Alu	-11187	NM_001309443	6678	Hs.111779	NM_003118	ENSG00000113140	SPARC	BM-40|OI17|ON	secreted protein acidic and cysteine rich	protein-coding
733	chr22	36323834	36339602	+	0	NA	intron (NM_002473, intron 3 of 40)	intron (NM_002473, intron 3 of 40)	-44811	NR_106877	102465491		NR_106877	ENSG00000278420	MIR6819	hsa-mir-6819	microRNA 6819	ncRNA
368	chr1	39387414	39407962	+	0	NA	intron (NM_012090, intron 52 of 92)	MER47A|DNA|TcMar-Tigger	-11385	NM_015038	643314	Hs.658760	NM_015038	ENSG00000127603	KIAA0754	-	KIAA0754	protein-coding
281	chr19	5926418	5962305	+	0	NA	intron (NM_007320, intron 2 of 15)	intron (NM_007320, intron 2 of 15)	30107	NM_004058	828	Hs.584744	NM_004058	ENSG00000105519	CAPS	CAPS1	calcyphosine	protein-coding
539	chr8	22167616	22191632	+	0	NA	intron (NR_033404, intron 6 of 15)	intron (NR_033404, intron 6 of 15)	14252	NM_001199	649	Hs.1274	NM_001199	ENSG00000168487	BMP1	OI13|PCOLC|PCP|PCP2|TLD	bone morphogenetic protein 1	protein-coding
52	chr17	80773343	80792491	+	0	NA	intron (NM_020761, intron 6 of 33)	intron (NM_020761, intron 6 of 33)	22715	NR_110852	101928855	Hs.670692	NR_110852	ENSG00000262833	LOC101928855	-	uncharacterized LOC101928855	ncRNA
683	chr15	89827864	89845807	+	0	NA	intron (NR_023361, intron 6 of 6)	intron (NR_023361, intron 6 of 6)	13886	NR_049817	100847059		NR_049817	ENSG00000264966	MIR5094	-	microRNA 5094	ncRNA
33	chr15	60340556	60413729	+	0	NA	intron (NM_001002857, intron 4 of 13)	intron (NM_001002857, intron 4 of 13)	20844	NM_001002858	302	Hs.511605	NM_004039	ENSG00000182718	ANXA2	ANX2|ANX2L4|CAL1H|HEL-S-270|LIP2|LPC2|LPC2D|P36|PAP-IV	annexin A2	protein-coding
32	chr10	91579533	91614509	+	0	NA	intron (NR_024467, intron 1 of 4)	intron (NR_024467, intron 1 of 4)	14439	NR_024467	100188947	Hs.535293	NR_024467		HECTD2-AS1	-	HECTD2 antisense RNA 1	ncRNA
671	chr9	105053238	105071627	+	0	NA	Intergenic	Intergenic	-134277	NM_005502	19	Hs.659274	NM_005502	ENSG00000165029	ABCA1	ABC-1|ABC1|CERP|HDLDT1|TGD	ATP binding cassette subfamily A member 1	protein-coding
65	chr14	69057579	69101909	+	0	NA	intron (NM_003861, intron 6 of 8)	L2a|LINE|L2	72855	NM_001284207	8816	Hs.509780	NM_003861	ENSG00000139990	DCAF5	BCRG2|BCRP2|D14S1461E|WDR22	DDB1 and CUL4 associated factor 5	protein-coding
755	chr8	13353050	13367934	+	0	NA	intron (NM_024767, intron 4 of 4)	MER5B|DNA|hAT-Charlie	-83708	NM_001348083	10395	Hs.134296	NM_006094	ENSG00000164741	DLC1	ARHGAP7|HP|STARD12|p122-RhoGAP	DLC1 Rho GTPase activating protein	protein-coding
960	chr19	13846604	13847952	+	0	NA	Intergenic	Intergenic	-4360	NR_036515	284454	Hs.436426	NR_036515		LOC284454	-	uncharacterized LOC284454	ncRNA
771	chr16	55486914	55500855	+	0	NA	intron (NM_001127891, intron 9 of 12)	intron (NM_001127891, intron 9 of 12)	12327	NM_001127891	4313	Hs.513617	NM_004530	ENSG00000087245	MMP2	CLG4|CLG4A|MMP-2|MMP-II|MONA|TBE-1	matrix metallopeptidase 2	protein-coding
257	chr1	12518994	12556864	+	0	NA	Intergenic	Intergenic	30683	NR_003022	677882	Hs.658450	NR_003022	ENSG00000266079	SNORA59B	ACA59	small nucleolar RNA, H/ACA box 59B	snoRNA
685	chr11	10657383	10675370	+	0	NA	intron (NM_130385, intron 1 of 20)	MIRb|SINE|MIR	-14075	NM_001098579	10335	Hs.501898	NM_130385	ENSG00000072952	MRVI1	IRAG|JAW1L	murine retrovirus integration site 1 homolog	protein-coding
563	chr9	134316602	134339569	+	0	NA	intron (NM_002957, intron 1 of 9)	intron (NM_002957, intron 1 of 9)	1630	NM_002957	6256	Hs.590886	NM_002957	ENSG00000186350	RXRA	NR2B1	retinoid X receptor alpha	protein-coding
306	chr8	48397760	48432543	+	0	NA	Intergenic	L1MB5|LINE|L1	-136416	NR_105002	101929268	Hs.683934	NR_105002	ENSG00000253608	LOC101929268	-	uncharacterized LOC101929268	ncRNA
97	chr5	167763800	167787788	+	0	NA	intron (NM_001080428, intron 1 of 24)	intron (NM_001080428, intron 1 of 24)	20865	NM_001080428	57451	Hs.631957	NM_001080428	ENSG00000145934	TENM2	ODZ2|TEN-M2|TNM2|ten-2	teneurin transmembrane protein 2	protein-coding
437	chr18	77101243	77129660	+	0	NA	intron (NM_001025100, intron 1 of 3)	intron (NM_001025100, intron 1 of 3)	17332	NM_001025100	4155	Hs.551713	NM_002385	ENSG00000197971	MBP	-	myelin basic protein	protein-coding
434	chr1	234969685	234998366	+	0	NA	Intergenic	Intergenic	-20026	NR_125945	101927851	Hs.520684	NR_125945	ENSG00000238005	LOC101927851	-	uncharacterized LOC101927851	ncRNA
586	chr14	50521056	50543329	+	0	NA	promoter-TSS (NM_001127713)	promoter-TSS (NM_001127713)	377	NM_198794	11183	Hs.130491	NM_006575	ENSG00000012983	MAP4K5	GCKR|KHS|KHS1|MAPKKKK5	mitogen-activated protein kinase kinase kinase kinase 5	protein-coding
738	chr15	66720165	66735806	+	0	NA	intron (NR_027654, intron 4 of 4)	AluSp|SINE|Alu	25749	NM_005585	4091	Hs.153863	NM_005585	ENSG00000137834	SMAD6	AOVD2|HsT17432|MADH6|MADH7	SMAD family member 6	protein-coding
498	chr6	57242576	57268117	+	0	NA	Intergenic	AluY|SINE|Alu	8000	NR_109774	100506188	Hs.485640	NR_109774		LOC100506188	-	uncharacterized LOC100506188	ncRNA
844	chr4	38666744	38678495	+	0	NA	intron (NM_016531, intron 1 of 5)	intron (NM_016531, intron 1 of 5)	-7991	NR_026804	79667	Hs.29725	NM_024614	ENSG00000231160	KLF3-AS1	-	KLF3 antisense RNA 1	ncRNA
122	chr2	42895364	42926140	+	0	NA	Intergenic	Intergenic	-118169	NM_012205	23498	Hs.368805	NM_012205	ENSG00000162882	HAAO	3-HAO|HAO|VCRL1|h3HAO	3-hydroxyanthranilate 3,4-dioxygenase	protein-coding
439	chr2	37614035	37642424	+	0	NA	Intergenic	Intergenic	43970	NM_006449	10602	Hs.369574	NM_006449	ENSG00000163171	CDC42EP3	BORG2|CEP3|UB1	CDC42 effector protein 3	protein-coding
619	chr1	27099165	27119904	+	0	NA	exon (NM_003047, exon 3 of 12)	exon (NM_003047, exon 3 of 12)	45591	NM_003047	6548	Hs.469116	NM_003047	ENSG00000090020	SLC9A1	APNH|LIKNS|NHE-1|NHE1|PPP1R143	solute carrier family 9 member A1	protein-coding
187	chr10	69349100	69392754	+	0	NA	intron (NM_033496, intron 7 of 17)	intron (NM_033496, intron 7 of 17)	45991	NM_001057	6865	Hs.88372	NM_001057	ENSG00000075073	TACR2	NK2R|NKNAR|SKR|TAC2R	tachykinin receptor 2	protein-coding
483	chr8	19168960	19194922	+	0	NA	Intergenic	Arthur1|DNA|hAT-Tip100	63581	NR_038919	100128993	Hs.697742	NR_038919		LOC100128993	-	uncharacterized LOC100128993	ncRNA
871	chr17	4195091	4205441	+	0	NA	intron (NR_047571, intron 6 of 23)	AluJb|SINE|Alu	56569	NM_001254755	124936	Hs.513871	NM_144611	ENSG00000167740	CYB5D2	-	cytochrome b5 domain containing 2	protein-coding
834	chr16	53080321	53092421	+	0	NA	intron (NM_025134, intron 1 of 38)	intron (NM_025134, intron 1 of 38)	31380	NM_025134	80205	Hs.59159	NM_015287	ENSG00000177200	CHD9	AD013|CHD-9|CReMM|KISH2|PRIC320	chromodomain helicase DNA binding protein 9	protein-coding
680	chr9	70406191	70421218	+	0	NA	5' UTR (NM_001206, exon 1 of 2)	5' UTR (NM_001206, exon 1 of 2)	953	NM_001206	687	Hs.150557	NM_001206	ENSG00000119138	KLF9	BTEB|BTEB1	Kruppel like factor 9	protein-coding
535	chr2	38092003	38116170	+	0	NA	Intergenic	MIRb|SINE|MIR	-27019	NR_027252	285154	Hs.353894	NM_173652	ENSG00000232973	CYP1B1-AS1	C2orf58	CYP1B1 antisense RNA 1	ncRNA
825	chr2	205700437	205712761	+	0	NA	intron (NM_018534, intron 2 of 15)	AmnSINE1|SINE|5S-Deu-L2	24098	NM_201267	8828	Hs.471200	NM_003872	ENSG00000118257	NRP2	NP2|NPN2|PRO2714|VEGF165R2	neuropilin 2	protein-coding
557	chr20	49928488	49951734	+	0	NA	intron (NM_018683, intron 1 of 5)	intron (NM_018683, intron 1 of 5)	3714	NM_018683	55905	Hs.144949	NM_018683	ENSG00000124226	RNF114	PSORS12|ZNF313	ring finger protein 114	protein-coding
345	chr7	34133266	34166040	+	0	NA	intron (NM_133468, intron 15 of 15)	intron (NM_133468, intron 15 of 15)	244114	NM_001365308	168667	Hs.660998	NM_133468	ENSG00000164619	BMPER	CRIM3|CV-2|CV2	BMP binding endothelial regulator	protein-coding
126	chr6	111551957	111603312	+	0	NA	non-coding (NR_034110, exon 3 of 3)	non-coding (NR_034110, exon 3 of 3)	-10355	NM_001164283	10758	Hs.561514	NM_147200	ENSG00000056972	TRAF3IP2	ACT1|C6orf2|C6orf4|C6orf5|C6orf6|CANDF8|CIKS|PSORS13	TRAF3 interacting protein 2	protein-coding
773	chr9	124266674	124280582	+	0	NA	intron (NM_001166168, intron 1 of 9)	intron (NM_001166168, intron 1 of 9)	-12460	NR_149024	613206	Hs.197071	NM_001033016	ENSG00000235204	LOC613206	-	uncharacterized LOC613206	ncRNA
49	chr5	149485381	149501526	+	0	NA	3' UTR (NM_001892, exon 10 of 10)	3' UTR (NM_001892, exon 10 of 10)	56912	NM_001271742	1452	Hs.529862	NM_001892	ENSG00000113712	CSNK1A1	CK1|CK1a|CKIa|HEL-S-77p|HLCDGP1|PRO2975	casein kinase 1 alpha 1	protein-coding
507	chr5	132086254	132104498	+	0	NA	Intergenic	Intergenic	21587	NM_000758	1437	Hs.1349	NM_000758	ENSG00000164400	CSF2	CSF|GMCSF	colony stimulating factor 2	protein-coding
155	chr7	99090989	99137769	+	0	NA	intron (NM_020429, intron 1 of 18)	L1M4|LINE|L1	29729	NM_181349	57154	Hs.189329	NM_020429	ENSG00000198742	SMURF1	-	SMAD specific E3 ubiquitin protein ligase 1	protein-coding
605	chr22	38218456	38239814	+	0	NA	intron (NM_001195071, intron 5 of 8)	intron (NM_001195071, intron 5 of 8)	-4415	NR_132774	106635525		NR_132774		SNORA92	-	small nucleolar RNA, H/ACA box 92	snoRNA
812	chr10	119655612	119668366	+	0	NA	intron (NM_004281, intron 1 of 3)	intron (NM_004281, intron 1 of 3)	10619	NM_004281	9531	Hs.523309	NM_004281	ENSG00000151929	BAG3	BAG-3|BIS|CAIR-1|MFM6	BCL2 associated athanogene 3	protein-coding
878	chr2	217994493	218004506	+	0	NA	Intergenic	Intergenic	20792	NR_135524	105373878	Hs.630709	NR_135524	ENSG00000223923	LOC105373878	-	uncharacterized LOC105373878	ncRNA
904	chr7	155199054	155207066	+	0	NA	Intergenic	Intergenic	-94712	NM_001346592	3638	Hs.520819	NM_005542	ENSG00000186480	INSIG1	CL6	insulin induced gene 1	protein-coding
802	chr17	50209503	50222347	+	0	NA	TTS (NR_110806)	TTS (NR_110806)	1231	NR_110806	101927230	Hs.514326	NR_110806		LINC01969	-	long intergenic non-protein coding RNA 1969	ncRNA
395	chr15	39133102	39140563	+	0	NA	Intergenic	Intergenic	-113837	NR_144507	400360	Hs.376109	NM_207445	ENSG00000175746	C15orf54	-	chromosome 15 open reading frame 54 (putative)	ncRNA
947	chr22	20566823	20569865	+	0	NA	intron (NM_001003891, intron 7 of 17)	intron (NM_001003891, intron 7 of 17)	60297	NM_001293237	51586	Hs.517421	NM_015889	ENSG00000099917	MED15	ARC105|CAG7A|CTG7A|PCQAP|TIG-1|TIG1|TNRC7	mediator complex subunit 15	protein-coding
890	chr15	63366270	63375296	+	0	NA	intron (NR_135511, intron 2 of 9)	AluSx1|SINE|Alu	11063	NM_001218	771	Hs.210995	NM_001218	ENSG00000074410	CA12	CA-XII|CAXII|HsT18816|T18816	carbonic anhydrase 12	protein-coding
721	chr3	134348498	134364938	+	0	NA	3' UTR (NM_001278685, exon 10 of 10)	3' UTR (NM_001278685, exon 10 of 10)	11144	NR_106885	102466744		NR_106885	ENSG00000277723	MIR6827	hsa-mir-6827	microRNA 6827	ncRNA
116	chr17	835095	881035	+	0	NA	intron (NM_022463, intron 1 of 7)	AluJb|SINE|Alu	6046	NM_001205319	64359	Hs.527989	NM_022463	ENSG00000167693	NXN	NRX|TRG-4	nucleoredoxin	protein-coding
307	chr11	35212544	35247312	+	0	NA	3' UTR (NM_001202556, exon 8 of 8)	3' UTR (NM_001202556, exon 8 of 8)	66978	NR_145794	109623487		NR_145794		SNORD164	-	small nucleolar RNA, C/D box 164	snoRNA
364	chr3	14441592	14473405	+	0	NA	intron (NR_103507, intron 5 of 13)	intron (NR_103507, intron 5 of 13)	54892	NR_103507	6533	Hs.529488	NM_003043	ENSG00000131389	SLC6A6	TAUT	solute carrier family 6 member 6	protein-coding
813	chr17	59825517	59838238	+	0	NA	intron (NM_001329400, intron 8 of 9)	FAM|SINE|Alu	-9389	NR_029493	406991	Hs.444569	NR_029493	ENSG00000284190	MIR21	MIRN21|hsa-mir-21|miR-21|miRNA21	microRNA 21	ncRNA
618	chr22	42920006	42940716	+	0	NA	intron (NM_001184970, intron 1 of 10)	intron (NM_001184970, intron 1 of 10)	16680	NM_007229	11252	Hs.162877	NM_007229	ENSG00000100266	PACSIN2	SDPII	protein kinase C and casein kinase substrate in neurons 2	protein-coding
736	chr3	71495930	71511597	+	0	NA	intron (NR_146142, intron 2 of 19)	intron (NR_146142, intron 2 of 19)	38326	NR_031697	100302112		NR_031697	ENSG00000221264	MIR1284	MIRN1284|hsa-mir-1284|mir-1284	microRNA 1284	ncRNA
417	chr6	52538217	52567473	+	0	NA	intron (NM_012288, intron 1 of 10)	intron (NM_012288, intron 1 of 10)	24215	NM_012288	9697	Hs.520182	NM_012288	ENSG00000065308	TRAM2	-	translocation associated membrane protein 2	protein-coding
174	chr15	67105499	67150608	+	0	NA	intron (NM_001145102, intron 1 of 8)	intron (NM_001145102, intron 1 of 8)	2337	NM_001145102	4088	Hs.727986	NM_005902	ENSG00000166949	SMAD3	HSPC193|HsT17436|JV15-2|LDS1C|LDS3|MADH3	SMAD family member 3	protein-coding
955	chr20	53827986	53830484	+	0	NA	Intergenic	Intergenic	46474	NR_002189	391257	Hs.449977	NR_002189		SUMO1P1	PIC1L|UBL2|UBL6	SUMO1 pseudogene 1	pseudo
258	chr8	98146899	98184692	+	0	NA	Intergenic	AluJb|SINE|Alu	47955	NM_015029	10940	Hs.252828	NM_015029	ENSG00000104356	POP1	ANXD2	POP1 homolog, ribonuclease P/MRP subunit	protein-coding
133	chr3	123732996	123782858	+	0	NA	intron (NM_053025, intron 4 of 33)	intron (NM_053025, intron 4 of 33)	68283	NR_046629	100873940	Hs.667316	NR_046629	ENSG00000250174	MYLK-AS2	-	MYLK antisense RNA 2	ncRNA
514	chr12	65937268	65961967	+	0	NA	intron (NM_001300918, intron 3 of 4)	intron (NM_001300918, intron 3 of 4)	-67292	NR_158984	100129940	Hs.685856	NR_120478	ENSG00000197301	HMGA2-AS1	-	HMGA2 antisense RNA 1	ncRNA
264	chr1	64897727	64934954	+	0	NA	intron (NM_001321852, intron 1 of 24)	HAL1|LINE|L1	50209	NM_001321857	3716	Hs.207538	NM_002227	ENSG00000162434	JAK1	JAK1A|JAK1B|JTK3	Janus kinase 1	protein-coding
9	chr10	33211350	33307180	+	0	NA	intron (NM_001244973, intron 4 of 16)	intron (NM_001244973, intron 4 of 16)	75402	NM_003873	8829	Hs.131704	NM_003873	ENSG00000099250	NRP1	BDCA4|CD304|NP1|NRP|VEGF165R	neuropilin 1	protein-coding
862	chr16	84826135	84836855	+	0	NA	intron (NM_031476, intron 1 of 14)	AluJb|SINE|Alu	11510	NM_031476	83716	Hs.513779	NM_031476	ENSG00000103196	CRISPLD2	CRISP11|LCRISP2|LGL1	cysteine rich secretory protein LCCL domain containing 2	protein-coding
228	chr9	99019311	99059457	+	0	NA	intron (NM_001855, intron 22 of 41)	AluSg|SINE|Alu	-65729	NM_004612	7046	Hs.494622	NM_004612	ENSG00000106799	TGFBR1	AAT5|ACVRLK4|ALK-5|ALK5|ESS1|LDS1|LDS1A|LDS2A|MSSE|SKR4|TBR-i|TBRI|TGFR-1|tbetaR-I	transforming growth factor beta receptor 1	protein-coding
714	chr5	91295973	91312629	+	0	NA	intron (NR_103548, intron 3 of 4)	AluSq2|SINE|Alu	10101	NR_103549	100505994	Hs.628363	NR_103548	ENSG00000248323	LUCAT1	SCAL1|SCAT5	lung cancer associated transcript 1	ncRNA
873	chr20	51742615	51752884	+	0	NA	intron (NM_006045, intron 1 of 27)	intron (NM_006045, intron 1 of 27)	20641	NM_006045	10079	Hs.649234	NM_006045	ENSG00000054793	ATP9A	ATPIIA	ATPase phospholipid transporting 9A (putative)	protein-coding
308	chr3	73530053	73564355	+	0	NA	intron (NR_121660, intron 1 of 1)	intron (NR_121660, intron 1 of 1)	14376	NM_001303140	23024	Hs.660347	NM_015009	ENSG00000121440	PDZRN3	LNX3|SEMACAP3|SEMCAP3	PDZ domain containing ring finger 3	protein-coding
836	chr6	14732549	14744446	+	0	NA	Intergenic	Intergenic	-453043	NR_108097	102216342	Hs.563409	NR_108096	ENSG00000226673	LINC01108	LncRNA-ES1	long intergenic non-protein coding RNA 1108	ncRNA
568	chr10	80136285	80159152	+	0	NA	Intergenic	L1MB5|LINE|L1	14988	NM_001331125	219348	Hs.204947	NM_001012973	ENSG00000189129	PLAC9	-	placenta associated 9	protein-coding
940	chr7	5692042	5696065	+	0	NA	intron (NM_207111, intron 13 of 16)	intron (NM_207111, intron 13 of 16)	-13592	NR_046834	100874342	Hs.665728	NR_046834	ENSG00000237738	RNF216-IT1	-	RNF216 intronic transcript 1	ncRNA
325	chr15	67177891	67197593	+	0	NA	intron (NM_001145103, intron 8 of 8)	MIR3|SINE|MIR	21587	NM_001145104	4088	Hs.727986	NM_005902	ENSG00000166949	SMAD3	HSPC193|HsT17436|JV15-2|LDS1C|LDS3|MADH3	SMAD family member 3	protein-coding
669	chr18	8798969	8813253	+	0	NA	intron (NM_015210, intron 10 of 16)	intron (NM_015210, intron 10 of 16)	88730	NM_015210	23255	Hs.707920	NM_015210	ENSG00000168502	MTCL1	CCDC165|KIAA0802|SOGA2	microtubule crosslinking factor 1	protein-coding
262	chr3	13507599	13544818	+	0	NA	Intergenic	Intergenic	-22917	NM_001004019	2199	Hs.198862	NM_001998	ENSG00000163520	FBLN2	-	fibulin 2	protein-coding
793	chr15	98715556	98729024	+	0	NA	intron (NM_000875, intron 2 of 20)	intron (NM_000875, intron 2 of 20)	-62136	NR_039864	100616432		NR_039864	ENSG00000264480	MIR4714	-	microRNA 4714	ncRNA
418	chr11	86719598	86748663	+	0	NA	Intergenic	AluSx1|SINE|Alu	-56941	NM_001293180	11098	Hs.25338	NM_007173	ENSG00000150687	PRSS23	SIG13|SPUVE|ZSIG13	serine protease 23	protein-coding
822	chr1	183267871	183280310	+	0	NA	intron (NM_170706, intron 8 of 10)	AluSz|SINE|Alu	30784	NM_170706	23057	Hs.497123	NM_015039	ENSG00000157064	NMNAT2	C1orf15|PNAT2	nicotinamide nucleotide adenylyltransferase 2	protein-coding
132	chr18	48621440	48640883	+	0	NA	intron (NM_014772, intron 2 of 11)	intron (NM_014772, intron 2 of 11)	-39439	NR_039897	100616366		NR_039897	ENSG00000266276	MIR4743	-	microRNA 4743	ncRNA
519	chr17	78351505	78376237	+	0	NA	intron (NR_110847, intron 2 of 4)	L2c|LINE|L2	2869	NR_110846	101928674	Hs.637297	NR_110845	ENSG00000266970	LOC101928674	-	uncharacterized LOC101928674	ncRNA
410	chr10	14385840	14415397	+	0	NA	Intergenic	Intergenic	-17341	NR_036181	100422843		NR_036181	ENSG00000266321	MIR4293	-	microRNA 4293	ncRNA
874	chr10	103668433	103678657	+	0	NA	intron (NM_014631, intron 6 of 13)	AluJo|SINE|Alu	4670	NM_001365079	9644	Hs.678727	NM_014631	ENSG00000107957	SH3PXD2A	FISH|SH3MD1|TKS5	SH3 and PX domains 2A	protein-coding
489	chr8	26600729	26611986	+	0	NA	intron (NM_001244604, intron 3 of 13)	L1ME4a|LINE|L1	27952	NM_001244604	1808	Hs.593187	NM_001386	ENSG00000092964	DPYSL2	CRMP-2|CRMP2|DHPRP2|DRP-2|DRP2|N2A3|ULIP-2|ULIP2	dihydropyrimidinase like 2	protein-coding
317	chr2	231662106	231696250	+	0	NA	Intergenic	Intergenic	-29347	NM_002823	5757	Hs.459927	NM_002823	ENSG00000187514	PTMA	TMSA	prothymosin alpha	protein-coding
945	chr17	80856351	80859719	+	0	NA	intron (NM_001163034, intron 13 of 29)	CpG-11824	-52403	NR_110852	101928855	Hs.670692	NR_110852	ENSG00000262833	LOC101928855	-	uncharacterized LOC101928855	ncRNA
347	chr3	99645876	99678555	+	0	NA	intron (NM_020351, intron 1 of 3)	AluSz|SINE|Alu	23621	NM_001850	1295	Hs.654548	NM_001850	ENSG00000144810	COL8A1	C3orf7	collagen type VIII alpha 1 chain	protein-coding
91	chr3	15287451	15320910	+	0	NA	exon (NM_004844, exon 3 of 9)	exon (NM_004844, exon 3 of 9)	28406	NM_004844	9467	Hs.257761	NM_004844	ENSG00000131370	SH3BP5	SAB|SH3BP-5	SH3 domain binding protein 5	protein-coding
140	chr17	48472442	48506650	+	0	NA	Intergenic	Intergenic	41465	NM_002144	3211	Hs.99992	NM_002144	ENSG00000120094	HOXB1	HCFP3|HOX2|HOX2I|Hox-2.9	homeobox B1	protein-coding
67	chr2	237121146	237184670	+	0	NA	Intergenic	L1PA4|LINE|L1	67019	NM_006710	10920	Hs.531713	NM_006710	ENSG00000198612	COPS8	COP9|CSN8|SGN8	COP9 signalosome subunit 8	protein-coding
66	chr8	28365349	28419949	+	0	NA	Intergenic	AluSz|SINE|Alu	-6189	NM_018660	55893	Hs.435535	NM_018660	ENSG00000186918	ZNF395	HDBP-2|HDBP2|HDRF-2|PBF|PRF-1|PRF1|Si-1-8-14	zinc finger protein 395	protein-coding
365	chr22	27835422	27867149	+	0	NA	TTS (NM_001284277)	TTS (NM_001284277)	-49529	NM_002430	4330	Hs.268515	NM_002430	ENSG00000169184	MN1	MGCR|MGCR1|MGCR1-PEN|dJ353E16.2	MN1 proto-oncogene, transcriptional regulator	protein-coding
331	chr5	172732757	172766094	+	0	NA	Intergenic	MIR|SINE|MIR	-6078	NR_161233	101928093	Hs.646902	NR_161233		LOC101928093	-	uncharacterized LOC101928093	ncRNA
775	chr12	6154722	6168500	+	0	NA	Intergenic	Intergenic	-36936	NM_000552	7450	Hs.440848	NM_000552	ENSG00000110799	VWF	F8VWF|VWD	von Willebrand factor	protein-coding
70	chr8	102728292	102791418	+	0	NA	Intergenic	L1ME4a|LINE|L1	-46967	NR_149020	401472		NR_149020		GASAL1	GASL1	growth arrest associated lncRNA 1	ncRNA
583	chr6	56890039	56912512	+	0	NA	intron (NM_001144769, intron 2 of 96)	intron (NM_001144769, intron 2 of 96)	-49359	NM_001144770	667	Hs.604915	NM_001723	ENSG00000151914	DST	BP240|BPA|BPAG1|CATX-15|CATX15|D6S1101|DMH|DT|EBSB2|HSAN6|MACF2	dystonin	protein-coding
656	chr12	6211675	6230676	+	0	NA	intron (NM_001769, intron 1 of 7)	intron (NM_001769, intron 1 of 7)	20775	NM_001769	928	Hs.114286	NM_001769	ENSG00000010278	CD9	BTCC-1|DRAP-27|MIC3|MRP-1|TSPAN-29|TSPAN29	CD9 molecule	protein-coding
136	chr1	234515641	234564966	+	0	NA	Intergenic	MamRTE1|LINE|RTE-BovB	-8524	NR_038426	100506795	Hs.448989	NR_038426	ENSG00000231768	LINC01354	-	long intergenic non-protein coding RNA 1354	ncRNA
428	chr2	37561826	37590680	+	0	NA	Intergenic	L1PA14|LINE|L1	95946	NM_006449	10602	Hs.369574	NM_006449	ENSG00000163171	CDC42EP3	BORG2|CEP3|UB1	CDC42 effector protein 3	protein-coding
242	chr17	42398371	42437146	+	0	NA	intron (NM_012232, intron 1 of 1)	AluSx1|SINE|Alu	5498	NM_012232	284119	Hs.437191	NM_012232	ENSG00000177469	CAVIN1	CAVIN|CGL4|FKSG13|PTRF|cavin-1	caveolae associated protein 1	protein-coding
270	chr16	27221936	27258687	+	0	NA	intron (NM_145080, intron 2 of 7)	intron (NM_145080, intron 2 of 7)	-27894	NR_037184	400512	Hs.434412	NR_037184	ENSG00000245888	NSMCE1-DT	-	NSMCE1 divergent transcript	ncRNA
103	chr19	6048977	6103984	+	0	NA	intron (NM_000635, intron 1 of 17)	MIRb|SINE|MIR	34020	NM_134433	5990	Hs.465709	NM_000635	ENSG00000087903	RFX2	-	regulatory factor X2	protein-coding
628	chr1	31944161	31964551	+	0	NA	Intergenic	Intergenic	-15988	NM_001195100	8073	Hs.470477	NM_003479	ENSG00000184007	PTP4A2	HH13|HH7-2|HU-PP-1|OV-1|PRL-2|PRL2|PTP4A|PTPCAAX2|ptp-IV1a|ptp-IV1b	protein tyrosine phosphatase 4A2	protein-coding
468	chr2	120540272	120567162	+	0	NA	Intergenic	L2c|LINE|L2	-87368	NR_027181	84931	Hs.334519	NM_032845	ENSG00000280409	LINC01101	-	long intergenic non-protein coding RNA 1101	ncRNA
486	chr1	161946185	161972355	+	0	NA	3' UTR (NM_007348, exon 16 of 16)	3' UTR (NM_007348, exon 16 of 16)	65195	NM_001347700	25903	Hs.507515	NM_015441	ENSG00000162745	OLFML2B	-	olfactomedin like 2B	protein-coding
480	chr17	31570957	31597236	+	0	NA	Intergenic	L1ME1|LINE|L1	8685	NR_029856	100126356		NR_029856	ENSG00000283978	MIR365B	MIR365-2|MIRN365-2|hsa-mir-365b|mir-365b	microRNA 365b	ncRNA
146	chr6	14665779	14713914	+	0	NA	Intergenic	MIRb|SINE|MIR	-404392	NR_108097	102216342	Hs.563409	NR_108096	ENSG00000226673	LINC01108	LncRNA-ES1	long intergenic non-protein coding RNA 1108	ncRNA
739	chr5	414939	430478	+	0	NA	intron (NM_020731, intron 5 of 11)	intron (NM_020731, intron 5 of 11)	20452	NR_126522	116349	Hs.446702	NM_138464	ENSG00000221990	EXOC3-AS1	C5orf55	EXOC3 antisense RNA 1	ncRNA
1	chr9	37929141	38058162	+	0	NA	intron (NM_003028, intron 2 of 5)	intron (NM_003028, intron 2 of 5)	75576	NM_003028	6461	Hs.521482	NM_003028	ENSG00000107338	SHB	bA3J10.2	SH2 domain containing adaptor protein B	protein-coding
384	chr12	96416204	96446766	+	0	NA	Intergenic	AluSx|SINE|Alu	-31046	NM_001170464	5128	Hs.506415	NM_002595	ENSG00000059758	CDK17	PCTAIRE2|PCTK2	cyclin dependent kinase 17	protein-coding
766	chr18	3611173	3625327	+	0	NA	intron (NM_001242761, intron 7 of 11)	intron (NM_001242761, intron 7 of 11)	14513	NR_119377	84777	Hs.659053	NM_032691		DLGAP1-AS2	-	DLGAP1 antisense RNA 2	ncRNA
885	chr3	129485510	129495062	+	0	NA	intron (NM_052990, intron 13 of 26)	intron (NM_052990, intron 13 of 26)	-38353	NM_000539	6010	Hs.247565	NM_000539	ENSG00000163914	RHO	CSNBAD1|OPN2|RP4	rhodopsin	protein-coding
893	chr1	36366195	36375229	+	0	NA	intron (NM_032017, intron 1 of 11)	intron (NM_032017, intron 1 of 11)	15212	NM_001282547	83931	Hs.471768	NM_032017	ENSG00000196182	STK40	SHIK|SgK495	serine/threonine kinase 40	protein-coding
303	chr5	78576784	78611701	+	0	NA	intron (NM_005779, intron 2 of 4)	intron (NM_005779, intron 2 of 4)	54530	NM_005779	10184	Hs.79299	NM_005779	ENSG00000145685	LHFPL2	-	LHFPL tetraspan subfamily member 2	protein-coding
473	chr17	15272718	15298558	+	0	NA	Intergenic	Intergenic	-20312	NM_000304	5376	Hs.372031	NM_000304	ENSG00000109099	PMP22	CIDP|CMT1A|CMT1E|DSS|GAS-3|GAS3|HMSNIA|HNPP|Sp110	peripheral myelin protein 22	protein-coding
471	chr9	115590232	115616554	+	0	NA	Intergenic	Intergenic	140846	NR_109805	101928775	Hs.522362	NR_109805	ENSG00000228714	LOC101928775	-	uncharacterized LOC101928775	ncRNA
88	chr5	72494464	72543982	+	0	NA	Intergenic	Intergenic	-11813	NM_152625	167465	Hs.224794	NM_152625	ENSG00000178175	ZNF366	DC-SCRIPT|DCSCRIPT	zinc finger protein 366	protein-coding
148	chr9	121271676	121289469	+	0	NA	TTS (NR_103560)	TTS (NR_103560)	4958	NR_103560	57000	Hs.522373	NM_020250	ENSG00000235865	GSN-AS1	C9orf31|MOST2	GSN antisense RNA 1	ncRNA
327	chr2	64831050	64840744	+	0	NA	Intergenic	Intergenic	27734	NR_110224	101927438	Hs.580313	NR_110224	ENSG00000234572	LINC01800	-	long intergenic non-protein coding RNA 1800	ncRNA
670	chr7	6435450	6454279	+	0	NA	intron (NM_001142936, intron 2 of 12)	AluSx3|SINE|Alu	3090	NM_139179	221955	Hs.487498	NM_139179	ENSG00000164535	DAGLB	DAGLBETA|KCCR13L	diacylglycerol lipase beta	protein-coding
713	chr2	38174704	38191082	+	0	NA	Intergenic	Intergenic	51788	NR_027252	285154	Hs.353894	NM_173652	ENSG00000232973	CYP1B1-AS1	C2orf58	CYP1B1 antisense RNA 1	ncRNA
534	chr4	119016825	119041064	+	0	NA	intron (NM_001128934, intron 3 of 4)	intron (NM_001128934, intron 3 of 4)	-106840	NM_016599	51778	Hs.732122	NM_016599	ENSG00000172399	MYOZ2	C4orf5|CMH16|CS-1|FATZ-2	myozenin 2	protein-coding
694	chr10	3775365	3792927	+	0	NA	intron (NR_027653, intron 1 of 3)	intron (NR_027653, intron 1 of 3)	1063	NM_001300	1316	Hs.4055	NM_001300	ENSG00000067082	KLF6	BCD1|CBA1|COPEB|CPBP|GBF|PAC1|ST12|ZF9	Kruppel like factor 6	protein-coding
899	chr15	25829746	25838049	+	0	NA	intron (NM_024490, intron 1 of 20)	AluY|SINE|Alu	14928	NR_039865	100616474		NR_039865	ENSG00000266517	MIR4715	-	microRNA 4715	ncRNA
948	chr17	78933394	78936263	+	0	NA	Intergenic	Intergenic	-9441	NM_003255	7077	Hs.633514	NM_003255	ENSG00000035862	TIMP2	CSC-21K|DDC8	TIMP metallopeptidase inhibitor 2	protein-coding
36	chr22	36397353	36468359	+	0	NA	Intergenic	Intergenic	-44789	NM_002473	4627	Hs.474751	NM_002473	ENSG00000100345	MYH9	BDPLT6|DFNA17|EPSTS|FTNS|MATINS|MHA|NMHC-II-A|NMMHC-IIA|NMMHCA	myosin heavy chain 9	protein-coding
623	chr2	65300133	65320756	+	0	NA	TTS (NM_181784)	TTS (NM_181784)	56334	NM_001128210	200734	Hs.59332	NM_181784	ENSG00000198369	SPRED2	Spred-2	sprouty related EVH1 domain containing 2	protein-coding
68	chr21	38303113	38326550	+	0	NA	Intergenic	MER96B|DNA|hAT-Tip100	31245	NR_110545	102724678	Hs.635675	NR_110545		LINC01423	-	long intergenic non-protein coding RNA 1423	ncRNA
168	chr12	1457678	1503061	+	0	NA	intron (NR_027948, intron 19 of 19)	intron (NR_027948, intron 19 of 19)	-20122	NR_028415	100292680	Hs.391695	NR_028415	ENSG00000249628	LINC00942	-	long intergenic non-protein coding RNA 942	ncRNA
240	chr3	27521314	27560262	+	0	NA	Intergenic	AluSq2|SINE|Alu	-56404	NM_001258379	9497	Hs.250072	NM_003615	ENSG00000033867	SLC4A7	NBC2|NBC3|NBCN1|SBC2|SLC4A6	solute carrier family 4 member 7	protein-coding
64	chr2	216340021	216350698	+	0	NA	intron (NM_020814, intron 1 of 3)	intron (NM_020814, intron 1 of 3)	27124	NM_020814	57574	Hs.170388	NM_020814	ENSG00000144583	2023-03-04	MARCH-IV|RNF174	membrane associated ring-CH-type finger 4	protein-coding
249	chr9	94993440	95026210	+	0	NA	intron (NM_032823, intron 11 of 14)	intron (NM_032823, intron 11 of 14)	-55525	NR_106729	102466518		NR_106729	ENSG00000274115	MIR6081	hsa-mir-6081	microRNA 6081	ncRNA
45	chr2	215727645	215794256	+	0	NA	intron (NR_037195, intron 1 of 9)	intron (NR_037195, intron 1 of 9)	42907	NR_132383	105373869	Hs.152812	NR_132383		LINC01614	LCAL4	long intergenic non-protein coding RNA 1614	ncRNA
316	chr14	55089321	55108945	+	0	NA	Intergenic	AluJb|SINE|Alu	-30119	NM_001357678	3958	Hs.531081	NM_002306	ENSG00000131981	LGALS3	CBP35|GAL3|GALBP|GALIG|L31|LGALS2|MAC2	galectin 3	protein-coding
550	chr5	172858642	172882258	+	0	NA	intron (NM_001031711, intron 1 of 9)	HAL1M8|LINE|L1	36199	NM_001031711	57222	Hs.509163	NM_020462	ENSG00000113719	ERGIC1	AMCN|ERGIC-32|ERGIC32|NET24	endoplasmic reticulum-golgi intermediate compartment 1	protein-coding
266	chr8	117901117	117938026	+	0	NA	intron (NM_000127, intron 1 of 10)	AluJr|SINE|Alu	1342	NR_145799	109623457		NR_145799		SNORD168	-	small nucleolar RNA, C/D box 168	snoRNA
447	chr5	173452283	173455863	+	0	NA	Intergenic	MLT1A|LTR|ERVL-MaLR	106618	NR_107023	102465862		NR_107023	ENSG00000274994	MIR8056	hsa-mir-8056	microRNA 8056	ncRNA
96	chr5	150010109	150066237	+	0	NA	intron (NM_014983, intron 13 of 19)	intron (NM_014983, intron 13 of 19)	37434	NM_014983	22993	Hs.719189	NM_014983	ENSG00000113716	HMGXB3	HMGX3|SMF	HMG-box containing 3	protein-coding
703	chr20	53789525	53806540	+	0	NA	Intergenic	MSTB1|LTR|ERVL-MaLR	77677	NR_002189	391257	Hs.449977	NR_002189		SUMO1P1	PIC1L|UBL2|UBL6	SUMO1 pseudogene 1	pseudo
124	chr6	16674813	16726269	+	0	NA	intron (NM_000332, intron 3 of 8)	intron (NM_000332, intron 3 of 8)	59643	NR_152114	6310	Hs.434961	NM_000332	ENSG00000124788	ATXN1	ATX1|D6S504E|SCA1	ataxin 1	protein-coding
791	chr2	217922247	217935719	+	0	NA	intron (NM_022648, intron 1 of 32)	intron (NM_022648, intron 1 of 32)	-8747	NM_001308023	7145	Hs.471381	NM_022648	ENSG00000079308	TNS1	MST091|MST122|MST127|MSTP091|MSTP122|MSTP127|MXRA6|PPP1R155|TNS	tensin 1	protein-coding
594	chr11	19359286	19381006	+	0	NA	intron (NM_001111018, intron 1 of 37)	intron (NM_001111018, intron 1 of 37)	19422	NM_001111018	89797	Hs.64341	NM_145117	ENSG00000166833	NAV2	HELAD1|POMFIL2|RAINB1|STEERIN2|UNC53H2	neuron navigator 2	protein-coding
567	chr7	44617394	44640266	+	0	NA	intron (NM_002541, intron 2 of 22)	intron (NM_002541, intron 2 of 22)	22203	NM_001165036	4967	Hs.488181	NM_002541	ENSG00000105953	OGDH	AKGDH|E1k|OGDC	oxoglutarate dehydrogenase	protein-coding
79	chr1	85284652	85344413	+	0	NA	Intergenic	LTR33|LTR|ERVL	-37900	NM_003921	8915	Hs.193516	NM_003921	ENSG00000142867	BCL10	CARMEN|CIPER|CLAP|IMD37|c-E10|mE10	BCL10 immune signaling adaptor	protein-coding
235	chr12	75943972	75954618	+	0	NA	Intergenic	AluSx1|SINE|Alu	82481	NM_007350	22822	Hs.602085	NM_007350	ENSG00000139289	PHLDA1	DT1P1B11|PHRIP|TDAG51	pleckstrin homology like domain family A member 1	protein-coding
764	chr7	33973569	33987999	+	0	NA	intron (NM_133468, intron 7 of 15)	intron (NM_133468, intron 7 of 15)	75245	NM_001365308	168667	Hs.660998	NM_133468	ENSG00000164619	BMPER	CRIM3|CV-2|CV2	BMP binding endothelial regulator	protein-coding
744	chr9	134488446	134503829	+	0	NA	Intergenic	L1MB5|LINE|L1	89577	NM_001291921	6256	Hs.590886	NM_002957	ENSG00000186350	RXRA	NR2B1	retinoid X receptor alpha	protein-coding
761	chr6	157989610	158004122	+	0	NA	intron (NM_003898, intron 1 of 26)	MSTA|LTR|ERVL-MaLR	-4241	NR_046796	100874300	Hs.742238	NR_046796	ENSG00000233496	SYNJ2-IT1	-	SYNJ2 intronic transcript 1	ncRNA
858	chr5	132495538	132506510	+	0	NA	Intergenic	Intergenic	-10251	NM_001354925	3659	Hs.436061	NM_002198	ENSG00000125347	IRF1	IRF-1|MAR	interferon regulatory factor 1	protein-coding
12	chr20	53865971	53960355	+	0	NA	Intergenic	(TATATATG)n|Simple_repeat|Simple_repeat	-37454	NR_002189	391257	Hs.449977	NR_002189		SUMO1P1	PIC1L|UBL2|UBL6	SUMO1 pseudogene 1	pseudo
430	chr16	89394894	89423485	+	0	NA	intron (NR_045839, intron 2 of 9)	intron (NR_045839, intron 2 of 9)	-21729	NR_110931	101927817	Hs.667942	NR_110931		LOC101927817	-	uncharacterized LOC101927817	ncRNA
78	chr11	12539060	12598996	+	0	NA	Intergenic	Intergenic	-105393	NM_021961	7003	Hs.655331	NM_021961	ENSG00000187079	TEAD1	AA|NTEF-1|REF1|TCF-13|TCF13|TEAD-1|TEF-1	TEA domain transcription factor 1	protein-coding
80	chr8	132991305	133050321	+	0	NA	intron (NM_003235, intron 39 of 47)	MIRb|SINE|MIR	25768	NR_107002	102466865		NR_107002	ENSG00000276961	MIR7848	hsa-mir-7848	microRNA 7848	ncRNA
510	chr22	21937414	21960071	+	0	NA	intron (NM_014634, intron 1 of 7)	intron (NM_014634, intron 1 of 7)	4106	NM_014634	9647	Hs.112728	NM_014634	ENSG00000100034	PPM1F	CAMKP|CaMKPase|FEM-2|POPX2|hFEM-2	protein phosphatase, Mg2+/Mn2+ dependent 1F	protein-coding
329	chr1	162663371	162696873	+	0	NA	intron (NM_006182, intron 2 of 17)	L1PA15|LINE|L1	47658	NM_001014796	4921	Hs.275757	NM_006182	ENSG00000162733	DDR2	MIG20a|NTRKR3|TKT|TYRO10|WRCN	discoidin domain receptor tyrosine kinase 2	protein-coding
944	chr19	41322992	41325371	+	0	NA	3' UTR (NM_052848, exon 5 of 5)	3' UTR (NM_052848, exon 5 of 5)	13704	NM_001346100	90324	Hs.437497	NM_052848	ENSG00000142039	CCDC97	-	coiled-coil domain containing 97	protein-coding
610	chr17	63349432	63370683	+	0	NA	intron (NM_025185, intron 13 of 25)	intron (NM_025185, intron 13 of 25)	80210	NM_001330421	1534	Hs.355264	NM_001915	ENSG00000008283	CYB561	CYB561A1|FRRS2|ORTHYP2	cytochrome b561	protein-coding
768	chr20	44692725	44706870	+	0	NA	Intergenic	Intergenic	-15047	NM_001323369	8839	Hs.592145	NM_003881	ENSG00000064205	CCN5	CT58|CTGF-L|WISP2	cellular communication network factor 5	protein-coding
603	chr11	118917689	118939112	+	0	NA	Intergenic	Intergenic	17692	NR_039713	100616376		NR_039713	ENSG00000264211	MIR4492	mir-4492	microRNA 4492	ncRNA
142	chr2	231152972	231192878	+	0	NA	TTS (NR_034059)	TTS (NR_034059)	-25706	NM_001291656	80210	Hs.162411	NM_025139	ENSG00000135931	ARMC9	ARM|JBTS30|KU-MEL-1|NS21	armadillo repeat containing 9	protein-coding
537	chr10	49153943	49154475	+	0	NA	TTS (NM_001010863)	TTS (NM_001010863)	-20189	NM_001164484	170370	Hs.646291	NM_001164484	ENSG00000172538	FAM170B	C10orf73	family with sequence similarity 170 member B	protein-coding
22	chr1	200336515	200379710	+	0	NA	intron (NR_040064, intron 4 of 4)	AluSg|SINE|Alu	15680	NR_040064	554279	Hs.434694	NR_040064	ENSG00000203721	LINC00862	C1orf98|SMIM16	long intergenic non-protein coding RNA 862	ncRNA
145	chr7	134690440	134738680	+	0	NA	Intergenic	MER66C|LTR|ERV1	-65074	NM_033138	800	Hs.490203	NM_004342	ENSG00000122786	CALD1	CDM|H-CAD|HCAD|L-CAD|LCAD|NAG22	caldesmon 1	protein-coding
156	chr17	37447447	37483940	+	0	NA	TTS (NM_001291918).2	TTS (NM_001291918).2	-24198	NM_007026	11072	Hs.91448	NM_007026	ENSG00000276023	DUSP14	MKP-L|MKP6	dual specificity phosphatase 14	protein-coding
607	chr1	21316981	21338307	+	0	NA	intron (NM_001113348, intron 1 of 18)	L2b|LINE|L2	17860	NM_001113348	1889	Hs.195080	NM_001397	ENSG00000117298	ECE1	ECE	endothelin converting enzyme 1	protein-coding
821	chr15	101115978	101128420	+	0	NA	Intergenic	GA-rich|Low_complexity|Low_complexity	129849	NM_014918	22856	Hs.110488	NM_014918	ENSG00000131873	CHSY1	CHSY|CSS1|ChSy-1|TPBS	chondroitin sulfate synthase 1	protein-coding
655	chr16	87538126	87557349	+	0	NA	Intergenic	LTR33|LTR|ERVL	53550	NR_110943	101928737	Hs.579009	NR_110943	ENSG00000260750	LOC101928737	-	uncharacterized LOC101928737	ncRNA
197	chr14	61553207	61596089	+	0	NA	intron (NR_039985, intron 1 of 2)	intron (NR_039985, intron 1 of 2)	-3995	NR_110416	101927780	Hs.254789	NR_110416	ENSG00000250548	LINC01303	-	long intergenic non-protein coding RNA 1303	ncRNA
478	chr5	136052940	136067199	+	0	NA	intron (NM_000358, intron 13 of 16)	intron (NM_000358, intron 13 of 16)	20529	NR_030583	100126299		NR_030583	ENSG00000278815	VTRNA2-1	CBL-3|CBL3|MIR886|MIRN886|VTRNA2|hsa-mir-886|hvg-5|nc886|pre-miR-886|svtRNA2-1a	vault RNA 2-1	ncRNA
921	chr17	77386098	77392453	+	0	NA	intron (NM_001113494, intron 1 of 10)	intron (NM_001113494, intron 1 of 10)	7779	NR_036200	100422851		NR_036200	ENSG00000264060	MIR4316	-	microRNA 4316	ncRNA
46	chr14	71686546	71733816	+	0	NA	intron (NM_001354286, intron 18 of 24)	intron (NM_001354286, intron 18 of 24)	123883	NM_001284246	26037	Hs.654657	NM_015556	ENSG00000197555	SIPA1L1	E6TP1|SPAR1	signal induced proliferation associated 1 like 1	protein-coding
490	chr2	9174707	9200696	+	0	NA	Intergenic	Intergenic	-19064	NM_001135191	8853	Hs.555902	NM_003887	ENSG00000151693	ASAP2	AMAP2|CENTB3|DDEF2|PAG3|PAP|Pap-alpha|SHAG1	ArfGAP with SH3 domain, ankyrin repeat and PH domain 2	protein-coding
503	chr9	129121605	129146925	+	0	NA	intron (NM_178001, intron 6 of 10)	intron (NM_178001, intron 6 of 10)	22577	NM_001193397	5524	Hs.400740	NM_021131	ENSG00000119383	PTPA	PP2A|PPP2R4|PR53	protein phosphatase 2 phosphatase activator	protein-coding
708	chr1	55718567	55735435	+	0	NA	Intergenic	Intergenic	217962	NR_147162	105378739	Hs.98895	NR_147162	ENSG00000230250	LINC01753	-	long intergenic non-protein coding RNA 1753	ncRNA
905	chr11	12199854	12207762	+	0	NA	intron (NR_144420, intron 3 of 27)	L1MB7|LINE|L1	40125	NR_106739	102466906		NR_106739	ENSG00000275373	MIR6124	hsa-mir-6124	microRNA 6124	ncRNA
335	chr18	48825392	48839616	+	0	NA	intron (NM_014772, intron 10 of 11)	intron (NM_014772, intron 10 of 11)	110303	NM_001190823	4092	Hs.465087	NM_005904	ENSG00000101665	SMAD7	CRCS3|MADH7|MADH8	SMAD family member 7	protein-coding
722	chr1	8396325	8412737	+	0	NA	intron (NM_001042681, intron 12 of 22)	AluJr|SINE|Alu	19301	NM_001042682	473	Hs.463041	NM_012102	ENSG00000142599	RERE	ARG|ARP|ATN1L|DNB1|NEDBEH	arginine-glutamic acid dipeptide repeats	protein-coding
666	chr6	30751624	30770487	+	0	NA	Intergenic	AluSp|SINE|Alu	-5770	NR_138037	105375013	Hs.348584	NR_138037	ENSG00000228022	HCG20	NCRNA00149	HLA complex group 20	ncRNA
170	chr7	101093679	101138692	+	0	NA	Intergenic	AluSc|SINE|Alu	-10904	NM_000602	5054	Hs.414795	NM_000602	ENSG00000106366	SERPINE1	PAI|PAI-1|PAI1|PLANH1	serpin family E member 1	protein-coding
8	chr14	74566092	74620664	+	0	NA	intron (NM_000428, intron 2 of 35)	MIRc|SINE|MIR	18859	NM_000428	4053	Hs.512776	NM_000428	ENSG00000119681	LTBP2	C14orf141|GLC3D|LTBP3|MSPKA|MSTP031|WMS3	latent transforming growth factor beta binding protein 2	protein-coding
554	chr11	9765361	9788733	+	0	NA	intron (NR_036485, intron 1 of 2)	MER4D|LTR|ERV1	-17514	NR_033972	440028	Hs.677541	NR_033972	ENSG00000245522	LINC02709	-	long intergenic non-protein coding RNA 2709	ncRNA
250	chr11	96075393	96113593	+	0	NA	intron (NM_032427, intron 1 of 4)	intron (NM_032427, intron 1 of 4)	-170286	NM_016156	8898	Hs.181326	NM_016156	ENSG00000087053	MTMR2	CMT4B|CMT4B1	myotubularin related protein 2	protein-coding
292	chr19	46878442	46913815	+	0	NA	intron (NM_004491, intron 1 of 6)	AluJb|SINE|Alu	35131	NM_004491	2909	Hs.509447	NM_004491	ENSG00000160007	ARHGAP35	GRF-1|GRLF1|P190-A|P190A|p190ARhoGAP|p190RhoGAP	Rho GTPase activating protein 35	protein-coding
413	chr7	73871573	73900856	+	0	NA	Intergenic	MER5A|DNA|hAT-Charlie	25055	NM_182504	135886	Hs.647026	NM_182504	ENSG00000175877	TMEM270	WBSCR28	transmembrane protein 270	protein-coding
504	chr14	92625111	92650349	+	0	NA	intron (NM_024832, intron 4 of 9)	MIRb|SINE|MIR	61496	NM_001319987	79890	Hs.326822	NM_024832	ENSG00000100599	RIN3	-	Ras and Rab interactor 3	protein-coding
553	chr6	17864000	17887221	+	0	NA	intron (NM_001105567, intron 3 of 36)	AluSz|SINE|Alu	112025	NM_022113	63971	Hs.94499	NM_022113	ENSG00000137177	KIF13A	RBKIN|bA500C11.2	kinesin family member 13A	protein-coding
508	chr1	17545131	17570204	+	0	NA	intron (NR_137287, intron 1 of 29)	intron (NR_137287, intron 1 of 29)	17969	NR_137287	55160	Hs.443460	NM_018125	ENSG00000074964	ARHGEF10L	GrinchGEF	Rho guanine nucleotide exchange factor 10 like	protein-coding
783	chr7	44087854	44101445	+	0	NA	Intergenic	MamGypLTR1c|LTR|Gypsy	-9696	NM_001129	165	Hs.439463	NM_001129	ENSG00000106624	AEBP1	ACLP	AE binding protein 1	protein-coding
533	chr12	62720750	62733249	+	0	NA	intron (NM_020700, intron 5 of 9)	AluSq2|SINE|Alu	123313	NR_029661	406891		NR_029661	ENSG00000199179	MIRLET7I	LET7I|MIRNLET7I|hsa-let-7i|let-7i	microRNA let-7i	ncRNA
767	chr12	108832768	108846931	+	0	NA	intron (NM_018984, intron 2 of 14)	intron (NM_018984, intron 2 of 14)	-2843	NR_030350	693204		NR_030350	ENSG00000207622	MIR619	MIRN619|hsa-mir-619	microRNA 619	ncRNA
661	chr7	116569604	116588662	+	0	NA	intron (NR_120506, intron 2 of 4)	intron (NR_120506, intron 2 of 4)	35687	NR_120506	100996266	Hs.552122	NR_120506		LINC01510	-	long intergenic non-protein coding RNA 1510	ncRNA
254	chr16	15966685	16004636	+	0	NA	intron (NM_004996, intron 1 of 30)	AluSp|SINE|Alu	36044	NM_004996	4363	Hs.391464	NM_004996	ENSG00000103222	ABCC1	ABC29|ABCC|GS-X|MRP|MRP1	ATP binding cassette subfamily C member 1	protein-coding
438	chr17	17028046	17056437	+	0	NA	promoter-TSS (NM_015134)	promoter-TSS (NM_015134)	-216	NM_001364716	23164	Hs.462341	NM_015134	ENSG00000133030	MPRIP	M-RIP|MRIP|RHOIP3|RIP3|p116Rip	myosin phosphatase Rho interacting protein	protein-coding
59	chr1	53109226	53147069	+	0	NA	intron (NR_109858, intron 2 of 10)	intron (NR_109858, intron 2 of 10)	14491	NM_006671	6512	Hs.104637	NM_006671	ENSG00000162383	SLC1A7	AAAT|EAAT5	solute carrier family 1 member 7	protein-coding
164	chr14	68576190	68590372	+	0	NA	intron (NM_001321818, intron 10 of 10)	intron (NM_001321818, intron 10 of 10)	45506	NR_135816	100996664		NR_135816		LOC100996664	-	uncharacterized LOC100996664	ncRNA
271	chr20	37311865	37336520	+	0	NA	Intergenic	L1ME2z|LINE|L1	-20493	NM_005417	6714	Hs.195659	NM_005417	ENSG00000197122	SRC	ASV|SRC1|THC6|c-SRC|p60-Src	SRC proto-oncogene, non-receptor tyrosine kinase	protein-coding
247	chr11	86606440	86644822	+	0	NA	intron (NM_001014811, intron 1 of 13)	L2b|LINE|L2	46567	NM_001014811	10873	Hs.199743	NM_006680	ENSG00000151376	ME3	NADP-ME	malic enzyme 3	protein-coding
333	chr2	238881853	238882371	+	0	NA	intron (NM_001271893, intron 1 of 1)	intron (NM_001271893, intron 1 of 1)	34027	NM_057179	117581	Hs.422585	NM_057179	ENSG00000233608	TWIST2	AMS|BBRSAY|DERMO1|FFDD3|SETLSS|bHLHa39	twist family bHLH transcription factor 2	protein-coding
396	chr20	19964355	19994544	+	0	NA	intron (NM_001242581, intron 8 of 11)	intron (NM_001242581, intron 8 of 11)	-37841	NM_181528	51126	Hs.368783	NM_016100	ENSG00000173418	NAA20	NAT3|NAT3P|NAT5|NAT5P|dJ1002M8.1	N(alpha)-acetyltransferase 20, NatB catalytic subunit	protein-coding
243	chr9	129460504	129498090	+	0	NA	Intergenic	Intergenic	-9363	NR_038955	100506190	Hs.529860	NR_038955		LINC00963	MetaLnc9	long intergenic non-protein coding RNA 963	ncRNA
84	chr19	46932294	46991365	+	0	NA	intron (NM_004491, intron 3 of 6)	AluSx|SINE|Alu	-58008	NM_002517	4861	Hs.79564	NM_002517	ENSG00000130751	NPAS1	MOP5|PASD5|bHLHe11	neuronal PAS domain protein 1	protein-coding
200	chr3	55160091	55202502	+	0	NA	intron (NR_147142, intron 1 of 2)	intron (NR_147142, intron 1 of 2)	3124	NR_147142	105377096	Hs.640507	NR_147142	ENSG00000243572	LINC02017	-	long intergenic non-protein coding RNA 2017	ncRNA
701	chr16	89478435	89495612	+	0	NA	intron (NM_001256182, intron 1 of 13)	AluSx1|SINE|Alu	3538	NM_013275	29123	Hs.335003	NM_013275	ENSG00000167522	ANKRD11	ANCO-1|ANCO1|LZ16|T13	ankyrin repeat domain 11	protein-coding
918	chr2	46330039	46337074	+	0	NA	intron (NM_001430, intron 1 of 15)	intron (NM_001430, intron 1 of 15)	36149	NM_001430	2034	Hs.468410	NM_001430	ENSG00000116016	EPAS1	ECYT4|HIF2A|HLF|MOP2|PASD2|bHLHe73	endothelial PAS domain protein 1	protein-coding
154	chr1	164748087	164794889	+	0	NA	non-coding (NR_038072, exon 2 of 4)	non-coding (NR_038072, exon 2 of 4)	3153	NR_038072	100505795	Hs.661039	NR_038072	ENSG00000233693	LOC100505795	-	uncharacterized LOC100505795	ncRNA
749	chr1	31700945	31715821	+	0	NA	Intergenic	AluJr|SINE|Alu	-4366	NM_001856	1307	Hs.368921	NM_001856	ENSG00000084636	COL16A1	447AA|FP1572	collagen type XVI alpha 1 chain	protein-coding
241	chr8	127889984	127927645	+	0	NA	intron (NR_003367, intron 2 of 8)	intron (NR_003367, intron 2 of 8)	39909	NR_103558	641384	Hs.629674	NM_001037234	ENSG00000280055	TMEM75	-	transmembrane protein 75	ncRNA
805	chr1	165898559	165911448	+	0	NA	intron (NM_012474, intron 5 of 6)	Tigger19b|DNA|TcMar-Tigger	-2918	NR_037431	100500832		NR_037431	ENSG00000283936	MIR3658	-	microRNA 3658	ncRNA
509	chr22	45537550	45562614	+	0	NA	intron (NM_006487, intron 13 of 14)	MIR|SINE|MIR	47199	NM_001996	2192	Hs.24601	NM_001996	ENSG00000077942	FBLN1	FBLN|FIBL1	fibulin 1	protein-coding
781	chr19	40420824	40434419	+	0	NA	Intergenic	AluSx3|SINE|Alu	-1629	NM_013376	29950	Hs.269898	NM_013376	ENSG00000197019	SERTAD1	SEI1|TRIP-Br1|TRIPBR1	SERTA domain containing 1	protein-coding
631	chr5	14264511	14270401	+	0	NA	intron (NM_007118, intron 1 of 56)	intron (NM_007118, intron 1 of 56)	124114	NR_134469	7204	Hs.130031	NM_007118	ENSG00000038382	TRIO	ARHGEF23|MEBAS|MRD44|tgat	trio Rho guanine nucleotide exchange factor	protein-coding
138	chr14	51532834	51582114	+	0	NA	intron (NR_047477, intron 2 of 3)	L1MA8|LINE|L1	42478	NR_051990	100874185	Hs.578226	NR_047477	ENSG00000258537	FRMD6-AS2	-	FRMD6 antisense RNA 2	ncRNA
654	chr13	44903362	44922675	+	0	NA	Intergenic	Intergenic	76453	NM_012345	26747	Hs.525006	NM_012345	ENSG00000083635	NUFIP1	NUFIP|bA540M5.1	nuclear FMR1 interacting protein 1	protein-coding
389	chr5	111983865	112014111	+	0	NA	intron (NR_046678, intron 3 of 3)	HAL1ME|LINE|L1	-22056	NM_001142475	9315	Hs.36053	NM_004772	ENSG00000134986	NREP	C5orf13|D4S114|P311|PRO1873|PTZ17|SEZ17	neuronal regeneration related protein	protein-coding
695	chr15	63013123	63030644	+	0	NA	Intergenic	MLT1A0|LTR|ERVL-MaLR	-20864	NM_001365777	7168	Hs.133892	NM_000366	ENSG00000140416	TPM1	C15orf13|CMD1Y|CMH3|HEL-S-265|HTM-alpha|LVNC9|TMSA	tropomyosin 1	protein-coding
818	chr11	46237209	46249653	+	0	NA	Intergenic	CpG	-34231	NM_052854	90993	Hs.405961	NM_052854	ENSG00000157613	CREB3L1	OASIS|OI16	cAMP responsive element binding protein 3 like 1	protein-coding
106	chr17	59778969	59809137	+	0	NA	intron (NM_001329400, intron 5 of 9)	AluY|SINE|Alu	-47213	NR_029493	406991	Hs.444569	NR_029493	ENSG00000284190	MIR21	MIRN21|hsa-mir-21|miR-21|miRNA21	microRNA 21	ncRNA
135	chr1	118947762	118983982	+	0	NA	intron (NM_152380, intron 1 of 7)	L1ME4b|LINE|L1	22471	NM_001330677	6913	Hs.146196	NM_152380	ENSG00000092607	TBX15	TBX14	T-box transcription factor 15	protein-coding
765	chr17	78882664	78897019	+	0	NA	TTS (NM_001243540)	TTS (NM_001243540)	13360	NM_001243541	100653515	Hs.734636	NM_001243540	ENSG00000178404	CEP295NL	DDC8|KIAA1731NL	CEP295 N-terminal like	protein-coding
252	chr2	160279659	160317789	+	0	NA	intron (NM_002897, intron 6 of 13)	intron (NM_002897, intron 6 of 13)	-26829	NR_103775	100505984	Hs.729532	NR_103775	ENSG00000285373	LINC02478	-	long intergenic non-protein coding RNA 2478	ncRNA
450	chr10	79413229	79441282	+	0	NA	intron (NM_153367, intron 2 of 3)	L1MB8|LINE|L1	18369	NM_153367	219654	Hs.523080	NM_153367	ENSG00000165424	ZCCHC24	C10orf56|Z3CXXC8	zinc finger CCHC-type containing 24	protein-coding
922	chr16	67857449	67863662	+	0	NA	intron (NM_001322038, intron 2 of 5)	AluJb|SINE|Alu	-12497	NM_014329	23644	Hs.75682	NM_014329	ENSG00000038358	EDC4	GE1|Ge-1|HEDL5|HEDLS|RCD-8|RCD8	enhancer of mRNA decapping 4	protein-coding
452	chr11	123118314	123146085	+	0	NA	intron (NM_024769, intron 1 of 6)	intron (NM_024769, intron 1 of 6)	63049	NM_024769	79827	Hs.591949	NM_024769	ENSG00000166250	CLMP	ACAM|ASAM|CSBM|CSBS	CXADR like membrane protein	protein-coding
30	chr4	26014889	26062591	+	0	NA	Intergenic	L2a|LINE|L2	124548	NM_001145432	389203	Hs.479386	NM_001145432	ENSG00000250317	SMIM20	C4orf52|MITRAC7|PNX	small integral membrane protein 20	protein-coding
745	chr15	25790112	25803966	+	0	NA	intron (NM_024490, intron 1 of 20)	L1MA7|LINE|L1	51786	NR_039865	100616474		NR_039865	ENSG00000266517	MIR4715	-	microRNA 4715	ncRNA
616	chr3	172200994	172221862	+	0	NA	intron (NM_001135095, intron 3 of 25)	intron (NM_001135095, intron 3 of 25)	170897	NM_001135095	64778	Hs.744888	NM_022763	ENSG00000075420	FNDC3B	FAD104|PRO4979|YVTM2421	fibronectin type III domain containing 3B	protein-coding
913	chr17	77423562	77430743	+	0	NA	intron (NM_001293696, intron 1 of 9)	intron (NM_001293696, intron 1 of 9)	22075	NM_001293696	10801	Hs.440932	NM_006640	ENSG00000184640	SEPTIN9	AF17q25|MSF|MSF1|NAPB|PNUTL4|SEPT9|SINT1|SeptD1	septin 9	protein-coding
684	chr9	91482976	91500967	+	0	NA	Intergenic	Intergenic	-67345	NM_001289999	4783	Hs.79334	NM_005384	ENSG00000165030	NFIL3	E4BP4|IL3BP1|NF-IL3A|NFIL3A	nuclear factor, interleukin 3 regulated	protein-coding
376	chr5	172103037	172134187	+	0	NA	intron (NM_005990, intron 3 of 18)	AluSg|SINE|Alu	69612	NM_005990	6793	Hs.744005	NM_005990	ENSG00000072786	STK10	LOK|PRO2729	serine/threonine kinase 10	protein-coding
565	chr6	169171787	169190735	+	0	NA	intron (NR_125863, intron 1 of 2)	L1PA6|LINE|L1	1479	NR_125863	101929504	Hs.147721	NR_125863	ENSG00000261039	LINC02544	-	long intergenic non-protein coding RNA 2544	ncRNA
286	chr4	7890333	7911824	+	0	NA	intron (NM_001371091, intron 1 of 17)	intron (NM_001371091, intron 1 of 17)	-28770	NM_001371090
63	chr2	216287042	216320171	+	0	NA	intron (NM_020814, intron 1 of 3)	intron (NM_020814, intron 1 of 3)	68877	NM_020814	57574	Hs.170388	NM_020814	ENSG00000144583	2023-03-04	MARCH-IV|RNF174	membrane associated ring-CH-type finger 4	protein-coding
532	chr6	85458963	85483209	+	0	NA	intron (NM_002526, intron 2 of 8)	intron (NM_002526, intron 2 of 8)	21003	NM_002526	4907	Hs.153952	NM_002526	ENSG00000135318	NT5E	CALJA|CD73|E5NT|NT|NT5|NTE|eN|eNT	5'-nucleotidase ecto	protein-coding
186	chr21	45029427	45056160	+	0	NA	Intergenic	Intergenic	30418	NR_027292	728039	Hs.309203	NM_032653	ENSG00000235374	SSR4P1	C21orf122|PRED57|PRED90	signal sequence receptor subunit 4 pseudogene 1	pseudo
143	chr4	118955391	118990051	+	0	NA	intron (NM_001128934, intron 1 of 4)	intron (NM_001128934, intron 1 of 4)	83867	NM_001128934	171024	Hs.655519	NM_133477	ENSG00000172403	SYNPO2	-	synaptopodin 2	protein-coding
225	chr4	76725796	76766346	+	0	NA	intron (NM_020859, intron 5 of 10)	MIR|SINE|MIR	152073	NM_001029870	345079	Hs.257292	NM_001029870	ENSG00000186212	SOWAHB	ANKRD56	sosondowah ankyrin repeat domain family member B	protein-coding
756	chr1	15786500	15800835	+	0	NA	Intergenic	AluSp|SINE|Alu	14032	NM_001089591	440567	Hs.568229	NM_001089591	ENSG00000233954	UQCRHL	-	ubiquinol-cytochrome c reductase hinge protein like	protein-coding
444	chr18	29154079	29182339	+	0	NA	Intergenic	AluYa5|SINE|Alu	-991079	NM_001792	1000	Hs.464829	NM_001792	ENSG00000170558	CDH2	CD325|CDHN|CDw325|NCAD	cadherin 2	protein-coding
551	chr19	17121717	17145364	+	0	NA	intron (NM_001130065, intron 2 of 39)	AluJr|SINE|Alu	41305	NR_145784	109623483		NR_145784		SNORA118	-	small nucleolar RNA, H/ACA box 118	snoRNA
253	chr2	102026819	102064955	+	0	NA	Intergenic	Intergenic	-24503	NM_001320978	3554	Hs.701982	NM_000877	ENSG00000115594	IL1R1	CD121A|D2S1473|IL-1R-alpha|IL1R|IL1RA|P80	interleukin 1 receptor type 1	protein-coding
920	chr5	151739451	151745846	+	0	NA	TTS (NM_004045)	TTS (NM_004045)	15983	NM_004045	475	Hs.125213	NM_004045	ENSG00000177556	ATOX1	ATX1|HAH1	antioxidant 1 copper chaperone	protein-coding
615	chr19	11075838	11096711	+	0	NA	Intergenic	AluSx1|SINE|Alu	-3088	NM_000527	3949	Hs.213289	NM_000527	ENSG00000130164	LDLR	FH|FHC|LDLCQ2	low density lipoprotein receptor	protein-coding
4	chr9	94847315	94881568	+	0	NA	intron (NM_032823, intron 5 of 14)	intron (NM_032823, intron 5 of 14)	54479	NR_031755	100313780		NR_031755	ENSG00000252153	MIR2278	mir-2278	microRNA 2278	ncRNA
600	chr15	59294786	59316337	+	0	NA	intron (NM_004998, intron 1 of 27)	intron (NM_004998, intron 1 of 27)	67310	NM_004998	4643	Hs.654506	NM_004998	ENSG00000157483	MYO1E	FSGS6|HuncM-IC|MYO1C	myosin IE	protein-coding
86	chr12	25976384	26034991	+	0	NA	intron (NM_001164747, intron 2 of 5)	intron (NM_001164747, intron 2 of 5)	31932	NM_001164747	11228	Hs.696433	NM_007211	ENSG00000123094	RASSF8	C12orf2|HOJ1	Ras association domain family member 8	protein-coding
608	chr3	115784034	115805347	+	0	NA	Intergenic	HERVH-int|LTR|ERV1	110436	NR_145779	109623450		NR_145779		SNORD155	-	small nucleolar RNA, C/D box 155	snoRNA
785	chr11	73321876	73335455	+	0	NA	intron (NM_014786, intron 1 of 20)	intron (NM_014786, intron 1 of 20)	-19304	NR_147696	100287837	Hs.573929	NR_147696	ENSG00000257038	LOC100287837	-	uncharacterized LOC100287837	ncRNA
935	chr2	238864051	238868992	+	0	NA	intron (NM_001271893, intron 1 of 1)	AluSg|SINE|Alu	18436	NM_057179	117581	Hs.422585	NM_057179	ENSG00000233608	TWIST2	AMS|BBRSAY|DERMO1|FFDD3|SETLSS|bHLHa39	twist family bHLH transcription factor 2	protein-coding
848	chr19	12782537	12794071	+	0	NA	Intergenic	MIR|SINE|MIR	1176	NR_049864	100847071		NR_049864	ENSG00000263800	MIR5684	-	microRNA 5684	ncRNA
42	chr2	159071434	159140858	+	0	NA	intron (NM_001350063, intron 4 of 24)	L1MB5|LINE|L1	-80689	NR_106948	102465535		NR_106948	ENSG00000275141	MIR6888	hsa-mir-6888	microRNA 6888	ncRNA
571	chr1	235900793	235921049	+	0	NA	Intergenic	Intergenic	-27208	NR_102436	1130	Hs.532411	NM_000081	ENSG00000143669	LYST	CHS|CHS1	lysosomal trafficking regulator	protein-coding
599	chr13	97257734	97260577	+	0	NA	intron (NM_144778, intron 1 of 8)	intron (NM_144778, intron 1 of 8)	36822	NM_144778	10150	Hs.657347	NM_144778	ENSG00000139793	MBNL2	MBLL|MBLL39|PRO2032	muscleblind like splicing regulator 2	protein-coding
676	chr3	134299430	134317837	+	0	NA	Intergenic	Intergenic	-4943	NR_146711	105374119		NR_146711	ENSG00000240006	LINC02004	-	long intergenic non-protein coding RNA 2004	ncRNA
820	chr5	151659181	151671684	+	0	NA	intron (NM_001309443, intron 8 of 9)	intron (NM_001309443, intron 8 of 9)	-11513	NR_109873	101927096	Hs.571023	NR_109873	ENSG00000249035	CLMAT3	CTB-113P19.1|SPARC-AS1	colorectal liver metastasis associated transcript 3	ncRNA
740	chr11	66312888	66328482	+	0	NA	Intergenic	L1PA4|LINE|L1	-3641	NM_020404	57124	Hs.195727	NM_020404	ENSG00000174807	CD248	CD164L1|TEM1	CD248 molecule	protein-coding
630	chr5	172820394	172840573	+	0	NA	Intergenic	MLT1F2|LTR|ERVL-MaLR	-3768	NM_001031711	57222	Hs.509163	NM_020462	ENSG00000113719	ERGIC1	AMCN|ERGIC-32|ERGIC32|NET24	endoplasmic reticulum-golgi intermediate compartment 1	protein-coding
425	chr22	20503938	20532895	+	0	NA	intron (NM_001293237, intron 1 of 16)	intron (NM_001293237, intron 1 of 16)	10369	NM_001293237	51586	Hs.517421	NM_015889	ENSG00000099917	MED15	ARC105|CAG7A|CTG7A|PCQAP|TIG-1|TIG1|TNRC7	mediator complex subunit 15	protein-coding
361	chr8	130483142	130515156	+	0	NA	Intergenic	Intergenic	-55475	NM_001362926	50807	Hs.655552	NM_018482	ENSG00000153317	ASAP1	AMAP1|CENTB4|DDEF1|PAG2|PAP|ZG14P	ArfGAP with SH3 domain, ankyrin repeat and PH domain 1	protein-coding
520	chr19	47718974	47743704	+	0	NA	intron (NM_014601, intron 4 of 5)	AluSx|SINE|Alu	-14207	NM_015710	29997	Hs.421907	NM_015710	ENSG00000105373	NOP53	GLTSCR2|PICT-1|PICT1	NOP53 ribosome biogenesis factor	protein-coding
181	chr15	62462477	62506761	+	0	NA	Intergenic	AluSx|SINE|Alu	141590	NR_106733	102464834		NR_106733	ENSG00000275451	MIR6085	hsa-mir-6085	microRNA 6085	ncRNA
693	chr1	230073183	230090880	+	0	NA	intron (NM_004481, intron 1 of 15)	intron (NM_004481, intron 1 of 15)	14793	NM_004481	2590	Hs.743964	NM_004481	ENSG00000143641	GALNT2	GalNAc-T2	polypeptide N-acetylgalactosaminyltransferase 2	protein-coding
383	chr4	38132079	38162698	+	0	NA	Intergenic	MIR|SINE|MIR	27434	NM_001253915	23216	Hs.176503	NM_015173	ENSG00000065882	TBC1D1	TBC|TBC1	TBC1 domain family member 1	protein-coding
459	chr1	209823308	209850616	+	0	NA	exon (NM_014388, exon 6 of 12)	exon (NM_014388, exon 6 of 12)	8990	NM_014388	27042	Hs.194754	NM_014388	ENSG00000117597	UTP25	C1orf107|DEF|DIEXF|DJ434O14.5	UTP25 small subunit processor component	protein-coding
214	chr9	98957976	98999329	+	0	NA	intron (NM_001855, intron 2 of 41)	(TTTC)n|Simple_repeat|Simple_repeat	34745	NM_001855	1306	Hs.409034	NM_001855	ENSG00000204291	COL15A1	-	collagen type XV alpha 1 chain	protein-coding
817	chr6	43114059	43126541	+	0	NA	intron (NM_001270398, intron 1 of 19)	intron (NM_001270398, intron 1 of 19)	43486	NM_001270398	5754	Hs.90572	NM_002821	ENSG00000112655	PTK7	CCK-4|CCK4	protein tyrosine kinase 7 (inactive)	protein-coding
18	chr5	318489	401296	+	0	NA	intron (NM_020731, intron 3 of 11)	intron (NM_020731, intron 3 of 11)	55716	NM_001242412	57491	Hs.50823	NM_020731	ENSG00000286169	AHRR	AHH|AHHR|bHLHe77	aryl-hydrocarbon receptor repressor	protein-coding
309	chr7	130887274	130921878	+	0	NA	intron (NR_110472, intron 2 of 3)	intron (NR_110472, intron 2 of 3)	8734	NR_110473	378805	Hs.150556	NM_001085379	ENSG00000231721	LINC-PINT	LincRNA-Pint|MKLN1-AS1|PINT	long intergenic non-protein coding RNA, p53 induced transcript	ncRNA
857	chr9	127828267	127839293	+	0	NA	intron (NM_001114753, intron 2 of 14)	intron (NM_001114753, intron 2 of 14)	13387	NM_001278138	2022	Hs.76753	NM_000118	ENSG00000106991	ENG	END|HHT1|ORW1	endoglin	protein-coding
652	chr14	100012812	100032229	+	0	NA	intron (NM_001330221, intron 1 of 13)	AluSx|SINE|Alu	-42902	NM_016337	51466	Hs.125867	NM_016337	ENSG00000196405	EVL	RNB6	Enah/Vasp-like	protein-coding
711	chr5	132263715	132280443	+	0	NA	exon (NM_003687, exon 7 of 7)	exon (NM_003687, exon 7 of 7)	14383	NM_003687	8572	Hs.424312	NM_003687	ENSG00000131435	PDLIM4	RIL	PDZ and LIM domain 4	protein-coding
782	chr2	46954891	46968484	+	0	NA	intron (NM_001288951, intron 3 of 20)	AluSz|SINE|Alu	-19832	NM_001171508	90411	Hs.662152	NM_139279	ENSG00000180398	MCFD2	F5F8D|F5F8D2|LMAN1IP|SDNSF	multiple coagulation factor deficiency 2	protein-coding
414	chr18	58567350	58591602	+	0	NA	exon (NM_052947, exon 4 of 13)	exon (NM_052947, exon 4 of 13)	-21144	NR_132963	106635543		NR_132963		SNORA108	-	small nucleolar RNA, H/ACA box 108	snoRNA
530	chr8	127809244	127833577	+	0	NA	intron (NR_003367, intron 1 of 8)	MER33|DNA|hAT-Charlie	25448	NR_031609	100302185		NR_031609	ENSG00000283710	MIR1204	hsa-mir-1204	microRNA 1204	ncRNA
544	chr22	30212476	30218409	+	0	NA	Intergenic	AluSq|SINE|Alu	-23752	NR_149070	110806283		NR_149070	ENSG00000232530	LIF-AS1	Lnc-LIF-AS	LIF antisense RNA 1	ncRNA
265	chr9	125513334	125550388	+	0	NA	intron (NM_001006618, intron 7 of 7)	L1ME2z|LINE|L1	175347	NM_001006617	79109	Hs.495138	NM_024117	ENSG00000119487	MAPKAP1	JC310|MIP1|SIN1|SIN1b|SIN1g	MAPK associated protein 1	protein-coding
310	chr3	124826643	124861159	+	0	NA	intron (NM_001354766, intron 4 of 13)	intron (NM_001354766, intron 4 of 13)	43464	NM_002213	3693	Hs.13155	NM_002213	ENSG00000082781	ITGB5	-	integrin subunit beta 5	protein-coding
601	chr12	49662846	49684280	+	0	NA	intron (NM_001367835, intron 1 of 26)	intron (NM_001367835, intron 1 of 26)	33842	NM_001367835	91010	Hs.179838	NM_175736	ENSG00000161791	FMNL3	FHOD3|FRL2|WBP-3|WBP3	formin like 3	protein-coding
217	chr5	72125992	72166940	+	0	NA	intron (NM_005909, intron 2 of 6)	MIR|SINE|MIR	-23001	NR_039967	100616377		NR_039967	ENSG00000264099	MIR4803	-	microRNA 4803	ncRNA
107	chr9	134518007	134572742	+	0	NA	Intergenic	Intergenic	-96431	NM_001278074	1289	Hs.210283	NM_000093	ENSG00000130635	COL5A1	EDSC|EDSCL1	collagen type V alpha 1 chain	protein-coding
717	chr3	38158487	38175130	+	0	NA	intron (NM_005109, intron 1 of 17)	AluSx4|SINE|Alu	1271	NM_005109	9943	Hs.475970	NM_005109	ENSG00000172939	OXSR1	OSR1	oxidative stress responsive kinase 1	protein-coding
61	chr5	96196719	96259661	+	0	NA	intron (NR_130776, intron 1 of 4)	MLT1L|LTR|ERVL-MaLR	149052	NR_030309	693168		NR_030309	ENSG00000207578	MIR583	MIRN583|hsa-mir-583	microRNA 583	ncRNA
118	chr14	51283600	51335952	+	0	NA	intron (NR_145423, intron 1 of 1)	intron (NR_145423, intron 1 of 1)	18609	NR_145423	161342		NR_145423	ENSG00000258955	LINC00519	C14orf30|c14_5317	long intergenic non-protein coding RNA 519	ncRNA
272	chr16	15481989	15518579	+	0	NA	intron (NM_033201, intron 1 of 5)	intron (NM_033201, intron 1 of 5)	-1982	NM_001142469	89927	Hs.401798	NM_033201	ENSG00000166780	BMERB1	C16orf45|MINP	bMERB domain containing 1	protein-coding
355	chrX	65674360	65706637	+	0	NA	intron (NM_002444, intron 1 of 12)	intron (NM_002444, intron 1 of 12)	22844	NM_002444	4478	Hs.87752	NM_002444	ENSG00000147065	MSN	HEL70|IMD50	moesin	protein-coding
524	chr3	159751339	159775821	+	0	NA	intron (NM_001197108, intron 1 of 6)	CpG	5032	NR_121669	100874433	Hs.601476	NR_121669		IQCJ-SCHIP1-AS1	uaz98	IQCJ-SCHIP1 readthrough antisense RNA 1	ncRNA
956	chr2	238727347	238729479	+	0	NA	Intergenic	Intergenic	119494	NR_157851	100287387	Hs.516864	NR_157851		LOC100287387	-	uncharacterized LOC100287387	ncRNA
470	chr4	13907006	13921430	+	0	NA	intron (NR_121681, intron 3 of 3)	L1MA10|LINE|L1	-197750	NR_033931	152742	Hs.135435	NR_033931	ENSG00000248698	LINC01085	-	long intergenic non-protein coding RNA 1085	ncRNA
587	chr11	27233603	27255875	+	0	NA	Intergenic	L1MC3|LINE|L1	-24626	NR_125767	103695435	Hs.196133	NR_125766	ENSG00000254560	BBOX1-AS1	-	BBOX1 antisense RNA 1	ncRNA
320	chr5	55597053	55602898	+	0	NA	Intergenic	Intergenic	-64897	NM_176895	8611	Hs.696231	NM_003711	ENSG00000067113	PLPP1	LLP1a|LPP1|PAP-2a|PAP2|PPAP2A	phospholipid phosphatase 1	protein-coding
875	chr14	51387065	51397270	+	0	NA	TTS (NR_146549)	TTS (NR_146549)	4968	NR_146549	105370496	Hs.578228	NR_146549	ENSG00000258808	LINC02310	-	long intergenic non-protein coding RNA 2310	ncRNA
377	chr1	206693316	206724365	+	0	NA	intron (NM_004759, intron 1 of 9)	L1ME2z|LINE|L1	23935	NM_004759	9261	Hs.643566	NM_004759	ENSG00000162889	MAPKAPK2	MAPKAP-K2|MK-2|MK2	MAPK activated protein kinase 2	protein-coding
198	chr5	134552320	134587295	+	0	NA	intron (NM_015288, intron 9 of 10)	intron (NM_015288, intron 9 of 10)	43699	NM_015288	23338	Hs.732155	NM_015288	ENSG00000043143	JADE2	JADE-2|PHF15	jade family PHD finger 2	protein-coding
176	chr15	63212111	63256890	+	0	NA	intron (NM_016530, intron 1 of 7)	intron (NM_016530, intron 1 of 7)	-43050	NM_001145646	83464	Hs.511703	NM_031301	ENSG00000138613	APH1B	APH-1B|PRO1328|PSFL|TAAV688	aph-1 homolog B, gamma-secretase subunit	protein-coding
6	chr12	2153543	2186265	+	0	NA	intron (NM_199460, intron 3 of 49).2	intron (NM_199460, intron 3 of 49).2	53577	NR_046578	100874234	Hs.372570	NR_046578	ENSG00000256025	CACNA1C-AS4	-	CACNA1C antisense RNA 4	ncRNA
403	chr3	139280966	139310732	+	0	NA	Intergenic	L2b|LINE|L2	-48145	NM_020191	56945	Hs.745001	NM_020191	ENSG00000175110	MRPS22	C3orf5|COXPD5|GIBT|GK002|MRP-S22|ODG7|RPMS22	mitochondrial ribosomal protein S22	protein-coding
113	chr1	2278225	2331318	+	0	NA	intron (NM_003036, intron 5 of 6)	intron (NM_003036, intron 5 of 6)	47890	NR_024489	100129534	Hs.655313	NM_001127577	ENSG00000269896	LOC100129534	-	small nuclear ribonucleoprotein polypeptide N pseudogene	pseudo
639	chr1	201695297	201715233	+	0	NA	intron (NR_046696, intron 2 of 2)	intron (NR_046696, intron 2 of 2)	-14243	NR_049823	100847050		NR_049823	ENSG00000264802	MIR5191	-	microRNA 5191	ncRNA
100	chr18	8943892	8999199	+	0	NA	Intergenic	AluJr|SINE|Alu	-131154	NM_021074	4729	Hs.464572	NM_021074	ENSG00000178127	NDUFV2	CI-24k|MC1DN7	NADH:ubiquinone oxidoreductase core subunit V2	protein-coding
855	chr14	103198296	103209564	+	0	NA	Intergenic	MER72|LTR|ERV1	-14902	NR_033938	100131366	Hs.147881	NR_033938	ENSG00000251533	LINC00605	-	long intergenic non-protein coding RNA 605	ncRNA
209	chr19	13143074	13170263	+	0	NA	Intergenic	Intergenic	6257	NM_004907	9592	Hs.501629	NM_004907	ENSG00000160888	IER2	ETR101	immediate early response 2	protein-coding
657	chr10	93427236	93446150	+	0	NA	intron (NM_013451, intron 3 of 53)	intron (NM_013451, intron 3 of 53)	45641	NM_013451	26509	Hs.602086	NM_013451	ENSG00000138119	MYOF	FER1L3	myoferlin	protein-coding
427	chr15	74395073	74423942	+	0	NA	3' UTR (NM_001146030, exon 14 of 14)	3' UTR (NM_001146030, exon 14 of 14)	1925	NR_106941	102465530		NR_106941	ENSG00000277391	MIR6881	hsa-mir-6881	microRNA 6881	ncRNA
859	chr1	36342575	36353351	+	0	NA	intron (NM_001282546, intron 7 of 10)	L2a|LINE|L2	-23809	NM_018166	55194	Hs.87016	NM_018166	ENSG00000142694	EVA1B	C1orf78|FAM176B	eva-1 homolog B	protein-coding
408	chr2	190835183	190864750	+	0	NA	Intergenic	Intergenic	-30855	NM_014905	2744	Hs.116448	NM_014905	ENSG00000115419	GLS	AAD20|CASGID|EIEE71|GAC|GAM|GDPAG|GLS1|KGA	glutaminase	protein-coding
726	chr1	201624993	201641159	+	0	NA	Intergenic	MIR3|SINE|MIR	-15246	NM_020443	89796	Hs.585374	NM_020443	ENSG00000134369	NAV1	POMFIL3|STEERIN1|UNC53H1	neuron navigator 1	protein-coding
123	chr10	61992526	62044072	+	0	NA	intron (NM_032199, intron 4 of 9)	intron (NM_032199, intron 4 of 9)	-31058	NM_001244638	84159	Hs.535297	NM_032199	ENSG00000150347	ARID5B	DESRT|MRF-2|MRF2	AT-rich interaction domain 5B	protein-coding
538	chr10	72297105	72321239	+	0	NA	Intergenic	Intergenic	35248	NM_019058	54541	Hs.744875	NM_019058	ENSG00000168209	DDIT4	Dig2|REDD-1|REDD1	DNA damage inducible transcript 4	protein-coding
342	chr8	133129932	133162758	+	0	NA	Intergenic	Intergenic	-43743	NM_001045556	6503	Hs.75367	NM_006748	ENSG00000155926	SLA	SLA1|SLAP	Src like adaptor	protein-coding
870	chr17	40542408	40552870	+	0	NA	Intergenic	Intergenic	12755	NM_001301718	1236	Hs.370036	NM_001838	ENSG00000126353	CCR7	BLR2|CC-CKR-7|CCR-7|CD197|CDw197|CMKBR7|EBI1	C-C motif chemokine receptor 7	protein-coding
606	chr22	44638312	44659568	+	0	NA	Intergenic	MIRb|SINE|MIR	-19607	NM_001017529	55615	Hs.102336	NM_015366	ENSG00000186654	PRR5	FLJ20185k|PP610|PROTOR-1|PROTOR1	proline rich 5	protein-coding
127	chr15	82100369	82133341	+	0	NA	Intergenic	Intergenic	28261	NR_120367	101929690	Hs.176109	NR_120367	ENSG00000259518	LINC01583	-	long intergenic non-protein coding RNA 1583	ncRNA
895	chr2	239267399	239276286	+	0	NA	intron (NM_006037, intron 2 of 26)	intron (NM_006037, intron 2 of 26)	-33620	NR_036229	100423043		NR_036229	ENSG00000265215	MIR4269	-	microRNA 4269	ncRNA
675	chr1	93606025	93624453	+	0	NA	intron (NM_001261409, intron 3 of 11)	intron (NM_001261409, intron 3 of 11)	-1142	NM_001261410	8412	Hs.36958	NM_003567	ENSG00000137936	BCAR3	AND-34|NSP2|SH2D3B	BCAR3 adaptor protein, NSP family member	protein-coding
651	chr8	48140986	48160535	+	0	NA	Intergenic	Intergenic	142329	NM_003350	7336	Hs.491695	NM_003350	ENSG00000169139	UBE2V2	DDVIT1|DDVit-1|EDAF-1|EDPF-1|EDPF1|MMS2|UEV-2|UEV2	ubiquitin conjugating enzyme E2 V2	protein-coding
645	chr15	90552016	90571747	+	0	NA	intron (NM_001042574, intron 2 of 14)	intron (NM_001042574, intron 2 of 14)	31958	NM_022769	64784	Hs.567572	NM_022769	ENSG00000140577	CRTC3	TORC-3|TORC3	CREB regulated transcription coactivator 3	protein-coding
627	chr8	48361945	48382320	+	0	NA	Intergenic	Intergenic	-179435	NR_105002	101929268	Hs.683934	NR_105002	ENSG00000253608	LOC101929268	-	uncharacterized LOC101929268	ncRNA
778	chr11	9600901	9614621	+	0	NA	Intergenic	Intergenic	33074	NM_001143976	7465	Hs.249441	NM_003390	ENSG00000166483	WEE1	WEE1A|WEE1hu	WEE1 G2 checkpoint kinase	protein-coding
2	chr2	69162957	69255028	+	0	NA	intron (NM_032208, intron 17 of 17)	AluJb|SINE|Alu	105310	NR_036073	100423030		NR_036073	ENSG00000266649	MIR3126	mir-3126	microRNA 3126	ncRNA
263	chr1	164696166	164733440	+	0	NA	intron (NM_001204963, intron 2 of 8)	MIR3|SINE|MIR	59838	NR_038072	100505795	Hs.661039	NR_038072	ENSG00000233693	LOC100505795	-	uncharacterized LOC100505795	ncRNA
650	chr2	174654632	174674222	+	0	NA	intron (NM_001077269, intron 1 of 7)	intron (NM_001077269, intron 1 of 7)	18472	NM_001077269	7456	Hs.128067	NM_003387	ENSG00000115935	WIPF1	PRPL-2|WAS2|WASPIP|WIP	WAS/WASL interacting protein family member 1	protein-coding
853	chr15	62886465	62897780	+	0	NA	Intergenic	Intergenic	68165	NR_029709	406965		NR_029709	ENSG00000211137	MIR190A	MIR190|MIRN190|hsa-mir-190a|miR-190|mir-190a	microRNA 190a	ncRNA
296	chr9	91037088	91072350	+	0	NA	Intergenic	L1PREC2|LINE|L1	20413	NR_033912	100129316	Hs.458154	NR_033912		LOC100129316	-	uncharacterized LOC100129316	ncRNA
796	chr22	26709560	26722642	+	0	NA	intron (NR_110543, intron 1 of 5)	Tigger17a|DNA|TcMar-Tigger	43258	NR_110543	102724827	Hs.642767	NR_110543		MIATNB	-	MIAT neighbor	ncRNA
640	chr9	124300821	124320577	+	0	NA	intron (NM_001166169, intron 2 of 9)	AluSx1|SINE|Alu	18279	NM_001166169	10783	Hs.197071	NM_014397	ENSG00000119408	NEK6	SID6-1512	NIMA related kinase 6	protein-coding
856	chr22	19881000	19887304	+	0	NA	intron (NR_147957, intron 10 of 16)	AluSx|SINE|Alu	-29278	NM_053004	54584	Hs.105642	NM_053004	ENSG00000185838	GNB1L	DGCRK3|FKSG1|GY2|WDR14|WDVCF	G protein subunit beta 1 like	protein-coding
938	chr17	76368604	76372817	+	0	NA	Intergenic	Intergenic	-12494	NM_001355139	8877	Hs.68061	NM_021972	ENSG00000176170	SPHK1	SPHK	sphingosine kinase 1	protein-coding
911	chr17	40479977	40487363	+	0	NA	intron (NM_032865, intron 6 of 12)	intron (NM_032865, intron 6 of 12)	17953	NM_032865	84951	Hs.438292	NM_032865	ENSG00000131746	TNS4	CTEN|PP14434	tensin 4	protein-coding
824	chr5	172795280	172807661	+	0	NA	Intergenic	Intergenic	-30275	NM_004417	1843	Hs.171695	NM_004417	ENSG00000120129	DUSP1	CL100|HVH1|MKP-1|MKP1|PTPN10	dual specificity phosphatase 1	protein-coding
747	chr12	108801921	108817153	+	0	NA	intron (NM_018984, intron 7 of 14)	L1MB4|LINE|L1	18014	NM_001161331	54434	Hs.199763	NM_018984	ENSG00000084112	SSH1	SSH1L	slingshot protein phosphatase 1	protein-coding
860	chr10	79289518	79300340	+	0	NA	intron (NM_020338, intron 12 of 24)	intron (NM_020338, intron 12 of 24)	-52540	NM_005729	10105	Hs.381072	NM_005729	ENSG00000108179	PPIF	CYP3|CyP-M|Cyp-D|CypD	peptidylprolyl isomerase F	protein-coding
595	chr12	121568938	121590656	+	0	NA	intron (NM_032590, intron 1 of 22)	CpG-6115	449	NM_001005366	84678	Hs.524800	NM_032590	ENSG00000089094	KDM2B	CXXC2|FBXL10|Fbl10|JHDM1B|PCCX2	lysine demethylase 2B	protein-coding
924	chr20	50333738	50339807	+	0	NA	Intergenic	L1MD1|LINE|L1	-15430	NR_109950	101927586	Hs.637665	NR_109950	ENSG00000233077	LINC01271	-	long intergenic non-protein coding RNA 1271	ncRNA
542	chr5	159038340	159062290	+	0	NA	intron (NM_182708, intron 5 of 14)	intron (NM_182708, intron 5 of 14)	47641	NM_001364159	1879	Hs.573143	NM_024007	ENSG00000164330	EBF1	COE1|EBF|O/E-1|OLF1	EBF transcription factor 1	protein-coding
232	chr18	9016614	9049772	+	0	NA	Intergenic	MLT1A1-int|LTR|ERVL-MaLR	-69506	NM_021074	4729	Hs.464572	NM_021074	ENSG00000178127	NDUFV2	CI-24k|MC1DN7	NADH:ubiquinone oxidoreductase core subunit V2	protein-coding
847	chr5	14806334	14817876	+	0	NA	intron (NM_054027, intron 1 of 11)	intron (NM_054027, intron 1 of 11)	13907	NR_039780	100616271		NR_039780	ENSG00000264792	MIR4637	-	microRNA 4637	ncRNA
237	chr3	127768305	127804081	+	0	NA	intron (NM_001003794, intron 2 of 7)	intron (NM_001003794, intron 2 of 7)	36689	NM_001256585	11343	Hs.277035	NM_007283	ENSG00000074416	MGLL	HU-K5|HUK5|MAGL|MGL	monoglyceride lipase	protein-coding
196	chr3	156750216	156793110	+	0	NA	intron (NR_038387, intron 1 of 2)	L2a|LINE|L2	40358	NR_003284	647033	Hs.745109	NR_003284		PA2G4P4	PA2G4L1	proliferation-associated 2G4 pseudogene 4	pseudo
909	chr19	37997920	38005467	+	0	NA	intron (NM_015073, intron 1 of 21)	AluJo|SINE|Alu	94485	NM_015073	23094	Hs.655502	NM_015073	ENSG00000105738	SIPA1L3	CTRCT45|SPAL3|SPAR3	signal induced proliferation associated 1 like 3	protein-coding
758	chr16	65069241	65083973	+	0	NA	intron (NM_001330576, intron 1 of 11)	L1PA7|LINE|L1	45456	NM_001330576	1009	Hs.116471	NM_001797	ENSG00000140937	CDH11	CAD11|CDHOB|ESWS|OB|OSF-4	cadherin 11	protein-coding
409	chr18	48975103	48998802	+	0	NA	Intergenic	Intergenic	-36241	NM_005904	4092	Hs.465087	NM_005904	ENSG00000101665	SMAD7	CRCS3|MADH7|MADH8	SMAD family member 7	protein-coding
562	chr3	11590950	11614026	+	0	NA	intron (NM_014667, intron 2 of 5)	intron (NM_014667, intron 2 of 5)	2093	NM_001284391	9686	Hs.740389	NM_014667	ENSG00000144560	VGLL4	VGL-4	vestigial like family member 4	protein-coding
166	chr2	189253017	189298827	+	0	NA	Intergenic	Intergenic	-96161	NM_000393	1290	Hs.445827	NM_000393	ENSG00000204262	COL5A2	EDSC|EDSCL2	collagen type V alpha 2 chain	protein-coding
932	chr20	47331531	47336913	+	0	NA	intron (NM_001281774, intron 3 of 23)	Tigger5b|DNA|TcMar-Tigger	15720	NR_024594	100131496	Hs.662547	NR_024594	ENSG00000267882	LOC100131496	-	uncharacterized LOC100131496	ncRNA
866	chr7	139675627	139683868	+	0	NA	intron (NM_001113239, intron 2 of 14)	UCON4|Unknown|Unknown	98251	NM_001113239	28996	Hs.731417	NM_022740	ENSG00000064393	HIPK2	PRO0593	homeodomain interacting protein kinase 2	protein-coding
691	chr6	16334865	16352682	+	0	NA	intron (NM_000332, intron 7 of 8)	MER58A|DNA|hAT-Charlie	105186	NM_006877	2766	Hs.484741	NM_006877	ENSG00000137198	GMPR	GMPR 1|GMPR1	guanosine monophosphate reductase	protein-coding
718	chr16	75304425	75320927	+	0	NA	intron (NM_006324, intron 5 of 6)	intron (NM_006324, intron 5 of 6)	-44669	NM_001170715	9564	Hs.479747	NM_014567	ENSG00000050820	BCAR1	CAS|CAS1|CASS1|CRKAS|P130Cas	BCAR1 scaffold protein, Cas family member	protein-coding
941	chr17	50177997	50181959	+	0	NA	Intergenic	Intergenic	-7502	NR_024192	373861	Hs.25934	NM_194072		HILS1	H1.9	histone linker H1 domain, spermatid-specific 1 (pseudogene)	pseudo
448	chr6	11196660	11213148	+	0	NA	intron (NM_182966, intron 2 of 2)	intron (NM_182966, intron 2 of 2)	27764	NM_182966	4739	Hs.37982	NM_006403	ENSG00000111859	NEDD9	CAS-L|CAS2|CASL|CASS2|HEF1	neural precursor cell expressed, developmentally down-regulated 9	protein-coding
762	chr2	30359862	30374378	+	0	NA	Intergenic	Intergenic	20474	NR_122048	285043	Hs.429119	NR_122048		LINC01936	-	long intergenic non-protein coding RNA 1936	ncRNA
435	chr7	131147608	131173684	+	0	NA	intron (NM_001145354, intron 2 of 18)	AluJb|SINE|Alu	50552	NM_001145354	4289	Hs.44693	NM_013255	ENSG00000128585	MKLN1	TWA2	muskelin 1	protein-coding
301	chr1	55669256	55704277	+	0	NA	Intergenic	LTR33|LTR|ERVL	258197	NR_147162	105378739	Hs.98895	NR_147162	ENSG00000230250	LINC01753	-	long intergenic non-protein coding RNA 1753	ncRNA
753	chr17	83189433	83204345	+	0	NA	Intergenic	Intergenic	-30008	NR_029406	388574	Hs.546918	NR_029406	ENSG00000232938	RPL23AP87	-	ribosomal protein L23a pseudogene 87	pseudo
843	chr16	75234102	75245869	+	0	NA	intron (NM_001170720, intron 3 of 7)	intron (NM_001170720, intron 3 of 7)	-1325	NM_001170721	9564	Hs.479747	NM_014567	ENSG00000050820	BCAR1	CAS|CAS1|CASS1|CRKAS|P130Cas	BCAR1 scaffold protein, Cas family member	protein-coding
482	chr22	45452665	45476396	+	0	NA	Intergenic	THE1A-int|LTR|ERVL-MaLR	-38353	NM_006486	2192	Hs.24601	NM_001996	ENSG00000077942	FBLN1	FBLN|FIBL1	fibulin 1	protein-coding
682	chr1	158002128	158020137	+	0	NA	intron (NM_001286349, intron 1 of 12)	intron (NM_001286349, intron 1 of 12)	-14418	NR_145471	100505785	Hs.664656	NR_145471		KIRREL1-IT1	KIRREL-IT1	KIRREL1 intronic transcript 1	ncRNA
167	chr17	77471342	77495141	+	0	NA	intron (NM_006640, intron 3 of 10)	intron (NM_006640, intron 3 of 10)	7998	NM_001113495	10801	Hs.440932	NM_006640	ENSG00000184640	SEPTIN9	AF17q25|MSF|MSF1|NAPB|PNUTL4|SEPT9|SINT1|SeptD1	septin 9	protein-coding
629	chr5	140241524	140261897	+	0	NA	intron (NM_002622, intron 3 of 3)	intron (NM_002622, intron 3 of 3)	51391	NM_002622	5201	Hs.483564	NM_002622	ENSG00000113068	PFDN1	PDF|PFD1	prefoldin subunit 1	protein-coding
617	chr19	3450756	3471229	+	0	NA	intron (NM_001245002, intron 10 of 10)	AluSx|SINE|Alu	19533	NM_001136503	284422	Hs.130714	NM_001136503	ENSG00000095932	SMIM24	C19orf77|HSPC323|MARDI	small integral membrane protein 24	protein-coding
896	chr1	156502681	156511177	+	0	NA	Intergenic	L2b|LINE|L2	-6154	NM_005920	4209	Hs.314327	NM_005920	ENSG00000116604	MEF2D	-	myocyte enhancer factor 2D	protein-coding
517	chr9	107727230	107752009	+	0	NA	Intergenic	Intergenic	-249850	NM_004235	9314	Hs.376206	NM_004235	ENSG00000136826	KLF4	EZF|GKLF	Kruppel like factor 4	protein-coding
411	chr7	47757660	47787173	+	0	NA	Intergenic	Intergenic	10940	NR_038407	84847	Hs.488236	NR_038407	ENSG00000146666	LINC00525	-	long intergenic non-protein coding RNA 525	ncRNA
872	chr1	230849244	230859515	+	0	NA	intron (NM_001136494, intron 4 of 5)	intron (NM_001136494, intron 4 of 5)	1628	NM_001136495	84886	Hs.520494	NM_032800	ENSG00000119280	C1orf198	-	chromosome 1 open reading frame 198	protein-coding
152	chr8	25168234	25215463	+	0	NA	intron (NM_024940, intron 1 of 51)	L1PA5|LINE|L1	7159	NM_024940	80005	Hs.195403	NM_024940	ENSG00000147459	DOCK5	-	dedicator of cytokinesis 5	protein-coding
784	chr2	128292913	128306329	+	0	NA	intron (NM_004807, intron 1 of 1)	intron (NM_004807, intron 1 of 1)	19247	NM_004807	9394	Hs.512841	NM_004807	ENSG00000136720	HS6ST1	HH15|HS6ST	heparan sulfate 6-O-sulfotransferase 1	protein-coding
827	chr4	5747095	5759339	+	0	NA	intron (NM_001306090, intron 9 of 20)	intron (NM_001306090, intron 9 of 20)	42016	NM_153717	2121	Hs.646899	NM_014556	ENSG00000072840	EVC	DWF-1|EVC1|EVCL	EvC ciliary complex subunit 1	protein-coding
71	chr9	112011940	112075009	+	0	NA	intron (NM_001282640, intron 15 of 17)	LTR8|LTR|ERV1	111374	NR_039814	100616114		NR_039814	ENSG00000266315	MIR4668	mir-4668	microRNA 4668	ncRNA
221	chr22	37512431	37553105	+	0	NA	Intergenic	AluY|SINE|Alu	-13353	NM_014550	29775	Hs.57973	NM_014550	ENSG00000100065	CARD10	BIMP1|CARMA3	caspase recruitment domain family member 10	protein-coding
602	chr10	3091030	3108175	+	0	NA	intron (NM_001323068, intron 3 of 20)	intron (NM_001323068, intron 3 of 20)	-5007	NM_001323070	5214	Hs.26010	NM_002627	ENSG00000067057	PFKP	ATP-PFK|PFK-C|PFK-P|PFKF	phosphofructokinase, platelet	protein-coding
340	chr10	97676704	97702111	+	0	NA	Intergenic	AluSc|SINE|Alu	-2166	NM_021732	60370	Hs.23918	NM_021732	ENSG00000119986	AVPI1	PP5395|VIP32|VIT32	arginine vasopressin induced 1	protein-coding
40	chr2	196225022	196294696	+	0	NA	promoter-TSS (NR_110225)	promoter-TSS (NR_110225)	-165	NR_110225	101927482	Hs.191841	NR_110225		HECW2-AS1	-	HECW2 antisense RNA 1	ncRNA
644	chr5	65190380	65210160	+	0	NA	intron (NR_135689, intron 21 of 25)	intron (NR_135689, intron 21 of 25)	281650	NM_197941	11174	Hs.482291	NM_197941	ENSG00000049192	ADAMTS6	ADAM-TS 6|ADAM-TS6|ADAMTS-6	ADAM metallopeptidase with thrombospondin type 1 motif 6	protein-coding
180	chr14	54589289	54633577	+	0	NA	intron (NM_015589, intron 1 of 11)	intron (NM_015589, intron 1 of 11)	43821	NM_015589	23034	Hs.98259	NM_015589	ENSG00000020577	SAMD4A	SAMD4|SMAUG|SMAUG1|SMG|SMGA	sterile alpha motif domain containing 4A	protein-coding
157	chr14	49999122	50045699	+	0	NA	intron (NR_131171, intron 6 of 8)	MLT1H|LTR|ERVL-MaLR	-14890	NR_126498	283551	Hs.292580	NM_001012706	ENSG00000214900	LINC01588	C14orf182	long intergenic non-protein coding RNA 1588	ncRNA
831	chr11	61961719	61973848	+	0	NA	promoter-TSS (NM_002032)	promoter-TSS (NM_002032)	-149	NM_002032	2495	Hs.524910	NM_002032	ENSG00000167996	FTH1	FHC|FTH|FTHL6|HFE5|PIG15|PLIF	ferritin heavy chain 1	protein-coding
540	chr1	94690075	94714080	+	0	NA	intron (NR_160779, intron 2 of 5)	intron (NR_160779, intron 2 of 5)	43823	NR_039620	100616321		NR_039620	ENSG00000263526	MIR378G	-	microRNA 378g	ncRNA
404	chr8	48535085	48564712	+	0	NA	Intergenic	Intergenic	-1669	NR_105002	101929268	Hs.683934	NR_105002	ENSG00000253608	LOC101929268	-	uncharacterized LOC101929268	ncRNA
424	chr13	110388200	110417185	+	0	NA	intron (NM_001846, intron 4 of 47)	MLT1A0-int|LTR|ERVL-MaLR	60595	NM_001267044	100129836	Hs.640035	NM_001267044		COL4A2-AS2	-	COL4A2 antisense 2	protein-coding
865	chr19	2059497	2070153	+	0	NA	Intergenic	Intergenic	-13581	NM_017572	2872	Hs.515032	NM_017572	ENSG00000099875	MKNK2	GPRK7|MNK2	MAPK interacting serine/threonine kinase 2	protein-coding
277	chr6	44029237	44065112	+	0	NA	intron (NR_125864, intron 1 of 4)	L2c|LINE|L2	27478	NR_125864	101929705	Hs.670378	NR_125864	ENSG00000237686	LOC101929705	-	uncharacterized LOC101929705	ncRNA
234	chr1	218460078	218499587	+	0	NA	intron (NR_031644, intron 2 of 6)	intron (NR_031644, intron 2 of 6)	-30263	NR_146760	440714	Hs.146774	NR_146760	ENSG00000228208	C1orf143	-	chromosome 1 open reading frame 143 (putative)	ncRNA
233	chr5	111929694	111969191	+	0	NA	intron (NR_046678, intron 2 of 3)	intron (NR_046678, intron 2 of 3)	27490	NM_001142474	9315	Hs.36053	NM_004772	ENSG00000134986	NREP	C5orf13|D4S114|P311|PRO1873|PTZ17|SEZ17	neuronal regeneration related protein	protein-coding
314	chr9	113598677	113633032	+	0	NA	Intergenic	Intergenic	21725	NM_001276262	5998	Hs.494875	NM_017790	ENSG00000138835	RGS3	C2PA|RGP3	regulator of G protein signaling 3	protein-coding
564	chr3	134460681	134483679	+	0	NA	Intergenic	Intergenic	-13544	NR_148355	80254	Hs.443301	NM_025180	ENSG00000182923	CEP63	SCKL6	centrosomal protein 63	protein-coding
193	chr1	16164318	16183427	+	0	NA	Intergenic	Intergenic	-17803	NM_004431	1969	Hs.171596	NM_004431	ENSG00000142627	EPHA2	ARCC2|CTPA|CTPP1|CTRCT6|ECK	EPH receptor A2	protein-coding
826	chr2	43074825	43087095	+	0	NA	Intergenic	Intergenic	21485	NR_151714	100506047	Hs.127112	NR_151714		LINC02580	-	long intergenic non-protein coding RNA 2580	ncRNA
35	chr21	46022030	46093660	+	0	NA	Intergenic	Intergenic	-40267	NM_058174	1292	Hs.420269	NM_001849	ENSG00000142173	COL6A2	BTHLM1|PP3610|UCMD1	collagen type VI alpha 2 chain	protein-coding
14	chr6	142796346	142854317	+	0	NA	intron (NM_006734, intron 2 of 9)	intron (NM_006734, intron 2 of 9)	119845	NM_006734	3097	Hs.510172	NM_006734	ENSG00000010818	HIVEP2	HIV-EP2|MBP-2|MIBP1|MRD43|SHN2|ZAS2|ZNF40B	human immunodeficiency virus type I enhancer binding protein 2	protein-coding
101	chr9	134432196	134458810	+	0	NA	Intergenic	L1MC3|LINE|L1	38943	NM_001291921	6256	Hs.590886	NM_002957	ENSG00000186350	RXRA	NR2B1	retinoid X receptor alpha	protein-coding
114	chr8	32685694	32715916	+	0	NA	intron (NM_001322205, intron 1 of 8)	intron (NM_001322205, intron 1 of 8)	-20948	NM_001159996	3084	Hs.453951	NM_004495	ENSG00000157168	NRG1	ARIA|GGF|GGF2|HGL|HRG|HRG1|HRGA|MST131|MSTP131|NDF|NRG1-IT2|SMDF	neuregulin 1	protein-coding
388	chr11	11968514	11998888	+	0	NA	intron (NM_015881, intron 4 of 7)	intron (NM_015881, intron 4 of 7)	24938	NM_001018057	27122	Hs.292156	NM_013253	ENSG00000050165	DKK3	REIC|RIG	dickkopf WNT signaling pathway inhibitor 3	protein-coding
491	chr16	84994349	85006257	+	0	NA	intron (NM_001145548, intron 1 of 8)	intron (NM_001145548, intron 1 of 8)	11232	NM_017740	55625	Hs.461610	NM_017740	ENSG00000153786	ZDHHC7	DHHC7|SERZ-B|SERZ1|ZNF370	zinc finger DHHC-type containing 7	protein-coding
867	chr8	1947960	1958526	+	0	NA	intron (NM_001308153, intron 29 of 29).2	intron (NM_001308153, intron 29 of 29).2	-18154	NR_126346	104266957	Hs.734498	NR_126346	ENSG00000253696	KBTBD11-OT1	-	KBTBD11 overlapping transcript 1	ncRNA
649	chr7	158802268	158821860	+	0	NA	intron (NM_020728, intron 1 of 21)	L1MEg|LINE|L1	17445	NM_020728	57488	Hs.490795	NM_020728	ENSG00000117868	ESYT2	CHR2SYT|E-Syt2|FAM62B	extended synaptotagmin 2	protein-coding
287	chr19	2575956	2611612	+	0	NA	intron (NM_052847, intron 2 of 4)	intron (NM_052847, intron 2 of 4)	-36931	NR_107004	102465838		NR_107004	ENSG00000277904	MIR7850	hsa-mir-7850	microRNA 7850	ncRNA
634	chr6	4351530	4371613	+	0	NA	Intergenic	L1MB3|LINE|L1	-127227	NR_149117	105374895	Hs.436882	NR_149117		LINC02533	-	long intergenic non-protein coding RNA 2533	ncRNA
891	chr1	150561116	150569649	+	0	NA	intron (NR_104133, intron 2 of 3)	AluSq2|SINE|Alu	9170	NR_104133	574406	Hs.516243	NM_001025493	ENSG00000203804	ADAMTSL4-AS1	C1orf138	ADAMTSL4 antisense RNA 1	ncRNA
591	chr5	141507593	141529525	+	0	NA	intron (NM_005219, intron 27 of 27)	AluJb|SINE|Alu	29318	NM_032407	56097	Hs.368160	NM_018929	ENSG00000240764	PCDHGC5	PCDH-GAMMA-C5	protocadherin gamma subfamily C, 5	protein-coding
469	chr16	87431869	87458549	+	0	NA	intron (NM_015144, intron 2 of 12)	AluSc|SINE|Alu	46645	NM_015144	23174	Hs.156231	NM_015144	ENSG00000140948	ZCCHC14	BDG-29|BDG29	zinc finger CCHC-type containing 14	protein-coding
269	chr3	58035607	58067263	+	0	NA	intron (NM_001164318, intron 1 of 45)	intron (NM_001164318, intron 1 of 45)	43013	NM_001164317	2317	Hs.476448	NM_001457	ENSG00000136068	FLNB	ABP-278|ABP-280|AOI|FH1|FLN-B|FLN1L|LRS1|SCT|TABP|TAP	filamin B	protein-coding
375	chr3	113231311	113262529	+	0	NA	intron (NM_001301861, intron 2 of 19)	intron (NM_001301861, intron 2 of 19)	34804	NM_001301861	91653	Hs.591318	NM_033254	ENSG00000144857	BOC	CDON2	BOC cell adhesion associated, oncogene regulated	protein-coding
161	chr2	46645410	46690571	+	0	NA	Intergenic	Intergenic	-30970	NM_014011	9655	Hs.468426	NM_014011	ENSG00000171150	SOCS5	CIS6|CISH6|Cish5|SOCS-5	suppressor of cytokine signaling 5	protein-coding
39	chr1	59116914	59187012	+	0	NA	Intergenic	Intergenic	-5156	NR_027120	729467	Hs.662291	NR_027120	ENSG00000224609	HSD52	-	uncharacterized LOC729467	ncRNA
467	chr11	96306726	96333655	+	0	NA	intron (NM_032427, intron 1 of 4)	intron (NM_032427, intron 1 of 4)	-21248	NR_036125	100422991		NR_036125	ENSG00000266192	MIR1260B	mir-1260b	microRNA 1260b	ncRNA
283	chr16	24977371	25013143	+	0	NA	intron (NM_001006634, intron 1 of 19)	MIR|SINE|MIR	20112	NM_018054	55114	Hs.373793	NM_018054	ENSG00000140750	ARHGAP17	MST066|MST110|MSTP038|MSTP066|MSTP110|NADRIN|PP367|PP4534|RICH-1|RICH1|WBP15	Rho GTPase activating protein 17	protein-coding
883	chr16	22190350	22200120	+	0	NA	Intergenic	Intergenic	-11043	NM_013302	29904	Hs.498892	NM_013302	ENSG00000103319	EEF2K	CaMKIII|HSU93850|eEF-2K	eukaryotic elongation factor 2 kinase	protein-coding
663	chr16	89325877	89344867	+	0	NA	intron (NR_045839, intron 2 of 9)	intron (NR_045839, intron 2 of 9)	14239	NM_001242885	100287036	Hs.656995	NM_001242885		LOC100287036	-	uncharacterized LOC100287036	protein-coding
278	chr6	161029173	161049291	+	0	NA	intron (NM_005922, intron 2 of 26)	intron (NM_005922, intron 2 of 26)	47463	NM_005922	4216	Hs.390428	NM_005922	ENSG00000085511	MAP3K4	MAPKKK4|MEKK 4|MEKK4|MTK1|PRO0412	mitogen-activated protein kinase kinase kinase 4	protein-coding
598	chr15	62920578	62942020	+	0	NA	Intergenic	L1ME3B|LINE|L1	107342	NR_029709	406965		NR_029709	ENSG00000211137	MIR190A	MIR190|MIRN190|hsa-mir-190a|miR-190|mir-190a	microRNA 190a	ncRNA
933	chr11	12042303	12047611	+	0	NA	intron (NR_135109, intron 1 of 1)	MIRb|SINE|MIR	14082	NR_135109	105376554	Hs.523483	NR_135109	ENSG00000254486	LINC02547	-	long intergenic non-protein coding RNA 2547	ncRNA
172	chr10	77501202	77545999	+	0	NA	intron (NM_001271519, intron 1 of 28)	intron (NM_001271519, intron 1 of 28)	114208	NM_001271521	3778	Hs.144795	NM_002247	ENSG00000156113	KCNMA1	BKTM|CADEDS|KCa1.1|MaxiK|PNKD3|SAKCA|SLO|SLO-ALPHA|SLO1|bA205K10.1|hSlo|mSLO1	potassium calcium-activated channel subfamily M alpha 1	protein-coding
626	chr4	122763939	122784351	+	0	NA	Intergenic	Intergenic	41441	NM_152618	166379	Hs.400698	NM_152618	ENSG00000181004	BBS12	C4orf24	Bardet-Biedl syndrome 12	protein-coding
614	chr9	91131009	91151897	+	0	NA	intron (NR_135306, intron 2 of 2)	AluSg|SINE|Alu	22391	NR_135306	100129347	Hs.522287	NR_135306	ENSG00000229694	LINC00484	C9orf73	long intergenic non-protein coding RNA 484	ncRNA
379	chr2	101736748	101767594	+	0	NA	intron (NM_145686, intron 2 of 30)	intron (NM_145686, intron 2 of 30)	54464	NM_145687	9448	Hs.701013	NM_004834	ENSG00000071054	MAP4K4	FLH21957|HEL-S-31|HGK|MEKKK4|NIK	mitogen-activated protein kinase kinase kinase kinase 4	protein-coding
353	chr5	173283767	173316090	+	0	NA	Intergenic	MLT1K|LTR|ERVL-MaLR	-3802	NR_162132	113219469		NR_162132		MIR12118	-	microRNA 12118	ncRNA
324	chrX	48465140	48498736	+	0	NA	intron (NM_177439, intron 10 of 13)	intron (NM_177439, intron 10 of 13)	5739	NM_012280	24140	Hs.23170	NM_012280	ENSG00000068438	FTSJ1	CDLIV|JM23|MRX44|MRX9|SPB1|TRMT7	FtsJ RNA 2'-O-methyltransferase 1	protein-coding
457	chr1	201436332	201462426	+	0	NA	Intergenic	Intergenic	19792	NR_073080	23612	Hs.153944	NM_012396	ENSG00000174307	PHLDA3	TIH1	pleckstrin homology like domain family A member 3	protein-coding
757	chr9	129161260	129175297	+	0	NA	Intergenic	MLT1J1|LTR|ERVL-MaLR	9983	NM_203434	389792	Hs.529857	NM_203434	ENSG00000188483	IER5L	bA247A12.2	immediate early response 5 like	protein-coding
332	chr16	70735014	70768310	+	0	NA	intron (NM_001351157, intron 11 of 17)	intron (NM_001351157, intron 11 of 17)	-3433	NR_034083	100130894	Hs.678899	NR_034083	ENSG00000214353	VAC14-AS1	-	VAC14 antisense RNA 1	ncRNA
845	chr2	43210491	43222224	+	0	NA	Intergenic	AluSz6|SINE|Alu	10249	NM_006887	678	Hs.503093	NM_006887	ENSG00000152518	ZFP36L2	BRF2|ERF-2|ERF2|RNF162C|TIS11D	ZFP36 ring finger protein like 2	protein-coding
750	chr18	76445511	76460567	+	0	NA	intron (NM_014643, intron 2 of 6)	intron (NM_014643, intron 2 of 6)	-38613	NR_136504	101927989	Hs.665186	NR_136504	ENSG00000265778	LOC101927989	-	uncharacterized LOC101927989	ncRNA
578	chr2	109163682	109186331	+	0	NA	intron (NM_001099289, intron 1 of 9)	intron (NM_001099289, intron 1 of 9)	-33418	NR_036223	100422863		NR_036223	ENSG00000264934	MIR4265	-	microRNA 4265	ncRNA
667	chr2	64857738	64876612	+	0	NA	Intergenic	MLT1H|LTR|ERVL-MaLR	-3544	NR_110224	101927438	Hs.580313	NR_110224	ENSG00000234572	LINC01800	-	long intergenic non-protein coding RNA 1800	ncRNA
572	chr8	96906157	96928893	+	0	NA	intron (NM_016134, intron 4 of 7)	L1MC3|LINE|L1	272283	NM_016134	10404	Hs.156178	NM_016134	ENSG00000104324	CPQ	LDP|PGCP	carboxypeptidase Q	protein-coding
868	chr10	97533082	97543637	+	0	NA	intron (NM_024954, intron 1 of 2)	intron (NM_024954, intron 1 of 2)	-34082	NM_001291218	26287	Hs.73708	NM_020349	ENSG00000165887	ANKRD2	ARPP	ankyrin repeat domain 2	protein-coding
34	chr5	52799054	52823083	+	0	NA	intron (NM_181501, intron 1 of 28)	intron (NM_181501, intron 1 of 28)	23152	NM_181501	3672	Hs.644352	NM_181501	ENSG00000213949	ITGA1	CD49a|VLA1	integrin subunit alpha 1	protein-coding
816	chr2	9249117	9261768	+	0	NA	intron (NM_003887, intron 1 of 27)	intron (NM_003887, intron 1 of 27)	48630	NM_003887	8853	Hs.555902	NM_003887	ENSG00000151693	ASAP2	AMAP2|CENTB3|DDEF2|PAG3|PAP|Pap-alpha|SHAG1	ArfGAP with SH3 domain, ankyrin repeat and PH domain 2	protein-coding
638	chr10	104297851	104317796	+	0	NA	Intergenic	Intergenic	-15541	NR_120622	101927472	Hs.670333	NR_120622		ITPRIP-AS1	-	ITPRIP antisense RNA 1	ncRNA
139	chr6	112202828	112248138	+	0	NA	intron (NM_001105206, intron 2 of 38)	MER97c|DNA|hAT-Tip100	-11113	NR_121193	101927640	Hs.510007	NR_121193		LOC101927640	-	uncharacterized LOC101927640	ncRNA
801	chr17	681533	694586	+	0	NA	intron (NM_001366254, intron 4 of 19).2	intron (NM_001366254, intron 4 of 19).2	26780	NM_018289	55275	Hs.461819	NM_018289	ENSG00000141252	VPS53	HCCS1|PCH2E|hVps53L|pp13624	VPS53 subunit of GARP complex	protein-coding
255	chr21	45363849	45387284	+	0	NA	Intergenic	Intergenic	-29599	NM_130445	80781	Hs.517356	NM_030582	ENSG00000182871	COL18A1	KNO|KNO1|KS	collagen type XVIII alpha 1 chain	protein-coding
833	chr10	122492872	122504979	+	0	NA	intron (NM_002775, intron 3 of 8)	intron (NM_002775, intron 3 of 8)	37372	NM_002775	5654	Hs.501280	NM_002775	ENSG00000166033	HTRA1	ARMD7|CADASIL2|CARASIL|HtrA|L56|ORF480|PRSS11	HtrA serine peptidase 1	protein-coding
662	chr11	76602577	76618165	+	0	NA	Intergenic	MIR3|SINE|MIR	59567	NR_163259	2615	Hs.151641	NM_005512	ENSG00000137507	LRRC32	D11S833E|GARP	leucine rich repeat containing 32	protein-coding
593	chr15	90085318	90107110	+	0	NA	intron (NM_002168, intron 1 of 10)	AluSz|SINE|Alu	4407	NM_001289910	3418	Hs.596461	NM_002168	ENSG00000182054	IDH2	D2HGA2|ICD-M|IDH|IDHM|IDP|IDPM|mNADP-IDH	isocitrate dehydrogenase (NADP(+)) 2, mitochondrial	protein-coding
516	chr17	17935678	17943857	+	0	NA	intron (NM_001288787, intron 1 of 13)	intron (NM_001288787, intron 1 of 13)	32633	NM_001288787	146691	Hs.462379	NM_144678	ENSG00000175662	TOM1L2	-	target of myb1 like 2 membrane trafficking protein	protein-coding
795	chr2	191037861	191051170	+	0	NA	intron (NM_003151, intron 14 of 23)	HAL1|LINE|L1	22989	NR_136318	105373805	Hs.570280	NR_136318	ENSG00000231858	LOC105373805	-	uncharacterized LOC105373805	ncRNA
505	chr15	78047773	78072942	+	0	NA	intron (NM_144572, intron 1 of 12)	AluJb|SINE|Alu	17295	NM_144572	23102	Hs.567426	NM_015079	ENSG00000167202	TBC1D2B	-	TBC1 domain family member 2B	protein-coding
704	chr4	76977886	76991152	+	0	NA	intron (NM_018243, intron 1 of 9)	intron (NM_018243, intron 1 of 9)	34767	NM_001306147	55752	Hs.128199	NM_018243	ENSG00000138758	SEPTIN11	SEPT11	septin 11	protein-coding
5	chr9	94900059	94946177	+	0	NA	intron (NM_032823, intron 5 of 14)	intron (NM_032823, intron 5 of 14)	22436	NR_147614	101928119	Hs.630906	NR_147613		LOC101928119	-	uncharacterized LOC101928119	ncRNA
290	chr6	11731716	11767142	+	0	NA	intron (NM_032744, intron 3 of 5)	L2a|LINE|L2	29618	NM_032744	84830	Hs.126409	NM_032744	ENSG00000111863	ADTRP	AIG1L|C6orf105|dJ413H6.1	androgen dependent TFPI regulating protein	protein-coding
92	chr20	51327260	51383832	+	0	NA	Intergenic	L2a|LINE|L2	97431	NR_036162	100422889		NR_036162	ENSG00000266761	MIR3194	mir-3194	microRNA 3194	ncRNA
465	chr1	172382390	172409493	+	0	NA	intron (NM_001350206, intron 20 of 20)	intron (NM_001350206, intron 20 of 20)	-24744	NM_139240	92346	Hs.517991	NM_139240	ENSG00000180999	C1orf105	-	chromosome 1 open reading frame 105	protein-coding
596	chr1	204417213	204438922	+	0	NA	intron (NM_002646, intron 31 of 33)	intron (NM_002646, intron 31 of 33)	-16250	NM_032833	84919	Hs.304376	NM_032833	ENSG00000158615	PPP1R15B	CREP|MSSGM2	protein phosphatase 1 regulatory subunit 15B	protein-coding
201	chr5	34598049	34626531	+	0	NA	Intergenic	Intergenic	-44038	NM_015577	26064	Hs.431400	NM_015577	ENSG00000039560	RAI14	NORPEG|RAI13	retinoic acid induced 14	protein-coding
943	chr9	95089167	95092821	+	0	NA	Intergenic	Intergenic	-4900	NR_036109	100422842		NR_036109	ENSG00000207617	MIR3074	mir-3074	microRNA 3074	ncRNA
653	chr18	58205388	58224642	+	0	NA	intron (NM_001144970, intron 1 of 28)	AluSz|SINE|Alu	-6556	NM_001144966	23327	Hs.185677	NM_015277	ENSG00000049759	NEDD4L	NEDD4-2|NEDD4.2|PVNH7|RSP5|hNEDD4-2	NEDD4 like E3 ubiquitin protein ligase	protein-coding
51	chr6	166553438	166599049	+	0	NA	intron (NM_001006932, intron 2 of 21)	THE1A|LTR|ERVL-MaLR	-31553	NM_001318938	6196	Hs.655277	NM_021135	ENSG00000071242	RPS6KA2	HU-2|MAPKAPK1C|RSK|RSK3|S6K-alpha|S6K-alpha2|p90-RSK3|p90RSK2|pp90RSK3	ribosomal protein S6 kinase A2	protein-coding
584	chr16	84788694	84811096	+	0	NA	Intergenic	Intergenic	-20090	NM_031476	83716	Hs.513779	NM_031476	ENSG00000103196	CRISPLD2	CRISP11|LCRISP2|LGL1	cysteine rich secretory protein LCCL domain containing 2	protein-coding
74	chr2	1701751	1737360	+	0	NA	intron (NM_012293, intron 1 of 22)	intron (NM_012293, intron 1 of 22)	24960	NM_012293	7837	Hs.332197	NM_012293	ENSG00000130508	PXDN	ASGD7|COPOA|D2S448|D2S448E|MG50|PRG2|PXN|VPO	peroxidasin	protein-coding
582	chr5	37771004	37793479	+	0	NA	Intergenic	Harlequin-int|LTR|ERV1	52581	NM_001278098	2668	Hs.248114	NM_000514	ENSG00000168621	GDNF	ATF|ATF1|ATF2|HFB1-GDNF|HSCR3	glial cell derived neurotrophic factor	protein-coding
907	chr17	2405164	2413002	+	0	NA	intron (NR_028335, intron 2 of 2)	intron (NR_028335, intron 2 of 2)	6353	NR_028335	284009	Hs.632244	NM_001025459		LOC284009	-	uncharacterized LOC284009	ncRNA
160	chr2	42117711	42148104	+	0	NA	Intergenic	Intergenic	-36446	NM_019063	27436	Hs.713173	NM_019063	ENSG00000143924	EML4	C2orf2|ELP120|EMAP-4|EMAPL4|ROPP120	EMAP like 4	protein-coding
797	chr2	127397967	127411225	+	0	NA	Intergenic	L1MC4a|LINE|L1	-13824	NM_000312	5624	Hs.224698	NM_000312	ENSG00000115718	PROC	APC|PC|PROC1|THPH3|THPH4	protein C, inactivator of coagulation factors Va and VIIIa	protein-coding
311	chr12	105245455	105278541	+	0	NA	Intergenic	Intergenic	-25768	NM_001251904	55198	Hs.506603	NM_018171	ENSG00000136044	APPL2	DIP13B	adaptor protein, phosphotyrosine interacting with PH domain and leucine zipper 2	protein-coding
709	chr10	79178734	79195598	+	0	NA	intron (NM_020338, intron 4 of 24)	MIR3|SINE|MIR	118200	NM_020338	57178	Hs.193118	NM_020338	ENSG00000108175	ZMIZ1	MIZ|RAI17|TRAFIP10|ZIMP10	zinc finger MIZ-type containing 1	protein-coding
204	chr10	24415759	24458076	+	0	NA	intron (NM_019590, intron 4 of 20)	intron (NM_019590, intron 4 of 20)	-12497	NM_001321681	56243	Hs.445885	NM_019590	ENSG00000120549	KIAA1217	ETL4|SKT	KIAA1217	protein-coding
897	chr20	45336376	45344758	+	0	NA	intron (NM_002999, intron 1 of 4)	intron (NM_002999, intron 1 of 4)	7857	NM_002999	6385	Hs.632267	NM_002999	ENSG00000124145	SDC4	SYND4	syndecan 4	protein-coding
348	chr10	31739352	31771888	+	0	NA	Intergenic	Intergenic	153306	NM_001270699	94134	Hs.499264	NM_018287	ENSG00000165322	ARHGAP12	-	Rho GTPase activating protein 12	protein-coding
179	chr12	96198069	96242369	+	0	NA	intron (NM_005230, intron 1 of 4)	intron (NM_005230, intron 1 of 4)	25844	NM_005230	2004	Hs.46523	NM_005230	ENSG00000111145	ELK3	ERP|NET|SAP-2|SAP2	ETS transcription factor ELK3	protein-coding
120	chr8	119535230	119587199	+	0	NA	intron (NM_001330600, intron 25 of 25)	intron (NM_001330600, intron 25 of 25)	31794	NR_045555	5168	Hs.190977	NM_006209	ENSG00000136960	ENPP2	ATX|ATX-X|AUTOTAXIN|LysoPLD|NPP2|PD-IALPHA|PDNP2	ectonucleotide pyrophosphatase/phosphodiesterase 2	protein-coding
392	chr2	74867702	74895109	+	0	NA	intron (NM_000189, intron 10 of 17)	MIR|SINE|MIR	-27726	NR_125792	102724515	Hs.708649	NR_125792	ENSG00000204792	LINC01291	-	long intergenic non-protein coding RNA 1291	ncRNA
861	chr12	45232708	45242462	+	0	NA	intron (NM_001025356, intron 1 of 19)	L1PA6|LINE|L1	21490	NM_001142679	196527	Hs.505339	NM_001025356	ENSG00000177119	ANO6	BDPLT7|SCTS|TMEM16F	anoctamin 6	protein-coding
894	chr17	42518394	42527413	+	0	NA	TTS (NM_001130020)	TTS (NM_001130020)	8715	NR_049808	100847046		NR_049808	ENSG00000283929	MIR5010	mir-5010	microRNA 5010	ncRNA
188	chr3	172126067	172169616	+	0	NA	intron (NM_001135095, intron 3 of 25)	intron (NM_001135095, intron 3 of 25)	107310	NM_001135095	64778	Hs.744888	NM_022763	ENSG00000075420	FNDC3B	FAD104|PRO4979|YVTM2421	fibronectin type III domain containing 3B	protein-coding
373	chr9	131627571	131658900	+	0	NA	intron (NM_198679, intron 4 of 23)	intron (NM_198679, intron 4 of 23)	66607	NM_198679	2889	Hs.127897	NM_005312	ENSG00000107263	RAPGEF1	C3G|GRF2	Rap guanine nucleotide exchange factor 1	protein-coding
407	chr7	137667605	137697195	+	0	NA	intron (NM_001321710, intron 2 of 32)	MIRb|SINE|MIR	163932	NM_001321709	9162	Hs.242947	NM_004717	ENSG00000157680	DGKI	DGK-IOTA	diacylglycerol kinase iota	protein-coding
458	chr14	51657854	51685179	+	0	NA	intron (NM_001267046, intron 1 of 13)	HSMAR2|DNA|TcMar-Mariner	19606	NM_001267046	122786	Hs.434914	NM_152330	ENSG00000139926	FRMD6	C14orf31|EX1|Willin|c14_5320	FERM domain containing 6	protein-coding
705	chr2	237304697	237321642	+	0	NA	Intergenic	Intergenic	100995	NM_057164	1293	Hs.233240	NM_004369	ENSG00000163359	COL6A3	BTHLM1|DYT27|UCMD1	collagen type VI alpha 3 chain	protein-coding
162	chr2	102082556	102128573	+	0	NA	intron (NM_001320980, intron 1 of 11)	AluSc8|SINE|Alu	960	NM_001320980	3554	Hs.701982	NM_000877	ENSG00000115594	IL1R1	CD121A|D2S1473|IL-1R-alpha|IL1R|IL1RA|P80	interleukin 1 receptor type 1	protein-coding
746	chr9	130845989	130861309	+	0	NA	intron (NM_005157, intron 1 of 10)	AluSx|SINE|Alu	18395	NM_005157	25	Hs.431048	NM_005157	ENSG00000097007	ABL1	ABL|CHDSKM|JTK7|bcr/abl|c-ABL|c-ABL1|p150|v-abl	ABL proto-oncogene 1, non-receptor tyrosine kinase	protein-coding
727	chr17	48537102	48553241	+	0	NA	promoter-TSS (NM_002145)	promoter-TSS (NM_002145)	-140	NM_002145	3212	Hs.514289	NM_002145	ENSG00000173917	HOXB2	HOX2|HOX2H|Hox-2.8|K8	homeobox B2	protein-coding
412	chr14	52023571	52052916	+	0	NA	intron (NM_007361, intron 9 of 21)	intron (NM_007361, intron 9 of 21)	30816	NM_007361	22795	Hs.369840	NM_007361	ENSG00000087303	NID2	NID-2	nidogen 2	protein-coding
730	chr9	35510604	35526559	+	0	NA	intron (NM_001330740, intron 1 of 10)	intron (NM_001330740, intron 1 of 10)	-20051	NM_001135999	9853	Hs.493796	NM_014806	ENSG00000198853	RUSC2	Iporin|MRT61	RUN and SH3 domain containing 2	protein-coding
734	chr4	53306478	53322208	+	0	NA	intron (NM_152540, intron 2 of 8)	intron (NM_152540, intron 2 of 8)	51718	NM_152540	152579	Hs.302287	NM_152540	ENSG00000184178	SCFD2	STXBP1L1	sec1 family domain containing 2	protein-coding
641	chr15	62606112	62625972	+	0	NA	Intergenic	L1MC|LINE|L1	29139	NR_026897	197003	Hs.352253	NM_152648	ENSG00000259458	MGC15885	-	uncharacterized protein MGC15885	ncRNA
807	chr12	8026081	8038966	+	0	NA	promoter-TSS (NM_018416)	promoter-TSS (NM_018416)	-193	NM_018416	55810	Hs.120844	NM_018416	ENSG00000065970	FOXJ2	FHX	forkhead box J2	protein-coding
832	chr10	63543009	63555104	+	0	NA	intron (NM_001001330, intron 1 of 7)	intron (NM_001001330, intron 1 of 7)	-27166	NM_001318154	221037	Hs.413416	NM_004241	ENSG00000171988	JMJD1C	KDM3C|TRIP-8|TRIP8	jumonji domain containing 1C	protein-coding
191	chr10	33113066	33156444	+	0	NA	Intergenic	LTR45B|LTR|ERV1	-17948	NR_160030	101929447		NR_160030		IATPR	TCONS_00018476|linc-ITGB1	ITGB1 adjacent tumor promoting lncRNA	ncRNA
330	chr10	10798321	10831756	+	0	NA	intron (NM_001326327, intron 1 of 14)	intron (NM_001326327, intron 1 of 14)	16313	NM_001326328	10659	Hs.309288	NM_006561	ENSG00000048740	CELF2	BRUNOL3|CELF-2|CUG-BP2|CUGBP2|ETR-3|ETR3|NAPOR	CUGBP Elav-like family member 2	protein-coding
386	chr7	94410419	94440802	+	0	NA	exon (NM_000089, exon 43 of 52)	exon (NM_000089, exon 43 of 52)	31049	NM_000089	1278	Hs.489142	NM_000089	ENSG00000164692	COL1A2	EDSARTH2|EDSCV|OI4	collagen type I alpha 2 chain	protein-coding
794	chr1	7458883	7472332	+	0	NA	intron (NM_001349608, intron 4 of 21)	intron (NM_001349608, intron 4 of 21)	-75853	NR_146200	102725193	Hs.666120	NR_146199	ENSG00000237728	LOC102725193	-	uncharacterized LOC102725193	ncRNA
724	chr7	6242623	6258875	+	0	NA	intron (NM_001367581, intron 1 of 13)	L1MB7|LINE|L1	21875	NM_001367581	9265	Hs.487479	NM_004227	ENSG00000008256	CYTH3	ARNO3|GRP1|PSCD3|cytohesin-3	cytohesin 3	protein-coding
543	chr19	13036448	13056104	+	0	NA	intron (NM_001365984, intron 1 of 9)	intron (NM_001365984, intron 1 of 9)	21497	NM_001365984	4784	Hs.257970	NM_002501	ENSG00000008441	NFIX	CTF|MRSHSS|NF-I/X|NF1-X|NF1A|SOTOS2	nuclear factor I X	protein-coding
456	chr17	2171966	2193265	+	0	NA	intron (NM_001256827, intron 5 of 11)	intron (NM_001256827, intron 5 of 11)	-50063	NR_110888	101927839	Hs.665648	NR_110888	ENSG00000225084	LOC101927839	-	uncharacterized LOC101927839	ncRNA
889	chr10	78255118	78264208	+	0	NA	Intergenic	L2|LINE|L2	-7679	NR_073447	414243	Hs.55047	NR_073447	ENSG00000230417	LINC00595	C10orf101	long intergenic non-protein coding RNA 595	ncRNA
99	chr1	154419488	154475051	+	0	NA	intron (NM_000565, intron 6 of 9)	AluSq|SINE|Alu	-40705	NR_147855	101928101	Hs.617089	NR_147855	ENSG00000228013	IL6R-AS1	-	IL6R antisense RNA 1	ncRNA
44	chr2	174771727	174840700	+	0	NA	intron (NM_001025201, intron 11 of 12)	intron (NM_001025201, intron 11 of 12)	41405	NM_001206602	1123	Hs.380138	NM_001822	ENSG00000128656	CHN1	ARHGAP2|CHN|DURS2|NC|RHOGAP2	chimerin 1	protein-coding
31	chr1	91684390	91737736	+	0	NA	intron (NR_036634, intron 14 of 17)	intron (NR_036634, intron 14 of 17)	175088	NM_003243	7049	Hs.482390	NM_003243	ENSG00000069702	TGFBR3	BGCAN|betaglycan	transforming growth factor beta receptor 3	protein-coding
260	chr7	137961442	137993302	+	0	NA	intron (NM_001253775, intron 1 of 3)	intron (NM_001253775, intron 1 of 3)	24024	NR_161346	100130880	Hs.712161	NR_161346		CREB3L2-AS1	-	CREB3L2 antisense RNA 1	ncRNA
359	chr12	27542562	27574620	+	0	NA	intron (NM_003622, intron 1 of 29)	intron (NM_003622, intron 1 of 29)	34385	NM_001198915	8496	Hs.172445	NM_003622	ENSG00000110841	PPFIBP1	L2|SGT2|hSGT2|hSgt2p	PPFIA binding protein 1	protein-coding
953	chr10	49138328	49140939	+	0	NA	intron (NR_038973, intron 2 of 5)	intron (NR_038973, intron 2 of 5)	-5613	NM_001164484	170370	Hs.646291	NM_001164484	ENSG00000172538	FAM170B	C10orf73	family with sequence similarity 170 member B	protein-coding
837	chr3	45635869	45647772	+	0	NA	intron (NM_014240, intron 2 of 7)	LTR75|LTR|ERVL	47062	NR_033947	644714	Hs.712889	NR_033947		LIMD1-AS1	-	LIMD1 antisense RNA 1	ncRNA
800	chr10	103636728	103649818	+	0	NA	intron (NM_001365079, intron 2 of 8)	intron (NM_001365079, intron 2 of 8)	34942	NM_001365079	9644	Hs.678727	NM_014631	ENSG00000107957	SH3PXD2A	FISH|SH3MD1|TKS5	SH3 and PX domains 2A	protein-coding
484	chr8	48298427	48324427	+	0	NA	Intergenic	L1MA9|LINE|L1	-240140	NR_105002	101929268	Hs.683934	NR_105002	ENSG00000253608	LOC101929268	-	uncharacterized LOC101929268	ncRNA
642	chr2	105390456	105410279	+	0	NA	promoter-TSS (NM_001318894)	promoter-TSS (NM_001318894)	-700	NM_001318894	2274	Hs.443687	NM_001450	ENSG00000115641	FHL2	AAG11|DRAL|FHL-2|SLIM-3|SLIM3	four and a half LIM domains 2	protein-coding
367	chr6	73566736	73598218	+	0	NA	Intergenic	L1MB7|LINE|L1	-61445	NM_001402	1915	Hs.535192	NM_001402	ENSG00000156508	EEF1A1	CCS-3|CCS3|EE1A1|EEF-1|EEF1A|EF-Tu|EF1A|GRAF-1EF|HNGC:16303|LENG7|PTI1|eEF1A-1	eukaryotic translation elongation factor 1 alpha 1	protein-coding
559	chr17	44086500	44109665	+	0	NA	intron (NM_001015053, intron 3 of 26)	intron (NM_001015053, intron 3 of 26)	-17830	NR_136415	105371789	Hs.579304	NR_136415	ENSG00000267638	LOC105371789	-	uncharacterized LOC105371789	ncRNA
76	chr15	64844568	64905735	+	0	NA	Intergenic	L2c|LINE|L2	33236	NM_025201	80301	Hs.709337	NM_025201	ENSG00000241839	PLEKHO2	PLEKHQ1|PP1628|pp9099	pleckstrin homology domain containing O2	protein-coding
19	chr5	65142499	65174200	+	0	NA	intron (NR_135689, intron 25 of 25)	intron (NR_135689, intron 25 of 25)	323571	NM_197941	11174	Hs.482291	NM_197941	ENSG00000049192	ADAMTS6	ADAM-TS 6|ADAM-TS6|ADAMTS-6	ADAM metallopeptidase with thrombospondin type 1 motif 6	protein-coding
536	chr6	148323200	148330608	+	0	NA	intron (NM_001346505, intron 1 of 19)	intron (NM_001346505, intron 1 of 19)	-15934	NM_001346506	23328	Hs.193133	NM_015278	ENSG00000111961	SASH1	CAPOK|DUH1|SH3D6A|dJ323M4.1	SAM and SH3 domain containing 1	protein-coding
341	chr19	17475656	17508556	+	0	NA	intron (NR_147835, intron 1 of 2)	MER20|DNA|hAT-Charlie	-19543	NM_012088	25796	Hs.466165	NM_012088	ENSG00000130313	PGLS	6PGL|HEL-S-304	6-phosphogluconolactonase	protein-coding
901	chr3	141414084	141422336	+	0	NA	intron (NM_001080412, intron 7 of 7)	intron (NM_001080412, intron 7 of 7)	15861	NM_001350100	253461	Hs.518301	NM_152535	ENSG00000177311	ZBTB38	CIBZ|PPP1R171|ZNF921	zinc finger and BTB domain containing 38	protein-coding
620	chr21	34982987	35003576	+	0	NA	intron (NM_001754, intron 2 of 8)	intron (NM_001754, intron 2 of 8)	46145	NR_026812	80215	Hs.672131	NM_025143		RUNX1-IT1	C21orf96	RUNX1 intronic transcript 1	ncRNA
707	chr12	15628334	15645154	+	0	NA	intron (NM_004447, intron 17 of 20)	intron (NM_004447, intron 17 of 20)	90133	NM_030670	5800	Hs.160871	NM_002848	ENSG00000151490	PTPRO	GLEPP1|NPHS6|PTP-OC|PTP-U2|PTPROT|PTPU2|R-PTP-O	protein tyrosine phosphatase receptor type O	protein-coding
679	chr9	36148557	36166898	+	0	NA	intron (NM_001287013, intron 4 of 4)	L1MB3|LINE|L1	-11661	NM_005893	881	Hs.115460	NM_005893	ENSG00000185972	CCIN	BTBD20|KBTBD14	calicin	protein-coding
936	chr20	51529000	51533914	+	0	NA	intron (NM_001258292, intron 1 of 9)	intron (NM_001258292, intron 1 of 9)	11262	NM_173091	4773	Hs.744148	NM_012340	ENSG00000101096	NFATC2	NFAT1|NFATP	nuclear factor of activated T cells 2	protein-coding
211	chr15	48373734	48396458	+	0	NA	Intergenic	Intergenic	52899	NM_001948	1854	Hs.527980	NM_001948	ENSG00000128951	DUT	dUTPase	deoxyuridine triphosphatase	protein-coding
226	chr8	11862466	11878308	+	0	NA	Intergenic	AluSx|SINE|Alu	-2300	NM_147780	1508	Hs.520898	NM_001908	ENSG00000164733	CTSB	APPS|CPSB|RECEUP	cathepsin B	protein-coding
674	chr20	17825867	17844073	+	0	NA	Intergenic	L1ME4b|LINE|L1	127976	NR_003045	692086	Hs.680747	NR_003045	ENSG00000212232	SNORD17	HBI-43	small nucleolar RNA, C/D box 17	snoRNA
575	chr17	68377933	68400655	+	0	NA	intron (NM_001352899, intron 9 of 12)	intron (NM_001352899, intron 9 of 12)	-24329	NM_001278433	5573	Hs.280342	NM_002734	ENSG00000108946	PRKAR1A	ACRDYS1|ADOHR|CAR|CNC|CNC1|PKR1|PPNAD1|PRKAR1|TSE1	protein kinase cAMP-dependent type I regulatory subunit alpha	protein-coding
82	chr10	17029736	17088857	+	0	NA	intron (NM_001081, intron 22 of 66)	intron (NM_001081, intron 22 of 66)	70521	NM_001081	8029	Hs.166206	NM_001081	ENSG00000107611	CUBN	IFCR|MGA1|gp280	cubilin	protein-coding
94	chr5	135973438	136021122	+	0	NA	Intergenic	Intergenic	-31708	NM_000358	7045	Hs.369397	NM_000358	ENSG00000120708	TGFBI	BIGH3|CDB1|CDG2|CDGG1|CSD|CSD1|CSD2|CSD3|EBMD|LCD1	transforming growth factor beta induced	protein-coding
522	chr10	17650050	17674557	+	0	NA	intron (NM_001324287, intron 2 of 11)	L2c|LINE|L2	18152	NM_001324284	8027	Hs.335391	NM_003473	ENSG00000136738	STAM	STAM-1|STAM1	signal transducing adaptor molecule	protein-coding
312	chr14	51424620	51459035	+	0	NA	Intergenic	Intergenic	-44692	NR_146549	105370496	Hs.578228	NR_146549	ENSG00000258808	LINC02310	-	long intergenic non-protein coding RNA 2310	ncRNA
692	chr19	15248765	15266463	+	0	NA	intron (NM_001330384, intron 7 of 11)	L2b|LINE|L2	22837	NM_058243	23476	Hs.187763	NM_014299	ENSG00000141867	BRD4	CAP|HUNK1|HUNKI|MCAP	bromodomain containing 4	protein-coding
580	chr9	134585862	134603241	+	0	NA	Intergenic	Intergenic	-47254	NM_001278074	1289	Hs.210283	NM_000093	ENSG00000130635	COL5A1	EDSC|EDSCL1	collagen type V alpha 1 chain	protein-coding
958	chr11	118618216	118620063	+	0	NA	intron (NM_015157, intron 5 of 23)	intron (NM_015157, intron 5 of 23)	11524	NM_001144759	23187	Hs.504062	NM_015157	ENSG00000019144	PHLDB1	LL5A	pleckstrin homology like domain family B member 1	protein-coding
545	chr20	5056880	5080753	+	0	NA	3' UTR (NM_001330987, exon 4 of 4)	3' UTR (NM_001330987, exon 4 of 4)	44260	NM_001009923	29058	Hs.472024	NM_014145	ENSG00000089063	TMEM230	C20orf30|HSPC274|dJ1116H23.2.1	transmembrane protein 230	protein-coding
259	chr7	55177196	55214932	+	0	NA	intron (NM_001346941, intron 16 of 21)	L1PA13|LINE|L1	-7115	NR_047551	100507500	Hs.720489	NR_047551	ENSG00000224057	EGFR-AS1	-	EGFR antisense RNA 1	ncRNA
716	chr6	37133856	37145061	+	0	NA	Intergenic	Intergenic	-30694	NM_001243186	5292	Hs.81170	NM_002648	ENSG00000137193	PIM1	PIM	Pim-1 proto-oncogene, serine/threonine kinase	protein-coding
117	chr19	11137869	11190362	+	0	NA	TTS (NM_001329451)	TTS (NM_001329451)	-8303	NM_001317031	147841	Hs.381225	NM_182513	ENSG00000161888	SPC24	SPBC24	SPC24 component of NDC80 kinetochore complex	protein-coding
908	chr7	43872280	43879975	+	0	NA	3' UTR (NM_017920, exon 5 of 5)	3' UTR (NM_017920, exon 5 of 5)	-6610	NM_032014	64951	Hs.284286	NM_032014	ENSG00000062582	MRPS24	HSPC335|MRP-S24|S24mt|bMRP-47|bMRP47	mitochondrial ribosomal protein S24	protein-coding
942	chr16	3020438	3024265	+	0	NA	TTS (NM_017885)	TTS (NM_017885)	-1684	NM_001347704	79228	Hs.412304	NM_024339	ENSG00000131652	THOC6	WDR58|fSAP35	THO complex 6	protein-coding
513	chr7	74256477	74281326	+	0	NA	Intergenic	AluSq4|SINE|Alu	-14443	NM_002914	5982	Hs.647062	NM_002914	ENSG00000049541	RFC2	RFC40	replication factor C subunit 2	protein-coding
840	chr10	17206211	17218017	+	0	NA	Intergenic	AluJr|SINE|Alu	-10043	NM_001351220	1787	Hs.351665	NM_004412	ENSG00000107614	TRDMT1	DMNT2|DNMT2|MHSAIIP|PUMET|RNMT1	tRNA aspartic acid methyltransferase 1	protein-coding
230	chr1	240386134	240426162	+	0	NA	intron (NM_020066, intron 15 of 17)	CpG	206007	NM_022469	64388	Hs.98206	NM_022469	ENSG00000180875	GREM2	CKTSF1B2|DAND3|PRDC|STHAG9	gremlin 2, DAN family BMP antagonist	protein-coding
957	chr9	129702389	129704343	+	0	NA	intron (NM_016307, intron 1 of 3)	intron (NM_016307, intron 1 of 3)	15340	NR_132102	101929437	Hs.112596	NR_132102	ENSG00000236024	PRRX2-AS1	-	PRRX2 antisense RNA 1	ncRNA
391	chr2	102226682	102245685	+	0	NA	intron (NM_001351447, intron 9 of 9)	intron (NM_001351447, intron 9 of 9)	48869	NM_001351446	8808	Hs.659863	NM_003854	ENSG00000115598	IL1RL2	IL-1Rrp2|IL-36R|IL1R-rp2|IL1RRP2	interleukin 1 receptor like 2	protein-coding
886	chr15	31434278	31443739	+	0	NA	Intergenic	MER47B|DNA|TcMar-Tigger	112173	NM_015995	51621	Hs.376443	NM_015995	ENSG00000169926	KLF13	BTEB3|FKLF2|NSLP1|RFLAT-1|RFLAT1	Kruppel like factor 13	protein-coding
297	chr7	94347909	94383045	+	0	NA	Intergenic	LTR40a|LTR|ERVL	26715	NR_147206	101927525	Hs.571263	NR_147206		COL1A2-AS1	TCONS_00013888|lncRNA8975-1	COL1A2 antisense RNA 1	ncRNA
719	chr2	45743527	45760018	+	0	NA	intron (NM_005400, intron 1 of 14)	intron (NM_005400, intron 1 of 14)	100097	NM_005400	5581	Hs.580351	NM_005400	ENSG00000171132	PRKCE	PKCE|nPKC-epsilon	protein kinase C epsilon	protein-coding
47	chr19	38651070	38694047	+	0	NA	intron (NM_001322033, intron 1 of 20).2	intron (NM_001322033, intron 1 of 20).2	24909	NM_004924	81	Hs.270291	NM_004924	ENSG00000130402	ACTN4	ACTININ-4|FSGS|FSGS1	actinin alpha 4	protein-coding
285	chr13	33228685	33264371	+	0	NA	intron (NM_001243476, intron 5 of 17)	intron (NM_001243476, intron 5 of 17)	-31026	NR_046693	100874241	Hs.662433	NR_046693	ENSG00000236581	STARD13-AS	STARD13-AS2	STARD13 antisense RNA	ncRNA
950	chr11	65314615	65317412	+	0	NA	intron (NM_006779, intron 1 of 1)	MIR3|SINE|MIR	1147	NM_006779	10435	Hs.343380	NM_006779	ENSG00000149798	CDC42EP2	BORG1|CEP2	CDC42 effector protein 2	protein-coding
915	chr5	98307742	98314793	+	0	NA	Intergenic	Intergenic	-150028	NR_146477	105379098	Hs.566306	NR_146477		LINC01846	-	long intergenic non-protein coding RNA 1846	ncRNA
215	chr3	129587055	129627992	+	0	NA	promoter-TSS (NM_015103)	promoter-TSS (NM_015103)	-784	NM_015103	23129	Hs.301685	NM_015103	ENSG00000004399	PLXND1	PLEXD1	plexin D1	protein-coding
789	chr19	17095081	17108635	+	0	NA	exon (NM_004145, exon 2 of 40)	exon (NM_004145, exon 2 of 40)	9623	NR_145784	109623483		NR_145784		SNORA118	-	small nucleolar RNA, H/ACA box 118	snoRNA
501	chr3	112629446	112632863	+	0	NA	intron (NM_199512, intron 2 of 7)	X6A_LINE|LINE|CR1	9989	NM_199512	151887	Hs.477128	NM_199511	ENSG00000091986	CCDC80	CL2|DRO1|SSG1|URB|okuribin	coiled-coil domain containing 80	protein-coding
374	chr5	122162909	122194196	+	0	NA	intron (NM_001195535, intron 1 of 2)	L1PA7|LINE|L1	18376	NM_001195535	100505841	Hs.733368	NM_001195535		LOC100505841	-	zinc finger protein 474-like	protein-coding
499	chr2	150513827	150539349	+	0	NA	Intergenic	Intergenic	-38893	NM_005168	390	Hs.6838	NM_005168	ENSG00000115963	RND3	ARHE|Rho8|RhoE|memB	Rho family GTPase 3	protein-coding
190	chr9	114999966	115036390	+	0	NA	Intergenic	LTR33|LTR|ERVL	-87583	NM_001244	944	Hs.494901	NM_001244	ENSG00000106952	TNFSF8	CD153|CD30L|CD30LG|TNLG3A	TNF superfamily member 8	protein-coding
463	chr11	123162059	123175601	+	0	NA	intron (NM_024769, intron 1 of 6)	intron (NM_024769, intron 1 of 6)	26418	NM_024769	79827	Hs.591949	NM_024769	ENSG00000166250	CLMP	ACAM|ASAM|CSBM|CSBS	CXADR like membrane protein	protein-coding
529	chr16	70691770	70716024	+	0	NA	intron (NM_001351157, intron 13 of 17)	intron (NM_001351157, intron 13 of 17)	-17844	NM_138383	92154	Hs.432387	NM_138383	ENSG00000132613	MTSS2	ABBA|ABBA-1|ABBA1|MTSS1L	MTSS I-BAR domain containing 2	protein-coding
477	chr7	48074199	48095488	+	0	NA	Intergenic	MER4E1|LTR|ERV1	-3760	NM_001287426	7378	Hs.488240	NM_003364	ENSG00000183696	UPP1	UDRPASE|UP|UPASE|UPP	uridine phosphorylase 1	protein-coding
387	chr18	12271587	12296655	+	0	NA	Intergenic	MER83|LTR|ERV1	-23548	NM_001303524	84617	Hs.193491	NM_032525	ENSG00000176014	TUBB6	FPVEPD|HsT1601|TUBB-5	tubulin beta 6 class V	protein-coding
919	chr19	39397585	39404206	+	0	NA	TTS (NR_133915)	TTS (NR_133915)	-5952	NM_003407	7538	Hs.534052	NM_003407	ENSG00000128016	ZFP36	G0S24|GOS24|NUP475|RNF162A|TIS11|TTP|zfp-36	ZFP36 ring finger protein	protein-coding
804	chr2	30653836	30666738	+	0	NA	Intergenic	Intergenic	147159	NM_144575	92291	Hs.660911	NM_144575	ENSG00000162949	CAPN13	-	calpain 13	protein-coding
354	chr11	96137082	96169363	+	0	NA	intron (NM_032427, intron 1 of 4)	intron (NM_032427, intron 1 of 4)	-188216	NR_036125	100422991		NR_036125	ENSG00000266192	MIR1260B	mir-1260b	microRNA 1260b	ncRNA
462	chr19	2523420	2550608	+	0	NA	intron (NM_052847, intron 3 of 4)	AluY|SINE|Alu	60887	NM_015675	4616	Hs.110571	NM_015675	ENSG00000099860	GADD45B	GADD45BETA|MYD118	growth arrest and DNA damage inducible beta	protein-coding
506	chr1	23561981	23587023	+	0	NA	Intergenic	Intergenic	-15001	NM_002167	3399	Hs.76884	NM_002167	ENSG00000117318	ID3	HEIR-1|bHLHb25	inhibitor of DNA binding 3, HLH protein	protein-coding
698	chr20	63682427	63699691	+	0	NA	intron (NR_037882, intron 27 of 37)	intron (NR_037882, intron 27 of 37)	-5593	NM_003823	8771	Hs.434878	NM_003823	ENSG00000243509	TNFRSF6B	DCR3|DJ583P15.1.1|M68|M68E|TR6	TNF receptor superfamily member 6b	protein-coding
238	chr9	134644835	134683961	+	0	NA	intron (NM_001278074, intron 1 of 65)	L1ME4b|LINE|L1	-11555	NR_138049	414316	Hs.571561	NR_138049	ENSG00000204011	COL5A1-AS1	C9orf104|bA54A22.4	COL5A1 antisense RNA 1	ncRNA
898	chr7	45977922	45986259	+	0	NA	Intergenic	L1MB5|LINE|L1	-60818	NM_000598	3486	Hs.450230	NM_000598	ENSG00000146674	IGFBP3	BP-53|IBP3	insulin like growth factor binding protein 3	protein-coding
688	chr17	76498184	76516148	+	0	NA	Intergenic	Intergenic	-5739	NM_024599	79651	Hs.464157	NM_024599	ENSG00000129667	RHBDF2	RHBDL5|RHBDL6|TEC|TOC|TOCG|iRhom2	rhomboid 5 homolog 2	protein-coding
696	chr2	30408335	30425780	+	0	NA	Intergenic	L2c|LINE|L2	-30189	NM_182551	253558	Hs.468048	NM_182551	ENSG00000172954	LCLAT1	1AGPAT8|AGPAT8|ALCAT1|HSRG1849|LYCAT|UNQ1849	lysocardiolipin acyltransferase 1	protein-coding
77	chr3	42020722	42081286	+	0	NA	Intergenic	Intergenic	-36196	NR_146089	22906	Hs.535711	NM_014965	ENSG00000182606	TRAK1	EIEE68|MILT1|OIP106	trafficking kinesin protein 1	protein-coding
339	chr6	16388442	16421441	+	0	NA	intron (NM_000332, intron 7 of 8)	intron (NM_000332, intron 7 of 8)	166354	NM_006877	2766	Hs.484741	NM_006877	ENSG00000137198	GMPR	GMPR 1|GMPR1	guanosine monophosphate reductase	protein-coding
496	chr11	122706480	122732064	+	0	NA	intron (NM_001363365, intron 1 of 13)	MIR3|SINE|MIR	63550	NM_001363365	84959	Hs.444075	NM_032873	ENSG00000154127	UBASH3B	STS-1|STS1|TULA-2|TULA2|p70	ubiquitin associated and SH3 domain containing B	protein-coding
523	chr15	39171888	39196406	+	0	NA	Intergenic	Intergenic	-66522	NR_144507	400360	Hs.376109	NM_207445	ENSG00000175746	C15orf54	-	chromosome 15 open reading frame 54 (putative)	ncRNA
95	chr2	191295765	191351934	+	0	NA	intron (NM_012223, intron 3 of 28)	intron (NM_012223, intron 3 of 28)	78445	NM_001330237	4430	Hs.439620	NM_012223	ENSG00000128641	MYO1B	MMI-alpha|MMIa|MYH-1c|myr1	myosin IB	protein-coding
830	chr8	130252553	130264720	+	0	NA	intron (NM_001362925, intron 3 of 29)	MIRb|SINE|MIR	37897	NR_002765	29065	Hs.639318	NR_002765		ASAP1-IT1	ASAP1-IT|ASAP1IT|ASAP1IT1|DDEF1IT1|HSPC054|NCRNA00050	ASAP1 intronic transcript 1	ncRNA
929	chr17	17151294	17156884	+	0	NA	intron (NM_201274, intron 12 of 23)	intron (NM_201274, intron 12 of 23)	52244	NM_178836	201164	Hs.729079	NM_178836	ENSG00000179598	PLD6	ZUC	phospholipase D family member 6	protein-coding
946	chr13	114063694	114066858	+	0	NA	intron (NM_001320821, intron 2 of 25).2	intron (NM_001320821, intron 2 of 25).2	12679	NM_001320822	22821	Hs.593075	NM_007368	ENSG00000185989	RASA3	GAP1IP4BP|GAPIII	RAS p21 protein activator 3	protein-coding
702	chr11	19918830	19935668	+	0	NA	intron (NM_182964, intron 6 of 37)	intron (NM_182964, intron 6 of 37)	-95307	NM_001111019	89797	Hs.64341	NM_145117	ENSG00000166833	NAV2	HELAD1|POMFIL2|RAINB1|STEERIN2|UNC53H2	neuron navigator 2	protein-coding
153	chr1	234585189	234632275	+	0	NA	exon (NM_182972, exon 1 of 2)	exon (NM_182972, exon 1 of 2)	793	NM_182972	359948	Hs.350268	NM_182972	ENSG00000168264	IRF2BP2	CVID14	interferon regulatory factor 2 binding protein 2	protein-coding
360	chr5	179294401	179326436	+	0	NA	intron (NM_014244, intron 2 of 21)	intron (NM_014244, intron 2 of 21)	35043	NM_014244	9509	Hs.23871	NM_014244	ENSG00000087116	ADAMTS2	ADAM-TS2|ADAMTS-2|ADAMTS-3|EDSDERMS|NPI|PC I-NP|PCI-NP|PCINP|PCPNI|PNPI	ADAM metallopeptidase with thrombospondin type 1 motif 2	protein-coding
267	chr5	72597566	72611385	+	0	NA	intron (NR_105007, intron 1 of 2)	intron (NR_105007, intron 1 of 2)	47398	NR_105008	102503427	Hs.429280	NR_105008		LOC102503427	-	uncharacterized LOC102503427	ncRNA
284	chr6	7137504	7173254	+	0	NA	intron (NM_001003699, intron 1 of 12)	AluSx|SINE|Alu	47418	NM_001003699	6239	Hs.298248	NM_002955	ENSG00000124782	RREB1	FINB|HNT|LZ321|RREB-1|Zep-1	ras responsive element binding protein 1	protein-coding
814	chr20	53611460	53624053	+	0	NA	intron (NR_134576, intron 1 of 2)	AluSc8|SINE|Alu	9402	NR_134576	105372672	Hs.259350	NR_134576	ENSG00000235415	LOC105372672	-	uncharacterized LOC105372672	ncRNA
882	chr7	137873121	137882959	+	0	NA	3' UTR (NM_194071, exon 12 of 12)	3' UTR (NM_194071, exon 12 of 12)	-31176	NM_001321708	9162	Hs.242947	NM_004717	ENSG00000157680	DGKI	DGK-IOTA	diacylglycerol kinase iota	protein-coding
700	chr3	184160700	184177776	+	0	NA	intron (NM_004423, intron 13 of 14)	intron (NM_004423, intron 13 of 14)	-5608	NM_001025205	1173	Hs.518460	NM_004068	ENSG00000161203	AP2M1	AP50|CLAPM1|mu2	adaptor related protein complex 2 subunit mu 1	protein-coding
633	chr14	68535470	68555659	+	0	NA	intron (NM_001321818, intron 10 of 10)	intron (NM_001321818, intron 10 of 10)	83223	NR_135816	100996664		NR_135816		LOC100996664	-	uncharacterized LOC100996664	ncRNA
195	chr20	10581125	10623441	+	0	NA	intron (NM_001009608, intron 6 of 7)	intron (NM_001009608, intron 6 of 7)	47412	NR_106930	102465525		NR_106930	ENSG00000273745	MIR6870	hsa-mir-6870	microRNA 6870	ncRNA
446	chr19	45428537	45456707	+	0	NA	intron (NM_001369412, intron 1 of 9)	intron (NM_001369412, intron 1 of 9)	5968	NR_106736	102464836		NR_106736	ENSG00000275726	MIR6088	hsa-mir-6088	microRNA 6088	ncRNA
453	chr8	140588639	140616343	+	0	NA	intron (NM_001164623, intron 1 of 17)	intron (NM_001164623, intron 1 of 17)	33142	NM_001164623	27161	Hs.660189	NM_012154	ENSG00000123908	AGO2	CASC7|EIF2C2|LINC00980|PPD|Q10	argonaute RISC catalytic component 2	protein-coding
850	chr2	70132261	70143722	+	0	NA	Intergenic	Intergenic	-12675	NR_024444	100133985	Hs.135528	NR_024444	ENSG00000231327	LINC01816	-	long intergenic non-protein coding RNA 1816	ncRNA
443	chr7	94296948	94325232	+	0	NA	Intergenic	Intergenic	81102	NR_147206	101927525	Hs.571263	NR_147206		COL1A2-AS1	TCONS_00013888|lncRNA8975-1	COL1A2 antisense RNA 1	ncRNA
851	chr6	35359830	35371264	+	0	NA	intron (NM_001171819, intron 2 of 6)	AluSz|SINE|Alu	22989	NM_006238	5467	Hs.696032	NM_006238	ENSG00000112033	PPARD	FAAR|NR1C2|NUC1|NUCI|NUCII|PPARB	peroxisome proliferator activated receptor delta	protein-coding
110	chr2	237661035	237704096	+	0	NA	intron (NM_001137550, intron 1 of 23)	intron (NM_001137550, intron 1 of 23)	-9599	NM_001137551	9208	Hs.471779	NM_004735	ENSG00000124831	LRRFIP1	FLAP-1|FLAP1|FLIIAP1|GCF-2|GCF2|HUFI-1|TRIP	LRR binding FLII interacting protein 1	protein-coding
466	chr10	33365139	33382370	+	0	NA	Intergenic	AluSz|SINE|Alu	-38849	NM_001024629	8829	Hs.131704	NM_003873	ENSG00000099250	NRP1	BDCA4|CD304|NP1|NRP|VEGF165R	neuropilin 1	protein-coding
502	chr8	19127206	19152593	+	0	NA	Intergenic	MLT1A0|LTR|ERVL-MaLR	105623	NR_038919	100128993	Hs.697742	NR_038919		LOC100128993	-	uncharacterized LOC100128993	ncRNA
175	chr6	150915192	150941579	+	0	NA	intron (NM_001350486, intron 11 of 27)	AluY|SINE|Alu	61899	NM_001350491	25902	Hs.591343	NM_015440	ENSG00000120254	MTHFD1L	FTHFSDC1|MTC1THFS|dJ292B18.2	methylenetetrahydrofolate dehydrogenase (NADP+ dependent) 1 like	protein-coding
884	chr22	27717854	27727445	+	0	NA	Intergenic	MLT1B|LTR|ERVL-MaLR	79107	NM_002430	4330	Hs.268515	NM_002430	ENSG00000169184	MN1	MGCR|MGCR1|MGCR1-PEN|dJ353E16.2	MN1 proto-oncogene, transcriptional regulator	protein-coding
393	chr2	160367875	160398083	+	0	NA	intron (NM_002897, intron 1 of 13)	intron (NM_002897, intron 1 of 13)	24903	NR_039946	100616364		NR_039946	ENSG00000283734	MIR4785	mir-4785	microRNA 4785	ncRNA
423	chr14	22822941	22851880	+	0	NA	intron (NM_004995, intron 1 of 9)	CpG	825	NM_004995	4323	Hs.2399	NM_004995	ENSG00000157227	MMP14	MMP-14|MMP-X1|MT-MMP|MT-MMP 1|MT1-MMP|MT1MMP|MTMMP1|WNCHRS	matrix metallopeptidase 14	protein-coding
268	chr2	20061795	20098367	+	0	NA	Intergenic	Intergenic	-28453	NM_014713	9741	Hs.467807	NM_014713	ENSG00000068697	LAPTM4A	HUMORF13|LAPTM4|MBNT|Mtrp	lysosomal protein transmembrane 4 alpha	protein-coding
128	chrX	45758388	45809263	+	0	NA	Intergenic	L2b|LINE|L2	-36701	NR_029636	407007		NR_029636	ENSG00000207725	MIR222	MIRN222|miRNA222|mir-222	microRNA 222	ncRNA
937	chr21	38241048	38245465	+	0	NA	intron (NM_001276438, intron 1 of 2)	intron (NM_001276438, intron 1 of 2)	13330	NM_001276437	3772	Hs.411299	NM_002243	ENSG00000157551	KCNJ15	IRKK|KIR1.3|KIR4.2	potassium voltage-gated channel subfamily J member 15	protein-coding
159	chr3	16028437	16074785	+	0	NA	Intergenic	Intergenic	-123069	NM_054110	117248	Hs.411308	NM_054110	ENSG00000131386	GALNT15	GALNACT15|GALNT13|GALNT7|GALNTL2|PIH5|pp-GalNAc-T15	polypeptide N-acetylgalactosaminyltransferase 15	protein-coding
108	chr6	157760646	157814605	+	0	NA	Intergenic	Intergenic	-35621	NM_016224	51429	Hs.191213	NM_016224	ENSG00000130340	SNX9	SDP1|SH3PX1|SH3PXD3A|WISP	sorting nexin 9	protein-coding
877	chr12	105204781	105214802	+	0	NA	intron (NM_001251904, intron 5 of 20)	intron (NM_001251904, intron 5 of 20)	23614	NM_001251905	55198	Hs.506603	NM_018171	ENSG00000136044	APPL2	DIP13B	adaptor protein, phosphotyrosine interacting with PH domain and leucine zipper 2	protein-coding
772	chr9	128080842	128094761	+	0	NA	intron (NM_001006641, intron 1 of 9)	L1MEc|LINE|L1	-3663	NM_001265614	114789	Hs.5476	NM_052901	ENSG00000148339	SLC25A25	MCSC|PCSCL|SCAMC-2	solute carrier family 25 member 25	protein-coding
876	chr20	31559975	31570076	+	0	NA	intron (NM_178580, intron 10 of 12)	AluY|SINE|Alu	8238	NR_046853	100874042	Hs.373741	NR_046853	ENSG00000230613	HM13-AS1	-	HM13 antisense RNA 1	ncRNA
280	chr2	223041473	223062948	+	0	NA	exon (NM_080671, exon 1 of 2)	exon (NM_080671, exon 1 of 2)	280	NM_080671	23704	Hs.348522	NM_080671	ENSG00000152049	KCNE4	MIRP3	potassium voltage-gated channel subfamily E regulatory subunit 4	protein-coding
402	chr12	124745940	124775750	+	0	NA	Intergenic	Intergenic	78826	NM_001367982	949	Hs.731377	NM_005505	ENSG00000073060	SCARB1	CD36L1|CLA-1|CLA1|HDLQTL6|SR-BI|SRB1	scavenger receptor class B member 1	protein-coding
55	chr15	48427599	48494300	+	0	NA	intron (NM_000138, intron 42 of 65)	L3|LINE|CR1	128752	NM_001948	1854	Hs.527980	NM_001948	ENSG00000128951	DUT	dUTPase	deoxyuridine triphosphatase	protein-coding
527	chr20	53750837	53775250	+	0	NA	Intergenic	AluSz|SINE|Alu	112666	NR_002189	391257	Hs.449977	NR_002189		SUMO1P1	PIC1L|UBL2|UBL6	SUMO1 pseudogene 1	pseudo
570	chr8	48493292	48516072	+	0	NA	Intergenic	Intergenic	-46885	NR_105002	101929268	Hs.683934	NR_105002	ENSG00000253608	LOC101929268	-	uncharacterized LOC101929268	ncRNA
163	chr14	51597406	51643341	+	0	NA	intron (NM_001042481, intron 2 of 14)	intron (NM_001042481, intron 2 of 14)	-20421	NR_047477	100874185	Hs.578226	NR_047477	ENSG00000258537	FRMD6-AS2	-	FRMD6 antisense RNA 2	ncRNA
173	chr10	113103380	113132188	+	0	NA	intron (NM_001146283, intron 5 of 12)	intron (NM_001146283, intron 5 of 12)	-8849	NM_001349871	6934	Hs.593995	NM_030756	ENSG00000148737	TCF7L2	TCF-4|TCF4	transcription factor 7 like 2	protein-coding
85	chr14	76903768	76962411	+	0	NA	Intergenic	Intergenic	-26549	NR_133913	105370578	Hs.574184	NR_133913	ENSG00000258602	LINC01629	linc-KIAA1737-2	long intergenic non-protein coding RNA 1629	ncRNA
939	chr2	172095025	172099244	+	0	NA	Intergenic	CpG	5766	NM_004405	1746	Hs.419	NM_004405	ENSG00000115844	DLX2	TES-1|TES1	distal-less homeobox 2	protein-coding
547	chr15	39381676	39382014	+	0	NA	Intergenic	L1PA15|LINE|L1	131176	NR_144508	400360	Hs.376109	NM_207445	ENSG00000175746	C15orf54	-	chromosome 15 open reading frame 54 (putative)	ncRNA
518	chr15	75694049	75718815	+	0	NA	intron (NM_001897, intron 1 of 9)	(GTGTAT)n|Simple_repeat|Simple_repeat	6416	NM_001897	1464	Hs.513044	NM_001897	ENSG00000173546	CSPG4	HMW-MAA|MCSP|MCSPG|MEL-CSPG|MSK16|NG2	chondroitin sulfate proteoglycan 4	protein-coding
902	chr2	238684136	238692280	+	0	NA	Intergenic	Intergenic	-132709	NR_037809	151171	Hs.652076	NR_037809	ENSG00000225493	LINC01107	-	long intergenic non-protein coding RNA 1107	ncRNA
546	chr2	160205257	160228987	+	0	NA	Intergenic	Intergenic	-16809	NM_001282354	3694	Hs.470399	NM_000888	ENSG00000115221	ITGB6	AI1H	integrin subunit beta 6	protein-coding
192	chr5	147403638	147405063	+	0	NA	intron (NM_001197294, intron 8 of 13)	intron (NM_001197294, intron 8 of 13)	49342	NM_001387	1809	Hs.519659	NM_001387	ENSG00000113657	DPYSL3	CRMP-4|CRMP4|DRP-3|DRP3|LCRMP|ULIP|ULIP-1	dihydropyrimidinase like 3	protein-coding
29	chr3	172258657	172280930	+	0	NA	intron (NM_001135095, intron 6 of 25)	AluSc8|SINE|Alu	178663	NM_198407	2693	Hs.130212	NM_004122	ENSG00000121853	GHSR	GHDP	growth hormone secretagogue receptor	protein-coding
731	chr1	15950800	15966689	+	0	NA	intron (NM_001287603, intron 2 of 15)	intron (NM_001287603, intron 2 of 15)	17388	NM_001287603	7709	Hs.433764	NM_003443	ENSG00000116809	ZBTB17	MIZ-1|ZNF151|ZNF60|pHZ-67	zinc finger and BTB domain containing 17	protein-coding
664	chr13	99310244	99323077	+	0	NA	intron (NR_026644, intron 5 of 8)	intron (NR_026644, intron 5 of 8)	-9261	NM_004951	1880	Hs.784	NM_004951	ENSG00000169508	GPR183	EBI2|hEBI2	G protein-coupled receptor 183	protein-coding
759	chr8	142661998	142676625	+	0	NA	promoter-TSS (NR_033343)	promoter-TSS (NR_033343)	656	NM_001077527	8629	Hs.535903	NM_003724	ENSG00000234616	JRK	JH8|jerky	Jrk helix-turn-helix protein	protein-coding
927	chr6	106159201	106164880	+	0	NA	Intergenic	AluJo|SINE|Alu	63099	NM_182907	639	Hs.436023	NM_001198	ENSG00000057657	PRDM1	BLIMP1|PRDI-BF1	PR/SET domain 1	protein-coding
370	chr15	92801522	92832887	+	0	NA	Intergenic	AluSp|SINE|Alu	21720	NR_033769	728619	Hs.684129	NR_033769		ASB9P1	-	ankyrin repeat and SOCS box containing 9 pseudogene 1	pseudo
48	chr15	48536491	48604894	+	0	NA	intron (NM_000138, intron 6 of 65)	intron (NM_000138, intron 6 of 65)	75096	NM_000138	2200	Hs.591133	NM_000138	ENSG00000166147	FBN1	ACMICD|ECTOL1|FBN|GPHYSD2|MASS|MFLS|MFS1|OCTD|SGS|SSKS|WMS|WMS2	fibrillin 1	protein-coding
488	chr15	98852300	98878413	+	0	NA	intron (NM_000875, intron 2 of 20)	intron (NM_000875, intron 2 of 20)	80930	NR_039864	100616432		NR_039864	ENSG00000264480	MIR4714	-	microRNA 4714	ncRNA
494	chr2	238433710	238459581	+	0	NA	3' UTR (NM_001330196, exon 4 of 4)	3' UTR (NM_001330196, exon 4 of 4)	19718	NM_001330196	51665	Hs.516788	NM_016114	ENSG00000065802	ASB1	ASB-1	ankyrin repeat and SOCS box containing 1	protein-coding
236	chr4	168604318	168643463	+	0	NA	intron (NM_001166108, intron 2 of 21)	L1ME4b|LINE|L1	-7688	NM_001166109	23022	Hs.151220	NM_016081	ENSG00000129116	PALLD	CGI-151|CGI151|MYN|PNCA1|SIH002	palladin, cytoskeletal associated protein	protein-coding
207	chr2	160411285	160441011	+	0	NA	intron (NM_002897, intron 1 of 13)	intron (NM_002897, intron 1 of 13)	-18266	NR_039946	100616364		NR_039946	ENSG00000283734	MIR4785	mir-4785	microRNA 4785	ncRNA
119	chr15	80480171	80532273	+	0	NA	intron (NM_014862, intron 5 of 18)	AluYb8|SINE|Alu	56722	NR_120363	101929586	Hs.569426	NR_120363	ENSG00000259175	LOC101929586	-	uncharacterized LOC101929586	ncRNA
487	chr1	234907827	234933944	+	0	NA	Intergenic	Intergenic	43114	NR_125945	101927851	Hs.520684	NR_125945	ENSG00000238005	LOC101927851	-	uncharacterized LOC101927851	ncRNA
892	chr10	103843839	103852881	+	0	NA	intron (NM_014631, intron 1 of 13)	intron (NM_014631, intron 1 of 13)	7046	NM_014631	9644	Hs.678727	NM_014631	ENSG00000107957	SH3PXD2A	FISH|SH3MD1|TKS5	SH3 and PX domains 2A	protein-coding
397	chr13	29513441	29543448	+	0	NA	intron (NM_003045, intron 5 of 12)	intron (NM_003045, intron 5 of 12)	-40694	NR_046378	100874107	Hs.577987	NR_046378		MTUS2-AS1	-	MTUS2 antisense RNA 1	ncRNA
111	chr3	124759937	124813538	+	0	NA	intron (NM_001354766, intron 9 of 13)	intron (NM_001354766, intron 9 of 13)	54298	NR_036088	100422864		NR_036088	ENSG00000265981	MIR544B	-	microRNA 544b	ncRNA
199	chr18	77043584	77079264	+	0	NA	intron (NM_001025100, intron 3 of 3)	MIR|SINE|MIR	-44369	NM_001025081	4155	Hs.551713	NM_002385	ENSG00000197971	MBP	-	myelin basic protein	protein-coding
208	chr15	62742291	62783971	+	0	NA	intron (NM_015059, intron 36 of 55)	intron (NM_015059, intron 36 of 55)	-60826	NR_029709	406965		NR_029709	ENSG00000211137	MIR190A	MIR190|MIRN190|hsa-mir-190a|miR-190|mir-190a	microRNA 190a	ncRNA
476	chr2	238929876	238956201	+	0	NA	Intergenic	MER20|DNA|hAT-Charlie	-16769	NR_034162	401039	Hs.516791	NM_001001698	ENSG00000227744	LINC01940	-	long intergenic non-protein coding RNA 1940	ncRNA
73	chr2	237421470	237460128	+	0	NA	Intergenic	LTR79|LTR|ERVL	-26592	NM_057167	1293	Hs.233240	NM_004369	ENSG00000163359	COL6A3	BTHLM1|DYT27|UCMD1	collagen type VI alpha 3 chain	protein-coding
336	chr5	115438765	115471868	+	0	NA	Intergenic	Intergenic	89459	NM_020177	56929	Hs.47367	NM_020177	ENSG00000145780	FEM1C	EUROIMAGE686608|EUROIMAGE783647|FEM1A	fem-1 homolog C	protein-coding
525	chr18	9719501	9743967	+	0	NA	intron (NM_006868, intron 1 of 6)	AluSz6|SINE|Alu	23433	NM_006868	11031	Hs.99528	NM_006868	ENSG00000168461	RAB31	Rab22B	RAB31, member RAS oncogene family	protein-coding
362	chr12	120231457	120263442	+	0	NA	intron (NM_002859, intron 1 of 10)	intron (NM_002859, intron 1 of 10)	2714	NM_025157	5829	Hs.446336	NM_002859	ENSG00000089159	PXN	-	paxillin	protein-coding
357	chr9	130107295	130139434	+	0	NA	intron (NM_001136557, intron 16 of 19)	AluSg7|SINE|Alu	20855	NR_135124	401554	Hs.522437	NR_135124	ENSG00000196979	GPRACR	LncGPR107	GPR107 adjacent cis regulating lncRNA	ncRNA
604	chr11	62539654	62561028	+	0	NA	Intergenic	MIRb|SINE|MIR	-3535	NM_024060	79026	Hs.502756	NM_001620	ENSG00000124942	AHNAK	AHNAKRS|PM227	AHNAK nucleoprotein	protein-coding
378	chr21	34794916	34813825	+	0	NA	intron (NM_001001890, intron 4 of 5)	L1MCa|LINE|L1	58545	NR_038886	100506385	Hs.120179	NR_038885	ENSG00000234380	LINC01426	lincRNA-uc002yug.2	long intergenic non-protein coding RNA 1426	ncRNA
315	chr14	35365203	35391318	+	0	NA	Intergenic	AluSq2|SINE|Alu	26494	NM_020529	4792	Hs.81328	NM_020529	ENSG00000100906	NFKBIA	EDAID2|IKBA|MAD-3|NFKBI	NFKB inhibitor alpha	protein-coding
809	chr7	1567035	1579898	+	0	NA	intron (NR_021487, intron 1 of 5)	Tigger18a|DNA|TcMar-Tigger	3393	NR_021487	114796	Hs.436146	NR_021487	ENSG00000230487	PSMG3-AS1	-	PSMG3 antisense RNA 1 (head to head)	ncRNA
380	chr5	33824343	33853129	+	0	NA	intron (NM_001324511, intron 2 of 2)	intron (NM_001324511, intron 2 of 2)	53254	NM_001324511	81792	Hs.12680	NM_030955	ENSG00000151388	ADAMTS12	PRO4389	ADAM metallopeptidase with thrombospondin type 1 motif 12	protein-coding
493	chr11	132054699	132073357	+	0	NA	intron (NR_147849, intron 2 of 6)	intron (NR_147849, intron 2 of 6)	153210	NR_147853	50863	Hs.504352	NM_016522	ENSG00000182667	NTM	CEPU-1|HNT|IGLON2|NTRI	neurotrimin	protein-coding
131	chr4	7811420	7862208	+	0	NA	intron (NM_198595, intron 6 of 16)	L1MB7|LINE|L1	35494	NM_001371090
541	chr17	78313998	78337925	+	0	NA	Intergenic	MIRb|SINE|MIR	34118	NM_003955	9021	Hs.527973	NM_003955	ENSG00000184557	SOCS3	ATOD4|CIS3|Cish3|SOCS-3|SSI-3|SSI3	suppressor of cytokine signaling 3	protein-coding
56	chr4	53532742	53542131	+	0	NA	intron (NM_001126328, intron 2 of 10)	intron (NM_001126328, intron 2 of 10)	20833	NM_032622	84708	Hs.518760	NM_032622	ENSG00000072201	LNX1	LNX|MPDZ|PDZRN2	ligand of numb-protein X 1	protein-coding
415	chr9	33132271	33161551	+	0	NA	intron (NM_001497, intron 1 of 5)	AluSx|SINE|Alu	-20037	NR_108109	101929639	Hs.545818	NR_108108	ENSG00000233554	B4GALT1-AS1	-	B4GALT1 antisense RNA 1	ncRNA
25	chr17	27352781	27409037	+	0	NA	Intergenic	L2b|LINE|L2	-37096	NR_033892	440419	Hs.385755	NR_033892	ENSG00000266433	TBC1D3P5	-	TBC1 domain family member 3 pseudogene 5	pseudo
381	chr2	120589788	120620576	+	0	NA	Intergenic	Intergenic	-130686	NM_001371271
436	chr3	112671385	112700005	+	0	NA	Intergenic	Intergenic	-44552	NM_199511	151887	Hs.477128	NM_199511	ENSG00000091986	CCDC80	CL2|DRO1|SSG1|URB|okuribin	coiled-coil domain containing 80	protein-coding
835	chr15	45637424	45649142	+	0	NA	intron (NM_021199, intron 1 of 9)	AluSc8|SINE|Alu	8254	NM_021199	58472	Hs.511251	NM_021199	ENSG00000137767	SQOR	CGI-44|PRO1975|SQR|SQRDL	sulfide quinone oxidoreductase	protein-coding
710	chr1	85606748	85623494	+	0	NA	Intergenic	Intergenic	34360	NM_001554	3491	Hs.8867	NM_001554	ENSG00000142871	CCN1	CYR61|GIG1|IGFBP10	cellular communication network factor 1	protein-coding
115	chr7	76340841	76393694	+	0	NA	Intergenic	L2c|LINE|L2	-8276	NM_012479	7532	Hs.744840	NM_012479	ENSG00000170027	YWHAG	14-3-3GAMMA|EIEE56|PPP1R170	tyrosine 3-monooxygenase/tryptophan 5-monooxygenase activation protein gamma	protein-coding
81	chr3	16089869	16149314	+	0	NA	Intergenic	Intergenic	-55089	NM_054110	117248	Hs.411308	NM_054110	ENSG00000131386	GALNT15	GALNACT15|GALNT13|GALNT7|GALNTL2|PIH5|pp-GalNAc-T15	polypeptide N-acetylgalactosaminyltransferase 15	protein-coding
141	chr1	42924097	42972269	+	0	NA	intron (NM_006516, intron 1 of 9)	intron (NM_006516, intron 1 of 9)	10685	NM_006516	6513	Hs.473721	NM_006516	ENSG00000117394	SLC2A1	CSE|DYT17|DYT18|DYT9|EIG12|GLUT|GLUT-1|GLUT1|GLUT1DS|HTLVR|PED|SDCHCN	solute carrier family 2 member 1	protein-coding
769	chr19	3361892	3375951	+	0	NA	intron (NM_001245002, intron 1 of 10)	(TG)n|Simple_repeat|Simple_repeat	2338	NM_005597	4782	Hs.170131	NM_005597	ENSG00000141905	NFIC	CTF|CTF5|NF-I|NFI	nuclear factor I C	protein-coding
90	chr22	42742839	42755164	+	0	NA	Intergenic	Intergenic	-27700	NM_001318038	53947	Hs.105956	NM_017436	ENSG00000128274	A4GALT	A14GALT|A4GALT1|Gb3S|P(k)|P1|P1PK|PK	alpha 1,4-galactosyltransferase (P blood group)	protein-coding
323	chr13	98476329	98510020	+	0	NA	intron (NM_001032296, intron 2 of 10)	intron (NM_001032296, intron 2 of 10)	28951	NM_003576	8428	Hs.508514	NM_003576	ENSG00000102572	STK24	HEL-S-95|MST3|MST3B|STE20|STK3	serine/threonine kinase 24	protein-coding
129	chr9	91770856	91821760	+	0	NA	intron (NM_001318204, intron 1 of 7)	AluJb|SINE|Alu	153920	NM_001318204	4920	Hs.98255	NM_004560	ENSG00000169071	ROR2	BDB|BDB1|NTRKR2	receptor tyrosine kinase like orphan receptor 2	protein-coding
887	chr3	99699518	99708875	+	0	NA	intron (NM_001850, intron 2 of 4)	intron (NM_001850, intron 2 of 4)	65602	NM_001850	1295	Hs.654548	NM_001850	ENSG00000144810	COL8A1	C3orf7	collagen type VIII alpha 1 chain	protein-coding
934	chr11	69297343	69302552	+	0	NA	Intergenic	MIRb|SINE|MIR	5792	NM_001293291	26579	Hs.523848	NM_138768	ENSG00000172927	MYEOV	OCIM	myeloma overexpressed	protein-coding
528	chr13	44293814	44318154	+	0	NA	Intergenic	Intergenic	-67666	NM_001346980	387923	Hs.377972	NM_001010897	ENSG00000151778	SERP2	C13orf21|bA269C23.1	stress associated endoplasmic reticulum protein family member 2	protein-coding
770	chr10	102802743	102816759	+	0	NA	intron (NM_001083913, intron 2 of 3)	intron (NM_001083913, intron 2 of 3)	27662	NM_000102	1586	Hs.438016	NM_000102	ENSG00000148795	CYP17A1	CPT7|CYP17|P450C17|S17AH	cytochrome P450 family 17 subfamily A member 1	protein-coding
326	chr2	238636026	238669691	+	0	NA	Intergenic	Intergenic	-97359	NR_037809	151171	Hs.652076	NR_037809	ENSG00000225493	LINC01107	-	long intergenic non-protein coding RNA 1107	ncRNA
780	chr11	126109818	126123374	+	0	NA	Intergenic	Intergenic	-53304	NM_016952	50937	Hs.38034	NM_016952	ENSG00000064309	CDON	CDO|CDON1|HPE11|ORCAM	cell adhesion associated, oncogene regulated	protein-coding
15	chr13	30818104	30881504	+	0	NA	Intergenic	L2a|LINE|L2	-32758	NR_103813	440132	Hs.729493	NR_103813	ENSG00000236094	LINC00545	-	long intergenic non-protein coding RNA 545	ncRNA
75	chr17	2066115	2107787	+	0	NA	intron (NM_001256827, intron 6 of 11)	intron (NM_001256827, intron 6 of 11)	1810	NM_001282326	23293	Hs.448342	NM_017575	ENSG00000070366	SMG6	C17orf31|EST1A|SMG-6|hSMG5/7a	SMG6 nonsense mediated mRNA decay factor	protein-coding
299	chr19	2488046	2504309	+	0	NA	Intergenic	Intergenic	20050	NM_015675	4616	Hs.110571	NM_015675	ENSG00000099860	GADD45B	GADD45BETA|MYD118	growth arrest and DNA damage inducible beta	protein-coding
588	chr11	12066100	12088312	+	0	NA	Intergenic	Intergenic	-33370	NM_001282668	9645	Hs.501928	NM_014632	ENSG00000133816	MICAL2	MICAL-2|MICAL2PV1|MICAL2PV2	microtubule associated monooxygenase, calponin and LIM domain containing 2	protein-coding
798	chr6	16739473	16752714	+	0	NA	intron (NR_152112, intron 1 of 1)	MIRb|SINE|MIR	14091	NR_152114	6310	Hs.434961	NM_000332	ENSG00000124788	ATXN1	ATX1|D6S504E|SCA1	ataxin 1	protein-coding
774	chr6	111971937	111985731	+	0	NA	Intergenic	L2c|LINE|L2	-69437	NR_149099	105377946		NR_149099		LINC02527	-	long intergenic non-protein coding RNA 2527	ncRNA
43	chr15	48667880	48723727	+	0	NA	Intergenic	Intergenic	-50015	NM_000138	2200	Hs.591133	NM_000138	ENSG00000166147	FBN1	ACMICD|ECTOL1|FBN|GPHYSD2|MASS|MFLS|MFS1|OCTD|SGS|SSKS|WMS|WMS2	fibrillin 1	protein-coding
609	chr2	9538263	9559570	+	0	NA	intron (NM_003183, intron 1 of 18)	intron (NM_003183, intron 1 of 18)	6914	NM_003183	6868	Hs.404914	NM_003183	ENSG00000151694	ADAM17	ADAM18|CD156B|CSVP|NISBD|NISBD1|TACE	ADAM metallopeptidase domain 17	protein-coding
89	chr8	117977697	118035623	+	0	NA	intron (NM_000127, intron 1 of 10)	MIRc|SINE|MIR	-85747	NR_145799	109623457		NR_145799		SNORD168	-	small nucleolar RNA, C/D box 168	snoRNA
668	chr3	152291541	152310409	+	0	NA	intron (NM_207296, intron 1 of 7)	intron (NM_207296, intron 1 of 7)	1570	NM_207294	4154	Hs.201858	NM_021038	ENSG00000152601	MBNL1	EXP|MBNL	muscleblind like splicing regulator 1	protein-coding
566	chr11	12224291	12245256	+	0	NA	intron (NR_144420, intron 15 of 27)	intron (NR_144420, intron 15 of 27)	-52127	NM_032867	84953	Hs.60371	NM_032867	ENSG00000133816	MICALCL	Ebitein1	MICAL C-terminal like	protein-coding
673	chr15	66762049	66780615	+	0	NA	intron (NR_027654, intron 4 of 4)	intron (NR_027654, intron 4 of 4)	69096	NM_005585	4091	Hs.153863	NM_005585	ENSG00000137834	SMAD6	AOVD2|HsT17432|MADH6|MADH7	SMAD family member 6	protein-coding
846	chr6	151059745	151071428	+	0	NA	intron (NM_001350486, intron 26 of 27)	intron (NM_001350486, intron 26 of 27)	-37089	NR_162145	113219461		NR_162145		MIR12131	-	microRNA 12131	ncRNA
728	chr15	25767494	25777467	+	0	NA	intron (NM_024490, intron 2 of 20)	intron (NM_024490, intron 2 of 20)	76345	NR_039865	100616474		NR_039865	ENSG00000266517	MIR4715	-	microRNA 4715	ncRNA
295	chr5	172394700	172429957	+	0	NA	intron (NM_001017995, intron 2 of 12)	MER3|DNA|hAT-Charlie	42195	NM_001308175	285590	Hs.285666	NM_001017995	ENSG00000174705	SH3PXD2B	FAD49|FTHS|HOFI|KIAA1295|TKS4|TSK4	SH3 and PX domains 2B	protein-coding
244	chr17	57860965	57899659	+	0	NA	intron (NM_001271875, intron 2 of 10)	MIRc|SINE|MIR	23077	NM_001292025	404093	Hs.46679	NM_001271875	ENSG00000180891	CUEDC1	-	CUE domain containing 1	protein-coding
212	chr1	36099511	36140959	+	0	NA	intron (NM_005202, intron 1 of 3)	AluSz|SINE|Alu	4987	NM_005202	1296	Hs.353001	NM_005202	ENSG00000171812	COL8A2	FECD|FECD1|PPCD|PPCD2	collagen type VIII alpha 2 chain	protein-coding
144	chr21	35178675	35226921	+	0	NA	Intergenic	Intergenic	-153500	NM_001754	861	Hs.149261	NM_001754	ENSG00000159216	RUNX1	AML1|AML1-EVI-1|AMLCR1|CBF2alpha|CBFA2|EVI-1|PEBP2aB|PEBP2alpha	RUNX family transcription factor 1	protein-coding
741	chr9	87255423	87270865	+	0	NA	Intergenic	Intergenic	114500	NR_161226	401535	Hs.657740	NR_161226		C9orf170	-	chromosome 9 open reading frame 170	ncRNA
372	chr12	116358859	116390212	+	0	NA	Intergenic	MIRb|SINE|MIR	53783	NR_039683	100616309		NR_039683	ENSG00000264037	MIR4472-2	-	microRNA 4472-2	ncRNA
648	chr19	6220203	6239795	+	0	NA	intron (NM_005934, intron 4 of 11)	intron (NM_005934, intron 4 of 11)	49976	NM_005934	4298	Hs.10095	NM_005934	ENSG00000130382	MLLT1	ENL|LTG19|YEATS1	MLLT1 super elongation complex subunit	protein-coding
279	chr10	32980309	33016306	+	0	NA	Intergenic	Intergenic	-40077	NM_002211	3688	Hs.643813	NM_002211	ENSG00000150093	ITGB1	CD29|FNRB|GPIIA|MDF2|MSK12|VLA-BETA|VLAB	integrin subunit beta 1	protein-coding
171	chr14	61493020	61538213	+	0	NA	intron (NM_006255, intron 10 of 13)	intron (NM_006255, intron 10 of 13)	54578	NR_110417	101927780	Hs.254789	NR_110416	ENSG00000250548	LINC01303	-	long intergenic non-protein coding RNA 1303	ncRNA
912	chr7	22858433	22865758	+	0	NA	TTS (NR_146320)	TTS (NR_146320)	5482	NR_003075	692210		NR_003075	ENSG00000221740	SNORD93	HBII-336	small nucleolar RNA, C/D box 93	snoRNA
556	chr20	17652087	17675232	+	0	NA	intron (NM_004587, intron 1 of 24)	intron (NM_004587, intron 1 of 24)	18583	NM_001365613	6238	Hs.472213	NM_004587	ENSG00000125844	RRBP1	ES/130|ES130|RRp|hES	ribosome binding protein 1	protein-coding
880	chr2	236862407	236872290	+	0	NA	Intergenic	MIRb|SINE|MIR	188819	NR_135202	93463	Hs.652810	NR_135202	ENSG00000124835	LOC93463	-	uncharacterized LOC93463	ncRNA
581	chr11	13207782	13230059	+	0	NA	Intergenic	L1PA8|LINE|L1	-57732	NM_001351804	406	Hs.65734	NM_001178	ENSG00000133794	ARNTL	BMAL1|BMAL1c|JAP3|MOP3|PASD3|TIC|bHLHe5	aryl hydrocarbon receptor nuclear translocator like	protein-coding
304	chr20	36465408	36500259	+	0	NA	intron (NM_183006, intron 1 of 6)	AluSz|SINE|Alu	21038	NM_183006	22839	Hs.249600	NM_014902	ENSG00000080845	DLGAP4	DAP-4|DAP4|DLP4|SAPAP-4|SAPAP4	DLG associated protein 4	protein-coding
7	chr1	9275365	9326738	+	0	NA	intron (NM_025106, intron 1 of 2)	ERVL-B4-int|LTR|ERVL	8157	NM_025106	80176	Hs.8261	NM_025106	ENSG00000171621	SPSB1	SSB-1|SSB1	splA/ryanodine receptor domain and SOCS box containing 1	protein-coding
38	chr3	149534663	149604874	+	0	NA	intron (NM_001348362, intron 6 of 9)	intron (NM_001348362, intron 6 of 9)	88257	NM_001168280	25937	Hs.477921	NM_015472	ENSG00000018408	WWTR1	TAZ	WW domain containing transcription regulator 1	protein-coding
748	chr11	35166215	35179940	+	0	NA	intron (NM_001001389, intron 1 of 16)	intron (NM_001001389, intron 1 of 16)	10127	NR_145794	109623487		NR_145794		SNORD164	-	small nucleolar RNA, C/D box 164	snoRNA
949	chr8	38768611	38771558	+	0	NA	intron (NM_001352804, intron 1 of 10)	(GT)n|Simple_repeat|Simple_repeat	12809	NM_001352790	6867	Hs.279245	NM_006283	ENSG00000147526	TACC1	Ga55	transforming acidic coiled-coil containing protein 1	protein-coding
925	chr10	93465743	93471765	+	0	NA	intron (NM_013451, intron 1 of 53)	intron (NM_013451, intron 1 of 53)	13580	NM_013451	26509	Hs.602086	NM_013451	ENSG00000138119	MYOF	FER1L3	myoferlin	protein-coding
660	chr15	98896148	98915011	+	0	NA	intron (NM_000875, intron 5 of 20)	AluJb|SINE|Alu	100077	NM_001102612	145814	Hs.592021	NM_001102612	ENSG00000183571	PGPEP1L	-	pyroglutamyl-peptidase I like	protein-coding
37	chr5	78496315	78554644	+	0	NA	intron (NM_005779, intron 3 of 4)	intron (NM_005779, intron 3 of 4)	123293	NM_005779	10184	Hs.79299	NM_005779	ENSG00000145685	LHFPL2	-	LHFPL tetraspan subfamily member 2	protein-coding
790	chr11	65914747	65916314	+	0	NA	Intergenic	Intergenic	3532	NM_031450	83638	Hs.433573	NM_031450	ENSG00000175573	C11orf68	BLES03|P5326	chromosome 11 open reading frame 68	protein-coding
98	chr9	96460536	96516170	+	0	NA	intron (NM_014282, intron 7 of 7)	intron (NM_014282, intron 7 of 7)	38184	NM_014282	22927	Hs.494567	NM_014282	ENSG00000130956	HABP4	IHABP-4|IHABP4|Ki-1/57|SERBP1L	hyaluronan binding protein 4	protein-coding
611	chr19	39362146	39383097	+	0	NA	intron (NM_018028, intron 6 of 15)	intron (NM_018028, intron 6 of 15)	18485	NM_019088	54623	Hs.466714	NM_019088	ENSG00000006712	PAF1	F23149_1|PD2	PAF1 homolog, Paf1/RNA polymerase II complex component	protein-coding
294	chr1	27528839	27564146	+	0	NA	intron (NM_001029882, intron 6 of 6)	intron (NM_001029882, intron 6 of 6)	-56325	NM_001201404	10163	Hs.469244	NM_006990	ENSG00000158195	WASF2	IMD2|SCAR2|WASF4|WAVE2|dJ393P12.2	WASP family member 2	protein-coding
223	chr6	156937594	156977148	+	0	NA	intron (NM_020732, intron 5 of 19)	intron (NM_020732, intron 5 of 19)	-79056	NM_001363725	57492	Hs.291587	NM_017519	ENSG00000049618	ARID1B	6A3-5|BAF250B|BRIGHT|CSS1|DAN15|ELD/OSA1|MRD12|OSA2|P250R	AT-rich interaction domain 1B	protein-coding
220	chr5	139668333	139709044	+	0	NA	Intergenic	Intergenic	13245	NM_001317208	51523	Hs.189119	NM_016463	ENSG00000171604	CXXC5	CF5|HSPC195|RINF|WID	CXXC finger protein 5	protein-coding
449	chr20	50285284	50313392	+	0	NA	intron (NR_034124, intron 2 of 4)	MIRb|SINE|MIR	6618	NR_034124	284751	Hs.282325	NM_001025463	ENSG00000203999	LINC01270	-	long intergenic non-protein coding RNA 1270	ncRNA
300	chr21	46109090	46144170	+	0	NA	intron (NM_001849, intron 27 of 27)	intron (NM_001849, intron 27 of 27)	-24745	NM_001350598	100861507	Hs.570448	NM_001350598		FTCD-AS1	-	FTCD antisense RNA 1	protein-coding
421	chr20	49559352	49588453	+	0	NA	Intergenic	MER81|DNA|hAT-Blackjack	-5765	NM_000961	5740	Hs.302085	NM_000961	ENSG00000124212	PTGIS	CYP8|CYP8A1|PGIS|PTGI	prostaglandin I2 synthase	protein-coding
495	chr10	3516992	3542822	+	0	NA	intron (NR_131187, intron 1 of 1)	intron (NR_131187, intron 1 of 1)	-27069	NR_155746	101927880		NR_155743		LINC02669	-	long intergenic non-protein coding RNA 2669	ncRNA
720	chr8	26625484	26641884	+	0	NA	intron (NM_001244604, intron 7 of 13)	AluSx|SINE|Alu	55279	NM_001244604	1808	Hs.593187	NM_001386	ENSG00000092964	DPYSL2	CRMP-2|CRMP2|DHPRP2|DRP-2|DRP2|N2A3|ULIP-2|ULIP2	dihydropyrimidinase like 2	protein-coding
246	chr2	55861877	55888600	+	0	NA	intron (NM_001039349, intron 7 of 10)	intron (NM_001039349, intron 7 of 10)	48544	NM_001039348	2202	Hs.76224	NM_004105	ENSG00000115380	EFEMP1	DHRD|DRAD|FBLN3|FBNL|FIBL-3|MLVT|MTLV|S1-5	EGF containing fibulin extracellular matrix protein 1	protein-coding
10	chr7	55052441	55145021	+	0	NA	intron (NM_001346941, intron 1 of 21)	intron (NM_001346941, intron 1 of 21)	-11108	NM_001346900	1956	Hs.488293	NM_005228	ENSG00000146648	EGFR	ERBB|ERBB1|HER1|NISBD2|PIG61|mENA	epidermal growth factor receptor	protein-coding
358	chr14	65229566	65258751	+	0	NA	Intergenic	L2c|LINE|L2	-21811	NR_103769	100128233	Hs.497323	NR_103769	ENSG00000255002	LINC02324	-	long intergenic non-protein coding RNA 2324	ncRNA
854	chr17	2212431	2223648	+	0	NA	intron (NM_001256827, intron 3 of 11)	AluSx3|SINE|Alu	-14639	NR_110888	101927839	Hs.665648	NR_110888	ENSG00000225084	LOC101927839	-	uncharacterized LOC101927839	ncRNA
574	chr1	115168666	115191269	+	0	NA	Intergenic	L2b|LINE|L2	-90464	NM_005725	10100	Hs.310458	NM_005725	ENSG00000134198	TSPAN2	NET3|TSN2|TSPAN-2	tetraspanin 2	protein-coding
219	chr6	17927815	17945823	+	0	NA	intron (NM_001105567, intron 2 of 36)	intron (NM_001105567, intron 2 of 36)	50816	NM_022113	63971	Hs.94499	NM_022113	ENSG00000137177	KIF13A	RBKIN|bA500C11.2	kinesin family member 13A	protein-coding
26	chr8	23297020	23373684	+	0	NA	promoter-TSS (NR_038323)	promoter-TSS (NR_038323)	-856	NR_038323	100507156	Hs.661130	NR_038323	ENSG00000253837	LOC100507156	-	uncharacterized LOC100507156	ncRNA
712	chr9	33101140	33117805	+	0	NA	TTS (NR_162131)	TTS (NR_162131)	780	NR_162131	113219452		NR_162131		MIR12117	-	microRNA 12117	ncRNA
398	chr4	168848244	168878333	+	0	NA	intron (NM_001367567, intron 1 of 11)	LTR79|LTR|ERVL	31193	NM_001166110	23022	Hs.151220	NM_016081	ENSG00000129116	PALLD	CGI-151|CGI151|MYN|PNCA1|SIH002	palladin, cytoskeletal associated protein	protein-coding
959	chr19	13850292	13851878	+	0	NA	Intergenic	MIR|SINE|MIR	-8167	NR_036515	284454	Hs.436426	NR_036515		LOC284454	-	uncharacterized LOC284454	ncRNA
203	chr7	73991778	74034131	+	0	NA	Intergenic	Intergenic	-14835	NM_001278939	2006	Hs.647061	NM_000501	ENSG00000049540	ELN	ADCL1|SVAS|WBS|WS	elastin	protein-coding
725	chr9	127541885	127557999	+	0	NA	intron (NM_001035534, intron 1 of 13)	intron (NM_001035534, intron 1 of 13)	19131	NM_022833	64855	Hs.522401	NM_022833	ENSG00000136830	NIBAN2	C9orf88|FAM129B|MEG-3|MINERVA|OC58|bA356B19.6	niban apoptosis regulator 2	protein-coding
461	chr6	136583397	136610623	+	0	NA	intron (NM_005923, intron 21 of 29)	intron (NM_005923, intron 21 of 29)	-32104	NR_125858	101928461	Hs.666518	NR_125858		LOC101928461	-	uncharacterized LOC101928461	ncRNA
646	chr1	33327793	33347525	+	0	NA	intron (NM_198040, intron 8 of 13)	intron (NM_198040, intron 8 of 13)	-5167	NR_037400	100500853		NR_037400	ENSG00000284154	MIR3605	mir-3605	microRNA 3605	ncRNA
751	chr19	47598713	47613684	+	0	NA	Intergenic	L1PA16|LINE|L1	-1998	NM_015711	29998	Hs.97244	NM_015711	ENSG00000063169	BICRA	GLTSCR1	BRD4 interacting chromatin remodeling complex associated protein	protein-coding
21	chr5	14397876	14477224	+	0	NA	intron (NM_007118, intron 34 of 56)	MLT1B|LTR|ERVL-MaLR	-26433	NR_145815	109623458		NR_145815		SNORD170	-	small nucleolar RNA, C/D box 170	snoRNA
182	chr10	58622280	58666560	+	0	NA	intron (NM_001080512, intron 2 of 20)	intron (NM_001080512, intron 2 of 20)	-70595	NR_027508	728640	Hs.729209	NR_027508		FAM133CP	-	family with sequence similarity 133, member A pseudogene	pseudo
251	chr3	194565399	194594717	+	0	NA	Intergenic	AluSp|SINE|Alu	-4210	NR_047574	100507297	Hs.586059	NR_047573		TMEM44-AS1	-	TMEM44 antisense RNA 1	ncRNA
454	chr1	36160915	36188546	+	0	NA	intron (NM_001286365, intron 5 of 15)	intron (NM_001286365, intron 5 of 15)	18570	NM_018067	55700	Hs.356096	NM_018067	ENSG00000116871	MAP7D1	PARCC1|RPRC1	MAP7 domain containing 1	protein-coding
102	chr9	134403680	134404471	+	0	NA	intron (NM_002957, intron 2 of 9)	intron (NM_002957, intron 2 of 9)	-2485	NM_001291921	6256	Hs.590886	NM_002957	ENSG00000186350	RXRA	NR2B1	retinoid X receptor alpha	protein-coding
334	chr2	238895640	238915115	+	0	NA	intron (NM_001271893, intron 1 of 1)	intron (NM_001271893, intron 1 of 1)	20892	NR_034162	401039	Hs.516791	NM_001001698	ENSG00000227744	LINC01940	-	long intergenic non-protein coding RNA 1940	ncRNA
930	chr12	109462059	109463883	+	0	NA	intron (NR_133898, intron 1 of 5)	intron (NR_133898, intron 1 of 5)	14329	NM_001317399	83892	Hs.524731	NM_031954	ENSG00000110906	KCTD10	BTBD28|MSTP028|ULRO61|hBACURD3	potassium channel tetramerization domain containing 10	protein-coding
149	chr7	107935042	107972410	+	0	NA	exon (NM_002291, exon 22 of 34)	exon (NM_002291, exon 22 of 34)	49435	NM_002291	3912	Hs.650585	NM_002291	ENSG00000091136	LAMB1	CLM|LIS5	laminin subunit beta 1	protein-coding
852	chr9	94782112	94793555	+	0	NA	intron (NM_001193331, intron 3 of 7)	HAL1|LINE|L1	-22129	NR_031755	100313780		NR_031755	ENSG00000252153	MIR2278	mir-2278	microRNA 2278	ncRNA
158	chr6	158025813	158051478	+	0	NA	intron (NM_003898, intron 4 of 26)	intron (NM_003898, intron 4 of 26)	21552	NM_001178088	8871	Hs.434494	NM_003898	ENSG00000078269	SYNJ2	INPP5H	synaptojanin 2	protein-coding
552	chr15	92907692	92931237	+	0	NA	intron (NM_001042572, intron 2 of 12)	AluSc8|SINE|Alu	15065	NR_036136	100422995		NR_036136	ENSG00000284324	MIR3175	mir-3175	microRNA 3175	ncRNA
337	chr10	126060383	126063936	+	0	NA	intron (NM_001288974, intron 14 of 18)	intron (NM_001288974, intron 14 of 18)	-88886	NR_102707	101410540	Hs.557889	NR_102707	ENSG00000233409	FANK1-AS1	-	FANK1 antisense RNA 1	ncRNA
681	chr7	74477779	74495949	+	0	NA	intron (NM_016328, intron 1 of 26)	AluJo|SINE|Alu	32958	NM_001199207	9569	Hs.647056	NM_005685	ENSG00000006704	GTF2IRD1	BEN|CREAM1|GTF3|MUSTRD1|RBAP2|WBS|WBSCR11|WBSCR12|hMusTRD1alpha1	GTF2I repeat domain containing 1	protein-coding
786	chr1	240232283	240245848	+	0	NA	intron (NM_020066, intron 6 of 17)	L1ME3|LINE|L1	147182	NM_001348094	56776	Hs.24889	NM_020066	ENSG00000155816	FMN2	-	formin 2	protein-coding
737	chr2	46799340	46813536	+	0	NA	Intergenic	L4_C_Mam|LINE|RTE-X	-10230	NR_034099	388948	Hs.728895	NR_034099	ENSG00000222005	LINC01118	-	long intergenic non-protein coding RNA 1118	ncRNA
464	chr12	64160212	64187375	+	0	NA	Intergenic	Intergenic	48503	NM_001300941	144577	Hs.444671	NM_152440	ENSG00000174206	C12orf66	-	chromosome 12 open reading frame 66	protein-coding
440	chr2	215684742	215713101	+	0	NA	intron (NR_037195, intron 5 of 9)	MLT1F|LTR|ERVL-MaLR	-19122	NR_132383	105373869	Hs.152812	NR_132383		LINC01614	LCAL4	long intergenic non-protein coding RNA 1614	ncRNA
245	chr1	21901477	21940166	+	0	NA	intron (NM_005529, intron 1 of 96)	intron (NM_005529, intron 1 of 96)	16489	NM_005529	3339	Hs.562227	NM_005529	ENSG00000142798	HSPG2	HSPG|PLC|PRCAN|SJA|SJS|SJS1	heparan sulfate proteoglycan 2	protein-coding
184	chr15	85607547	85626106	+	0	NA	intron (NM_007200, intron 8 of 36)	intron (NM_007200, intron 8 of 36)	-3124	NM_001270546	11214	Hs.459211	NM_006738	ENSG00000170776	AKAP13	AKAP-13|AKAP-Lbc|ARHGEF13|BRX|HA-3|Ht31|LBC|PRKA13|PROTO-LB|PROTO-LBC|c-lbc|p47	A-kinase anchoring protein 13	protein-coding
590	chr5	95857840	95879902	+	0	NA	Intergenic	Intergenic	16639	NR_026936	202299	Hs.8373	NM_175616	ENSG00000236882	LINC01554	C5orf27|FIS	long intergenic non-protein coding RNA 1554	ncRNA
17	chr12	124369302	124393483	+	0	NA	intron (NM_001077261, intron 19 of 47)	L2a|LINE|L2	-44150	NR_106940	102466204		NR_106940	ENSG00000275967	MIR6880	hsa-mir-6880	microRNA 6880	ncRNA
213	chr5	53397836	53425135	+	0	NA	Intergenic	Intergenic	-69144	NM_013409	10468	Hs.9914	NM_006350	ENSG00000134363	FST	FS	follistatin	protein-coding
356	chr1	109792287	109824522	+	0	NA	Intergenic	Intergenic	-44481	NM_001319952	79574	Hs.485352	NM_024526	ENSG00000198758	EPS8L3	EPS8R3	EPS8 like 3	protein-coding
291	chr10	78196954	78232428	+	0	NA	Intergenic	Intergenic	-33934	NR_038985	100132987	Hs.55047	NR_038985	ENSG00000230417	LINC00856	-	long intergenic non-protein coding RNA 856	ncRNA
13	chr2	237201460	237291776	+	0	NA	Intergenic	HERVL-int|LTR|ERVL	160729	NM_006710	10920	Hs.531713	NM_006710	ENSG00000198612	COPS8	COP9|CSN8|SGN8	COP9 signalosome subunit 8	protein-coding
53	chr17	80724731	80759457	+	0	NA	intron (NM_020761, intron 5 of 33)	L2|LINE|L2	63538	NR_110852	101928855	Hs.670692	NR_110852	ENSG00000262833	LOC101928855	-	uncharacterized LOC101928855	ncRNA
349	chr7	41911017	41943487	+	0	NA	Intergenic	AluJb|SINE|Alu	-224162	NM_002192	3624	Hs.28792	NM_002192	ENSG00000122641	INHBA	EDF|FRP	inhibin subunit beta A	protein-coding
23	chr12	2283574	2320157	+	0	NA	intron (NM_199460, intron 3 of 49).2	intron (NM_199460, intron 3 of 49).2	32089	NR_046769	100874370	Hs.653548	NR_046769		CACNA1C-IT3	-	CACNA1C intronic transcript 3	ncRNA
205	chr3	195182224	195224363	+	0	NA	intron (NM_152531, intron 2 of 3)	L1ME4b|LINE|L1	44627	NM_001308069	152002	Hs.478741	NM_152531	ENSG00000173950	XXYLT1	C3orf21	xyloside xylosyltransferase 1	protein-coding
178	chr9	115133504	115171195	+	0	NA	intron (NR_163556, intron 1 of 7)	intron (NR_163556, intron 1 of 7)	10531	NR_163556	50514	Hs.148841	NM_017418	ENSG00000173077	2023-12-01	CTS9	deleted in esophageal cancer 1	ncRNA
637	chr18	48710035	48729070	+	0	NA	intron (NM_014772, intron 7 of 11)	Tigger17a|DNA|TcMar-Tigger	48952	NR_039897	100616366		NR_039897	ENSG00000266276	MIR4743	-	microRNA 4743	ncRNA
27	chr15	32818647	32894023	+	0	NA	intron (NM_001277313, intron 17 of 20)	intron (NM_001277313, intron 17 of 20)	-137470	NR_109767	100131315	Hs.610545	NR_109767	ENSG00000259721	LOC100131315	-	uncharacterized LOC100131315	ncRNA
41	chr2	120722436	120780282	+	0	NA	intron (NM_001371271, intron 1 of 13)	L1ME4a|LINE|L1	15491	NM_001371271
112	chr3	125107725	125140867	+	0	NA	intron (NM_001195483, intron 5 of 12)	intron (NM_001195483, intron 5 of 12)	27256	NR_049815	100847039		NR_049815	ENSG00000264986	MIR5092	-	microRNA 5092	ncRNA
777	chr15	101193025	101206558	+	0	NA	intron (NM_014918, intron 2 of 2)	intron (NM_014918, intron 2 of 2)	52257	NM_014918	22856	Hs.110488	NM_014918	ENSG00000131873	CHSY1	CHSY|CSS1|ChSy-1|TPBS	chondroitin sulfate synthase 1	protein-coding
83	chr4	57043671	57102753	+	0	NA	intron (NM_001553, intron 1 of 4)	intron (NM_001553, intron 1 of 4)	-36550	NR_034081	255130	Hs.691061	NR_034081	ENSG00000245067	IGFBP7-AS1	-	IGFBP7 antisense RNA 1	ncRNA
548	chr15	39358285	39365156	+	0	NA	Intergenic	Intergenic	111051	NR_144508	400360	Hs.376109	NM_207445	ENSG00000175746	C15orf54	-	chromosome 15 open reading frame 54 (putative)	ncRNA
951	chr4	145733121	145735826	+	0	NA	Intergenic	Intergenic	54269	NM_001080531	646603		NM_001080531	ENSG00000237136	C4orf51	-	chromosome 4 open reading frame 51	protein-coding
743	chr3	11544366	11559790	+	0	NA	intron (NM_001349238, intron 17 of 17)	intron (NM_001349238, intron 17 of 17)	16720	NM_001128221	9686	Hs.740389	NM_014667	ENSG00000144560	VGLL4	VGL-4	vestigial like family member 4	protein-coding
227	chr7	104944835	104985001	+	0	NA	Intergenic	Intergenic	26247	NR_039981	100216546	Hs.369356	NR_039981		LINC01004	-	long intergenic non-protein coding RNA 1004	ncRNA
636	chr8	11496577	11516619	+	0	NA	intron (NM_001330465, intron 1 of 11).2	MamGypLTR1c|LTR|Gypsy	12211	NM_001330465	640	Hs.146591	NM_001715	ENSG00000136573	BLK	MODY11	BLK proto-oncogene, Src family tyrosine kinase	protein-coding
121	chr1	172902954	172954786	+	0	NA	Intergenic	Intergenic	122093	NM_005092	8995	Hs.248197	NM_005092	ENSG00000120337	TNFSF18	AITRL|GITRL|TL6|TNLG2A|hGITRL	TNF superfamily member 18	protein-coding
910	chr12	108689597	108696931	+	0	NA	intron (NM_001105237, intron 2 of 10)	intron (NM_001105237, intron 2 of 10)	9734	NM_001105237	23603	Hs.330384	NM_014325	ENSG00000110880	CORO1C	HCRNN4	coronin 1C	protein-coding
451	chr15	70775023	70802893	+	0	NA	Intergenic	MER44C|DNA|TcMar-Tigger	-25400	NM_018003	55075	Hs.108049	NM_018003	ENSG00000137831	UACA	NUCLING	uveal autoantigen with coiled-coil domains and ankyrin repeats	protein-coding
706	chr1	203555782	203572701	+	0	NA	Intergenic	Intergenic	-62546	NM_001001396	493	Hs.343522	NM_001684	ENSG00000058668	ATP2B4	ATP2B2|MXRA1|PMCA4|PMCA4b|PMCA4x	ATPase plasma membrane Ca2+ transporting 4	protein-coding
658	chr4	41142015	41161014	+	0	NA	intron (NM_173075, intron 1 of 16)	L1MEd|LINE|L1	63028	NM_001166050	323	Hs.479602	NM_004307	ENSG00000163697	APBB2	FE65L|FE65L1	amyloid beta precursor protein binding family B member 2	protein-coding
105	chr17	59754389	59764575	+	0	NA	intron (NM_001329401, intron 4 of 9)	L1MEc|LINE|L1	51828	NM_001329402	81671	Hs.444569	NM_030938	ENSG00000062716	VMP1	EPG3|TANGO5|TMEM49	vacuole membrane protein 1	protein-coding
752	chr22	27776279	27787024	+	0	NA	intron (NM_002430, intron 1 of 1)	intron (NM_002430, intron 1 of 1)	20105	NM_002430	4330	Hs.268515	NM_002430	ENSG00000169184	MN1	MGCR|MGCR1|MGCR1-PEN|dJ353E16.2	MN1 proto-oncogene, transcriptional regulator	protein-coding
460	chr1	201581994	201609197	+	0	NA	Intergenic	Intergenic	-52727	NM_020443	89796	Hs.585374	NM_020443	ENSG00000134369	NAV1	POMFIL3|STEERIN1|UNC53H1	neuron navigator 1	protein-coding
869	chr14	49972567	49983031	+	0	NA	Intergenic	Intergenic	11400	NR_106724	102464828		NR_106724	ENSG00000278038	MIR6076	hsa-mir-6076	microRNA 6076	ncRNA
231	chr16	50299610	50323798	+	0	NA	exon (NM_001114, exon 20 of 26)	exon (NM_001114, exon 20 of 26)	19088	NR_106829	102465462		NR_106829	ENSG00000274969	MIR6771	hsa-mir-6771	microRNA 6771	ncRNA
906	chr6	112037637	112045354	+	0	NA	Intergenic	Intergenic	-12580	NM_003880	8838	Hs.558428	NM_003880	ENSG00000112761	CCN6	LIBC|PPAC|PPD|WISP-3|WISP3	cellular communication network factor 6	protein-coding
194	chr17	42324985	42365377	+	0	NA	intron (NM_001369512, intron 4 of 23)	AluSp|SINE|Alu	43261	NM_001369513	6774	Hs.463059	NM_003150	ENSG00000168610	STAT3	ADMIO|ADMIO1|APRF|HIES	signal transducer and activator of transcription 3	protein-coding
125	chr10	3810105	3861512	+	0	NA	Intergenic	Intergenic	1858	NR_134490	105376365	Hs.460114	NR_134490	ENSG00000230573	LINC02639	-	long intergenic non-protein coding RNA 2639	ncRNA
343	chr22	27456836	27489652	+	0	NA	Intergenic	Intergenic	162593	NR_134581	100507657	Hs.537371	NR_134581	ENSG00000226741	LINC02554	-	long intergenic non-protein coding RNA 2554	ncRNA
216	chr22	45996222	46037269	+	0	NA	Intergenic	AluSx1|SINE|Alu	10129	NR_027240	730668	Hs.640071	NR_027240	ENSG00000280424	LOC730668	-	dynein heavy chain -like pseudogene	pseudo
621	chr12	62683687	62704361	+	0	NA	intron (NM_020700, intron 6 of 9)	intron (NM_020700, intron 6 of 9)	90338	NR_029661	406891		NR_029661	ENSG00000199179	MIRLET7I	LET7I|MIRNLET7I|hsa-let-7i|let-7i	microRNA let-7i	ncRNA
597	chr5	150780052	150790784	+	0	NA	intron (NM_032947, intron 1 of 1)	L1MEg|LINE|L1	7472	NM_032947	85027	Hs.29444	NM_032947	ENSG00000256235	SMIM3	C5orf62|MST150|NID67	small integral membrane protein 3	protein-coding
643	chr17	80815114	80834898	+	0	NA	intron (NM_020761, intron 9 of 33)	CpG	-19374	NR_110852	101928855	Hs.670692	NR_110852	ENSG00000262833	LOC101928855	-	uncharacterized LOC101928855	ncRNA
422	chr15	32659361	32688351	+	0	NA	promoter-TSS (NR_135505)	promoter-TSS (NR_135505)	-791	NR_135505	105370757	Hs.738329	NR_135505	ENSG00000241818	LOC105370757	-	uncharacterized LOC105370757	ncRNA
165	chr1	23376936	23404304	+	0	NA	intron (NM_003196, intron 8 of 10).2	intron (NM_003196, intron 8 of 10).2	-20784	NM_001077195	80818	Hs.293798	NM_030634	ENSG00000125945	ZNF436	ZNF|Zfp46	zinc finger protein 436	protein-coding
328	chr17	15376944	15410476	+	0	NA	Intergenic	L2|LINE|L2	-52113	NM_031898	64518	Hs.414648	NM_031898	ENSG00000125409	TEKT3	-	tektin 3	protein-coding
613	chr6	3789450	3809586	+	0	NA	Intergenic	Intergenic	-47506	NM_183373	221749	Hs.484500	NM_183373	ENSG00000168994	PXDC1	C6orf145	PX domain containing 1	protein-coding
900	chr7	47570883	47579183	+	0	NA	intron (NM_022748, intron 1 of 30)	L1MB3|LINE|L1	7078	NM_022748	64759	Hs.520814	NM_022748	ENSG00000136205	TNS3	TEM6|TENS1	tensin 3	protein-coding
842	chr9	87711660	87714076	+	0	NA	Intergenic	(GT)n|Simple_repeat|Simple_repeat	-13251	NM_145918	1514	Hs.731507	NM_001912	ENSG00000135047	CTSL	CATL|CTSL1|MEP	cathepsin L	protein-coding
687	chr5	14153964	14171928	+	0	NA	intron (NM_007118, intron 1 of 56)	AluSx3|SINE|Alu	19604	NR_134469	7204	Hs.130031	NM_007118	ENSG00000038382	TRIO	ARHGEF23|MEBAS|MRD44|tgat	trio Rho guanine nucleotide exchange factor	protein-coding
677	chr1	115314982	115333380	+	0	NA	intron (NM_002506, intron 1 of 2)	intron (NM_002506, intron 1 of 2)	14055	NM_002506	4803	Hs.2561	NM_002506	ENSG00000134259	NGF	Beta-NGF|HSAN5|NGFB	nerve growth factor	protein-coding
560	chr1	150597244	150620341	+	0	NA	Intergenic	AluY|SINE|Alu	20341	NM_207047	2029	Hs.632456	NM_004436	ENSG00000143420	ENSA	ARPP-19e	endosulfine alpha	protein-coding
189	chr8	29641054	29684597	+	0	NA	Intergenic	MLT1A0|LTR|ERVL-MaLR	85284	NR_026765	619351	Hs.566911	NR_026765	ENSG00000251191	LINC00589	C8orf75|TSLNC8	long intergenic non-protein coding RNA 589	ncRNA
420	chr3	15630108	15659121	+	0	NA	exon (NM_001281724, exon 6 of 6)	exon (NM_001281724, exon 6 of 6)	42645	NM_001281725	686	Hs.444197	NM_001281723	ENSG00000169814	BTD	-	biotinidase	protein-coding
686	chr8	128167810	128185663	+	0	NA	Intergenic	Intergenic	26620	NR_031613	100302281		NR_031613	ENSG00000221261	MIR1208	MIRN1208|hsa-mir-1208	microRNA 1208	ncRNA
526	chr13	31749868	31774289	+	0	NA	intron (NM_130806, intron 3 of 17)	intron (NM_130806, intron 3 of 17)	22536	NM_001166058	122042	Hs.680763	NM_130806	ENSG00000133105	RXFP2	GPR106|GREAT|INSL3R|LGR8|LGR8.1|RXFPR2	relaxin family peptide receptor 2	protein-coding
147	chr8	58830034	58865110	+	0	NA	intron (NM_014729, intron 4 of 8)	L1MEd|LINE|L1	-187719	NM_003580	8439	Hs.372000	NM_003580	ENSG00000035681	NSMAF	FAN|GRAMD5	neutral sphingomyelinase activation associated factor	protein-coding
399	chr2	109317587	109336249	+	0	NA	intron (NM_001099289, intron 1 of 9)	MIR|SINE|MIR	-13293	NR_036224	100423027		NR_036224	ENSG00000265965	MIR4266	-	microRNA 4266	ncRNA
441	chr2	36433229	36461574	+	0	NA	intron (NM_016441, intron 4 of 16)	MLT1H1|LTR|ERVL-MaLR	91623	NM_016441	51232	Hs.699247	NM_016441	ENSG00000150938	CRIM1	CRIM-1|S52	cysteine rich transmembrane BMP regulator 1	protein-coding
699	chr2	231597098	231614357	+	0	NA	Intergenic	Intergenic	12863	NM_152614	165100	Hs.98104	NM_152614	ENSG00000177673	TEX44	C2orf57	testis expressed 44	protein-coding
261	chr1	10046109	10083442	+	0	NA	intron (NM_006048, intron 1 of 26)	AluSx1|SINE|Alu	31817	NM_001105562	10277	Hs.593974	NM_006048	ENSG00000130939	UBE4B	E4|HDNB1|UBOX3|UFD2|UFD2A	ubiquitination factor E4B	protein-coding
549	chr2	48496447	48519863	+	0	NA	intron (NR_024188, intron 19 of 21)	intron (NR_024188, intron 19 of 21)	-21770	NM_001198593	286749	Hs.732016	NM_172311	ENSG00000068781	STON1-GTF2A1L	ALF|GTF2A1L|GTF2A1LF|SALF	STON1-GTF2A1L readthrough	protein-coding
206	chr1	66464504	66506504	+	0	NA	Intergenic	L1PA3|LINE|L1	-48089	NM_001308203	84251	Hs.132121	NM_032291	ENSG00000118473	SGIP1	-	SH3 domain GRB2 like endophilin interacting protein 1	protein-coding
183	chr2	47033271	47077454	+	0	NA	intron (NM_001288951, intron 19 of 20)	intron (NM_001288951, intron 19 of 20)	99946	NM_001163561	285051	Hs.531575	NM_173649	ENSG00000239605	STPG4	C2orf61|GSE	sperm-tail PG-rich repeat containing 4	protein-coding
500	chr3	112649284	112654930	+	0	NA	Intergenic	Intergenic	-10964	NM_199511	151887	Hs.477128	NM_199511	ENSG00000091986	CCDC80	CL2|DRO1|SSG1|URB|okuribin	coiled-coil domain containing 80	protein-coding
401	chr1	205284429	205314401	+	0	NA	Intergenic	AluYh3|SINE|Alu	22330	NM_030952	81788	Hs.497512	NM_030952	ENSG00000163545	NUAK2	SNARK	NUAK family kinase 2	protein-coding
276	chr15	99441976	99477400	+	0	NA	Intergenic	L1MD1|LINE|L1	-105729	NM_001352617	4205	Hs.268675	NM_005587	ENSG00000068305	MEF2A	ADCAD1|RSRFC4|RSRFC9|mef2	myocyte enhancer factor 2A	protein-coding
224	chr11	122157021	122197606	+	0	NA	intron (NR_024430, intron 2 of 3)	MIR3|SINE|MIR	3319	NR_137184	399959	Hs.44098	NR_024430	ENSG00000255248	MIR100HG	AGD1|linc-NeD125|lncRNA-N2	mir-100-let-7a-2-mir-125b-1 cluster host gene	ncRNA
338	chr10	73887166	73920197	+	0	NA	Intergenic	Intergenic	-7420	NM_001319191	5328	Hs.77274	NM_002658	ENSG00000122861	PLAU	ATF|BDPLT5|QPD|UPA|URK|u-PA	plasminogen activator, urokinase	protein-coding
352	chr12	124517337	124549706	+	0	NA	intron (NM_001077261, intron 2 of 47)	L2a|LINE|L2	34091	NM_001206654	9612	Hs.137510	NM_006312	ENSG00000196498	NCOR2	CTG26|N-CoR2|SMAP270|SMRT|SMRTE|SMRTE-tau|TNRC14|TRAC|TRAC-1|TRAC1	nuclear receptor corepressor 2	protein-coding
62	chr11	102225724	102277049	+	0	NA	Intergenic	L2c|LINE|L2	-66098	NM_182962	330	Hs.127799	NM_001165	ENSG00000023445	BIRC3	AIP1|API2|CIAP2|HAIP1|HIAP1|IAP-1|MALT2|MIHC|RNF49|c-IAP2	baculoviral IAP repeat containing 3	protein-coding
819	chr3	4983602	4996138	+	0	NA	Intergenic	Intergenic	-9909	NR_037903	100507582	Hs.434505	NR_037903	ENSG00000235831	BHLHE40-AS1	-	BHLHE40 antisense RNA 1	ncRNA
485	chr18	55476362	55502523	+	0	NA	intron (NM_001348217, intron 2 of 18)	intron (NM_001348217, intron 2 of 18)	10221	NR_039754	100616290		NR_039754	ENSG00000264571	MIR4529	-	microRNA 4529	ncRNA
622	chr8	98398334	98410490	+	0	NA	Intergenic	AluYk3|SINE|Alu	-10674	NR_162095	113218497		NR_162095		MIR9903	-	microRNA 9903	ncRNA
479	chr11	111557283	111574861	+	0	NA	Intergenic	MLT1C|LTR|ERVL-MaLR	25564	NM_178834	143903	Hs.503831	NM_178834	ENSG00000204381	LAYN	-	layilin	protein-coding
585	chr11	65465798	65488107	+	0	NA	Intergenic	Intergenic	-20786	NR_002819	378938	Hs.621695	NR_002819	ENSG00000251562	MALAT1	HCN|LINC00047|NCRNA00047|NEAT2|PRO2853	metastasis associated lung adenocarcinoma transcript 1	ncRNA
492	chr1	225746529	225772465	+	0	NA	Intergenic	AluSx|SINE|Alu	-18316	NM_001130440	6726	Hs.511425	NM_003133	ENSG00000143742	SRP9	ALURBP	signal recognition particle 9	protein-coding
665	chr11	69000626	69019559	+	0	NA	intron (NM_001098515, intron 1 of 2)	intron (NM_001098515, intron 1 of 2)	-2262	NR_120541	101928200	Hs.703759	NR_120541	ENSG00000256508	MRGPRF-AS1	-	MRGPRF antisense RNA 1	ncRNA
481	chr7	22571899	22589980	+	0	NA	Intergenic	AluJo|SINE|Alu	17602	NR_038393	100506178	Hs.668122	NR_038393	ENSG00000232759	LOC100506178	-	uncharacterized LOC100506178	ncRNA
104	chr3	45085078	45139840	+	0	NA	intron (NM_178181, intron 2 of 3)	intron (NM_178181, intron 2 of 3)	33919	NM_022842	64866	Hs.476093	NM_022842	ENSG00000163814	CDCP1	CD318|SIMA135|TRASK	CUB domain containing protein 1	protein-coding
923	chr10	78972264	78978309	+	0	NA	intron (NR_015429, intron 3 of 7)	intron (NR_015429, intron 3 of 7)	92162	NR_024431	283050	Hs.309176	NR_015429	ENSG00000224596	ZMIZ1-AS1	-	ZMIZ1 antisense RNA 1	ncRNA
561	chr11	57288789	57311873	+	0	NA	intron (NM_033396, intron 11 of 11)	intron (NM_033396, intron 11 of 11)	24621	NM_033396	85456	Hs.530730	NM_033396	ENSG00000149115	TNKS1BP1	TAB182	tankyrase 1 binding protein 1	protein-coding
344	chr1	201530505	201563318	+	0	NA	Intergenic	AluSg|SINE|Alu	27007	NR_026667	376693	Hs.605989	NR_026667		RPS10P7	RPS10_2_147	ribosomal protein S10 pseudogene 7	pseudo
185	chr15	31338642	31382719	+	0	NA	intron (NM_001302461, intron 1 of 1).3	intron (NM_001302461, intron 1 of 1).3	33845	NM_015995	51621	Hs.376443	NM_015995	ENSG00000169926	KLF13	BTEB3|FKLF2|NSLP1|RFLAT-1|RFLAT1	Kruppel like factor 13	protein-coding
248	chr3	170724400	170727594	+	0	NA	intron (NR_135556, intron 4 of 5)	AluY|SINE|Alu	-139922	NM_020949	57709	Hs.596660	NM_020949	ENSG00000013293	SLC7A14	PPP1R142	solute carrier family 7 member 14	protein-coding
28	chr10	95211873	95276578	+	0	NA	intron (NM_020992, intron 5 of 6)	intron (NM_020992, intron 5 of 6)	46778	NM_020992	9124	Hs.368525	NM_020992	ENSG00000107438	PDLIM1	CLIM1|CLP-36|CLP36|HEL-S-112|hCLIM1	PDZ and LIM domain 1	protein-coding
838	chr7	98284080	98295968	+	0	NA	intron (NM_001159491, intron 2 of 2)	intron (NM_001159491, intron 2 of 2)	8338	NM_001159491	25798	Hs.567438	NM_015379	ENSG00000164713	BRI3	I3	brain protein I3	protein-coding
823	chr22	44351652	44364089	+	0	NA	Intergenic	Intergenic	-44919	NM_001099294	85352	Hs.6829	NM_001099294	ENSG00000138944	SHISAL1	KIAA1644	shisa like 1	protein-coding
419	chr19	18649242	18661326	+	0	NA	intron (NM_001345983, intron 1 of 2)	intron (NM_001345983, intron 1 of 2)	10646	NM_001345983	55295	Hs.250632	NM_018316	ENSG00000167487	KLHL26	-	kelch like family member 26	protein-coding
273	chr11	75547761	75584322	+	0	NA	intron (NM_001207014, intron 2 of 5)	L2a|LINE|L2	3788	NM_001207014	871	Hs.596449	NM_001235	ENSG00000149257	SERPINH1	AsTP3|CBP1|CBP2|HSP47|OI10|PIG14|PPROM|RA-A47|SERPINH2|gp46	serpin family H member 1	protein-coding
592	chr22	46058825	46080657	+	0	NA	intron (NR_148973, intron 1 of 1)	intron (NR_148973, intron 1 of 1)	1280	NR_148973	642648	Hs.631363	NR_148973		LOC642648	-	uncharacterized LOC642648	ncRNA
322	chr12	13154140	13187848	+	0	NA	Intergenic	HAL1|LINE|L1	-25732	NM_001423	2012	Hs.719042	NM_001423	ENSG00000134531	EMP1	CL-20|EMP-1|TMP	epithelial membrane protein 1	protein-coding
625	chr20	23136162	23156667	+	0	NA	Intergenic	Intergenic	-13778	NR_034149	200261	Hs.352228	NM_182535	ENSG00000233746	LINC00656	-	long intergenic non-protein coding RNA 656	ncRNA
690	chr20	36830965	36848812	+	0	NA	intron (NM_080627, intron 1 of 14)	AluSx1|SINE|Alu	19985	NM_199181	140710	Hs.460807	NM_080627	ENSG00000149639	SOGA1	C20orf117|KIAA0889|SOGA	suppressor of glucose, autophagy associated 1	protein-coding
445	chr17	45293241	45321454	+	0	NA	intron (NM_003954, intron 1 of 15)	Tigger14a|DNA|TcMar-Tigger	9673	NM_003954	9020	Hs.404183	NM_003954	ENSG00000006062	MAP3K14	FTDCR1B|HS|HSNIK|NIK	mitogen-activated protein kinase kinase kinase 14	protein-coding
689	chr17	50047364	50065225	+	0	NA	promoter-TSS (NR_038230)	promoter-TSS (NR_038230)	184	NM_002204	3675	Hs.265829	NM_002204	ENSG00000005884	ITGA3	CD49C|FRP-2|GAP-B3|GAPB3|ILNEB|MSK18|VCA-2|VL3A|VLA3a	integrin subunit alpha 3	protein-coding
429	chr8	22588930	22590496	+	0	NA	exon (NM_001368120, exon 7 of 9)	exon (NM_001368120, exon 7 of 9)	9238	NM_198042	64236	Hs.632034	NM_021630	ENSG00000120913	PDLIM2	MYSTIQUE|SLIM	PDZ and LIM domain 2	protein-coding
799	chr22	42608913	42622027	+	0	NA	promoter-TSS (NM_032311)	promoter-TSS (NM_032311)	225	NR_029422	267010	Hs.574857	NR_029422	ENSG00000276027	RNU12	RNU12-1|RNU12L|RNU12P|dJ222E13.7	RNA, U12 small nuclear	snRNA
58	chr1	203627947	203693733	+	0	NA	intron (NM_001365784, intron 1 of 20)	AluSq|SINE|Alu	32903	NM_001365784	493	Hs.343522	NM_001684	ENSG00000058668	ATP2B4	ATP2B2|MXRA1|PMCA4|PMCA4b|PMCA4x	ATPase plasma membrane Ca2+ transporting 4	protein-coding
433	chr14	68774481	68786456	+	0	NA	Intergenic	Intergenic	13446	NM_004926	677	Hs.85155	NM_004926	ENSG00000185650	ZFP36L1	BRF1|Berg36|ERF-1|ERF1|RNF162B|TIS11B|cMG1	ZFP36 ring finger protein like 1	protein-coding
426	chr15	66801940	66830859	+	0	NA	Intergenic	MIRb|SINE|MIR	114163	NM_005585	4091	Hs.153863	NM_005585	ENSG00000137834	SMAD6	AOVD2|HsT17432|MADH6|MADH7	SMAD family member 6	protein-coding
394	chr2	127498492	127516672	+	0	NA	intron (NM_017969, intron 2 of 13)	intron (NM_017969, intron 2 of 13)	18907	NM_017969	55677	Hs.469879	NM_017969	ENSG00000163166	IWS1	-	interacts with SUPT6H, CTD assembly factor 1	protein-coding
319	chr13	114015410	114030324	+	0	NA	intron (NM_001320821, intron 10 of 25).2	intron (NM_001320821, intron 10 of 25).2	-48791	NM_001365455	100507747	Hs.704267	NM_001365455	ENSG00000283199	C13orf46	-	chromosome 13 open reading frame 46	protein-coding
305	chr1	39086678	39111127	+	0	NA	intron (NM_012090, intron 1 of 92)	intron (NM_012090, intron 1 of 92)	14735	NM_012090	23499	Hs.472475	NM_012090	ENSG00000127603	MACF1	ABP620|ACF7|LIS9|MACF|OFC4	microtubule actin crosslinking factor 1	protein-coding
779	chr19	18291789	18305472	+	0	NA	Intergenic	Intergenic	16553	NR_036155	100422833		NR_036155	ENSG00000267959	MIR3188	mir-3188	microRNA 3188	ncRNA
515	chr2	42950776	42975575	+	0	NA	Intergenic	Intergenic	76368	NR_110585	102723854	Hs.570165	NR_110585	ENSG00000231826	LINC01819	-	long intergenic non-protein coding RNA 1819	ncRNA
632	chr15	90400587	90420867	+	0	NA	intron (NM_003870, intron 2 of 37)	L1PA5|LINE|L1	22485	NM_003870	8826	Hs.430551	NM_003870	ENSG00000140575	IQGAP1	HUMORFA01|SAR1|p195	IQ motif containing GTPase activating protein 1	protein-coding
475	chr21	45128840	45155266	+	0	NA	intron (NR_027673, intron 3 of 12)	intron (NR_027673, intron 3 of 12)	-10477	NM_001346687	104	Hs.474018	NM_001112	ENSG00000197381	ADARB1	ADAR2|DRABA2|DRADA2|RED1	adenosine deaminase RNA specific B1	protein-coding
810	chr9	18478458	18491287	+	0	NA	intron (NM_052866, intron 1 of 12)	Charlie18a|DNA|hAT-Charlie	10719	NM_001040272	92949	Hs.741483	NM_052866	ENSG00000178031	ADAMTSL1	ADAMTSL-1|ADAMTSR1|C9orf94|PUNCTIN	ADAMTS like 1	protein-coding
282	chr14	99744617	99780275	+	0	NA	Intergenic	L1ME3A|LINE|L1	-30967	NM_004434	2009	Hs.12451	NM_004434	ENSG00000066629	EML1	BH|ELP79|EMAP|EMAPL|HuEMAP	EMAP like 1	protein-coding
931	chr6	37239849	37245326	+	0	NA	intron (NM_145316, intron 1 of 3)	intron (NM_145316, intron 1 of 3)	15012	NM_145316	221468	Hs.520101	NM_145316	ENSG00000172738	TMEM217	C6orf128|dJ355M6.2	transmembrane protein 217	protein-coding
928	chr9	115668423	115673749	+	0	NA	Intergenic	L2a|LINE|L2	73153	NR_109805	101928775	Hs.522362	NR_109805	ENSG00000228714	LOC101928775	-	uncharacterized LOC101928775	ncRNA
672	chr1	59008206	59026853	+	0	NA	Intergenic	MIR3|SINE|MIR	-2947	NR_110626	101926925		NR_110626		LINC01358	-	long intergenic non-protein coding RNA 1358	ncRNA
926	chr20	44491587	44497235	+	0	NA	3' UTR (NM_024331, exon 6 of 6)	3' UTR (NM_024331, exon 6 of 6)	18537	NM_001261839	79183	Hs.283869	NM_024331	ENSG00000124120	TTPAL	C20orf121	alpha tocopherol transfer protein like	protein-coding
497	chr2	119230727	119256355	+	0	NA	TTS (NR_046721)	TTS (NR_046721)	5530	NR_046721	100874111	Hs.704682	NR_046721	ENSG00000229867	STEAP3-AS1	-	STEAP3 antisense RNA 1	ncRNA
881	chr17	81420093	81429906	+	0	NA	intron (NM_001291324, intron 1 of 27)	intron (NM_001291324, intron 1 of 27)	-24221	NR_039894	100616294		NR_039894	ENSG00000266392	MIR4740	-	microRNA 4740	ncRNA
385	chr1	51897067	51927593	+	0	NA	3' UTR (NM_002867, exon 5 of 5)	3' UTR (NM_002867, exon 5 of 5)	-33393	NM_001101662	4898	Hs.584782	NM_002525	ENSG00000078618	NRDC	NRD1|hNRD1|hNRD2	nardilysin convertase	protein-coding
879	chr17	17685657	17695604	+	0	NA	intron (NM_030665, intron 1 of 5)	MIR|SINE|MIR	9172	NM_030665	10743	Hs.655395	NM_030665	ENSG00000108557	RAI1	SMCR|SMS	retinoic acid induced 1	protein-coding
903	chr3	141360956	141368919	+	0	NA	intron (NM_001080412, intron 1 of 7)	L1MB7|LINE|L1	-21488	NM_001350099	253461	Hs.518301	NM_152535	ENSG00000177311	ZBTB38	CIBZ|PPP1R171|ZNF921	zinc finger and BTB domain containing 38	protein-coding
20	chr4	98508755	98547569	+	0	NA	intron (NM_005723, intron 1 of 7)	intron (NM_005723, intron 1 of 7)	130449	NM_005723	10098	Hs.118118	NM_005723	ENSG00000168785	TSPAN5	NET-4|NET4|TM4SF9|TSPAN-5	tetraspanin 5	protein-coding
455	chr11	46284986	46295172	+	0	NA	intron (NM_052854, intron 1 of 11)	intron (NM_052854, intron 1 of 11)	12417	NM_052854	90993	Hs.405961	NM_052854	ENSG00000157613	CREB3L1	OASIS|OI16	cAMP responsive element binding protein 3 like 1	protein-coding
366	chr4	88599689	88631284	+	0	NA	intron (NM_001318505, intron 3 of 8)	intron (NM_001318505, intron 3 of 8)	23006	NM_001318505	8916	Hs.35804	NM_014606	ENSG00000138641	HERC3	-	HECT and RLD domain containing E3 ubiquitin protein ligase 3	protein-coding
369	chr1	67735913	67767322	+	0	NA	intron (NM_018841, intron 2 of 3)	intron (NM_018841, intron 2 of 3)	66416	NM_001199741	1647	Hs.80409	NM_001924	ENSG00000116717	GADD45A	DDIT1|GADD45	growth arrest and DNA damage inducible alpha	protein-coding
405	chr6	105587097	105609925	+	0	NA	Intergenic	L1MA10|LINE|L1	-195429	NM_002726	5550	Hs.436564	NM_002726	ENSG00000085377	PREP	PE|PEP	prolyl endopeptidase	protein-coding
697	chr14	68939854	68957178	+	0	NA	intron (NM_001102, intron 1 of 20)	AluSx1|SINE|Alu	30786	NM_001130005	87	Hs.235750	NM_001102	ENSG00000072110	ACTN1	BDPLT15	actinin alpha 1	protein-coding
787	chr15	75660326	75673888	+	0	NA	Intergenic	Intergenic	18100	NM_153271	257364	Hs.8705	NM_153271	ENSG00000173548	SNX33	SH3PX3|SH3PXD3C|SNX30	sorting nexin 33	protein-coding
137	chr4	128338271	128387551	+	0	NA	Intergenic	L2b|LINE|L2	-65105	NR_125882	100507487	Hs.549644	NR_125882	ENSG00000251432	LINC02615	-	long intergenic non-protein coding RNA 2615	ncRNA
742	chr5	180785162	180800634	+	0	NA	exon (NM_001364381, exon 3 of 3)	exon (NM_001364381, exon 3 of 3)	9908	NM_002406	4245	Hs.519818	NM_002406	ENSG00000131446	MGAT1	GLCNAC-TI|GLCT1|GLYT1|GNT-1|GNT-I|GnTI|MGAT	mannosyl (alpha-1,3-)-glycoprotein beta-1,2-N-acetylglucosaminyltransferase	protein-coding
863	chr15	52093299	52104013	+	0	NA	Intergenic	Intergenic	14119	NM_020396	10017	Hs.283672	NM_020396	ENSG00000137875	BCL2L10	BCL-B|Boo|Diva|bcl2-L-10	BCL2 like 10	protein-coding
659	chr1	12143328	12162315	+	0	NA	Intergenic	MIRb|SINE|MIR	-14122	NR_107000	102465836		NR_107000	ENSG00000283789	MIR7846	hsa-mir-7846	microRNA 7846	ncRNA
274	chr20	35866048	35902459	+	0	NA	intron (NM_016436, intron 9 of 17)	intron (NM_016436, intron 9 of 17)	70373	NM_033630	51282	Hs.584909	NM_016558	ENSG00000171222	SCAND1	RAZ1|SDP1	SCAN domain containing 1	protein-coding
715	chr5	143229787	143246452	+	0	NA	Intergenic	MSTA|LTR|ERVL-MaLR	45619	NR_046816	100874372	Hs.666717	NR_046816	ENSG00000230789	ARHGAP26-IT1	-	ARHGAP26 intronic transcript 1	ncRNA
754	chr2	203797231	203812116	+	0	NA	Intergenic	Intergenic	-63098	NM_001037631	1493	Hs.247824	NM_005214	ENSG00000163599	CTLA4	ALPS5|CD|CD152|CELIAC3|CTLA-4|GRD4|GSE|IDDM12	cytotoxic T-lymphocyte associated protein 4	protein-coding
635	chr8	127851364	127871434	+	0	NA	intron (NR_003367, intron 1 of 8)	AluSx|SINE|Alu	65437	NR_031609	100302185		NR_031609	ENSG00000283710	MIR1204	hsa-mir-1204	microRNA 1204	ncRNA
24	chr12	2243349	2265877	+	0	NA	intron (NM_199460, intron 3 of 49).2	intron (NM_199460, intron 3 of 49).2	-15163	NR_046769	100874370	Hs.653548	NR_046769		CACNA1C-IT3	-	CACNA1C intronic transcript 3	ncRNA
134	chr10	16985397	17010378	+	0	NA	intron (NM_001081, intron 28 of 66)	intron (NM_001081, intron 28 of 66)	131930	NM_001081	8029	Hs.166206	NM_001081	ENSG00000107611	CUBN	IFCR|MGA1|gp280	cubilin	protein-coding
431	chr9	91179398	91208188	+	0	NA	Intergenic	CpG	74731	NR_135306	100129347	Hs.522287	NR_135306	ENSG00000229694	LINC00484	C9orf73	long intergenic non-protein coding RNA 484	ncRNA
612	chr17	40284059	40305221	+	0	NA	intron (NM_001254, intron 7 of 11)	intron (NM_001254, intron 7 of 11)	6761	NM_001254	990	Hs.405958	NM_001254	ENSG00000094804	CDC6	CDC18L|HsCDC18|HsCDC6|MGORS5	cell division cycle 6	protein-coding
109	chr3	8436746	8490678	+	0	NA	intron (NR_033378, intron 3 of 3)	AluSg7|SINE|Alu	37946	NR_033378	100288428	Hs.651576	NR_033378	ENSG00000227110	LMCD1-AS1	-	LMCD1 antisense RNA 1	ncRNA
177	chr11	10348792	10393184	+	0	NA	intron (NR_103765, intron 2 of 3)	intron (NR_103765, intron 2 of 3)	62675	NR_103765	100130460	Hs.501890	NR_103765		CAND1.11	-	uncharacterized LOC100130460	ncRNA
298	chr8	66507201	66542365	+	0	NA	Intergenic	Intergenic	31217	NM_152765	254778	Hs.268869	NM_152765	ENSG00000169085	VXN	C8orf46	vexin	protein-coding
577	chr2	203674952	203685831	+	0	NA	Intergenic	MamRep605|LTR?|LTR?	-26084	NM_001243078	940	Hs.443123	NM_006139	ENSG00000178562	CD28	Tp44	CD28 molecule	protein-coding
914	chr2	238784611	238791743	+	0	NA	Intergenic	Intergenic	59730	NR_157851	100287387	Hs.516864	NR_157851		LOC100287387	-	uncharacterized LOC100287387	ncRNA
849	chr3	125052276	125063754	+	0	NA	Intergenic	Intergenic	-2018	NM_020733	57493	Hs.477420	NM_020733	ENSG00000173706	HEG1	HEG|MST112|MSTP112	heart development protein with EGF like domains 1	protein-coding
350	chr1	205172568	205205006	+	0	NA	intron (NM_199462, intron 1 of 11)	intron (NM_199462, intron 1 of 11)	22915	NM_015375	25778	Hs.6874	NM_015375	ENSG00000133059	DSTYK	CAKUT1|DustyPK|HDCMD38P|RIP5|RIPK5|SPG23	dual serine/threonine and tyrosine protein kinase	protein-coding
50	chr5	149433612	149466891	+	0	NA	Intergenic	Intergenic	19605	NR_029686	406937		NR_029686	ENSG00000276365	MIR145	MIRN145|miR-145|miRNA145	microRNA 145	ncRNA
569	chr1	163875172	163897994	+	0	NA	Intergenic	Intergenic	-463392	NR_104294	100422212	Hs.556898	NR_104294		LOC100422212	-	eukaryotic translation initiation factor 3 subunit J pseudogene	pseudo
218	chr10	99966161	100007038	+	0	NA	intron (NM_015221, intron 1 of 16)	AluYj4|SINE|Alu	23348	NM_015221	23268	Hs.500771	NM_015221	ENSG00000107554	DNMBP	ARHGEF36|CTRCT48|TUBA	dynamin binding protein	protein-coding
555	chr5	148965431	148988739	+	0	NA	Intergenic	Intergenic	85324	NR_030310	693169		NR_030310	ENSG00000207714	MIR584	MIRN584|hsa-mir-584	microRNA 584	ncRNA
763	chr18	49041758	49056263	+	0	NA	TTS (NR_148999)	TTS (NR_148999)	758	NR_039898	100616420		NR_039898	ENSG00000263849	MIR4744	-	microRNA 4744	ncRNA
16	chr12	124411267	124458352	+	0	NA	intron (NM_001077261, intron 10 of 47)	intron (NM_001077261, intron 10 of 47)	-97567	NR_106940	102466204		NR_106940	ENSG00000275967	MIR6880	hsa-mir-6880	microRNA 6880	ncRNA
54	chr11	12397407	12457633	+	0	NA	intron (NM_018222, intron 1 of 12)	Tigger15a|DNA|TcMar-Tigger	49949	NM_018222	55742	Hs.432914	NM_018222	ENSG00000197702	PARVA	CH-ILKBP|MXRA2	parvin alpha	protein-coding
313	chr12	11697441	11720257	+	0	NA	intron (NM_001987, intron 1 of 7)	intron (NM_001987, intron 1 of 7)	58995	NM_001987	2120	Hs.504765	NM_001987	ENSG00000139083	ETV6	TEL|TEL/ABL|THC5	ETS variant 6	protein-coding
760	chr6	143673717	143687600	+	0	NA	intron (NM_001100165, intron 1 of 11)	L1MB8|LINE|L1	2693	NM_001100164	9749	Hs.102471	NM_014721	ENSG00000112419	PHACTR2	C6orf56	phosphatase and actin regulator 2	protein-coding
442	chr2	174603015	174616416	+	0	NA	intron (NM_001077269, intron 1 of 7)	MER20B|DNA|hAT-Charlie	24890	NM_003387	7456	Hs.128067	NM_003387	ENSG00000115935	WIPF1	PRPL-2|WAS2|WASPIP|WIP	WAS/WASL interacting protein family member 1	protein-coding
302	chr5	14184557	14219417	+	0	NA	intron (NM_007118, intron 1 of 56)	L1PA4|LINE|L1	58645	NR_134469	7204	Hs.130031	NM_007118	ENSG00000038382	TRIO	ARHGEF23|MEBAS|MRD44|tgat	trio Rho guanine nucleotide exchange factor	protein-coding
169	chr2	28274762	28301613	+	0	NA	intron (NM_199193, intron 11 of 13)	intron (NM_199193, intron 11 of 13)	22272	NR_038319	100505716	Hs.679092	NR_038319	ENSG00000223522	LOC100505716	-	uncharacterized LOC100505716	ncRNA
624	chr21	27570016	27590579	+	0	NA	Intergenic	Intergenic	-142082	NR_024357	54088	Hs.570434	NR_024357	ENSG00000225298	LINC00113	C21orf23|NCRNA00113	long intergenic non-protein coding RNA 113	ncRNA
531	chr11	65274950	65299256	+	0	NA	intron (NM_002689, intron 10 of 17)	intron (NM_002689, intron 10 of 17)	25141	NM_002689	23649	Hs.201897	NM_002689	ENSG00000014138	POLA2	-	DNA polymerase alpha 2, accessory subunit	protein-coding
93	chr9	70553780	70610054	+	0	NA	intron (NM_001366143, intron 21 of 25)	(CTTC)n|Simple_repeat|Simple_repeat	-167260	NM_001206	687	Hs.150557	NM_001206	ENSG00000119138	KLF9	BTEB|BTEB1	Kruppel like factor 9	protein-coding
647	chr15	48617504	48637193	+	0	NA	intron (NM_000138, intron 2 of 65)	intron (NM_000138, intron 2 of 65)	18440	NM_000138	2200	Hs.591133	NM_000138	ENSG00000166147	FBN1	ACMICD|ECTOL1|FBN|GPHYSD2|MASS|MFLS|MFS1|OCTD|SGS|SSKS|WMS|WMS2	fibrillin 1	protein-coding
400	chr14	68683022	68705143	+	0	NA	Intergenic	L3|LINE|CR1	-65295	NR_135816	100996664		NR_135816		LOC100996664	-	uncharacterized LOC100996664	ncRNA
811	chr11	111733213	111746015	+	0	NA	3' UTR (NM_002716, exon 15 of 15)	3' UTR (NM_002716, exon 15 of 15)	26775	NM_001177562	5519	Hs.269128	NM_002716	ENSG00000137713	PPP2R1B	PP2A-Abeta|PR65B	protein phosphatase 2 scaffold subunit Abeta	protein-coding
390	chr3	141441262	141441810	+	0	NA	intron (NM_001350099, intron 5 of 5)	intron (NM_001350099, intron 5 of 5)	39187	NM_001350100	253461	Hs.518301	NM_152535	ENSG00000177311	ZBTB38	CIBZ|PPP1R171|ZNF921	zinc finger and BTB domain containing 38	protein-coding
792	chr15	100720685	100734155	+	0	NA	Intergenic	Intergenic	-122332	NR_160702	105369201	Hs.612155	NR_160702	ENSG00000272808	LOC105369201	-	uncharacterized LOC105369201	ncRNA
808	chr16	87570965	87583246	+	0	NA	Intergenic	AluSz|SINE|Alu	-24730	NR_073379	57338	Hs.592068	NM_020655	ENSG00000154118	JPH3	CAGL237|HDL2|JP-3|JP3|TNRC22	junctophilin 3	protein-coding
829	chr14	103540623	103552801	+	0	NA	Intergenic	Intergenic	15608	NM_004873	9529	Hs.5443	NM_004873	ENSG00000166170	BAG5	BAG-5	BCL2 associated athanogene 5	protein-coding
69	chr21	38266602	38290320	+	0	NA	intron (NM_170737, intron 1 of 2)	intron (NM_170737, intron 1 of 2)	6041	NM_170737	3772	Hs.411299	NM_002243	ENSG00000157551	KCNJ15	IRKK|KIR1.3|KIR4.2	potassium voltage-gated channel subfamily J member 15	protein-coding
579	chr10	79137326	79159968	+	0	NA	intron (NM_020338, intron 3 of 24)	intron (NM_020338, intron 3 of 24)	79681	NM_020338	57178	Hs.193118	NM_020338	ENSG00000108175	ZMIZ1	MIZ|RAI17|TRAFIP10|ZIMP10	zinc finger MIZ-type containing 1	protein-coding
678	chr21	42080068	42098458	+	0	NA	intron (NM_001004416, intron 5 of 22)	intron (NM_001004416, intron 5 of 22)	17946	NM_173568	89766	Hs.242520	NM_173568	ENSG00000177398	UMODL1	-	uromodulin like 1	protein-coding
589	chr1	170692806	170712019	+	0	NA	intron (NM_022716, intron 1 of 3)	L1MA5|LINE|L1	38281	NM_006902	5396	Hs.283416	NM_006902	ENSG00000116132	PRRX1	AGOTC|PHOX1|PMX1|PRX-1|PRX1	paired related homeobox 1	protein-coding
732	chr7	131188232	131204099	+	0	NA	intron (NM_001145354, intron 2 of 18)	intron (NM_001145354, intron 2 of 18)	86071	NM_001145354	4289	Hs.44693	NM_013255	ENSG00000128585	MKLN1	TWA2	muskelin 1	protein-coding
321	chr1	201759404	201793208	+	0	NA	intron (NM_001167738, intron 1 of 26)	FLAM_C|SINE|Alu	-32305	NR_031599	100302158		NR_031599	ENSG00000221028	MIR1231	MIRN1231|hsa-mir-1231	microRNA 1231	ncRNA
803	chr14	75440758	75453757	+	0	NA	intron (NM_130469, intron 2 of 3)	intron (NM_130469, intron 2 of 3)	15123	NM_001135049	122953	Hs.196482	NM_130469	ENSG00000140044	JDP2	JUNDM2	Jun dimerization protein 2	protein-coding
275	chr2	189114090	189150383	+	0	NA	TTS (NR_036076)	TTS (NR_036076)	875	NR_036076	100422908		NR_036076	ENSG00000264725	MIR3129	mir-3129	microRNA 3129	ncRNA
815	chr4	121779221	121791899	+	0	NA	Intergenic	Intergenic	-15763	NM_005033	5393	Hs.91728	NM_005033	ENSG00000123737	EXOSC9	PCH1D|PM/Scl-75|PMSCL1|RRP45|Rrp45p|p5|p6	exosome component 9	protein-coding
151	chr17	29117330	29156889	+	0	NA	intron (NM_001346768, intron 1 of 40)	MIR|SINE|MIR	3280	NM_001346768	399687	Hs.462590	NM_078471	ENSG00000196535	MYO18A	MAJN|MYSPDZ|SP-R210|SPR210	myosin XVIIIA	protein-coding
776	chr10	30172551	30183441	+	0	NA	Intergenic	Intergenic	-33856	NR_120653	101929279	Hs.559153	NR_120653		LOC101929279	-	uncharacterized LOC101929279	ncRNA
954	chr11	33690304	33692900	+	0	NA	Intergenic	Intergenic	9138	NM_001166692	100131378	Hs.709466	NM_001166692	ENSG00000205177	C11orf91	-	chromosome 11 open reading frame 91	protein-coding
87	chr2	150586727	150645313	+	0	NA	Intergenic	Intergenic	-12877	NR_110244	101929282	Hs.126866	NR_110244	ENSG00000224048	LINC02612	-	long intergenic non-protein coding RNA 2612	ncRNA
841	chr13	98443118	98454921	+	0	NA	3' UTR (NM_001286839, exon 28 of 28)	3' UTR (NM_001286839, exon 28 of 28)	73106	NM_003576	8428	Hs.508514	NM_003576	ENSG00000102572	STK24	HEL-S-95|MST3|MST3B|STE20|STK3	serine/threonine kinase 24	protein-coding
839	chr8	48580953	48592195	+	0	NA	intron (NR_105002, intron 2 of 3)	intron (NR_105002, intron 2 of 3)	-33829	NR_105004	101929217	Hs.547790	NR_105004	ENSG00000253455	LOC101929217	-	uncharacterized LOC101929217	ncRNA
521	chr16	88767954	88792663	+	0	NA	intron (NM_001142864, intron 1 of 50)	MIR|SINE|MIR	4912	NM_001142864	9780	Hs.377001	NM_001142864	ENSG00000103335	PIEZO1	DHS|FAM38A|LMPH3|LMPHM6|Mib	piezo type mechanosensitive ion channel component 1	protein-coding
346	chr3	10173513	10206281	+	0	NA	intron (NM_001570, intron 2 of 12)	intron (NM_001570, intron 2 of 12)	24978	NM_001570	3656	Hs.449207	NM_001570	ENSG00000134070	IRAK2	IRAK-2	interleukin 1 receptor associated kinase 2	protein-coding
806	chr12	121799967	121812854	+	0	NA	intron (NM_001353345, intron 3 of 15)	intron (NM_001353345, intron 3 of 15)	1686	NM_001353345	23067	Hs.507122	NM_015048	ENSG00000139718	SETD1B	KMT2G|Set1B	SET domain containing 1B, histone lysine methyltransferase	protein-coding
512	chr5	72441433	72466382	+	0	NA	intron (NM_152625, intron 3 of 4)	intron (NM_152625, intron 3 of 4)	53503	NM_152625	167465	Hs.224794	NM_152625	ENSG00000178175	ZNF366	DC-SCRIPT|DCSCRIPT	zinc finger protein 366	protein-coding
735	chr1	156096443	156106554	+	0	NA	intron (NM_001282625, intron 3 of 12)	AluJo|SINE|Alu	-13172	NM_005572	4000	Hs.594444	NM_005572	ENSG00000160789	LMNA	CDCD1|CDDC|CMD1A|CMT2B1|EMD2|FPL|FPLD|FPLD2|HGPS|IDC|LDP1|LFP|LGMD1B|LMN1|LMNC|LMNL1|MADA|PRO1	lamin A/C	protein-coding
371	chr7	4694679	4726040	+	0	NA	intron (NM_001037165, intron 1 of 8)	AluSx1|SINE|Alu	28064	NM_001037165	221937	Hs.487393	NM_001037165	ENSG00000164916	FOXK1	FOXK1L	forkhead box K1	protein-coding
57	chr10	126199132	126254188	+	0	NA	intron (NM_001288974, intron 3 of 18)	MIRb|SINE|MIR	161817	NM_003474	8038	Hs.594351	NM_003474	ENSG00000148848	ADAM12	ADAM12-OT1|CAR10|MCMP|MCMPMltna|MLTN|MLTNA	ADAM metallopeptidase domain 12	protein-coding
474	chr5	39394887	39421241	+	0	NA	intron (NM_001343, intron 1 of 14)	intron (NM_001343, intron 1 of 14)	16916	NM_001343	1601	Hs.696631	NM_001343	ENSG00000153071	DAB2	DOC-2|DOC2	DAB adaptor protein 2	protein-coding
288	chr19	9934049	9969645	+	0	NA	Intergenic	AluJr|SINE|Alu	-15332	NM_058164	93145	Hs.169743	NM_058164	ENSG00000105088	OLFM2	NOE2|NOELIN2|NOELIN2_V1|OlfC	olfactomedin 2	protein-coding
293	chr17	77298166	77333477	+	0	NA	intron (NM_001113491, intron 2 of 11)	intron (NM_001113491, intron 2 of 11)	-3694	NM_006640	10801	Hs.440932	NM_006640	ENSG00000184640	SEPTIN9	AF17q25|MSF|MSF1|NAPB|PNUTL4|SEPT9|SINT1|SeptD1	septin 9	protein-coding
916	chr1	181134786	181141848	+	0	NA	Intergenic	Intergenic	-36167	NR_125966	101928973	Hs.637822	NR_125966	ENSG00000237292	LINC01732	-	long intergenic non-protein coding RNA 1732	ncRNA
432	chr16	4376097	4404882	+	0	NA	intron (NM_001351729, intron 7 of 27)	intron (NM_001351729, intron 7 of 27)	18641	NM_138440	114990	Hs.372579	NM_138440	ENSG00000168140	VASN	SLITL2	vasorin	protein-coding
60	chr10	570465	636084	+	0	NA	intron (NM_014974, intron 1 of 36)	AluSx3|SINE|Alu	-25290	NR_147612	101930421	Hs.654707	NR_147612	ENSG00000225140	LOC101930421	-	uncharacterized LOC101930421	ncRNA
788	chr12	6323498	6337054	+	0	NA	exon (NM_001065, exon 8 of 10)	exon (NM_001065, exon 8 of 10)	11800	NM_001346091	7132	Hs.279594	NM_001065	ENSG00000067182	TNFRSF1A	CD120a|FPF|TBP1|TNF-R|TNF-R-I|TNF-R55|TNFAR|TNFR1|TNFR55|TNFR60|p55|p55-R|p60	TNF receptor superfamily member 1A	protein-coding
150	chr6	148491834	148538941	+	0	NA	intron (NM_001346506, intron 10 of 20)	intron (NM_001346506, intron 10 of 20)	6236	NM_001346509	23328	Hs.193133	NM_015278	ENSG00000111961	SASH1	CAPOK|DUH1|SH3D6A|dJ323M4.1	SAM and SH3 domain containing 1	protein-coding
416	chr6	73703904	73733164	+	0	NA	intron (NM_001159588, intron 2 of 31)	L1MA2|LINE|L1	22331	NM_133493	135228	Hs.399891	NM_133493	ENSG00000156535	CD109	CPAMD7|p180|r150	CD109 molecule	protein-coding
363	chr8	123662194	123693794	+	0	NA	Intergenic	Intergenic	-24193	NM_001081675	340359	Hs.450252	NM_001081675	ENSG00000175946	KLHL38	C8ORFK36	kelch like family member 38	protein-coding
11	chr16	85151493	85246090	+	0	NA	Intergenic	AluJb|SINE|Alu	-9005	NR_162142	113219463		NR_162142		MIR12128	-	microRNA 12128	ncRNA
