# Supplementary material for: Comprehensive analysis of keloid super-enhancer networks reveals FOXP1-mediated anti-senescence mechanisms in fibrosis
Source: Cell Mol Biol Lett. 2025 Jul 23;30:88. doi: 10.1186/s11658-025-00763-1 (PMC12288304; doi:10.1186/s11658-025-00763-1)
Supplement: Supplementary file 7 — Additional file 7. [file 11658_2025_763_MOESM7_ESM.xls]

id	keloid.2	keloid.1	keloid.3	skin.1	skin.3	skin.2
ZNF587	8.924	11.244	6.014	7.691	2.662	3.165
MEIS3	12.792	13.924	10.706	9.98	6.211	6.28
SMAD1	34.164	37.364	30.847	29.529	14.879	17.413
FOSL2	49.064	52.599	35.408	46.818	25.04	17.739
RORB	1.62	1.578	1.557	1.659	0.802	0.414
HEYL	7.487	4.806	5.265	5.009	2.714	3.754
TUB	13.062	9.75	7.356	8.142	3.33	5.577
ARNT2	2.644	2.092	1.921	1.985	1.259	1.013
BACH2	6.45	3.816	3	2.863	1.121	0.832
PRDM6	4.132	2.608	1.39	2.896	1.282	1.08
ZNF805	11.223	5.929	6.113	7.155	4.617	3.456
ZNF491	2.036	1.552	0.807	2.38	0.372	0.722
PEG3	5.797	4.807	5.239	16.479	2.775	3.204
ZNF395	0.075	0.363	0.784	1.271	0	0
NPAS3	1.203	4.038	2.017	4.523	0.301	0.216
TCF12	77.838	87.432	71.547	114.398	49.543	34.314
BNC2	26.968	21.427	20.561	9.165	14.748	15.986
ZFHX4	49.231	28.229	29.829	4.58	13.143	16.881
PITX2	6	3.865	2.159	0.401	1.244	2.459
SIX4	10.192	5.821	4.598	0.26	0.547	0.565
SOX11	0.489	0.329	0.2	0.054	0.012	0.01
HEY1	7.301	5.761	3.129	1.798	0.912	1.566
SHOX2	23.679	18.509	10.94	6.773	2.106	7.03
BCL6B	14.068	11.569	9.738	6.213	2.315	6.836
ZBTB41	7.482	5.547	5.037	3.483	5.282	2.71
KLF12	12.68	6.816	7.076	4.446	7.318	3.319
SAMD11	2.438	1.023	0.051	0	0	0.105
BHLHE22	1.012	0.611	0.269	0.241	0.247	0.085
ZNF697	5.537	3.843	2.549	2.122	2.609	1.587
ZNF578	1.892	1.008	1.158	0.504	0.373	0.368
PRDM5	20.501	12.331	15.844	8.921	10.501	6.657
ZBTB8B	0.069	0.005	0.014	0	0	0
ZNF99	0.247	0	0.061	0	0	0
ZNF761	5.095	6.771	4.218	1.863	4.543	3.035
SNAI2	68.375	63.728	48.265	12.355	32.528	11.114
ZFP69B	4.963	4.369	3.691	0.569	2.583	0.42
CSRNP3	3.358	4.181	3.09	1.045	2.528	0.683
TSHZ3	8.139	8.588	8.229	5.229	7.215	5.606
ZNF454	2.309	2.56	1.922	0	1.082	0.297
ZNF469	10.995	12.65	4.06	1.376	4.898	0.906
ZNF234	6.282	7.448	4.471	2.599	4.176	3.267
FOXL2	0.45	0.684	0.045	0	0	0
LHX9	0.414	0.518	0.117	0	0	0
ZNF275	7.786	6.232	4.983	4.242	4.038	2.496
HOXD8	10.945	9.048	7.461	5.841	6.665	3.717
HEY2	13.814	12.133	5.337	2.425	2.783	1.482
ZBTB21	10.953	9.882	7.181	3.753	4.766	3.805
RUNX2	23.964	21.086	9.717	5.234	9.04	1.678
RUNX1	66.572	65.074	41.584	26.909	45.537	12.094
ZNF841	17.842	15.812	9.63	6.392	11.25	3.044
ZNF532	69.416	65.15	51.762	48.394	51.692	32.085
CBFB	25.791	23.814	20.638	24.101	19.423	8.188
AFF4	75.937	73.209	75.157	76.705	72.017	45.387
FOXP1	81.016	75.212	82.845	53.732	69.719	24.854
ZBTB10	13.272	11.84	12.363	10.117	10.109	6.803
ZNF559	8.472	5.194	7.357	2.372	5.703	3.975
ZEB1	92.714	61.711	70.058	25.873	63.599	33.958
PRRX1	231.802	207.723	233.319	60.7	162.276	52.672
TCF4	120.995	112.246	122.85	76.447	95.568	80.168
ZFP82	3.904	3.148	3.348	1.285	2.361	1.589
THAP12	34.383	25.247	37.283	14.675	27.809	13.65
ELK3	52.407	48.644	62.224	25.664	46.979	20.745
ZNF555	4.331	3.676	4.004	1.853	4.487	1.788
SMARCA1	30.038	27.341	27.798	15.55	27.61	11.967
L3MBTL3	17.695	18.069	18.314	5.57	15.446	4.2
ZNF84	10.585	10.999	11.899	4.879	10.805	4.967
ZNF850	2.951	1.841	2.662	1.789	0.564	1.293
PAX6	2.381	1.738	4.189	1.336	0	0
ZNF556	0.137	0.037	0.283	0	0	0
ZNF827	9.484	10.092	13.944	4.932	5.416	5.276
ZNF521	35.516	52.725	58.964	47.739	17.308	28.776
ZNF880	5.317	7.652	9.957	7.994	2.138	4.017
FOXL1	0.648	0.662	0.4	0.175	0.163	0.094
RFX8	1.595	1.708	0.943	0.196	0	0.174
SALL4	3.28	3.17	1.786	0.278	0.144	0.224
GLIS3	14.775	20.766	11.02	2.785	3.713	2.577
ZIC4	1.085	1.508	0.889	0	0	0
SMAD9	7.684	7.368	7.082	2.874	2.687	2.1
SCX	10.834	11.251	11.322	0	0.961	0.092
PAX1	1.829	3.611	1.552	0.845	0.111	0
CREB3L1	66.463	101.432	67.605	24.075	21.357	15.111
ZIC1	8.138	11.216	7.156	2.085	0	0.044
SATB2	17.54	23.376	18.331	9.261	5.413	7.966
GLIS1	0.91	1.497	0.978	0.2	0.019	0.263
HOXD9	5.204	7.45	7.244	4.356	2.66	3.759
HMGXB3	8.392	9.141	7.352	5.061	4.935	6.477
AHRR	1.074	1.952	1.082	0.611	0.343	0.986
TEAD1	18.627	22.692	21.604	11.691	12.834	19.415
HMGA1	18.182	47.541	25.381	117.085	44.534	91.796
ZBTB16	0.409	4.518	3.517	17.776	1.072	15.284
IRX6	1.129	1.402	1.489	15.808	2.169	16.403
HOXA6	0	0	0.044	1.061	0.217	1.12
CC2D1A	2.134	2.244	2.338	13.537	2.235	6.151
HIF3A	0.089	0.847	1.251	8.163	0.309	3.454
CASZ1	2.568	6.99	5.586	28.064	6.819	16.706
ZBTB7B	2.531	4.843	3.97	23.306	4.616	12.548
CEBPD	1.256	1.448	1.646	6.912	3.347	4.498
TBX3	3.056	4.197	6.141	14.52	4.977	9.91
STAT6	20.282	23.988	29.094	64.429	29.711	53.595
TSC22D3	8.545	18.23	20.691	90.701	15.221	66.746
PHB	13.419	14.186	15.334	49.956	13.854	34.266
MYCL	1.36	1.401	1.714	6.154	2.7	2.625
GATA3	1.812	6.361	3.431	32.433	9.681	7.604
KLF5	17.832	31.847	26.797	136.671	41.69	44.477
MYC	6.213	7.126	5.652	29.457	11.483	8.538
GRHL3	1.567	4.87	1.105	16.043	4.397	6.907
RUNX3	2.942	2.485	1.212	15.051	2.268	4.919
HOPX	16.361	16.186	7.534	103.426	16.612	24.358
CEBPB	2.45	2.037	1.526	16.866	3.184	6.325
L3MBTL4	2.363	2.034	1.328	14.198	4.064	5.455
MAFF	1.139	1.23	2.513	13.293	1.139	3.88
KLF2	2.23	2.688	4.529	32.491	2.686	9.804
DLX3	0.503	1.393	0.455	8.609	0.764	2.484
ZBTB7C	2.09	3.655	2.81	16.016	2.527	6.263
IRF6	3.188	4.231	4.388	25.455	3.92	5.943
NFE2	0.19	0.476	0.371	5.044	0.573	1.095
TFCP2L1	1.292	3.012	2.19	14.634	1.718	3.827
EGR3	1.439	4.19	1.119	27.27	1.142	4.861
NR4A1	0.492	0.587	0.389	18.102	0.432	1.947
EGR2	1.636	1.674	0.927	18.72	1.19	2.608
JUNB	7.702	11.951	14.518	124.579	11.801	15.109
ATF3	2.521	4.302	2.572	111.006	1.831	5.634
FOXN1	0.504	0.902	0.465	6.511	0.998	1.045
KLF4	7.348	14.96	10.94	135.607	14.164	18.372
NR4A2	2.047	1.661	4.238	29.834	3.556	2.283
NR1H3	2.227	2.824	4.349	8.613	8.133	23.412
PPARG	4.41	5.466	7.038	13.519	6.943	40.141
CEBPA	1.43	2.137	3.658	9.361	1.115	28.661
TFE3	8.571	9.512	11.902	23.732	11.035	31.635
SREBF1	2.451	3.328	5.392	28.212	0.526	41.949
STAT5A	5.762	6.81	9.982	23.364	9.061	41.865
ZNF385A	5.848	9.314	16.697	31.618	10.117	55.064
PLAG1	0.287	0.213	0.324	1.01	0.61	1.582
ZFAT	5.009	7.017	7.314	24.67	20.264	16.789
ZNF385B	0.314	0.384	1.181	6.936	6.935	11.004
SREBF2	4.727	8.135	5.319	13.818	12.006	15.498
HIVEP3	2.073	2.994	3.076	3.345	6.208	6.675
IRF5	2.166	3.056	1.323	4.966	11.997	10.439
IRF4	0.968	1.376	1.231	4.48	6.181	1.494
IKZF1	5.064	7.969	5.426	16.105	27.187	5.231
PLEK	6.911	7.552	8.895	20.549	64.524	19.066
HLX	2.375	3.207	3.899	6.739	9.98	5.682
SPI1	13.456	14.019	19.676	46.81	89.47	42.43
ETV5	13.109	15.641	13.338	35.065	48.63	30.058
POU2F2	0.366	0.691	3.946	0.616	9.696	1.539
