# Supplementary material for: Comprehensive analysis of keloid super-enhancer networks reveals FOXP1-mediated anti-senescence mechanisms in fibrosis
Source: Cell Mol Biol Lett. 2025 Jul 23;30:88. doi: 10.1186/s11658-025-00763-1 (PMC12288304; doi:10.1186/s11658-025-00763-1)
Supplement: Supplementary file 8 — Additional file 8. [file 11658_2025_763_MOESM8_ESM.xls]

seqnames	start	end	width	strand	V4	V5	V6	V7	V8	V9	V10	annotation	geneChr	geneStart	geneEnd	geneLength	geneStrand	geneId	transcriptId	distanceToTSS	ENSEMBL	SYMBOL	GENENAME	flank_txIds	flank_geneIds	flank_gene_distances
chr1	629084	634877	5794	*	kffoxp1_peak_1	1384	.	16.83412	145.97459	138.48093	1146	Promoter (<=1kb)	1	594191	633129	38939	2	101928626	ENST00000440196.3	0	ENSG00000230021	LOC101928626	uncharacterized LOC101928626	ENST00000440196.3;ENST00000641296.1;ENST00000452176.2	101928626;101928626;101928626	0;0;0
chr1	1359076	1359850	775	*	kffoxp1_peak_2	37	.	5.20891	7.2185	3.70535	331	Promoter (<=1kb)	1	1352689	1358794	6106	2	54587	ENST00000342753.8	-282	ENSG00000162576	MXRA8	matrix remodeling associated 8	ENST00000474033.5;ENST00000342753.8;ENST00000309212.10;ENST00000445648.5;ENST00000477278.3;ENST00000473097.5;ENST00000478517.5;ENST00000476718.1;ENST00000464351.1;ENST00000460473.1	54587;54587;54587;54587;54587;54587;54587;54587;54587;54587	-4812;-282;-541;-533;0;-4602;-4829;-4060;-3564;-3564
chr1	1614488	1614912	425	*	kffoxp1_peak_3	47	.	6.02262	8.46582	4.70899	146	Promoter (<=1kb)	1	1615415	1630605	15191	1	142678	ENST00000520777.5	-503	ENSG00000197530	MIB2	mindbomb E3 ubiquitin protein ligase 2	ENST00000520777.5;ENST00000355826.9;ENST00000518681.5;ENST00000505820.6;ENST00000479659.5;ENST00000489635.5;ENST00000511502.5;ENST00000477990.1;ENST00000514363.1;ENST00000487053.5;ENST00000502470.5;ENST00000378712.5;ENST00000507082.1;ENST00000463492.1;ENST00000510793.5;ENST00000504599.5;ENST00000507229.5;ENST00000503789.5;ENST00000378708.5;ENST00000506488.5	142678;142678;142678;142678;142678;142678;142678;142678;142678;142678;142678;142678;142678;142678;142678;142678;142678;142678;142678;142678	-503;-509;-525;-531;-542;-584;-602;-604;-618;-967;-975;-993;-1002;-1056;-1362;-1398;-1399;-2496;-2648;-2665
chr1	2132420	2133204	785	*	kffoxp1_peak_4	27	.	4.6705	5.94877	2.7065	446	Promoter (<=1kb)	1	2133638	2148924	15287	1	5590	ENST00000471018.6	-434	ENSG00000067606	PRKCZ	protein kinase C zeta	ENST00000378567.8;ENST00000468310.5;ENST00000466651.5;ENST00000400921.6;ENST00000495347.5;ENST00000461106.6;ENST00000461465.5;ENST00000470596.5;ENST00000496325.5;ENST00000481140.5;ENST00000482686.5;ENST00000486681.5;ENST00000470986.5;ENST00000470511.5;ENST00000471018.6;ENST00000466352.5;ENST00000497183.5;ENST00000419838.6	5590;5590;5590;5590;5590;5590;5590;5590;5590;5590;5590;5590;5590;5590;5590;5590;5590;5590	0;0;0;0;0;0;0;0;0;0;0;0;0;0;-434;-1609;-1786;-2058
chr1	3314292	3315021	730	*	kffoxp1_peak_5	46	.	5.73649	8.25119	4.62738	297	Intron (ENST00000511072.5/63976, intron 3 of 15)	1	3244132	3386918	142787	1	63976	ENST00000463591.1	70160	ENSG00000142611	PRDM16	PR/SET domain 16	ENST00000511072.5;ENST00000378391.6;ENST00000270722.10;ENST00000514189.5;ENST00000512462.5;ENST00000463591.1	63976;63976;63976;63976;63976;63976	0;0;0;0;0;0
chr1	3504477	3504847	371	*	kffoxp1_peak_6	17	.	3.91315	4.66038	1.75587	2	Intron (ENST00000356575.9/1953, intron 17 of 36)	1	3490925	3496717	5793	2	1953	ENST00000491842.1	-7760	ENSG00000162591	MEGF6	multiple EGF like domains 6	ENST00000356575.9;ENST00000294599.8;ENST00000485002.6	1953;1953;1953	0;0;0
chr1	6602660	6604347	1688	*	kffoxp1_peak_7	32	.	5.32331	6.75901	3.29114	1458	Promoter (<=1kb)	1	6590724	6602869	12146	2	9903	ENST00000377658.8	0	ENSG00000162413	KLHL21	kelch like family member 21	ENST00000377658.8;ENST00000377663.3;ENST00000467612.5;ENST00000496707.5;ENST00000463043.1	9903;9903;9903;9903;9903	0;0;0;-2844;0
chr1	7298867	7300174	1308	*	kffoxp1_peak_8	106	.	9.33632	15.25846	10.65813	231	Intron (ENST00000303635.12/23261, intron 5 of 22)	1	7388183	7389419	1237	2	102725193	ENST00000411708.1	89245	ENSG00000237728	CAMTA1-AS2	CAMTA1 antisense RNA 2	ENST00000303635.12	23261	0
chr1	7300760	7301493	734	*	kffoxp1_peak_9	25	.	4.55333	5.7234	2.51816	676	Intron (ENST00000303635.12/23261, intron 5 of 22)	1	7388183	7389419	1237	2	102725193	ENST00000411708.1	87926	ENSG00000237728	CAMTA1-AS2	CAMTA1 antisense RNA 2	ENST00000303635.12	23261	0
chr1	8004163	8005594	1432	*	kffoxp1_peak_10	128	.	10.45163	17.84984	12.84309	900	3' UTR	1	8013427	8015633	2207	2	54206	ENST00000467067.1	10039	ENSG00000116285	ERRFI1	ERBB receptor feedback inhibitor 1	ENST00000474874.5	54206	0
chr1	8047801	8048327	527	*	kffoxp1_peak_11	19	.	4.46517	5.10576	1.97042	449	Intron (ENST00000445300.1/ENST00000445300.1, intron 2 of 2)	1	8011727	8026309	14583	2	54206	ENST00000377482.10	-21492	ENSG00000116285	ERRFI1	ERBB receptor feedback inhibitor 1	NA	NA	NA
chr1	8061407	8061757	351	*	kffoxp1_peak_12	19	.	4.32055	5.12183	1.97042	127	Intron (ENST00000445300.1/ENST00000445300.1, intron 2 of 2)	1	8011727	8026309	14583	2	54206	ENST00000377482.10	-35098	ENSG00000116285	ERRFI1	ERBB receptor feedback inhibitor 1	NA	NA	NA
chr1	8089808	8090758	951	*	kffoxp1_peak_13	19	.	4.27951	4.98931	1.97042	782	Intron (ENST00000445300.1/ENST00000445300.1, intron 2 of 2)	1	8011727	8026309	14583	2	54206	ENST00000377482.10	-63499	ENSG00000116285	ERRFI1	ERBB receptor feedback inhibitor 1	NA	NA	NA
chr1	8096917	8097950	1034	*	kffoxp1_peak_14	46	.	6.19843	8.25119	4.62738	599	Intron (ENST00000445300.1/ENST00000445300.1, intron 2 of 2)	1	8011727	8026309	14583	2	54206	ENST00000377482.10	-70608	ENSG00000116285	ERRFI1	ERBB receptor feedback inhibitor 1	NA	NA	NA
chr1	8133881	8134513	633	*	kffoxp1_peak_15	17	.	4.50496	4.66038	1.75587	493	Distal Intergenic	1	8201518	8215207	13690	1	102724539	ENST00000670361.1	-67005	ENSG00000227634	LINC01714	long intergenic non-protein coding RNA 1714	NA	NA	NA
chr1	8477312	8477886	575	*	kffoxp1_peak_16	32	.	5.04358	6.58069	3.25458	319	Intron (ENST00000337907.7/473, intron 11 of 23)	1	8352406	8525939	173534	2	473	ENST00000377464.5	48053	ENSG00000142599	RERE	arginine-glutamic acid dipeptide repeats	ENST00000337907.7;ENST00000400908.7;ENST00000377464.5;ENST00000400907.6;ENST00000656437.1;ENST00000464972.5;ENST00000659924.1;ENST00000480342.5	473;473;473;473;473;473;473;473	0;0;0;0;0;0;0;0
chr1	8510219	8510721	503	*	kffoxp1_peak_17	32	.	4.81261	6.58069	3.25458	212	Intron (ENST00000337907.7/473, intron 8 of 23)	1	8352406	8525939	173534	2	473	ENST00000377464.5	15218	ENSG00000142599	RERE	arginine-glutamic acid dipeptide repeats	ENST00000337907.7;ENST00000400908.7;ENST00000377464.5;ENST00000400907.6;ENST00000656437.1;ENST00000464972.5;ENST00000659924.1;ENST00000480342.5;ENST00000507012.1	473;473;473;473;473;473;473;473;473	0;0;0;0;0;0;0;0;0
chr1	8517114	8517453	340	*	kffoxp1_peak_18	46	.	5.96746	8.25119	4.62738	196	Intron (ENST00000337907.7/473, intron 8 of 23)	1	8352406	8525939	173534	2	473	ENST00000377464.5	8486	ENSG00000142599	RERE	arginine-glutamic acid dipeptide repeats	ENST00000337907.7;ENST00000400908.7;ENST00000377464.5;ENST00000400907.6;ENST00000656437.1;ENST00000464972.5;ENST00000659924.1;ENST00000480342.5;ENST00000507012.1	473;473;473;473;473;473;473;473;473	0;0;0;0;0;0;0;0;0
chr1	8660359	8661046	688	*	kffoxp1_peak_19	19	.	4.01886	4.98931	1.97042	153	Intron (ENST00000337907.7/473, intron 2 of 23)	1	8353943	8656371	302429	2	473	ENST00000400907.6	-3988	ENSG00000142599	RERE	arginine-glutamic acid dipeptide repeats	ENST00000337907.7;ENST00000400908.7;ENST00000400907.6;ENST00000656437.1;ENST00000659924.1;ENST00000480342.5;ENST00000468247.1	473;473;473;473;473;473;473	0;0;0;0;0;0;0
chr1	8890206	8890562	357	*	kffoxp1_peak_20	32	.	5.56469	6.49269	3.22263	256	Distal Intergenic	1	8868049	8879190	11142	2	2023	ENST00000489867.2	-11016	ENSG00000074800	ENO1	enolase 1	NA	NA	NA
chr1	8986152	8986494	343	*	kffoxp1_peak_21	77	.	7.6127	12.06934	7.76498	221	Distal Intergenic	1	9003300	9026345	23046	2	155184	ENST00000400906.1	39851	ENSG00000197241	SLC2A7	solute carrier family 2 member 7	NA	NA	NA
chr1	9163805	9164294	490	*	kffoxp1_peak_22	44	.	5.71312	7.99793	4.42838	250	Intron (ENST00000635687.1/106614088, intron 1 of 1)	1	9151668	9151777	110	2	407040	ENST00000385130.1	-12028	ENSG00000284357	MIR34A	microRNA 34a	ENST00000635687.1	106614088	0
chr1	9196231	9196862	632	*	kffoxp1_peak_23	12	.	4.0083	4.04996	1.23517	57	Exon (ENST00000635271.1/102724571, exon 3 of 3)	1	9191038	9192089	1052	1	102724571	ENST00000634966.2	5193	ENSG00000234546	LNCTAM34A	long non coding transcriptional activator of miR34a	ENST00000635271.1;ENST00000412639.3;ENST00000664915.1;ENST00000657715.1;ENST00000634966.2	102724571;102724571;102724571;102724571;102724571	0;14067;14066;14053;5193
chr1	9207281	9207824	544	*	kffoxp1_peak_24	19	.	4.52791	5.12183	1.97042	105	Distal Intergenic	1	9191038	9192089	1052	1	102724571	ENST00000634966.2	16243	ENSG00000234546	LNCTAM34A	long non coding transcriptional activator of miR34a	NA	NA	NA
chr1	9294509	9295061	553	*	kffoxp1_peak_25	12	.	3.7582	4.07966	1.25638	431	Promoter (<=1kb)	1	9294528	9356497	61970	1	80176	ENST00000450402.1	0	ENSG00000171621	SPSB1	splA/ryanodine receptor domain and SOCS box containing 1	ENST00000328089.11;ENST00000450402.1	80176;80176	0;0
chr1	9766594	9767060	467	*	kffoxp1_peak_26	47	.	5.55641	8.46582	4.70899	285	Intron (ENST00000377298.8/22883, intron 2 of 18)	1	9729028	9751581	22554	2	22883	ENST00000435891.5	-15013	ENSG00000171603	CLSTN1	calsyntenin 1	ENST00000377298.8;ENST00000650348.1;ENST00000361311.4	22883;22883;22883	0;0;0
chr1	10210043	10210414	372	*	kffoxp1_peak_27	37	.	5.68859	7.27576	3.74126	132	Promoter (<=1kb)	1	10210805	10308597	97793	1	23095	ENST00000377093.8	-391	ENSG00000054523	KIF1B	kinesin family member 1B	ENST00000377093.8;ENST00000263934.10;ENST00000377086.5	23095;23095;23095	-391;-391;-1202
chr1	10510654	10511379	726	*	kffoxp1_peak_28	93	.	8.35368	13.95274	9.39962	226	Intron (ENST00000472851.1/5195, intron 2 of 3)	1	10535888	10536289	402	1	5195	ENST00000492696.1	-24509	ENSG00000142655	PEX14	peroxisomal biogenesis factor 14	ENST00000472851.1;ENST00000356607.9;ENST00000491661.2	5195;5195;5195	0;0;0
chr1	11979686	11980203	518	*	kffoxp1_peak_29	46	.	5.73649	8.25119	4.62738	211	Promoter (<=1kb)	1	11980181	12013514	33334	1	9927	ENST00000444836.5	0	ENSG00000116688	MFN2	mitofusin 2	ENST00000196061.5;ENST00000491536.5;ENST00000481933.1;ENST00000444836.5;ENST00000490079.5;ENST00000235329.9;ENST00000484391.5;ENST00000497302.1;ENST00000412236.1	5351;5351;5351;9927;9927;9927;9927;9927;9927	44969;14998;8143;0;-96;-109;-167;-232;-1789
chr1	12143560	12144146	587	*	kffoxp1_peak_30	19	.	4.39089	5.13089	1.97042	510	3' UTR	1	12125934	12144207	18274	1	943	ENST00000479933.2	17626	ENSG00000120949	TNFRSF8	TNF receptor superfamily member 8	ENST00000263932.7;ENST00000417814.3;ENST00000514649.5;ENST00000413146.6;ENST00000479933.2	943;943;943;943;943	0;0;80090;0;0
chr1	12153430	12153845	416	*	kffoxp1_peak_31	19	.	4.35067	4.98882	1.97042	295	Distal Intergenic	1	12166943	12167038	96	1	102465836	ENST00000622420.1	-13098	ENSG00000283789	MIR7846	microRNA 7846	NA	NA	NA
chr1	12177908	12178909	1002	*	kffoxp1_peak_32	32	.	5.32331	6.75901	3.29114	220	Intron (ENST00000376259.7/7133, intron 1 of 9)	1	12167003	12209228	42226	1	7133	ENST00000492361.1	10905	ENSG00000028137	TNFRSF1B	TNF receptor superfamily member 1B	ENST00000376259.7;ENST00000536782.2;ENST00000492361.1	7133;7133;7133	0;0;0
chr1	12549599	12550231	633	*	kffoxp1_peak_33	32	.	5.0902	6.75901	3.29114	210	Distal Intergenic	1	12578957	12579023	67	2	102466722	ENST00000622213.1	28792	ENSG00000276830	MIR6730	microRNA 6730	NA	NA	NA
chr1	12596086	12596641	556	*	kffoxp1_peak_34	46	.	6.19843	8.25119	4.62738	310	Promoter (<=1kb)	1	12578718	12596308	17591	2	9249	ENST00000430996.2	0	ENSG00000162496	DHRS3	dehydrogenase/reductase 3	ENST00000616661.5;ENST00000464917.5;ENST00000430996.2;ENST00000482265.1	9249;9249;9249;9249	0;0;0;0
chr1	12601882	12602388	507	*	kffoxp1_peak_35	19	.	4.1197	4.98882	1.97042	342	Intron (ENST00000616661.5/9249, intron 1 of 5)	1	12578718	12596308	17591	2	9249	ENST00000430996.2	-5574	ENSG00000162496	DHRS3	dehydrogenase/reductase 3	ENST00000616661.5;ENST00000464917.5;ENST00000482265.1	9249;9249;9249	0;0;0
chr1	13593434	13594196	763	*	kffoxp1_peak_36	77	.	8.26828	12.06934	7.76498	421	Intron (ENST00000294489.10/10630, intron 1 of 5)	1	13585480	13616259	30780	1	10630	ENST00000488631.1	7954	ENSG00000162493	PDPN	podoplanin	ENST00000294489.10;ENST00000617617.4;ENST00000376057.8;ENST00000621990.4;ENST00000506205.1;ENST00000510906.5;ENST00000509009.5;ENST00000376061.8;ENST00000513143.5;ENST00000487038.5;ENST00000475043.5;ENST00000488631.1	10630;10630;10630;10630;10630;10630;10630;10630;10630;10630;10630;10630	0;0;0;0;0;0;0;0;0;0;0;0
chr1	14486379	14486870	492	*	kffoxp1_peak_37	47	.	6.02262	8.46582	4.70899	142	Intron (ENST00000636203.1/23254, intron 2 of 16)	1	14390655	14419973	29319	2	105376762	ENST00000670776.1	-66406	ENSG00000234593	KAZN-AS1	KAZN antisense RNA 1	ENST00000636203.1	23254	0
chr1	14517398	14517760	363	*	kffoxp1_peak_38	47	.	5.78952	8.46582	4.70899	206	Intron (ENST00000636203.1/23254, intron 2 of 16)	1	14598685	15118043	519359	1	23254	ENST00000376030.7	-80925	ENSG00000189337	KAZN	kazrin, periplakin interacting protein	ENST00000636203.1	23254	0
chr1	14519944	14520266	323	*	kffoxp1_peak_39	19	.	4.39089	5.13089	1.97042	131	Intron (ENST00000636203.1/23254, intron 2 of 16)	1	14598685	15118043	519359	1	23254	ENST00000376030.7	-78419	ENSG00000189337	KAZN	kazrin, periplakin interacting protein	ENST00000636203.1	23254	0
chr1	14700626	14701040	415	*	kffoxp1_peak_40	17	.	4.50496	4.66038	1.75587	55	Intron (ENST00000636203.1/23254, intron 3 of 16)	1	14598717	15065797	467081	1	23254	ENST00000503743.5	101909	ENSG00000189337	KAZN	kazrin, periplakin interacting protein	ENST00000636203.1;ENST00000376030.7;ENST00000491547.1;ENST00000503743.5	23254;23254;23254;23254	0;0;0;0
chr1	14968717	14969237	521	*	kffoxp1_peak_41	75	.	7.66129	11.61719	7.51731	176	Intron (ENST00000636203.1/23254, intron 4 of 16)	1	14945919	15065797	119879	1	23254	ENST00000400797.3	22798	ENSG00000189337	KAZN	kazrin, periplakin interacting protein	ENST00000636203.1;ENST00000376030.7;ENST00000491547.1;ENST00000503743.5;ENST00000361144.9;ENST00000376028.8;ENST00000400798.6;ENST00000400797.3	23254;23254;23254;23254;23254;23254;23254;23254	0;0;0;0;0;0;0;0
chr1	14970389	14971046	658	*	kffoxp1_peak_42	27	.	5.29404	5.93503	2.70247	87	Intron (ENST00000636203.1/23254, intron 4 of 16)	1	14945919	15065797	119879	1	23254	ENST00000400797.3	24470	ENSG00000189337	KAZN	kazrin, periplakin interacting protein	ENST00000636203.1;ENST00000376030.7;ENST00000491547.1;ENST00000503743.5;ENST00000361144.9;ENST00000376028.8;ENST00000400798.6;ENST00000400797.3	23254;23254;23254;23254;23254;23254;23254;23254	0;0;0;0;0;0;0;0
chr1	14996457	14996784	328	*	kffoxp1_peak_43	32	.	5.27455	6.58069	3.25458	128	Intron (ENST00000636203.1/23254, intron 4 of 16)	1	14945919	15065797	119879	1	23254	ENST00000400797.3	50538	ENSG00000189337	KAZN	kazrin, periplakin interacting protein	ENST00000636203.1;ENST00000376030.7;ENST00000491547.1;ENST00000503743.5;ENST00000361144.9;ENST00000376028.8;ENST00000400798.6;ENST00000400797.3	23254;23254;23254;23254;23254;23254;23254;23254	0;0;0;0;0;0;0;0
chr1	15179020	15179370	351	*	kffoxp1_peak_44	62	.	6.95505	10.23927	6.2242	97	Intron (ENST00000428417.5/55092, intron 1 of 2)	1	15168474	15171317	2844	2	727684	ENST00000625027.2	-7703	NA	C1orf195	chromosome 1 open reading frame 195	ENST00000428417.5;ENST00000376014.7;ENST00000451326.6;ENST00000400796.7;ENST00000376008.3;ENST00000434578.6	55092;55092;55092;55092;55092;55092	0;0;0;0;0;0
chr1	15679985	15681273	1289	*	kffoxp1_peak_45	37	.	5.42743	7.2185	3.70535	422	Distal Intergenic	1	15684320	15734769	50450	1	23207	ENST00000375799.8	-3047	ENSG00000116786	PLEKHM2	pleckstrin homology and RUN domain containing M2	ENST00000375799.8;ENST00000375793.2;ENST00000462455.1;ENST00000642363.1	23207;23207;23207;23207	-3047;-3117;-3268;-3283
chr1	15798960	15800567	1608	*	kffoxp1_peak_46	46	.	5.73649	8.25119	4.62738	28	Distal Intergenic	1	15807169	15809348	2180	2	440567	ENST00000483273.2	8781	ENSG00000233954	UQCRHL	ubiquinol-cytochrome c reductase hinge protein like	NA	NA	NA
chr1	15849527	15850101	575	*	kffoxp1_peak_47	47	.	6.02262	8.46582	4.70899	361	Promoter (1-2kb)	1	15834474	15848147	13674	2	729614	ENST00000317122.2	-1380	ENSG00000179743	FLJ37453	uncharacterized LOC729614	ENST00000375759.8;ENST00000317122.2	23013;729614	0;-1380
chr1	15949340	15949924	585	*	kffoxp1_peak_48	44	.	5.84345	7.99793	4.42838	14	Promoter (2-3kb)	1	15945721	15947292	1572	2	7709	ENST00000464719.1	-2048	ENSG00000116809	ZBTB17	zinc finger and BTB domain containing 17	ENST00000375743.8;ENST00000537142.5;ENST00000375733.6;ENST00000444358.1;ENST00000471805.5;ENST00000474511.1;ENST00000487785.1;ENST00000492834.1;ENST00000490899.1;ENST00000464719.1;ENST00000479282.5;ENST00000494020.1	7709;7709;7709;7709;7709;7709;7709;7709;7709;7709;7709;7709	0;0;0;-4912;-4982;-4947;-4937;-3256;-2235;-2048;0;0
chr1	15965552	15966634	1083	*	kffoxp1_peak_49	93	.	9.14239	13.78503	9.35473	162	Intron (ENST00000375743.8/7709, intron 2 of 15)	1	15941871	15976079	34209	2	7709	ENST00000537142.5	9445	ENSG00000116809	ZBTB17	zinc finger and BTB domain containing 17	ENST00000375743.8;ENST00000537142.5;ENST00000375733.6;ENST00000479282.5	7709;7709;7709;7709	0;0;0;0
chr1	16348946	16349351	406	*	kffoxp1_peak_50	49	.	6.08301	8.78004	4.96423	148	Intron (ENST00000375592.8/54455, intron 1 of 9)	1	16246840	16352480	105641	2	54455	ENST00000375592.8	3129	ENSG00000037637	FBXO42	F-box protein 42	ENST00000475078.1;ENST00000375592.8	26099;54455	-3224;0
chr1	16623047	16623575	529	*	kffoxp1_peak_51	32	.	5.04358	6.58069	3.25458	411	Promoter (2-3kb)	1	16618253	16626386	8134	2	84809	ENST00000639481.1	2811	ENSG00000215908	CROCCP2	CROCC pseudogene 2	ENST00000639481.1;ENST00000640476.1;ENST00000639594.1;ENST00000639456.1;ENST00000412962.4;ENST00000635081.1	84809;84809;84809;84809;84809;84809	0;0;0;0;0;21097
chr1	16980950	16981665	716	*	kffoxp1_peak_52	77	.	7.42126	12.0705	7.76498	443	Promoter (<=1kb)	1	16975662	16980632	4971	2	4237	ENST00000476788.5	-318	ENSG00000117122	MFAP2	microfibril associated protein 2	ENST00000341676.9;ENST00000326735.13;ENST00000452699.5;ENST00000466561.1;ENST00000502418.1;ENST00000375534.7;ENST00000375535.4;ENST00000490075.5;ENST00000476788.5;ENST00000478684.5;ENST00000492598.1	23400;23400;23400;23400;23400;4237;4237;4237;4237;4237;4237	30250;30263;30263;10193;8338;-2674;-330;-329;-318;-2636;-2636
chr1	17768714	17769039	326	*	kffoxp1_peak_53	60	.	7.27345	9.96891	6.09206	218	Intron (ENST00000375406.2/81569, intron 1 of 2)	1	17755333	17827063	71731	1	81569	ENST00000375406.2	13381	ENSG00000117148	ACTL8	actin like 8	ENST00000375406.2	81569	0
chr1	17866215	17866646	432	*	kffoxp1_peak_54	37	.	5.49132	7.27576	3.74126	238	Distal Intergenic	1	17822982	17827061	4080	1	81569	ENST00000617065.1	43233	ENSG00000117148	ACTL8	actin like 8	NA	NA	NA
chr1	17874451	17874779	329	*	kffoxp1_peak_55	37	.	5.20891	7.2185	3.70535	216	Distal Intergenic	1	17822982	17827061	4080	1	81569	ENST00000617065.1	51469	ENSG00000117148	ACTL8	actin like 8	NA	NA	NA
chr1	17875589	17876033	445	*	kffoxp1_peak_56	46	.	5.96746	8.25119	4.62738	187	Distal Intergenic	1	17822982	17827061	4080	1	81569	ENST00000617065.1	52607	ENSG00000117148	ACTL8	actin like 8	NA	NA	NA
chr1	19260466	19261325	860	*	kffoxp1_peak_57	37	.	5.42743	7.2185	3.70535	444	Promoter (2-3kb)	1	19257712	19258739	1028	1	51154	ENST00000479559.1	2754	ENSG00000053372	MRTO4	MRT4 homolog, ribosome maturation factor	ENST00000457194.6;ENST00000330263.5;ENST00000493700.1;ENST00000479559.1	246181;51154;51154;51154	12616;8661;8631;2754
chr1	19398501	19399076	576	*	kffoxp1_peak_58	48	.	6.2804	8.67391	4.88775	232	Intron (ENST00000264202.8/832, intron 2 of 8)	1	19357445	19385797	28353	2	832	ENST00000457768.5	-12704	ENSG00000077549	CAPZB	capping actin protein of muscle Z-line subunit beta	ENST00000264202.8;ENST00000264203.7;ENST00000375144.5;ENST00000375142.5;ENST00000433834.5;ENST00000459967.6;ENST00000489607.5;ENST00000482808.1	832;832;832;832;832;832;832;832	0;0;0;0;0;0;0;0
chr1	19418625	19419355	731	*	kffoxp1_peak_59	19	.	4.1132	5.12183	1.97042	87	Promoter (<=1kb)	1	19338779	19419751	80973	2	832	ENST00000375144.5	396	ENSG00000077549	CAPZB	capping actin protein of muscle Z-line subunit beta	ENST00000264202.8;ENST00000264203.7;ENST00000375144.5;ENST00000375142.5;ENST00000433834.5;ENST00000459967.6;ENST00000489607.5;ENST00000482808.1	832;832;832;832;832;832;832;832	0;0;0;0;0;0;0;0
chr1	19422730	19423158	429	*	kffoxp1_peak_60	37	.	5.68859	7.27576	3.74126	346	Promoter (2-3kb)	1	19357522	19420144	62623	2	832	ENST00000489607.5	-2586	ENSG00000077549	CAPZB	capping actin protein of muscle Z-line subunit beta	ENST00000264202.8;ENST00000264203.7;ENST00000375144.5;ENST00000375142.5;ENST00000433834.5;ENST00000459967.6;ENST00000489607.5;ENST00000482808.1	832;832;832;832;832;832;832;832	0;0;0;0;0;0;0;0
chr1	19436058	19436597	540	*	kffoxp1_peak_61	19	.	4.39089	5.13089	1.97042	121	Intron (ENST00000264202.8/832, intron 1 of 8)	1	19357522	19420144	62623	2	832	ENST00000489607.5	-15914	ENSG00000077549	CAPZB	capping actin protein of muscle Z-line subunit beta	ENST00000264202.8;ENST00000264203.7;ENST00000375142.5;ENST00000433834.5;ENST00000459967.6;ENST00000482808.1	832;832;832;832;832;832	0;0;0;0;0;0
chr1	19449372	19449871	500	*	kffoxp1_peak_62	27	.	4.70223	5.93503	2.70247	60	Intron (ENST00000264202.8/832, intron 1 of 8)	1	19357522	19420144	62623	2	832	ENST00000489607.5	-29228	ENSG00000077549	CAPZB	capping actin protein of muscle Z-line subunit beta	ENST00000264202.8;ENST00000264203.7;ENST00000375142.5;ENST00000433834.5;ENST00000459967.6;ENST00000482808.1	832;832;832;832;832;832	0;0;0;0;0;0
chr1	19457550	19457971	422	*	kffoxp1_peak_63	19	.	4.15778	5.13089	1.97042	286	Intron (ENST00000264202.8/832, intron 1 of 8)	1	19484403	19626630	142228	1	440574	ENST00000648702.1	-26432	ENSG00000173436	MICOS10	mitochondrial contact site and cristae organizing system subunit 10	ENST00000264202.8;ENST00000264203.7;ENST00000375142.5;ENST00000433834.5;ENST00000459967.6;ENST00000482808.1	832;832;832;832;832;832	0;0;0;0;0;0
chr1	19660025	19660574	550	*	kffoxp1_peak_64	21	.	4.73453	5.2898	2.1223	493	Distal Intergenic	1	19664875	19680966	16092	1	3362	ENST00000289753.2	-4301	ENSG00000158748	HTR6	5-hydroxytryptamine receptor 6	ENST00000602662.1;ENST00000602384.5;ENST00000602293.5;ENST00000602450.1;ENST00000289753.2;ENST00000428975.5;ENST00000289749.6;ENST00000451758.5;ENST00000622566.4;ENST00000439664.5;ENST00000621723.4;ENST00000375136.7;ENST00000425400.5;ENST00000618761.4;ENST00000439278.5;ENST00000615215.4;ENST00000427894.5;ENST00000548815.2	100532736;100532736;100532736;100532736;3362;4681;4681;4681;4681;4681;4681;4681;4681;4681;4681;4681;4681;4681	63046;62958;62958;62957;-4301;19471;16793;16616;16616;16311;16311;15862;14653;14653;14259;14259;12415;12415
chr1	19750484	19750867	384	*	kffoxp1_peak_65	19	.	3.92467	5.13089	1.97042	318	Intron (ENST00000294543.10/255104, intron 7 of 15)	1	19682242	19738419	56178	2	255104	ENST00000489814.5	-12065	ENSG00000162542	TMCO4	transmembrane and coiled-coil domains 4	ENST00000294543.10;ENST00000375127.5;ENST00000489135.5;ENST00000496528.5;ENST00000462171.1	255104;255104;255104;255104;255104	0;0;0;0;0
chr1	19860742	19861468	727	*	kffoxp1_peak_66	37	.	5.86449	7.2185	3.70535	278	Distal Intergenic	1	19882395	19912945	30551	1	23252	ENST00000375120.4	-20927	ENSG00000169914	OTUD3	OTU deubiquitinase 3	NA	NA	NA
chr1	20494129	20495154	1026	*	kffoxp1_peak_67	30	.	5.00452	6.30144	3.04643	718	Distal Intergenic	1	20482391	20486210	3820	2	55450	ENST00000375078.4	-7919	ENSG00000162545	CAMK2N1	calcium/calmodulin dependent protein kinase II inhibitor 1	ENST00000264198.5	79594	12997
chr1	20589936	20590334	399	*	kffoxp1_peak_68	19	.	4.14918	4.98931	1.97042	33	Promoter (<=1kb)	1	20589097	20618903	29807	1	978	ENST00000375071.4	839	ENSG00000158825	CDA	cytidine deaminase	ENST00000461985.1;ENST00000375071.4	978;978	0;0
chr1	20603697	20604619	923	*	kffoxp1_peak_69	46	.	5.96746	8.25119	4.62738	384	Intron (ENST00000461985.1/978, intron 1 of 2)	1	20589097	20618903	29807	1	978	ENST00000375071.4	14600	ENSG00000158825	CDA	cytidine deaminase	ENST00000461985.1;ENST00000375071.4	978;978	0;0
chr1	20613693	20614347	655	*	kffoxp1_peak_70	47	.	6.25573	8.46582	4.70899	439	Exon (ENST00000375071.4/978, exon 3 of 4)	1	20633458	20651511	18054	1	65018	ENST00000321556.5	-19111	ENSG00000158828	PINK1	PTEN induced kinase 1	ENST00000461985.1;ENST00000375071.4	978;978	0;0
chr1	20732397	20733520	1124	*	kffoxp1_peak_71	41	.	5.35311	7.68166	4.12841	1024	Promoter (<=1kb)	1	20719731	20732703	12973	2	400745	ENST00000444387.7	0	ENSG00000189410	SH2D5	SH2 domain containing 5	ENST00000444387.7;ENST00000375031.5;ENST00000460804.5;ENST00000447746.6;ENST00000518294.5;ENST00000517430.5;ENST00000519434.1	400745;400745;400745;400745;400745;400745;400745	0;0;0;-119;0;-806;-1222
chr1	20739237	20739818	582	*	kffoxp1_peak_72	32	.	5.04358	6.58069	3.25458	378	Downstream (2-3kb)	1	20724631	20732837	8207	2	400745	ENST00000518294.5	-6400	ENSG00000189410	SH2D5	SH2 domain containing 5	ENST00000312239.10;ENST00000375003.6;ENST00000488722.5	50809;50809;50809	46834;35187;9929
chr1	21149724	21150301	578	*	kffoxp1_peak_73	27	.	4.8995	5.93503	2.70247	441	Intron (ENST00000374935.7/8672, intron 2 of 32)	1	20941242	21174737	233496	2	8672	ENST00000356916.7	24436	ENSG00000075151	EIF4G3	eukaryotic translation initiation factor 4 gamma 3	ENST00000374935.7;ENST00000602326.5;ENST00000400422.6;ENST00000634879.1;ENST00000356916.7;ENST00000438975.5;ENST00000411888.5	8672;8672;8672;8672;8672;8672;8672	0;0;0;0;0;0;0
chr1	21294606	21295124	519	*	kffoxp1_peak_74	32	.	5.32331	6.75901	3.29114	318	Promoter (<=1kb)	1	21272832	21294424	21593	2	1889	ENST00000527991.2	-182	ENSG00000117298	ECE1	endothelin converting enzyme 1	ENST00000449034.1;ENST00000655030.1;ENST00000415912.6;ENST00000374893.11;ENST00000649812.1;ENST00000436918.6;ENST00000264205.10;ENST00000526194.5;ENST00000481130.6;ENST00000527991.2;ENST00000463334.2	100506801;100506801;1889;1889;1889;1889;1889;1889;1889;1889;1889	0;0;0;-4143;0;-4142;-4349;-4143;0;-182;0
chr1	21299129	21299501	373	*	kffoxp1_peak_75	19	.	3.69157	5.13089	1.97042	22	Promoter (<=1kb)	1	21272746	21298999	26254	2	1889	ENST00000481130.6	-130	ENSG00000117298	ECE1	endothelin converting enzyme 1	ENST00000449034.1;ENST00000655030.1;ENST00000415912.6;ENST00000649812.1;ENST00000481130.6;ENST00000527991.2;ENST00000463334.2	100506801;100506801;1889;1889;1889;1889;1889	0;0;0;0;0;-4705;0
chr1	21334549	21335056	508	*	kffoxp1_peak_76	37	.	5.49132	7.27576	3.74126	162	Intron (ENST00000415912.6/1889, intron 1 of 18)	1	21272835	21345137	72303	2	1889	ENST00000463334.2	10081	ENSG00000117298	ECE1	endothelin converting enzyme 1	ENST00000415912.6;ENST00000649812.1;ENST00000463334.2	1889;1889;1889	0;0;0
chr1	21672772	21673332	561	*	kffoxp1_peak_77	19	.	4.39089	5.13089	1.97042	78	Distal Intergenic	1	21596215	21669363	73149	2	5909	ENST00000290101.8	-3409	ENSG00000076864	RAP1GAP	RAP1 GTPase activating protein	ENST00000290101.8;ENST00000374765.8;ENST00000611549.4;ENST00000542643.6;ENST00000317967.11;ENST00000464457.1;ENST00000308271.14;ENST00000400301.5	5909;5909;5909;5909;5909;5909;84196;84196	-3409;-3466;-3472;-3471;-3464;-3489;109817;109863
chr1	21783273	21783736	464	*	kffoxp1_peak_78	47	.	5.55641	8.46582	4.70899	244	Promoter (<=1kb)	1	21727851	21783606	55756	2	84196	ENST00000421625.6	0	ENSG00000090686	USP48	ubiquitin specific peptidase 48	ENST00000308271.14;ENST00000400301.5;ENST00000529637.5;ENST00000421625.6;ENST00000527823.5;ENST00000532737.1;ENST00000489108.1	84196;84196;84196;84196;84196;84196;84196	-124;-78;-282;0;-1253;-47;-330
chr1	21909523	21910067	545	*	kffoxp1_peak_79	12	.	4.0083	4.04996	1.23517	200	Intron (ENST00000374695.8/3339, intron 1 of 96)	1	21887233	21896310	9078	2	3339	ENST00000412328.5	-13213	ENSG00000142798	HSPG2	heparan sulfate proteoglycan 2	ENST00000374695.8	3339	0
chr1	21920593	21920941	349	*	kffoxp1_peak_80	14	.	3.78243	4.24738	1.41501	0	Intron (ENST00000374695.8/3339, intron 1 of 96)	1	21822244	21937310	115067	2	3339	ENST00000374695.8	16369	ENSG00000142798	HSPG2	heparan sulfate proteoglycan 2	ENST00000374695.8	3339	0
chr1	21939606	21940199	594	*	kffoxp1_peak_81	28	.	4.90396	6.10772	2.85532	424	Promoter (2-3kb)	1	21822244	21937310	115067	2	3339	ENST00000374695.8	-2296	ENSG00000142798	HSPG2	heparan sulfate proteoglycan 2	ENST00000374695.8	3339	0
chr1	22387687	22389183	1497	*	kffoxp1_peak_82	77	.	8.26828	12.06934	7.76498	634	Distal Intergenic	1	22428838	22511763	82926	1	9923	ENST00000650433.1	-39655	ENSG00000184677	ZBTB40	zinc finger and BTB domain containing 40	NA	NA	NA
chr1	22831975	22832558	584	*	kffoxp1_peak_83	19	.	4.52791	5.12183	1.97042	377	Intron (ENST00000544305.5/2048, intron 3 of 6)	1	22863159	22863226	68	2	100422914	ENST00000581187.1	30668	ENSG00000264014	MIR4253	microRNA 4253	ENST00000544305.5;ENST00000374630.7;ENST00000400191.7;ENST00000374632.7;ENST00000374627.1;ENST00000465676.1	2048;2048;2048;2048;2048;2048	0;0;0;0;0;0
chr1	23169755	23170106	352	*	kffoxp1_peak_84	27	.	4.54017	5.94877	2.7065	201	Promoter (<=1kb)	1	23084023	23168858	84836	2	7798	ENST00000418342.5	-897	ENSG00000169641	LUZP1	leucine zipper protein 1	ENST00000418342.5;ENST00000302291.8;ENST00000314174.5;ENST00000471849.5	7798;7798;7798;7798	-897;0;-938;-910
chr1	23194085	23195431	1347	*	kffoxp1_peak_85	126	.	10.74857	17.56765	12.66789	894	Promoter (<=1kb)	1	23191895	23194729	2835	2	3352	ENST00000374619.1	0	ENSG00000179546	HTR1D	5-hydroxytryptamine receptor 1D	ENST00000374619.1	3352	0
chr1	23344426	23344961	536	*	kffoxp1_peak_86	46	.	5.96746	8.25119	4.62738	203	Promoter (<=1kb)	1	23304688	23344336	39649	2	10236	ENST00000478691.5	-90	ENSG00000125944	HNRNPR	heterogeneous nuclear ribonucleoprotein R	ENST00000302271.11;ENST00000478691.5;ENST00000374616.7;ENST00000374612.5;ENST00000606561.5;ENST00000427764.3;ENST00000490652.1	10236;10236;10236;10236;10236;10236;10236	-142;-90;-116;-104;-131;-3418;-109
chr1	23585871	23586266	396	*	kffoxp1_peak_87	62	.	6.87221	10.12282	6.20578	191	Intron (ENST00000477916.5/259283, intron 1 of 6)	1	23581495	23640568	59074	1	259283	ENST00000477916.5	4376	ENSG00000197880	MDS2	myelodysplastic syndrome 2 translocation associated	ENST00000477916.5	259283	0
chr1	23951595	23952027	433	*	kffoxp1_peak_88	47	.	5.78952	8.46582	4.70899	247	Distal Intergenic	1	23956839	23963446	6608	1	55629	ENST00000647887.1	-4812	ENSG00000189266	PNRC2	proline rich nuclear receptor coactivator 2	ENST00000647887.1	55629	0
chr1	23959138	23959766	629	*	kffoxp1_peak_89	60	.	6.89135	9.98831	6.09206	364	Promoter (<=1kb)	1	23959109	23961465	2357	1	55629	ENST00000471915.5	29	ENSG00000189266	PNRC2	proline rich nuclear receptor coactivator 2	ENST00000492112.3;ENST00000647887.1;ENST00000471915.5;ENST00000374468.1;ENST00000334351.8;ENST00000579103.1	10772;55629;55629;55629;55629;55629	20561;0;0;-62;-62;-1202
chr1	24266371	24266856	486	*	kffoxp1_peak_90	60	.	6.89135	9.98831	6.09206	299	Distal Intergenic	1	24319322	24355318	35997	1	57822	ENST00000361548.8	-52466	ENSG00000158055	GRHL3	grainyhead like transcription factor 3	NA	NA	NA
chr1	24294439	24294946	508	*	kffoxp1_peak_91	48	.	6.47767	8.67391	4.88775	372	Distal Intergenic	1	24319322	24355318	35997	1	57822	ENST00000361548.8	-24376	ENSG00000158055	GRHL3	grainyhead like transcription factor 3	NA	NA	NA
chr1	24364918	24365296	379	*	kffoxp1_peak_92	17	.	4.11042	4.66038	1.75587	354	Intron (ENST00000337248.9/90529, intron 7 of 8)	1	24369043	24379823	10781	2	90529	ENST00000438866.1	14527	ENSG00000001460	STPG1	sperm tail PG-rich repeat containing 1	ENST00000350501.9;ENST00000337248.9;ENST00000374409.5;ENST00000003583.12;ENST00000468303.5;ENST00000497384.1;ENST00000438866.1	57822;90529;90529;90529;90529;90529;90529	45493;0;0;0;0;0;14527
chr1	24393634	24394003	370	*	kffoxp1_peak_93	19	.	3.92467	5.13089	1.97042	111	Promoter (1-2kb)	1	24391203	24392071	869	2	90529	ENST00000483261.1	-1563	ENSG00000001460	STPG1	sperm tail PG-rich repeat containing 1	ENST00000337248.9;ENST00000374409.5;ENST00000003583.12;ENST00000468303.5;ENST00000497384.1;ENST00000435187.1;ENST00000483261.1;ENST00000498488.5;ENST00000483528.1	90529;90529;90529;90529;90529;90529;90529;90529;90529	0;0;0;0;0;-1955;-1563;0;0
chr1	24416637	24417143	507	*	kffoxp1_peak_94	31	.	5.36926	6.38902	3.12789	431	Promoter (<=1kb)	1	24357005	24416934	59930	2	90529	ENST00000468303.5	0	ENSG00000001460	STPG1	sperm tail PG-rich repeat containing 1	ENST00000374399.9;ENST00000003912.7;ENST00000488155.1;ENST00000358028.8;ENST00000339255.2;ENST00000475663.2;ENST00000337248.9;ENST00000374409.5;ENST00000003583.12;ENST00000468303.5;ENST00000498488.5;ENST00000483528.1	57185;57185;57185;57185;57185;57185;90529;90529;90529;90529;90529;90529	0;0;0;0;0;0;0;0;0;0;0;0
chr1	24437969	24438542	574	*	kffoxp1_peak_95	27	.	4.70223	5.93503	2.70247	63	Intron (ENST00000374399.9/57185, intron 2 of 11)	1	24456166	24466378	10213	1	57185	ENST00000432012.1	-17624	ENSG00000001461	NIPAL3	NIPA like domain containing 3	ENST00000374399.9;ENST00000003912.7;ENST00000358028.8;ENST00000339255.2	57185;57185;57185;57185	0;0;0;0
chr1	25232107	25232936	830	*	kffoxp1_peak_96	19	.	4.32055	5.12183	1.97042	698	Promoter (<=1kb)	1	25222276	25232502	10227	2	25949	ENST00000236273.9	0	ENSG00000117614	SYF2	SYF2 pre-mRNA splicing factor	ENST00000236273.9;ENST00000354361.3;ENST00000474160.1;ENST00000476231.1	25949;25949;25949;25949	0;0;0;0
chr1	25568709	25569498	790	*	kffoxp1_peak_97	76	.	7.58426	11.7832	7.63401	198	3' UTR	1	25564591	25567636	3046	1	26119	ENST00000470950.1	4118	ENSG00000157978	LDLRAP1	low density lipoprotein receptor adaptor protein 1	ENST00000374338.4;ENST00000488127.1;ENST00000484476.5;ENST00000474283.1;ENST00000470950.1	26119;26119;26119;26119;26119	0;0;5893;5075;4118
chr1	25694514	25696024	1511	*	kffoxp1_peak_98	77	.	7.88747	12.0705	7.76498	584	Intron (ENST00000611903.4/57134, intron 2 of 13)	1	25686502	25761684	75183	1	57134	ENST00000473891.1	8012	ENSG00000117643	MAN1C1	mannosidase alpha class 1C member 1	ENST00000611903.4;ENST00000374332.8;ENST00000263979.7;ENST00000473891.1	57134;57134;57134;57134	0;0;0;0
chr1	26019925	26020643	719	*	kffoxp1_peak_99	47	.	6.25573	8.46582	4.70899	347	Promoter (<=1kb)	1	26019884	26031547	11664	1	2134	ENST00000481377.5	41	ENSG00000158008	EXTL1	exostosin like glycosyltransferase 1	ENST00000481377.5;ENST00000374280.4;ENST00000484339.1	2134;2134;2134	0;-1132;-2546
chr1	26275827	26276218	392	*	kffoxp1_peak_100	31	.	5.05189	6.38902	3.12789	256	Intron (ENST00000640292.2/64793, intron 11 of 12)	1	26280086	26281522	1437	1	83442	ENST00000270792.10	-3868	ENSG00000142669	SH3BGRL3	SH3 domain binding glutamate rich protein like 3	ENST00000640292.2;ENST00000451429.7;ENST00000252992.8;ENST00000453146.1;ENST00000469609.5;ENST00000468163.1;ENST00000491670.1;ENST00000270792.10;ENST00000319041.6	64793;64793;64793;64793;64793;64793;64793;83442;83442	0;0;0;0;0;4799;0;-3868;-3904
chr1	26582665	26583219	555	*	kffoxp1_peak_101	12	.	3.62787	4.07966	1.25638	25	Distal Intergenic	1	26572270	26574734	2465	1	6195	ENST00000438977.1	10395	ENSG00000117676	RPS6KA1	ribosomal protein S6 kinase A1	NA	NA	NA
chr1	26723482	26723855	374	*	kffoxp1_peak_102	19	.	4.39089	5.13089	1.97042	205	Intron (ENST00000430799.7/8289, intron 1 of 19)	1	26727708	26731318	3611	1	8289	ENST00000524572.1	-3853	ENSG00000117713	ARID1A	AT-rich interaction domain 1A	ENST00000430799.7;ENST00000324856.13;ENST00000637465.1;ENST00000457599.6;ENST00000524572.1	8289;8289;8289;8289;8289	0;0;0;0;-3853
chr1	26771441	26772883	1443	*	kffoxp1_peak_103	117	.	9.96654	16.54614	11.72606	358	Promoter (<=1kb)	1	26772963	26774962	2000	1	8289	ENST00000636072.1	-80	ENSG00000117713	ARID1A	AT-rich interaction domain 1A	ENST00000430799.7;ENST00000324856.13;ENST00000457599.6;ENST00000374152.7;ENST00000615191.4;ENST00000636219.1;ENST00000430291.2;ENST00000636072.1;ENST00000466382.2;ENST00000636794.1;ENST00000532781.1	8289;8289;8289;8289;8289;8289;8289;8289;8289;8289;8289	0;0;0;0;0;0;5171;-80;-81;-84;-1987
chr1	26787566	26788179	614	*	kffoxp1_peak_104	19	.	3.92467	5.13089	1.97042	245	Promoter (<=1kb)	1	26787964	26797807	9844	1	55650	ENST00000472757.5	0	ENSG00000060642	PIGV	phosphatidylinositol glycan anchor biosynthesis class V	ENST00000430292.5;ENST00000472757.5;ENST00000078527.8;ENST00000431541.5;ENST00000374145.5;ENST00000455364.1	55650;55650;55650;55650;55650;55650	0;0;0;0;-16;-749
chr1	26799758	26800285	528	*	kffoxp1_peak_105	32	.	5.0902	6.75901	3.29114	78	Distal Intergenic	1	26788928	26794581	5654	1	55650	ENST00000455364.1	10830	ENSG00000060642	PIGV	phosphatidylinositol glycan anchor biosynthesis class V	ENST00000472757.5;ENST00000078527.8;ENST00000374145.5	55650;55650;55650	0;0;11563
chr1	26907267	26907734	468	*	kffoxp1_peak_106	32	.	5.27455	6.58069	3.25458	416	Intron (ENST00000435827.6/10726, intron 2 of 6)	1	26911489	26913975	2487	2	8431	ENST00000254227.4	6241	ENSG00000131910	NR0B2	nuclear receptor subfamily 0 group B member 2	ENST00000435827.6;ENST00000254227.4	10726;8431	0;6241
chr1	26990806	26991710	905	*	kffoxp1_peak_107	27	.	4.6705	5.94877	2.7065	167	Promoter (1-2kb)	1	26993692	27000886	7195	1	388610	ENST00000522111.3	-1982	ENSG00000253368	TRNP1	TMF1 regulated nuclear protein 1	ENST00000522111.3;ENST00000531285.1	388610;388610	-1982;-2609
chr1	27118685	27119265	581	*	kffoxp1_peak_108	46	.	6.19843	8.25119	4.62738	395	Intron (ENST00000263980.8/6548, intron 1 of 11)	1	27098815	27104022	5208	2	6548	ENST00000374089.5	-14663	ENSG00000090020	SLC9A1	solute carrier family 9 member A1	ENST00000263980.8;ENST00000374086.3;ENST00000374084.2	6548;6548;6548	0;0;0
chr1	27155184	27155528	345	*	kffoxp1_peak_109	62	.	6.95505	10.23927	6.2242	143	Promoter (<=1kb)	1	27098809	27155125	56317	2	6548	ENST00000263980.8	-59	ENSG00000090020	SLC9A1	solute carrier family 9 member A1	ENST00000263980.8;ENST00000374086.3;ENST00000374084.2	6548;6548;6548	0;0;0
chr1	27365709	27366119	411	*	kffoxp1_peak_110	17	.	4.11042	4.66038	1.75587	45	Promoter (<=1kb)	1	27355186	27366858	11673	2	9064	ENST00000374040.7	739	ENSG00000142733	MAP3K6	mitogen-activated protein kinase kinase kinase 6	ENST00000270879.8;ENST00000354982.2;ENST00000498393.1;ENST00000357582.3;ENST00000374040.7;ENST00000671291.1;ENST00000493901.6	8547;8547;8547;9064;9064;9064;9064	8705;8705;7559;0;0;-2980;-941
chr1	27659097	27659722	626	*	kffoxp1_peak_111	60	.	6.66038	9.98831	6.09206	150	Promoter (2-3kb)	1	27660328	27662722	2395	2	111216282	ENST00000440492.1	3000	ENSG00000233975	LINC02574	long intergenic non-protein coding RNA 2574	ENST00000440492.1	111216282	3000
chr1	28173352	28173899	548	*	kffoxp1_peak_112	75	.	7.66129	11.61719	7.51731	247	Promoter (2-3kb)	1	28147166	28176690	29525	2	5724	ENST00000373857.8	2791	ENSG00000169403	PTAFR	platelet activating factor receptor	ENST00000373857.8;ENST00000539896.1;ENST00000305392.3	5724;5724;5724	0;0;0
chr1	28235555	28235999	445	*	kffoxp1_peak_113	37	.	5.64596	7.2185	3.70535	249	Promoter (<=1kb)	1	28236109	28238105	1997	1	93974	ENST00000497986.5	-110	ENSG00000130770	ATP5IF1	ATP synthase inhibitory factor subunit 1	ENST00000263697.6;ENST00000489277.5;ENST00000482674.5;ENST00000488868.1;ENST00000497986.5;ENST00000335514.10;ENST00000468425.2;ENST00000465645.1	22826;22826;22826;22826;93974;93974;93974;93974	-2526;-2530;-2551;-2535;-110;-125;-143;-155
chr1	28437550	28438120	571	*	kffoxp1_peak_114	47	.	5.78952	8.46582	4.70899	344	Promoter (<=1kb)	1	28438151	28460286	22136	1	65979	ENST00000633167.1	-31	ENSG00000204138	PHACTR4	phosphatase and actin regulator 4	ENST00000633371.1;ENST00000632202.1;ENST00000632421.1;ENST00000463428.5;ENST00000373839.8;ENST00000493669.2;ENST00000633167.1;ENST00000373836.4	65979;65979;65979;65979;65979;65979;65979;65979	0;0;0;0;0;0;-31;-51
chr1	28648127	28649181	1055	*	kffoxp1_peak_115	63	.	7.39418	10.39923	6.35571	443	Promoter (<=1kb)	1	28648600	28648730	131	1	26824	ENST00000602813.1	0	ENSG00000274978	RNU11	RNA, U11 small nuclear	ENST00000420776.1;ENST00000427804.1;ENST00000602813.1;ENST00000387069.1	105378616;105378616;26824;26824	0;0;0;0
chr1	29570111	29570535	425	*	kffoxp1_peak_116	47	.	6.02262	8.46582	4.70899	183	Distal Intergenic	1	29329620	29350114	20495	2	101928460	ENST00000417651.1	-219997	ENSG00000230523	LINC01756	long intergenic non-protein coding RNA 1756	NA	NA	NA
chr1	29687868	29688579	712	*	kffoxp1_peak_117	33	.	5.07227	6.82873	3.35659	308	Distal Intergenic	1	29329620	29350114	20495	2	101928460	ENST00000417651.1	-337754	ENSG00000230523	LINC01756	long intergenic non-protein coding RNA 1756	NA	NA	NA
chr1	30522217	30523123	907	*	kffoxp1_peak_118	19	.	4.14918	4.98931	1.97042	727	Distal Intergenic	1	30713767	30716135	2369	2	4146	ENST00000494561.1	193012	ENSG00000162510	MATN1	matrilin 1	NA	NA	NA
chr1	30756758	30757098	341	*	kffoxp1_peak_119	77	.	7.42126	12.0705	7.76498	120	Promoter (<=1kb)	1	30741689	30757757	16069	2	7805	ENST00000476492.1	659	ENSG00000162511	LAPTM5	lysosomal protein transmembrane 5	ENST00000294507.4;ENST00000476492.1	7805;7805	0;0
chr1	31306396	31306783	388	*	kffoxp1_peak_120	77	.	7.88747	12.0705	7.76498	185	Intron (ENST00000546109.5/51538, intron 1 of 8)	1	31297036	31364552	67517	1	51538	ENST00000627541.1	9360	ENSG00000121766	ZCCHC17	zinc finger CCHC-type containing 17	ENST00000546109.5;ENST00000615916.4;ENST00000616393.4;ENST00000616859.4;ENST00000618216.4;ENST00000344147.9;ENST00000479629.5;ENST00000373714.5;ENST00000627541.1	51538;51538;51538;51538;51538;51538;51538;51538;51538	0;0;0;0;0;0;0;0;0
chr1	31712532	31712879	348	*	kffoxp1_peak_121	19	.	4.28539	5.10576	1.97042	212	Distal Intergenic	1	31679230	31704319	25090	2	1307	ENST00000373668.7	-8213	ENSG00000084636	COL16A1	collagen type XVI alpha 1 chain	NA	NA	NA
chr1	31798719	31799158	440	*	kffoxp1_peak_122	62	.	6.48884	10.23927	6.2242	234	Promoter (<=1kb)	1	31790477	31798839	8363	2	90853	ENST00000452755.6	0	ENSG00000134668	SPOCD1	SPOC domain containing 1	ENST00000257100.7;ENST00000360482.6;ENST00000473361.5;ENST00000452755.6;ENST00000533231.5;ENST00000528579.1;ENST00000532604.5;ENST00000531039.5;ENST00000468720.5;ENST00000460061.5;ENST00000485944.5;ENST00000529396.1;ENST00000528791.5;ENST00000525930.1	90853;90853;90853;90853;90853;90853;90853;90853;90853;90853;90853;90853;90853;90853	0;0;-104;0;0;-3;-88;0;0;-88;0;16844;16864;16862
chr1	32071984	32073103	1120	*	kffoxp1_peak_123	37	.	5.42743	7.2185	3.70535	310	Promoter (<=1kb)	1	32072031	32102863	30833	1	55116	ENST00000487305.5	0	ENSG00000121775	TMEM39B	transmembrane protein 39B	ENST00000487305.5;ENST00000438825.5;ENST00000336294.10;ENST00000441402.5;ENST00000472503.5;ENST00000468135.5;ENST00000466321.5;ENST00000476968.5;ENST00000498613.1	55116;55116;55116;55116;55116;55116;55116;55116;55116	0;0;0;0;0;0;0;-63;-3028
chr1	32235665	32236542	878	*	kffoxp1_peak_124	55	.	6.80882	9.42447	5.57863	705	Intron (ENST00000423995.5/339483, intron 2 of 5)	1	32231660	32240422	8763	2	339483	ENST00000403496.6	3880	NA	MTMR9LP	myotubularin related protein 9 like, pseudogene	ENST00000423995.5;ENST00000403496.6;ENST00000441044.5;ENST00000426597.2;ENST00000373586.1;ENST00000474371.1	339483;339483;339483;339483;8668;8668	0;0;0;0;13295;13120
chr1	32650625	32651260	636	*	kffoxp1_peak_125	49	.	6.32135	8.73327	4.94031	130	Promoter (<=1kb)	1	32631825	32650903	19079	2	339487	ENST00000479075.5	0	ENSG00000176261	ZBTB8OS	zinc finger and BTB domain containing 8 opposite strand	ENST00000341885.5;ENST00000468695.5;ENST00000492007.5;ENST00000373506.7;ENST00000373501.6;ENST00000473294.6;ENST00000436661.5;ENST00000476493.5;ENST00000465588.2;ENST00000483138.5;ENST00000479075.5;ENST00000466361.1;ENST00000414241.7;ENST00000527118.5;ENST00000373493.10;ENST00000401893.7;ENST00000524393.5;ENST00000526193.5;ENST00000492348.6;ENST00000525506.1;ENST00000465780.1;ENST00000373485.5;EN…	339487;339487;339487;339487;339487;339487;339487;339487;339487;339487;339487;339487;5928;5928;5928;5928;5928;5928;5928;5928;5928;5928;5928;5928;5928;5928	-60;-41;-76;-71;-100;-90;-65;-75;-100;-90;0;-90;0;0;0;0;0;0;0;0;0;0;-18;-96;-225;-227
chr1	32703306	32704058	753	*	kffoxp1_peak_126	34	.	5.19181	6.95302	3.46929	499	Promoter (<=1kb)	1	32695565	32703596	8032	2	81493	ENST00000417633.1	0	ENSG00000162520	SYNC	syncoilin, intermediate filament protein	ENST00000409190.8;ENST00000373484.4;ENST00000417633.1;ENST00000426909.1	81493;81493;81493;81493	-536;-550;0;-227
chr1	33099312	33099743	432	*	kffoxp1_peak_127	19	.	4.01886	4.98931	1.97042	195	Intron (ENST00000481886.5/113451, intron 7 of 8)	1	33094644	33096956	2313	1	113451	ENST00000492521.1	4668	ENSG00000142920	AZIN2	antizyme inhibitor 2	ENST00000481886.5;ENST00000475935.5;ENST00000294517.11;ENST00000471119.5;ENST00000477570.5;ENST00000483027.5;ENST00000373443.7;ENST00000473089.5;ENST00000652171.1;ENST00000484656.5;ENST00000373440.6;ENST00000652381.1;ENST00000373441.1;ENST00000478204.5;ENST00000497280.1;ENST00000492521.1	113451;113451;113451;113451;113451;113451;113451;113451;113451;113451;113451;113451;113451;113451;113451;113451	0;0;0;0;18149;18148;0;18136;0;0;17062;0;0;0;6070;4668
chr1	33338225	33339229	1005	*	kffoxp1_peak_128	19	.	4.52791	5.12183	1.97042	566	Promoter (2-3kb)	1	33331364	33335256	3893	2	1912	ENST00000473158.1	-2969	ENSG00000134686	PHC2	polyhomeotic homolog 2	ENST00000431992.5;ENST00000485928.5;ENST00000373418.7;ENST00000373422.7;ENST00000257118.5;ENST00000467894.5;ENST00000486897.5;ENST00000493483.5;ENST00000473158.1	1912;1912;1912;1912;1912;1912;1912;1912;1912	0;0;0;0;0;0;0;0;-2969
chr1	33342201	33342727	527	*	kffoxp1_peak_129	32	.	5.32331	6.75901	3.29114	196	Intron (ENST00000630909.2/ENST00000630909.2, intron 1 of 1)	1	33330071	33349650	19580	2	1912	ENST00000486897.5	6923	ENSG00000134686	PHC2	polyhomeotic homolog 2	ENST00000431992.5;ENST00000485928.5;ENST00000373418.7;ENST00000373422.7;ENST00000257118.5;ENST00000467894.5;ENST00000486897.5;ENST00000493483.5	1912;1912;1912;1912;1912;1912;1912;1912	0;0;0;0;0;0;0;0
chr1	33431049	33431423	375	*	kffoxp1_peak_130	32	.	5.0902	6.75901	3.29114	152	Promoter (<=1kb)	1	33372326	33431052	58727	2	1912	ENST00000484692.1	0	ENSG00000134686	PHC2	polyhomeotic homolog 2	ENST00000484692.1	1912	0
chr1	33433538	33434089	552	*	kffoxp1_peak_131	32	.	4.62399	6.75901	3.29114	193	Promoter (2-3kb)	1	33372326	33431052	58727	2	1912	ENST00000484692.1	-2486	ENSG00000134686	PHC2	polyhomeotic homolog 2	ENST00000484692.1	1912	0
chr1	33434812	33435370	559	*	kffoxp1_peak_132	32	.	4.8571	6.75901	3.29114	420	Distal Intergenic	1	33372326	33431052	58727	2	1912	ENST00000484692.1	-3760	ENSG00000134686	PHC2	polyhomeotic homolog 2	ENST00000484692.1	1912	0
chr1	33460122	33460471	350	*	kffoxp1_peak_133	21	.	4.41716	5.2898	2.1223	85	Distal Intergenic	1	33472645	33496507	23863	1	7579	ENST00000361328.7	-12174	ENSG00000121903	ZSCAN20	zinc finger and SCAN domain containing 20	NA	NA	NA
chr1	33641431	33641920	490	*	kffoxp1_peak_134	14	.	3.85939	4.22601	1.40008	426	Intron (ENST00000373381.8/114784, intron 29 of 70)	1	33598689	33626584	27896	2	114784	ENST00000373377.1	-14847	ENSG00000121904	CSMD2	CUB and Sushi multiple domains 2	ENST00000373381.8;ENST00000373388.6;ENST00000619121.4;ENST00000241312.8;ENST00000373380.5	114784;114784;114784;114784;114784	0;0;0;0;0
chr1	33877051	33877631	581	*	kffoxp1_peak_135	28	.	5.12853	6.10772	2.85532	302	Promoter (1-2kb)	1	33875466	33885423	9958	1	402779	ENST00000431046.1	1585	ENSG00000231163	CSMD2-AS1	CSMD2 antisense RNA 1	ENST00000373381.8;ENST00000373388.6;ENST00000619121.4;ENST00000241312.8;ENST00000425631.5;ENST00000668264.1;ENST00000654712.1;ENST00000659019.1;ENST00000663192.1;ENST00000662460.1;ENST00000661540.1;ENST00000665318.1;ENST00000663471.1;ENST00000434181.6;ENST00000664189.1;ENST00000661122.1;ENST00000659870.1;ENST00000432447.5;ENST00000414868.1;ENST00000653768.1;ENST00000660205.1;ENST00000667628.1;ENS…	114784;114784;114784;114784;402779;402779;402779;402779;402779;402779;402779;402779;402779;402779;402779;402779;402779;402779;402779;402779;402779;402779;402779;402779;402779	0;0;0;0;0;6883;0;0;0;0;0;0;0;6854;0;0;0;6825;6825;0;0;6683;0;6500;0
chr1	33902996	33903456	461	*	kffoxp1_peak_136	41	.	5.80226	7.68166	4.12841	133	Intron (ENST00000373381.8/114784, intron 5 of 70)	1	33875466	33885423	9958	1	402779	ENST00000431046.1	27530	ENSG00000231163	CSMD2-AS1	CSMD2 antisense RNA 1	ENST00000373381.8;ENST00000373388.6;ENST00000619121.4;ENST00000241312.8	114784;114784;114784;114784	0;0;0;0
chr1	34268108	34268662	555	*	kffoxp1_peak_137	19	.	4.35067	4.98882	1.97042	241	Distal Intergenic	1	34176907	34219131	42225	1	84970	ENST00000488417.2	91201	ENSG00000142698	C1orf94	chromosome 1 open reading frame 94	NA	NA	NA
chr1	35031135	35031456	322	*	kffoxp1_peak_138	19	.	4.15778	5.13089	1.97042	215	Promoter (<=1kb)	1	35014866	35031632	16767	2	9204	ENST00000415531.5	176	ENSG00000163867	ZMYM6	zinc finger MYM-type containing 6	ENST00000650449.1;ENST00000487874.1;ENST00000493328.5;ENST00000357182.9;ENST00000415531.5;ENST00000317538.9;ENST00000460607.1;ENST00000373333.1;ENST00000471566.1	79830;9204;9204;9204;9204;9204;9204;9204;9204	-716;0;0;0;0;0;0;0;0
chr1	35448569	35449263	695	*	kffoxp1_peak_139	32	.	4.62399	6.75901	3.29114	174	Promoter (<=1kb)	1	35444036	35448199	4164	2	79932	ENST00000474856.1	-370	ENSG00000142687	KIAA0319L	KIAA0319 like	ENST00000325722.8;ENST00000373266.8;ENST00000426982.6;ENST00000461312.5;ENST00000485551.5;ENST00000473844.1;ENST00000474856.1;ENST00000492544.1;ENST00000440579.5;ENST00000467109.1	79932;79932;79932;79932;79932;79932;79932;79932;79932;79932	0;0;0;-4339;0;0;-370;5024;105724;5373
chr1	35555412	35556137	726	*	kffoxp1_peak_140	76	.	7.81523	11.7832	7.63401	487	Promoter (<=1kb)	1	35506739	35554987	48249	2	79932	ENST00000494948.1	-425	ENSG00000142687	KIAA0319L	KIAA0319 like	ENST00000373253.7;ENST00000356090.8;ENST00000373243.7;ENST00000459931.1;ENST00000437806.1;ENST00000325722.8;ENST00000426982.6;ENST00000440579.5;ENST00000482929.6;ENST00000478463.6;ENST00000470388.5;ENST00000492888.1;ENST00000469892.5;ENST00000494948.1;ENST00000476329.1;ENST00000473465.1	23154;23154;23154;23154;23154;79932;79932;79932;79932;79932;79932;79932;79932;79932;79932;79932	0;-1655;-1662;-1694;-2369;0;0;-425;0;0;0;0;0;-425;0;0
chr1	35557026	35557700	675	*	kffoxp1_peak_141	77	.	8.26828	12.06934	7.76498	473	Promoter (<=1kb)	1	35557473	35566772	9300	1	23154	ENST00000373253.7	0	ENSG00000020129	NCDN	neurochondrin	ENST00000373253.7;ENST00000356090.8;ENST00000373243.7;ENST00000459931.1;ENST00000437806.1;ENST00000423723.1;ENST00000325722.8;ENST00000426982.6;ENST00000440579.5;ENST00000482929.6;ENST00000478463.6;ENST00000470388.5;ENST00000492888.1;ENST00000469892.5;ENST00000494948.1;ENST00000476329.1;ENST00000473465.1	23154;23154;23154;23154;23154;23154;79932;79932;79932;79932;79932;79932;79932;79932;79932;79932;79932	0;-92;-99;-131;-806;-4768;0;0;-2039;0;0;0;0;0;-2039;0;0
chr1	36108773	36109496	724	*	kffoxp1_peak_142	32	.	4.8571	6.75901	3.29114	566	Intron (ENST00000397799.2/1296, intron 2 of 3)	1	36097507	36100249	2743	2	1296	ENST00000481785.1	-8524	ENSG00000171812	COL8A2	collagen type VIII alpha 2 chain	ENST00000397799.2	1296	0
chr1	36128532	36128917	386	*	kffoxp1_peak_143	10	.	3.69849	3.82906	1.0212	78	Distal Intergenic	1	36095239	36125222	29984	2	1296	ENST00000397799.2	-3310	ENSG00000171812	COL8A2	collagen type VIII alpha 2 chain	ENST00000397799.2	1296	0
chr1	36151045	36151602	558	*	kffoxp1_peak_144	27	.	5.29404	5.93503	2.70247	25	Promoter (1-2kb)	1	36136570	36149514	12945	2	27095	ENST00000616395.4	-1531	ENSG00000054116	TRAPPC3	trafficking protein particle complex 3	ENST00000616074.4;ENST00000616395.4;ENST00000617904.4;ENST00000373166.8;ENST00000373163.5;ENST00000373162.5;ENST00000469757.1;ENST00000373159.1;ENST00000497251.1;ENST00000429533.6;ENST00000316156.8;ENST00000527764.1;ENST00000373150.8;ENST00000373151.6	27095;27095;27095;27095;27095;27095;27095;27095;27095;55700;55700;55700;55700;55700	-1531;-1531;0;-1559;-1594;-1548;-1549;-1549;-1758;-3977;-4363;-4573;-4596;-4600
chr1	36299849	36300628	780	*	kffoxp1_peak_145	62	.	7.06948	10.12282	6.20578	440	Intron (ENST00000469141.6/9967, intron 10 of 12)	1	36306368	36321347	14980	1	79729	ENST00000453908.8	-5740	ENSG00000214193	SH3D21	SH3 domain containing 21	ENST00000469141.6;ENST00000648638.1;ENST00000354618.10	9967;9967;9967	0;0;0
chr1	36351165	36351914	750	*	kffoxp1_peak_146	47	.	6.02262	8.46582	4.70899	505	Intron (ENST00000359297.6/83931, intron 5 of 8)	1	36339624	36361340	21717	2	83931	ENST00000359297.6	9426	ENSG00000196182	STK40	serine/threonine kinase 40	ENST00000359297.6;ENST00000373129.7;ENST00000373130.7;ENST00000373132.3;ENST00000460417.5;ENST00000473733.5;ENST00000482458.1	83931;83931;83931;83931;83931;83931;83931	0;0;0;0;14158;10742;0
chr1	36373540	36374709	1170	*	kffoxp1_peak_147	63	.	6.7386	10.39923	6.35571	243	Intron (ENST00000373129.7/83931, intron 1 of 11)	1	36355205	36366072	10868	2	83931	ENST00000460417.5	-7468	ENSG00000196182	STK40	serine/threonine kinase 40	ENST00000373129.7;ENST00000373130.7;ENST00000373132.3;ENST00000482458.1;ENST00000460017.1	83931;83931;83931;83931;83931	0;0;0;0;0
chr1	36386083	36387172	1090	*	kffoxp1_peak_148	27	.	4.93115	5.94877	2.7065	984	Promoter (<=1kb)	1	36339624	36385896	46273	2	83931	ENST00000373132.3	-187	ENSG00000196182	STK40	serine/threonine kinase 40	ENST00000373129.7;ENST00000373130.7;ENST00000373132.3;ENST00000482458.1;ENST00000460017.1;ENST00000476041.1	83931;83931;83931;83931;83931;84967	0;0;0;0;0;10715
chr1	37471578	37471921	344	*	kffoxp1_peak_149	49	.	6.08301	8.78004	4.96423	207	Promoter (2-3kb)	1	37350934	37474386	123453	2	728431	ENST00000668045.1	2465	ENSG00000233621	LINC01137	long intergenic non-protein coding RNA 1137	ENST00000668045.1;ENST00000424989.1;ENST00000640233.1;ENST00000373087.7	728431;728431;80149;80149	0;0;-2659;-2659
chr1	37595515	37595949	435	*	kffoxp1_peak_150	32	.	5.0902	6.75901	3.29114	251	Promoter (<=1kb)	1	37566816	37595937	29122	2	29889	ENST00000373062.8	0	ENSG00000134697	GNL2	G protein nucleolar 2	ENST00000373062.8;ENST00000463351.1;ENST00000488496.1	29889;29889;29889	0;-1423;0
chr1	38961728	38962363	636	*	kffoxp1_peak_151	101	.	9.23946	14.7259	10.13768	161	Intron (ENST00000667635.1/ENST00000667635.1, intron 1 of 1)	1	38885807	38941830	56024	2	54933	ENST00000372990.6	-19898	ENSG00000158315	RHBDL2	rhomboid like 2	NA	NA	NA
chr1	39026372	39026934	563	*	kffoxp1_peak_152	32	.	4.81261	6.58069	3.25458	181	Promoter (<=1kb)	1	39026350	39034615	8266	1	4725	ENST00000372969.8	22	ENSG00000168653	NDUFS5	NADH:ubiquinone oxidoreductase subunit S5	ENST00000372967.3;ENST00000372969.8	4725;4725	0;0
chr1	39047506	39048036	531	*	kffoxp1_peak_153	10	.	3.69849	3.82906	1.0212	393	Distal Intergenic	1	39026350	39034615	8266	1	4725	ENST00000372969.8	21156	ENSG00000168653	NDUFS5	NADH:ubiquinone oxidoreductase subunit S5	NA	NA	NA
chr1	39110740	39111067	328	*	kffoxp1_peak_154	32	.	4.94262	6.49269	3.22263	81	Intron (ENST00000567887.5/23499, intron 1 of 100)	1	39105429	39254648	149220	1	23499	ENST00000467673.5	5311	ENSG00000127603	MACF1	microtubule actin crosslinking factor 1	ENST00000567887.5;ENST00000372915.7;ENST00000361689.6;ENST00000524432.5;ENST00000467673.5	23499;23499;23499;23499;23499	0;0;0;0;0
chr1	39605984	39606363	380	*	kffoxp1_peak_155	32	.	5.0902	6.75901	3.29114	256	Distal Intergenic	1	39572393	39576790	4398	2	8761	ENST00000451091.2	-29194	ENSG00000090621	PABPC4	poly(A) binding protein cytoplasmic 4	NA	NA	NA
chr1	39892813	39893284	472	*	kffoxp1_peak_156	47	.	5.55641	8.46582	4.70899	107	Downstream (2-3kb)	1	39895428	39901917	6490	2	4610	ENST00000372816.3	8633	ENSG00000116990	MYCL	MYCL proto-oncogene, bHLH transcription factor	ENST00000397332.2;ENST00000372816.3	4610;4610	8729;8633
chr1	39934512	39934861	350	*	kffoxp1_peak_157	58	.	5.78364	9.68011	5.83098	195	Distal Intergenic	1	39955112	39969968	14857	1	84879	ENST00000420632.6	-20251	ENSG00000168389	MFSD2A	major facilitator superfamily domain containing 2A	NA	NA	NA
chr1	40039635	40040948	1314	*	kffoxp1_peak_158	93	.	8.12057	13.95274	9.39962	282	Promoter (<=1kb)	1	40040233	40072649	32417	1	10487	ENST00000372797.7	0	ENSG00000131236	CAP1	cyclase associated actin cytoskeleton regulatory protein 1	ENST00000372797.7;ENST00000372802.5;ENST00000449311.5;ENST00000421589.5;ENST00000414893.5;ENST00000372792.7;ENST00000414281.5;ENST00000420216.5;ENST00000372798.5;ENST00000340450.7;ENST00000372805.7;ENST00000435719.5;ENST00000427843.5;ENST00000417287.5;ENST00000424977.1;ENST00000446031.1	10487;10487;10487;10487;10487;10487;10487;10487;10487;10487;10487;10487;10487;10487;10487;10487	0;0;0;0;0;0;0;0;0;0;0;0;0;0;0;0
chr1	40241990	40242379	390	*	kffoxp1_peak_159	60	.	6.66038	9.98831	6.09206	134	Distal Intergenic	1	40245947	40251683	5737	1	127391	ENST00000468258.1	-3568	ENSG00000188800	TMCO2	transmembrane and coiled-coil domains 2	ENST00000468258.1;ENST00000372771.5	127391;6018	-3568;80603
chr1	40450493	40451197	705	*	kffoxp1_peak_160	17	.	4.11042	4.66038	1.75587	9	Promoter (<=1kb)	1	40450476	40463715	13240	1	65243	ENST00000361584.5	17	ENSG00000187801	ZFP69B	ZFP69 zinc finger protein B	ENST00000469416.1;ENST00000484445.5;ENST00000411995.6;ENST00000361584.5	65243;65243;65243;65243	0;0;0;0
chr1	41152522	41153044	523	*	kffoxp1_peak_161	17	.	4.30769	4.66038	1.75587	175	Promoter (<=1kb)	1	41027200	41152674	125475	2	22955	ENST00000397174.6	0	ENSG00000010803	SCMH1	Scm polycomb group protein homolog 1	ENST00000397174.6;ENST00000402904.6;ENST00000361191.9;ENST00000361705.7;ENST00000397171.6;ENST00000326197.11;ENST00000372595.5;ENST00000337495.9;ENST00000372596.5;ENST00000372597.5;ENST00000456518.3	22955;22955;22955;22955;22955;22955;22955;22955;22955;22955;22955	0;0;0;0;0;0;0;0;0;0;0
chr1	41862635	41863036	402	*	kffoxp1_peak_162	27	.	4.70223	5.93503	2.70247	196	Intron (ENST00000372584.5/59269, intron 1 of 7)	1	41847948	41869630	21683	2	59269	ENST00000479350.1	6594	ENSG00000127124	HIVEP3	HIVEP zinc finger 3	ENST00000372584.5;ENST00000372583.6;ENST00000491442.5;ENST00000489103.5;ENST00000479350.1	59269;59269;59269;59269;59269	0;0;0;0;0
chr1	42429816	42430748	933	*	kffoxp1_peak_163	47	.	5.78952	8.46582	4.70899	133	3' UTR	1	42432860	42435522	2663	2	84217	ENST00000475426.1	4774	ENSG00000066185	ZMYND12	zinc finger MYND-type containing 12	ENST00000372565.8;ENST00000611861.4;ENST00000475426.1	84217;84217;84217	0;0;4774
chr1	42936760	42937326	567	*	kffoxp1_peak_164	32	.	5.0902	6.75901	3.29114	63	Intron (ENST00000426263.9/6513, intron 2 of 9)	1	42926796	42943238	16443	2	6513	ENST00000475162.3	5912	ENSG00000117394	SLC2A1	solute carrier family 2 member 1	ENST00000426263.9;ENST00000630287.2;ENST00000475162.3;ENST00000625233.2;ENST00000372500.4;ENST00000415851.6	6513;6513;6513;6513;6513;6513	0;0;0;0;0;0
chr1	42941185	42941849	665	*	kffoxp1_peak_165	34	.	5.45246	6.95302	3.46929	225	Promoter (1-2kb)	1	42926796	42943238	16443	2	6513	ENST00000475162.3	1389	ENSG00000117394	SLC2A1	solute carrier family 2 member 1	ENST00000426263.9;ENST00000630287.2;ENST00000475162.3;ENST00000625233.2;ENST00000372500.4;ENST00000415851.6;ENST00000630821.1	6513;6513;6513;6513;6513;6513;6513	0;0;0;0;0;0;17019
chr1	43688724	43689172	449	*	kffoxp1_peak_166	60	.	7.20022	9.87603	6.02184	237	Promoter (1-2kb)	1	43690590	43692278	1689	1	9682	ENST00000481296.1	-1418	ENSG00000066135	KDM4A	lysine demethylase 4A	ENST00000663424.1;ENST00000372396.4;ENST00000645057.1;ENST00000481296.1	100132774;9682;9682;9682	0;0;0;-1418
chr1	43711276	43711687	412	*	kffoxp1_peak_167	32	.	5.23663	6.74579	3.29114	237	Intron (ENST00000645057.1/9682, intron 15 of 25)	1	43699765	43708138	8374	2	100132774	ENST00000398804.7	-3138	NA	KDM4A-AS1	KDM4A antisense RNA 1	ENST00000663424.1;ENST00000398804.7;ENST00000659644.1;ENST00000439057.5;ENST00000418149.1;ENST00000437753.1;ENST00000532911.6;ENST00000646096.1;ENST00000347631.7;ENST00000643886.1;ENST00000643597.1;ENST00000372372.7;ENST00000361400.9;ENST00000330208.6;ENST00000335430.10;ENST00000545417.5;ENST00000372374.7;ENST00000643252.1;ENST00000647237.1;ENST00000642331.1;ENST00000361392.9;ENST00000646109.1;EN…	100132774;100132774;100132774;100132774;100132774;101929592;6487;6487;6487;6487;6487;6487;6487;6487;6487;6487;6487;6487;6487;6487;6487;6487;6487;6487;6487;6487;6487;6487;6487;6487;6487;6487;6487;6487;6487;6487;6487;6487;6487;6487;6487;6487;6487;6487;6487;6487;6487;6487;6487;6487;6487;9682	0;-3138;-3907;-3935;-3946;0;0;0;0;0;0;0;0;0;0;0;0;0;0;0;0;0;0;0;0;0;0;0;0;0;0;0;0;0;0;0;0;0;0;0;0;0;0;0;0;0;0;0;0;0;0;0
chr1	43834788	43835537	750	*	kffoxp1_peak_168	31	.	5.21058	6.38902	3.12789	181	Promoter (2-3kb)	1	43838250	43931139	92890	1	6487	ENST00000644645.1	-2713	ENSG00000126091	ST3GAL3	ST3 beta-galactoside alpha-2,3-sialyltransferase 3	ENST00000635807.1;ENST00000532911.6;ENST00000646096.1;ENST00000347631.7;ENST00000643886.1;ENST00000643597.1;ENST00000372372.7;ENST00000361400.9;ENST00000330208.6;ENST00000335430.10;ENST00000545417.5;ENST00000372374.7;ENST00000643252.1;ENST00000647237.1;ENST00000642331.1;ENST00000361392.9;ENST00000646109.1;ENST00000533997.6;ENST00000353126.8;ENST00000643283.1;ENST00000642934.1;ENST00000645640.1;EN…	102464830;6487;6487;6487;6487;6487;6487;6487;6487;6487;6487;6487;6487;6487;6487;6487;6487;6487;6487;6487;6487;6487;6487;6487;6487;6487;6487;6487;6487;6487;6487;6487;6487;6487;6487;6487;6487;6487;6487;6487;6487;6487;6487;6487;6487;6487;6487;6487;6487;6487;6487;6487;6487;6487;6487;6487;6487;6487;6487;6487;6487;6487;6487;6487;6487;6487;6487;6487;6487;6487;6487;6487;9682	-3085;0;0;0;0;0;0;0;0;0;0;0;0;0;0;0;0;0;0;0;0;0;0;0;0;0;0;0;0;0;0;0;0;0;0;0;0;0;0;0;0;0;0;0;0;0;0;0;0;0;0;0;0;0;0;0;0;0;0;0;0;0;0;0;0;0;0;0;0;0;0;-2713;0
chr1	44327665	44328528	864	*	kffoxp1_peak_169	92	.	8.27717	13.62908	9.22303	408	Intron (ENST00000372257.7/79033, intron 3 of 8)	1	44221070	44323043	101974	2	79033	ENST00000372259.9	-4622	ENSG00000117419	ERI3	ERI1 exoribonuclease family member 3	ENST00000372259.9;ENST00000372257.7;ENST00000649995.1;ENST00000452396.5;ENST00000495828.1;ENST00000457571.1	79033;79033;79033;79033;79033;79033	-4622;0;0;0;0;0
chr1	44619345	44619911	567	*	kffoxp1_peak_170	30	.	5.00452	6.30144	3.04643	78	Intron (ENST00000355387.6/55182, intron 3 of 14)	1	44614265	44627057	12793	1	55182	ENST00000496262.1	5080	ENSG00000187147	RNF220	ring finger protein 220	ENST00000355387.6;ENST00000361799.7;ENST00000372247.6;ENST00000496262.1	55182;55182;55182;55182	0;0;0;0
chr1	44621850	44622314	465	*	kffoxp1_peak_171	13	.	4.19866	4.12523	1.30131	343	Intron (ENST00000355387.6/55182, intron 3 of 14)	1	44626326	44636152	9827	1	55182	ENST00000453863.5	-4012	ENSG00000187147	RNF220	ring finger protein 220	ENST00000355387.6;ENST00000361799.7;ENST00000372247.6;ENST00000496262.1;ENST00000453863.5	55182;55182;55182;55182;55182	0;0;0;0;0
chr1	44628944	44630651	1708	*	kffoxp1_peak_172	125	.	10.58687	17.45344	12.5626	337	Promoter (1-2kb)	1	44631732	44649769	18038	1	55182	ENST00000335497.11	-1081	ENSG00000187147	RNF220	ring finger protein 220	ENST00000355387.6;ENST00000361799.7;ENST00000372247.6;ENST00000496262.1;ENST00000453863.5;ENST00000335497.11;ENST00000440132.2;ENST00000474064.5;ENST00000471494.5;ENST00000488865.2;ENST00000497469.5;ENST00000475378.5;ENST00000484745.5;ENST00000372242.7;ENST00000372243.7;ENST00000372244.3	55182;55182;55182;55182;55182;55182;55182;55182;55182;55182;55182;55182;55182;79639;79639;79639	0;0;0;0;0;-1081;-1081;-1317;-1324;-1333;-1584;-1604;-1994;0;0;0
chr1	44673833	44674707	875	*	kffoxp1_peak_173	180	.	12.43464	23.46666	18.05651	515	Promoter (<=1kb)	1	44674692	44724474	49783	1	339541	ENST00000424484.5	0	ENSG00000198520	ARMH1	armadillo like helical domain containing 1	ENST00000424484.5;ENST00000418644.5;ENST00000455805.5;ENST00000458657.6;ENST00000535358.6;ENST00000441519.5;ENST00000357508.5;ENST00000445071.5;ENST00000648290.1;ENST00000453711.1;ENST00000421398.5;ENST00000444751.5;ENST00000372242.7;ENST00000372243.7;ENST00000372244.3;ENST00000495630.1;ENST00000476724.1;ENST00000468117.1;ENST00000372237.8;ENST00000372235.7;ENST00000420706.1	339541;339541;339541;339541;339541;339541;339541;339541;339541;339541;339541;339541;79639;79639;79639;79639;79639;79639;79639;79639;79639	0;-6;-6;0;0;-15;0;-19;0;-48;0;0;0;0;0;0;0;0;0;0;0
chr1	44707490	44708232	743	*	kffoxp1_peak_174	17	.	4.30769	4.66038	1.75587	92	Intron (ENST00000424484.5/339541, intron 4 of 5)	1	44700973	44724379	23407	1	339541	ENST00000434520.5	6517	ENSG00000198520	ARMH1	armadillo like helical domain containing 1	ENST00000424484.5;ENST00000455805.5;ENST00000458657.6;ENST00000535358.6;ENST00000441519.5;ENST00000357508.5;ENST00000648290.1;ENST00000421398.5;ENST00000444751.5;ENST00000434068.1;ENST00000434520.5	339541;339541;339541;339541;339541;339541;339541;339541;339541;339541;339541	0;32777;0;0;32768;0;0;0;0;0;0
chr1	44730630	44731475	846	*	kffoxp1_peak_175	129	.	11.01489	17.97357	12.95555	327	Promoter (<=1kb)	1	44731055	44731170	116	2	26830	ENST00000363299.1	0	ENSG00000200169	RNU5D-1	RNA, U5D small nuclear 1	ENST00000363299.1	26830	0
chr1	44807445	44808522	1078	*	kffoxp1_peak_176	41	.	4.35533	7.66459	4.11883	307	Promoter (<=1kb)	1	44808482	44814129	5648	1	149478	ENST00000450269.5	0	ENSG00000222009	BTBD19	BTB domain containing 19	ENST00000372201.5;ENST00000465443.5;ENST00000476731.1;ENST00000492398.5;ENST00000461358.5;ENST00000461769.1;ENST00000493100.1;ENST00000450269.5;ENST00000409335.6;ENST00000439563.2;ENST00000485668.5;ENST00000482715.5;ENST00000475105.5;ENST00000495433.1;ENST00000489976.1;ENST00000464114.1	1263;1263;1263;1263;1263;1263;1263;149478;149478;149478;149478;149478;149478;149478;149478;149478	7068;7057;5811;4177;4108;3227;2824;0;-1;-45;-74;-289;-2138;-3158;-4652;-4976
chr1	45011438	45012043	606	*	kffoxp1_peak_177	19	.	3.92467	5.13089	1.97042	519	Promoter (<=1kb)	1	45011916	45013703	1788	1	7389	ENST00000650713.1	0	ENSG00000126088	UROD	uroporphyrinogen decarboxylase	ENST00000359600.6;ENST00000652165.1;ENST00000650713.1;ENST00000651476.1;ENST00000463092.5;ENST00000636293.1;ENST00000636836.1;ENST00000652287.1;ENST00000461035.5;ENST00000491300.5;ENST00000491773.6;ENST00000494399.5;ENST00000434478.6;ENST00000246337.9;ENST00000460334.5;ENST00000462688.5;ENST00000460906.5;ENST00000490385.5;ENST00000469548.5;ENST00000486699.5;ENST00000478467.5;ENST00000428106.1;ENS…	57643;7389;7389;7389;7389;7389;7389;7389;7389;7389;7389;7389;7389;7389;7389;7389;7389;7389;7389;7389;7389;7389;7389;7389;7389;7389;7389;7389;79654;79654;79654;79654;79654	194562;0;0;-119;-142;-164;-164;-164;-169;-173;-205;-209;-211;-211;-215;-222;-225;-225;-648;-743;-761;-864;-865;-892;-892;-2007;-2496;-2504;-2887;-114;-4210;-4471;-4322
chr1	45246339	45247093	755	*	kffoxp1_peak_178	84	.	8.2726	12.76943	8.43177	559	Intron (ENST00000464588.1/57643, intron 2 of 2)	1	45016399	45206605	190207	2	57643	ENST00000359600.6	-39734	ENSG00000162415	ZSWIM5	zinc finger SWIM-type containing 5	ENST00000464588.1	57643	0
chr1	45686658	45687406	749	*	kffoxp1_peak_179	32	.	5.32331	6.75901	3.29114	341	Promoter (<=1kb)	1	45660417	45687133	26717	2	60313	ENST00000488278.5	0	ENSG00000159592	GPBP1L1	GC-rich promoter binding protein 1 like 1	ENST00000372025.5;ENST00000496366.1;ENST00000355105.8;ENST00000290795.7;ENST00000488278.5;ENST00000480941.1;ENST00000480083.5;ENST00000493083.5;ENST00000460859.1	51249;51249;60313;60313;60313;60313;60313;60313;60313	-775;-790;-125;-122;0;0;-5;0;0
chr1	46174745	46175535	791	*	kffoxp1_peak_180	93	.	8.12057	13.95274	9.39962	592	Promoter (<=1kb)	1	46175073	46185298	10226	1	10103	ENST00000498443.5	0	ENSG00000117472	TSPAN1	tetraspanin 1	ENST00000498443.5;ENST00000372003.6;ENST00000482928.5;ENST00000469330.5;ENST00000475163.5;ENST00000506599.1;ENST00000540385.2	10103;10103;10103;10103;10103;110117498;110117499	0;0;0;0;0;0;0
chr1	46303377	46304122	746	*	kffoxp1_peak_181	25	.	4.99038	5.7234	2.51816	193	Promoter (<=1kb)	1	46277462	46303608	26147	2	10489	ENST00000617190.4	0	ENSG00000132128	LRRC41	leucine rich repeat containing 41	ENST00000617190.4;ENST00000343304.10;ENST00000615587.4;ENST00000472710.2;ENST00000498402.2;ENST00000469150.1;ENST00000311672.10;ENST00000489056.5;ENST00000486951.1;ENST00000496387.5	10489;10489;10489;10489;10489;10489;7388;7388;7388;7388	0;-11;-114;-3487;-103;-2597;0;0;0;0
chr1	46340674	46341061	388	*	kffoxp1_peak_182	47	.	5.78952	8.46582	4.70899	198	Promoter (<=1kb)	1	46340789	46365152	24364	1	387338	ENST00000307089.7	0	ENSG00000117481	NSUN4	NOP2/Sun RNA methyltransferase 4	ENST00000474844.5;ENST00000307089.7;ENST00000486270.5;ENST00000469918.5;ENST00000472157.1;ENST00000537428.2;ENST00000498008.5;ENST00000495427.1;ENST00000475281.1	387338;387338;387338;387338;387338;387338;387338;387338;387338	0;0;0;0;0;-126;-775;-2332;-2951
chr1	47314403	47314760	358	*	kffoxp1_peak_183	46	.	5.73649	8.25119	4.62738	102	Promoter (<=1kb)	1	47260419	47314147	53729	2	6491	ENST00000447475.6	-256	ENSG00000123473	STIL	STIL centriolar assembly protein	ENST00000337817.9;ENST00000360380.7;ENST00000371877.7;ENST00000396221.6;ENST00000447475.6	6491;6491;6491;6491;6491	-256;-256;-263;-1268;-256
chr1	51558699	51559147	449	*	kffoxp1_peak_184	52	.	6.43693	9.02761	5.20808	197	Intron (ENST00000415031.1/ENST00000415031.1, intron 1 of 1)	1	51577179	51788469	211291	1	114883	ENST00000371714.5	-18032	ENSG00000117859	OSBPL9	oxysterol binding protein like 9	ENST00000431943.1	441884	0
chr1	51570067	51570389	323	*	kffoxp1_peak_185	19	.	3.88873	4.98882	1.97042	30	Intron (ENST00000431943.1/441884, intron 2 of 6)	1	51577179	51788469	211291	1	114883	ENST00000371714.5	-6790	ENSG00000117859	OSBPL9	oxysterol binding protein like 9	ENST00000431943.1;ENST00000641477.1;ENST00000641201.1;ENST00000641070.1	441884;441884;441884;441884	0;0;0;0
chr1	51617057	51617599	543	*	kffoxp1_peak_186	128	.	10.45163	17.84984	12.84309	150	Promoter (<=1kb)	1	51617092	51787966	170875	1	114883	ENST00000435274.6	0	ENSG00000117859	OSBPL9	oxysterol binding protein like 9	ENST00000371714.5;ENST00000435274.6;ENST00000447887.5;ENST00000495776.5;ENST00000428468.6;ENST00000453295.5;ENST00000489990.5	114883;114883;114883;114883;114883;114883;114883	0;0;0;0;0;0;0
chr1	51660878	51661470	593	*	kffoxp1_peak_187	62	.	6.48884	10.23927	6.2242	240	Intron (ENST00000371714.5/114883, intron 5 of 25)	1	51617114	51776912	159799	1	114883	ENST00000489990.5	43764	ENSG00000117859	OSBPL9	oxysterol binding protein like 9	ENST00000371714.5;ENST00000435274.6;ENST00000447887.5;ENST00000495776.5;ENST00000428468.6;ENST00000453295.5;ENST00000489990.5	114883;114883;114883;114883;114883;114883;114883	0;0;0;0;0;0;0
chr1	51878892	51879252	361	*	kffoxp1_peak_188	27	.	5.29404	5.93503	2.70247	137	Promoter (<=1kb)	1	51789196	51878937	89742	2	4898	ENST00000544028.5	0	ENSG00000078618	NRDC	nardilysin convertase	ENST00000352171.11;ENST00000354831.11;ENST00000539524.5;ENST00000544028.5;ENST00000491410.1;ENST00000468722.1	4898;4898;4898;4898;4898;4898	-87;-87;-852;0;-121;-169
chr1	51916823	51917144	322	*	kffoxp1_peak_189	14	.	3.89775	4.30666	1.43928	37	3' UTR	1	51789196	51878937	89742	2	4898	ENST00000544028.5	-37886	ENSG00000078618	NRDC	nardilysin convertase	ENST00000371655.4	5865	0
chr1	51962658	51963216	559	*	kffoxp1_peak_190	110	.	9.51921	15.88064	11.08602	334	Intron (ENST00000371655.4/5865, intron 2 of 4)	1	51907956	51990700	82745	2	5865	ENST00000371655.4	27484	ENSG00000169213	RAB3B	RAB3B, member RAS oncogene family	ENST00000371655.4	5865	0
chr1	52404632	52404956	325	*	kffoxp1_peak_191	19	.	3.92467	5.13089	1.97042	39	Promoter (<=1kb)	1	52404628	52417022	12395	1	84950	ENST00000474048.1	4	ENSG00000134748	PRPF38A	pre-mRNA processing factor 38A	ENST00000528457.5;ENST00000527941.5;ENST00000371568.8;ENST00000371566.1;ENST00000257181.10;ENST00000487160.1;ENST00000474048.1	23318;23318;4998;4998;84950;84950;84950	26271;26156;-209;-245;0;0;0
chr1	53122347	53124269	1923	*	kffoxp1_peak_192	46	.	6.13624	8.32359	4.6974	1541	Intron (ENST00000611397.5/6512, intron 2 of 9)	1	53087183	53142577	55395	2	6512	ENST00000371494.8	18308	ENSG00000162383	SLC1A7	solute carrier family 1 member 7	ENST00000611397.5;ENST00000371494.8;ENST00000620288.4;ENST00000649098.1;ENST00000620347.5;ENST00000371491.4	6512;6512;6512;6512;6512;6512	0;0;0;0;0;0
chr1	53413133	53414030	898	*	kffoxp1_peak_193	77	.	7.18815	12.0705	7.76498	371	Exon (ENST00000563752.5/163742, exon 3 of 3)	1	53438711	53439569	859	2	163742	ENST00000562700.1	25539	ENSG00000236253	SLC25A3P1	solute carrier family 25 member 3 pseudogene 1	ENST00000563752.5	163742	0
chr1	53590069	53590964	896	*	kffoxp1_peak_194	19	.	3.88873	4.98882	1.97042	548	Intron (ENST00000312233.4/148979, intron 3 of 9)	1	53459976	53464679	4704	1	63948	ENST00000463126.1	130093	ENSG00000143006	DMRTB1	DMRT like family B with proline rich C-terminal 1	ENST00000312233.4;ENST00000628545.1	148979;148979	0;0
chr1	53733829	53735133	1305	*	kffoxp1_peak_195	93	.	8.58679	13.95274	9.39962	641	Promoter (<=1kb)	1	53506237	53734204	227968	2	148979	ENST00000312233.4	0	ENSG00000174332	GLIS1	GLIS family zinc finger 1	ENST00000312233.4;ENST00000628545.1	148979;148979	0;0
chr1	54052566	54053539	974	*	kffoxp1_peak_196	37	.	5.68859	7.27576	3.74126	852	Promoter (<=1kb)	1	54026681	54053204	26524	2	9528	ENST00000234831.10	0	ENSG00000116209	TMEM59	transmembrane protein 59	ENST00000585250.1;ENST00000648983.1;ENST00000498272.1;ENST00000234827.6;ENST00000371331.1;ENST00000234831.10;ENST00000371348.5;ENST00000371341.5;ENST00000420738.5;ENST00000440019.5;ENST00000452421.5;ENST00000371337.3	100616315;127428;127428;127428;127428;9528;9528;9528;9528;9528;9528;9528	-540;-45;-48;-69;-595;0;-4553;0;0;0;0;0
chr1	54118469	54119282	814	*	kffoxp1_peak_197	27	.	4.70223	5.93503	2.70247	157	Distal Intergenic	1	54132968	54152922	19955	2	200008	ENST00000530059.2	33640	ENSG00000157211	CDCP2	CUB domain containing protein 2	NA	NA	NA
chr1	54542278	54544193	1916	*	kffoxp1_peak_198	32	.	5.0902	6.75901	3.29114	1606	Promoter (<=1kb)	1	54542257	54610124	67868	1	26027	ENST00000481208.5	21	ENSG00000162390	ACOT11	acyl-CoA thioesterase 11	ENST00000481208.5;ENST00000498228.1;ENST00000343744.6;ENST00000371316.3	26027;26027;26027;26027	0;-4027;-4035;-4035
chr1	55428965	55429534	570	*	kffoxp1_peak_199	92	.	8.50814	13.62908	9.22303	404	Intron (ENST00000643167.1/ENST00000643167.1, intron 1 of 3)	1	55225641	55225723	83	1	100616272	ENST00000581938.1	203324	ENSG00000265822	MIR4422	microRNA 4422	NA	NA	NA
chr1	56096479	56096867	389	*	kffoxp1_peak_200	32	.	4.94262	6.49269	3.22263	151	Distal Intergenic	1	55945087	55950119	5033	1	105378738	ENST00000455010.1	151392	ENSG00000233079	LINC01755	long intergenic non-protein coding RNA 1755	NA	NA	NA
chr1	56397427	56398627	1201	*	kffoxp1_peak_201	311	.	17.91101	36.98347	31.13016	696	Intron (ENST00000641494.1/8613, intron 3 of 5)	1	56414935	56415966	1032	1	105378744	ENST00000451914.2	-16308	ENSG00000223956	LINC01767	long intergenic non-protein coding RNA 1767	ENST00000641494.1;ENST00000641109.1;ENST00000642129.1	8613;8613;8613	0;0;0
chr1	56411331	56412010	680	*	kffoxp1_peak_202	19	.	4.39089	5.13089	1.97042	196	Promoter (2-3kb)	1	56414935	56415966	1032	1	105378744	ENST00000451914.2	-2925	ENSG00000223956	LINC01767	long intergenic non-protein coding RNA 1767	ENST00000451914.2;ENST00000670778.1;ENST00000663880.1;ENST00000669154.1;ENST00000662108.1;ENST00000653637.1;ENST00000635434.1;ENST00000641494.1;ENST00000641109.1;ENST00000642129.1	105378744;105378744;105378744;105378744;105378744;105378744;105378744;8613;8613;8613	-2925;-2929;-2929;-2936;-2951;-3040;-3054;0;0;0
chr1	58283543	58284118	576	*	kffoxp1_peak_203	47	.	5.55641	8.46582	4.70899	185	Intron (ENST00000485760.5/1600, intron 4 of 20)	1	58462552	58506199	43648	2	115209	ENST00000460671.1	222081	ENSG00000162600	OMA1	OMA1 zinc metallopeptidase	ENST00000485760.5	1600	0
chr1	58412222	58412675	454	*	kffoxp1_peak_204	13	.	3.95993	4.17782	1.35306	31	Intron (ENST00000485760.5/1600, intron 3 of 20)	1	58462552	58506199	43648	2	115209	ENST00000460671.1	93524	ENSG00000162600	OMA1	OMA1 zinc metallopeptidase	ENST00000467509.5;ENST00000485760.5	115209;1600	0;0
chr1	58432614	58433446	833	*	kffoxp1_peak_205	129	.	10.62035	17.97357	12.95555	603	Intron (ENST00000485760.5/1600, intron 3 of 20)	1	58462552	58506199	43648	2	115209	ENST00000460671.1	72753	ENSG00000162600	OMA1	OMA1 zinc metallopeptidase	ENST00000467509.5;ENST00000485760.5	115209;1600	0;0
chr1	58762974	58763390	417	*	kffoxp1_peak_206	37	.	5.42743	7.2185	3.70535	103	Intron (ENST00000636386.1/ENST00000636386.1, intron 1 of 3)	1	58780791	58784047	3257	2	3725	ENST00000371222.4	20657	ENSG00000177606	JUN	Jun proto-oncogene, AP-1 transcription factor subunit	NA	NA	NA
chr1	58764478	58765124	647	*	kffoxp1_peak_207	32	.	5.56469	6.49269	3.22263	102	Intron (ENST00000636386.1/ENST00000636386.1, intron 1 of 3)	1	58780791	58784047	3257	2	3725	ENST00000371222.4	18923	ENSG00000177606	JUN	Jun proto-oncogene, AP-1 transcription factor subunit	NA	NA	NA
chr1	58783769	58785131	1363	*	kffoxp1_peak_208	47	.	5.55641	8.46582	4.70899	256	Promoter (<=1kb)	1	58785128	58888416	103289	1	100131060	ENST00000653297.1	0	NA	LINC01135	long intergenic non-protein coding RNA 1135	ENST00000653297.1;ENST00000649834.1;ENST00000663144.1;ENST00000419531.3;ENST00000669294.1;ENST00000371222.4	100131060;100131060;100131060;100131060;100131060;3725	0;0;0;0;0;0
chr1	58815509	58816132	624	*	kffoxp1_peak_209	19	.	3.92467	5.13089	1.97042	223	Exon (ENST00000669294.1/100131060, exon 2 of 2)	1	58785156	58815895	30740	1	100131060	ENST00000669294.1	30353	NA	LINC01135	long intergenic non-protein coding RNA 1135	ENST00000653297.1;ENST00000649834.1;ENST00000663144.1;ENST00000419531.3;ENST00000669294.1	100131060;100131060;100131060;100131060;100131060	0;0;0;0;0
chr1	59163374	59163920	547	*	kffoxp1_peak_210	41	.	5.57769	7.68166	4.12841	396	Intron (ENST00000625548.1/ENST00000625548.1, intron 1 of 4)	1	59132473	59151241	18769	2	729467	ENST00000631064.2	-12133	ENSG00000224609	HSD52	uncharacterized LOC729467	ENST00000647858.1;ENST00000624582.3;ENST00000625069.3;ENST00000623433.3;ENST00000624265.3;ENST00000436225.1	729467;729467;729467;729467;729467;729467	0;0;0;0;0;0
chr1	59433776	59434416	641	*	kffoxp1_peak_211	19	.	4.1132	5.12183	1.97042	268	Intron (ENST00000634606.1/55277, intron 4 of 16)	1	59393208	59626023	232816	1	55277	ENST00000475949.5	40568	ENSG00000172456	FGGY	FGGY carbohydrate kinase domain containing	ENST00000634606.1;ENST00000474476.5;ENST00000371218.8;ENST00000495718.5;ENST00000303721.11;ENST00000430447.5;ENST00000634364.1;ENST00000635297.1;ENST00000634399.1;ENST00000635156.1;ENST00000424725.2;ENST00000371212.5;ENST00000475949.5	55277;55277;55277;55277;55277;55277;55277;55277;55277;55277;55277;55277;55277	0;0;0;0;0;0;0;0;0;0;0;0;0
chr1	59707312	59707690	379	*	kffoxp1_peak_212	32	.	5.27455	6.58069	3.25458	128	Intron (ENST00000634606.1/55277, intron 12 of 16)	1	59733227	59733296	70	2	100616409	ENST00000578274.1	25606	ENSG00000266150	MIR4711	microRNA 4711	ENST00000634606.1;ENST00000371218.8;ENST00000303721.11;ENST00000634364.1;ENST00000635297.1;ENST00000634399.1;ENST00000635156.1;ENST00000424725.2;ENST00000371212.5;ENST00000371210.1;ENST00000493891.5;ENST00000476939.5;ENST00000472783.5;ENST00000471169.5	55277;55277;55277;55277;55277;55277;55277;55277;55277;55277;55277;55277;55277;55277	0;0;0;0;0;0;0;0;0;0;0;0;0;0
chr1	59730426	59731582	1157	*	kffoxp1_peak_213	93	.	8.35368	13.95274	9.39962	285	Promoter (1-2kb)	1	59733227	59733296	70	2	100616409	ENST00000578274.1	1714	ENSG00000266150	MIR4711	microRNA 4711	ENST00000578274.1;ENST00000634606.1;ENST00000371218.8;ENST00000303721.11;ENST00000634364.1;ENST00000635297.1;ENST00000634399.1;ENST00000635156.1;ENST00000424725.2;ENST00000371212.5;ENST00000371210.1;ENST00000493891.5;ENST00000476939.5;ENST00000472783.5;ENST00000471169.5	100616409;55277;55277;55277;55277;55277;55277;55277;55277;55277;55277;55277;55277;55277;55277	1714;0;0;0;0;0;0;0;0;0;0;0;0;0;0
chr1	61077770	61078114	345	*	kffoxp1_peak_214	10	.	3.90584	3.82906	1.0212	201	Promoter (<=1kb)	1	61077274	61455585	378312	1	4774	ENST00000407417.7	496	ENSG00000162599	NFIA	nuclear factor I A	ENST00000371191.5;ENST00000664495.1;ENST00000476646.5;ENST00000407417.7;ENST00000479364.1;ENST00000371189.8;ENST00000664149.1;ENST00000670151.1;ENST00000662015.1;ENST00000403491.8;ENST00000371187.7;ENST00000485903.6;ENST00000371185.6;ENST00000371184.6	4774;4774;4774;4774;4774;4774;4774;4774;4774;4774;4774;4774;4774;4774	0;0;0;0;0;0;0;0;0;0;0;0;0;0
chr1	61287285	61287847	563	*	kffoxp1_peak_215	12	.	3.7582	4.07966	1.25638	1	Intron (ENST00000371191.5/4774, intron 3 of 10)	1	61277306	61457876	180571	1	4774	ENST00000655770.1	9979	ENSG00000162599	NFIA	nuclear factor I A	ENST00000371191.5;ENST00000664495.1;ENST00000476646.5;ENST00000407417.7;ENST00000479364.1;ENST00000371189.8;ENST00000664149.1;ENST00000670151.1;ENST00000662015.1;ENST00000403491.8;ENST00000371187.7;ENST00000485903.6;ENST00000371185.6;ENST00000371184.6;ENST00000663597.1;ENST00000657234.1;ENST00000655770.1	4774;4774;4774;4774;4774;4774;4774;4774;4774;4774;4774;4774;4774;4774;4774;4774;4774	0;0;0;0;0;0;0;0;0;0;0;0;0;0;0;0;0
chr1	62325355	62325814	460	*	kffoxp1_peak_216	19	.	4.14918	4.98931	1.97042	92	Distal Intergenic	1	62236165	62319434	83270	2	163782	ENST00000371153.9	-5921	ENSG00000132854	KANK4	KN motif and ankyrin repeat domains 4	NA	NA	NA
chr1	63662086	63662545	460	*	kffoxp1_peak_217	47	.	6.25573	8.46582	4.70899	222	Distal Intergenic	1	63651355	63654445	3091	1	5236	ENST00000483707.1	10731	ENSG00000079739	PGM1	phosphoglucomutase 1	ENST00000650546.1;ENST00000371084.8;ENST00000540265.5;ENST00000371083.4	5236;5236;5236;5236	68675;68675;68277;38993
chr1	63731617	63731988	372	*	kffoxp1_peak_218	19	.	4.35067	4.98882	1.97042	261	Distal Intergenic	1	63774017	64181498	407482	1	4919	ENST00000371079.6	-42029	ENSG00000185483	ROR1	receptor tyrosine kinase like orphan receptor 1	NA	NA	NA
chr1	64043498	64044064	567	*	kffoxp1_peak_219	10	.	3.49113	3.82906	1.0212	179	Intron (ENST00000371079.6/4919, intron 2 of 8)	1	64009303	64181492	172190	1	4919	ENST00000545203.2	34195	ENSG00000185483	ROR1	receptor tyrosine kinase like orphan receptor 1	ENST00000371079.6;ENST00000371080.5;ENST00000482426.1;ENST00000545203.2	4919;4919;4919;4919	0;0;0;0
chr1	64133096	64133587	492	*	kffoxp1_peak_220	19	.	3.92467	5.13089	1.97042	286	Intron (ENST00000371079.6/4919, intron 4 of 8)	1	64106828	64112207	5380	2	101927034	ENST00000657702.1	-20889	ENSG00000223949	ROR1-AS1	ROR1 antisense RNA 1	ENST00000424995.1;ENST00000371079.6;ENST00000371080.5;ENST00000482426.1;ENST00000545203.2	101927034;4919;4919;4919;4919	0;0;0;0;0
chr1	64183945	64184474	530	*	kffoxp1_peak_221	47	.	5.78952	8.46582	4.70899	353	Distal Intergenic	1	64105322	64171297	65976	2	101927034	ENST00000424995.1	-12648	ENSG00000223949	ROR1-AS1	ROR1 antisense RNA 1	ENST00000371079.6;ENST00000545203.2	4919;4919	0;0
chr1	64402857	64403581	725	*	kffoxp1_peak_222	110	.	9.2861	15.88064	11.08602	345	Distal Intergenic	1	64470129	64693053	222925	1	57685	ENST00000651257.2	-66548	ENSG00000158966	CACHD1	cache domain containing 1	NA	NA	NA
chr1	64516510	64517447	938	*	kffoxp1_peak_223	92	.	8.50814	13.62908	9.22303	253	Intron (ENST00000651257.2/57685, intron 1 of 26)	1	64505915	64693053	187139	1	57685	ENST00000495994.5	10595	ENSG00000158966	CACHD1	cache domain containing 1	ENST00000651257.2;ENST00000290039.6;ENST00000650260.1;ENST00000495994.5	57685;57685;57685;57685	0;0;0;0
chr1	64624017	64624690	674	*	kffoxp1_peak_224	47	.	5.78952	8.46582	4.70899	412	Intron (ENST00000651257.2/57685, intron 4 of 26)	1	64664200	64666140	1941	1	57685	ENST00000486580.1	-39510	ENSG00000158966	CACHD1	cache domain containing 1	ENST00000651257.2;ENST00000290039.6;ENST00000650260.1;ENST00000495994.5;ENST00000470527.1	57685;57685;57685;57685;57685	0;0;0;0;0
chr1	64933573	64934779	1207	*	kffoxp1_peak_225	27	.	4.6705	5.94877	2.7065	76	Intron (ENST00000342505.5/3716, intron 1 of 24)	1	64833391	64966284	132894	2	3716	ENST00000671929.1	31505	ENSG00000162434	JAK1	Janus kinase 1	ENST00000342505.5;ENST00000673046.1;ENST00000672247.1;ENST00000672434.1;ENST00000671746.1;ENST00000673314.1;ENST00000673254.1;ENST00000671954.1;ENST00000672179.1;ENST00000673220.1;ENST00000671929.1;ENST00000673502.1;ENST00000672751.1;ENST00000672099.1	3716;3716;3716;3716;3716;3716;3716;3716;3716;3716;3716;3716;3716;3716	0;0;0;0;0;0;0;0;0;0;0;0;0;0
chr1	66047857	66048238	382	*	kffoxp1_peak_226	27	.	4.8995	5.93503	2.70247	289	Promoter (2-3kb)	1	66042500	66050718	8219	2	101927139	ENST00000424138.1	2480	ENSG00000227466	LOC101927139	uncharacterized LOC101927139	ENST00000424138.1;ENST00000329654.8;ENST00000341517.9;ENST00000423207.6;ENST00000531358.1;ENST00000532040.1;ENST00000526666.1	101927139;5142;5142;5142;5142;5142;5142	0;0;0;0;0;0;0
chr1	66216959	66217373	415	*	kffoxp1_peak_227	19	.	4.35067	4.98882	1.97042	155	Intron (ENST00000329654.8/5142, intron 3 of 16)	1	66257365	66267509	10145	1	5142	ENST00000371048.7	-39992	ENSG00000184588	PDE4B	phosphodiesterase 4B	ENST00000329654.8;ENST00000341517.9;ENST00000423207.6;ENST00000532040.1;ENST00000526666.1;ENST00000412480.6	5142;5142;5142;5142;5142;5142	0;0;0;0;0;0
chr1	66271503	66271941	439	*	kffoxp1_peak_228	48	.	6.47767	8.67391	4.88775	287	Intron (ENST00000329654.8/5142, intron 7 of 16)	1	66257647	66266155	8509	1	5142	ENST00000491340.2	13856	ENSG00000184588	PDE4B	phosphodiesterase 4B	ENST00000329654.8;ENST00000341517.9;ENST00000423207.6;ENST00000412480.6;ENST00000371048.7;ENST00000490695.1	5142;5142;5142;5142;5142;5142	0;0;0;0;14138;14078
chr1	66332141	66332492	352	*	kffoxp1_peak_229	32	.	5.0902	6.75901	3.29114	79	Promoter (<=1kb)	1	66332149	66363234	31086	1	5142	ENST00000531025.5	0	ENSG00000184588	PDE4B	phosphodiesterase 4B	ENST00000329654.8;ENST00000341517.9;ENST00000423207.6;ENST00000412480.6;ENST00000528771.5;ENST00000371045.9;ENST00000531025.5;ENST00000526197.5	5142;5142;5142;5142;5142;5142;5142;5142	0;0;0;0;0;0;0;0
chr1	66351627	66352164	538	*	kffoxp1_peak_230	28	.	4.90396	6.10772	2.85532	291	Promoter (2-3kb)	1	66354382	66372738	18357	1	5142	ENST00000480109.2	-2218	ENSG00000184588	PDE4B	phosphodiesterase 4B	ENST00000329654.8;ENST00000341517.9;ENST00000423207.6;ENST00000528771.5;ENST00000371045.9;ENST00000531025.5;ENST00000526197.5;ENST00000480109.2;ENST00000534463.5	5142;5142;5142;5142;5142;5142;5142;5142;5142	0;0;0;0;0;0;0;0;-2961
chr1	66364868	66365723	856	*	kffoxp1_peak_231	17	.	4.30769	4.66038	1.75587	45	Promoter (1-2kb)	1	66367494	66368157	664	1	5142	ENST00000483863.2	-1771	ENSG00000184588	PDE4B	phosphodiesterase 4B	ENST00000329654.8;ENST00000341517.9;ENST00000423207.6;ENST00000528771.5;ENST00000371045.9;ENST00000531025.5;ENST00000526197.5;ENST00000480109.2;ENST00000534463.5;ENST00000524999.1;ENST00000483863.2	5142;5142;5142;5142;5142;5142;5142;5142;5142;5142;5142	0;0;0;0;0;0;0;0;9743;4442;-1771
chr1	66374490	66375288	799	*	kffoxp1_peak_232	25	.	4.55333	5.7234	2.51816	234	3' UTR	1	66367494	66368157	664	1	5142	ENST00000483863.2	6996	ENSG00000184588	PDE4B	phosphodiesterase 4B	ENST00000329654.8;ENST00000341517.9;ENST00000423207.6;ENST00000371045.9;ENST00000480109.2	5142;5142;5142;5142;5142	0;0;0;0;0
chr1	66464626	66465161	536	*	kffoxp1_peak_233	60	.	6.4294	9.98831	6.09206	152	Distal Intergenic	1	66533383	66744374	210992	1	84251	ENST00000237247.10	-68222	ENSG00000118473	SGIP1	SH3GL interacting endocytic adaptor 1	NA	NA	NA
chr1	66542606	66543393	788	*	kffoxp1_peak_234	32	.	5.0902	6.75901	3.29114	524	Intron (ENST00000237247.10/84251, intron 2 of 26)	1	66534181	66626060	91880	1	84251	ENST00000497055.1	8425	ENSG00000118473	SGIP1	SH3GL interacting endocytic adaptor 1	ENST00000237247.10;ENST00000371039.5;ENST00000493564.1;ENST00000424320.5;ENST00000371037.9;ENST00000468286.5;ENST00000497055.1	84251;84251;84251;84251;84251;84251;84251	0;0;0;0;0;0;0
chr1	66563262	66564787	1526	*	kffoxp1_peak_235	77	.	7.42126	12.0705	7.76498	1014	Intron (ENST00000237247.10/84251, intron 2 of 26)	1	66534181	66626060	91880	1	84251	ENST00000497055.1	29081	ENSG00000118473	SGIP1	SH3GL interacting endocytic adaptor 1	ENST00000237247.10;ENST00000371039.5;ENST00000493564.1;ENST00000424320.5;ENST00000371037.9;ENST00000468286.5;ENST00000497055.1	84251;84251;84251;84251;84251;84251;84251	0;0;0;0;0;0;0
chr1	67559010	67559666	657	*	kffoxp1_peak_236	77	.	7.88747	12.0705	7.76498	158	Distal Intergenic	1	67685201	67687986	2786	1	1647	ENST00000370985.4	-125535	ENSG00000116717	GADD45A	growth arrest and DNA damage inducible alpha	NA	NA	NA
chr1	67570309	67570798	490	*	kffoxp1_peak_237	77	.	7.42126	12.0705	7.76498	229	Distal Intergenic	1	67685201	67687986	2786	1	1647	ENST00000370985.4	-114403	ENSG00000116717	GADD45A	growth arrest and DNA damage inducible alpha	NA	NA	NA
chr1	67618510	67618878	369	*	kffoxp1_peak_238	34	.	5.45246	6.95302	3.46929	98	Distal Intergenic	1	67685201	67687986	2786	1	1647	ENST00000370985.4	-66323	ENSG00000116717	GADD45A	growth arrest and DNA damage inducible alpha	NA	NA	NA
chr1	67682795	67683189	395	*	kffoxp1_peak_239	25	.	4.99038	5.7234	2.51816	171	Promoter (2-3kb)	1	67685201	67687986	2786	1	1647	ENST00000370985.4	-2012	ENSG00000116717	GADD45A	growth arrest and DNA damage inducible alpha	ENST00000370985.4;ENST00000370986.9;ENST00000648742.1;ENST00000650283.1;ENST00000460575.1;ENST00000617962.2;ENST00000484245.1	1647;1647;1647;1647;1647;1647;1647	-2012;-2012;-2025;-2025;-2040;-2216;-2487
chr1	67723599	67724188	590	*	kffoxp1_peak_240	19	.	4.39089	5.13089	1.97042	401	Intron (ENST00000370982.4/55970, intron 2 of 3)	1	67685676	67686586	911	1	1647	ENST00000484245.1	37923	ENSG00000116717	GADD45A	growth arrest and DNA damage inducible alpha	ENST00000370982.4	55970	0
chr1	67736215	67736566	352	*	kffoxp1_peak_241	49	.	6.08301	8.78004	4.96423	132	Intron (ENST00000370982.4/55970, intron 2 of 3)	1	67685676	67686586	911	1	1647	ENST00000484245.1	50539	ENSG00000116717	GADD45A	growth arrest and DNA damage inducible alpha	ENST00000370982.4	55970	0
chr1	67791436	67791801	366	*	kffoxp1_peak_242	17	.	4.50496	4.66038	1.75587	183	Intron (ENST00000370982.4/55970, intron 1 of 3)	1	67832303	68202987	370685	1	100289178	ENST00000420587.5	-40502	ENSG00000232284	GNG12-AS1	GNG12, DIRAS3 and WLS antisense RNA 1	ENST00000370982.4;ENST00000494936.1	55970;55970	0;0
chr1	67832382	67832711	330	*	kffoxp1_peak_243	17	.	4.30769	4.66038	1.75587	105	Promoter (<=1kb)	1	67832309	68202987	370679	1	100289178	ENST00000413628.5	73	ENSG00000232284	GNG12-AS1	GNG12, DIRAS3 and WLS antisense RNA 1	ENST00000420587.5;ENST00000413628.5;ENST00000370982.4;ENST00000494936.1	100289178;100289178;55970;55970	0;0;0;0
chr1	67979053	67979409	357	*	kffoxp1_peak_244	32	.	5.32331	6.75901	3.29114	97	Intron (ENST00000420587.5/100289178, intron 1 of 9)	1	68045962	68050627	4666	2	9077	ENST00000646789.1	71218	ENSG00000162595	DIRAS3	DIRAS family GTPase 3	ENST00000420587.5;ENST00000413628.5	100289178;100289178	0;0
chr1	68323023	68323577	555	*	kffoxp1_peak_245	32	.	5.27455	6.58069	3.25458	405	Distal Intergenic	1	68155172	68233120	77949	2	79971	ENST00000471243.2	-89903	ENSG00000116729	WLS	Wnt ligand secretion mediator	NA	NA	NA
chr1	68331171	68331591	421	*	kffoxp1_peak_246	17	.	4.30769	4.66038	1.75587	259	Distal Intergenic	1	68155172	68233120	77949	2	79971	ENST00000471243.2	-98051	ENSG00000116729	WLS	Wnt ligand secretion mediator	NA	NA	NA
chr1	68384624	68385006	383	*	kffoxp1_peak_247	32	.	4.81261	6.58069	3.25458	266	Distal Intergenic	1	68428822	68449954	21133	2	6121	ENST00000262340.6	64948	ENSG00000116745	RPE65	retinoid isomerohydrolase RPE65	NA	NA	NA
chr1	70410718	70411639	922	*	kffoxp1_peak_248	60	.	6.98742	9.87603	6.02184	206	Promoter (<=1kb)	1	70411218	70439851	28634	1	1491	ENST00000411986.6	0	ENSG00000116761	CTH	cystathionine gamma-lyase	ENST00000411986.6;ENST00000370938.8;ENST00000464926.1;ENST00000346806.2	1491;1491;1491;1491	0;0;0;0
chr1	70985515	70985876	362	*	kffoxp1_peak_249	47	.	5.55641	8.46582	4.70899	242	Intron (ENST00000370931.7/5733, intron 2 of 4)	1	70852573	71047633	195061	2	5733	ENST00000460330.5	61757	ENSG00000050628	PTGER3	prostaglandin E receptor 3	ENST00000370931.7;ENST00000370932.6;ENST00000628037.2;ENST00000497146.5;ENST00000361210.6;ENST00000479353.5;ENST00000460330.5;ENST00000356595.8;ENST00000306666.9;ENST00000351052.9	5733;5733;5733;5733;5733;5733;5733;5733;5733;5733	0;0;0;0;0;0;0;0;0;0
chr1	73910319	73910771	453	*	kffoxp1_peak_250	27	.	4.8995	5.93503	2.70247	360	Intron (ENST00000649962.1/ENST00000649962.1, intron 1 of 3)	1	74026015	74074790	48776	2	127255	ENST00000417067.5	164019	ENSG00000162620	LRRIQ3	leucine rich repeats and IQ motif containing 3	NA	NA	NA
chr1	75786339	75786699	361	*	kffoxp1_peak_251	14	.	3.67922	4.30666	1.43928	161	Promoter (<=1kb)	1	75786699	75789996	3298	1	5876	ENST00000462042.5	0	ENSG00000137955	RABGGTB	Rab geranylgeranyltransferase subunit beta	ENST00000364617.1;ENST00000384512.1;ENST00000528016.1;ENST00000496055.5;ENST00000473406.5;ENST00000485459.5;ENST00000370826.3;ENST00000497648.1;ENST00000319942.8;ENST00000462042.5;ENST00000470201.5;ENST00000471759.5;ENST00000491266.5;ENST00000461653.5;ENST00000489450.1;ENST00000467748.1;ENST00000383893.1	26804;26805;5876;5876;5876;5876;5876;5876;5876;5876;5876;5876;5876;5876;5876;5876;692085	-2778;-1190;0;0;0;0;0;0;0;0;-1;-2;-4;-797;-824;-4570;-373
chr1	76949154	76949590	437	*	kffoxp1_peak_252	13	.	3.69449	4.17782	1.35306	322	Intron (ENST00000318803.6/81849, intron 2 of 4)	1	76995457	77050316	54860	1	81849	ENST00000488940.1	-45867	ENSG00000117069	ST6GALNAC5	ST6 N-acetylgalactosaminide alpha-2,6-sialyltransferase 5	ENST00000318803.6;ENST00000477717.6	81849;81849	0;0
chr1	77370768	77371589	822	*	kffoxp1_peak_253	32	.	4.8571	6.75901	3.29114	762	Promoter (<=1kb)	1	77371378	77535885	164508	1	26289	ENST00000530826.1	0	ENSG00000154027	AK5	adenylate kinase 5	ENST00000354567.7;ENST00000344720.9;ENST00000465146.5;ENST00000530826.1	26289;26289;26289;26289	0;0;0;0
chr1	77539147	77539842	696	*	kffoxp1_peak_254	19	.	4.14918	4.98931	1.97042	95	Promoter (<=1kb)	1	77540496	77558731	18236	1	26289	ENST00000466393.1	-654	ENSG00000154027	AK5	adenylate kinase 5	ENST00000354567.7;ENST00000344720.9;ENST00000530826.1;ENST00000527263.1;ENST00000478255.1;ENST00000466393.1	26289;26289;26289;26289;26289;26289	0;0;0;0;0;-654
chr1	77978497	77979508	1012	*	kffoxp1_peak_255	55	.	6.92972	9.43522	5.5871	840	Promoter (<=1kb)	1	77979175	78016274	37100	1	11080	ENST00000487931.1	0	ENSG00000162616	DNAJB4	DnaJ heat shock protein family (Hsp40) member B4	ENST00000487931.1;ENST00000477671.2;ENST00000484662.1;ENST00000426517.1;ENST00000476882.1;ENST00000294623.8;ENST00000370768.6;ENST00000370767.5;ENST00000421641.1	11080;11080;11080;11080;54810;8880;8880;8880;8880	0;0;0;0;0;0;0;0;0
chr1	78004194	78004800	607	*	kffoxp1_peak_256	32	.	5.0902	6.75901	3.29114	529	Promoter (<=1kb)	1	78004935	78016299	11365	1	11080	ENST00000476396.1	-135	ENSG00000162616	DNAJB4	DnaJ heat shock protein family (Hsp40) member B4	ENST00000487931.1;ENST00000477671.2;ENST00000484662.1;ENST00000426517.1;ENST00000476396.1;ENST00000370763.6;ENST00000476882.1	11080;11080;11080;11080;11080;11080;54810	0;0;0;0;-135;-139;0
chr1	78101764	78102589	826	*	kffoxp1_peak_257	63	.	6.7386	10.39923	6.35571	426	Intron (ENST00000370759.4/54810, intron 3 of 5)	1	78045966	78138444	92479	1	54810	ENST00000370759.4	55798	ENSG00000137960	GIPC2	GIPC PDZ domain containing family member 2	ENST00000370759.4	54810	0
chr1	78254413	78254963	551	*	kffoxp1_peak_258	14	.	3.67922	4.30666	1.43928	394	Intron (ENST00000436742.5/149047, intron 3 of 5)	1	78229622	78369464	139843	1	149047	ENST00000413519.1	24791	ENSG00000237413	MGC27382	uncharacterized MGC27382	ENST00000436742.5;ENST00000413519.1	149047;149047	0;0
chr1	78339688	78340713	1026	*	kffoxp1_peak_259	93	.	8.35368	13.95274	9.39962	602	Intron (ENST00000413519.1/149047, intron 3 of 5)	1	78303884	78539749	235866	1	5737	ENST00000370758.5	35804	ENSG00000122420	PTGFR	prostaglandin F receptor	ENST00000413519.1;ENST00000370758.5	149047;5737	0;0
chr1	78692137	78692838	702	*	kffoxp1_peak_260	93	.	8.12057	13.95274	9.39962	181	Distal Intergenic	1	78662735	78664078	1344	1	10561	ENST00000446486.1	29402	ENSG00000137965	IFI44	interferon induced protein 44	NA	NA	NA
chr1	78831854	78832477	624	*	kffoxp1_peak_261	47	.	5.78952	8.46582	4.70899	261	Distal Intergenic	1	78889764	78917885	28122	2	64123	ENST00000401034.7	85408	ENSG00000162618	ADGRL4	adhesion G protein-coupled receptor L4	NA	NA	NA
chr1	79323141	79324016	876	*	kffoxp1_peak_262	200	.	14.05143	25.534	20.00048	610	Exon (ENST00000415629.2/ENST00000415629.2, exon 1 of 2)	1	78889960	79282124	392165	2	64123	ENST00000661030.1	-41017	ENSG00000162618	ADGRL4	adhesion G protein-coupled receptor L4	NA	NA	NA
chr1	81702812	81703966	1155	*	kffoxp1_peak_263	200	.	13.35852	25.534	20.00048	382	Intron (ENST00000473719.5/23266, intron 4 of 4)	1	81699770	81991426	291657	1	23266	ENST00000359929.7	3042	ENSG00000117114	ADGRL2	adhesion G protein-coupled receptor L2	ENST00000473719.5;ENST00000370721.5;ENST00000370723.5;ENST00000370725.5;ENST00000370727.5;ENST00000370728.5;ENST00000370730.5;ENST00000469377.6;ENST00000359929.7	23266;23266;23266;23266;23266;23266;23266;23266;23266	0;0;0;0;0;0;0;0;0
chr1	81706893	81707229	337	*	kffoxp1_peak_264	62	.	6.72194	10.23927	6.2242	198	Intron (ENST00000473719.5/23266, intron 4 of 4)	1	81699770	81991426	291657	1	23266	ENST00000359929.7	7123	ENSG00000117114	ADGRL2	adhesion G protein-coupled receptor L2	ENST00000473719.5;ENST00000370721.5;ENST00000370723.5;ENST00000370725.5;ENST00000370727.5;ENST00000370728.5;ENST00000370730.5;ENST00000469377.6;ENST00000359929.7	23266;23266;23266;23266;23266;23266;23266;23266;23266	0;0;0;0;0;0;0;0;0
chr1	84365527	84366026	500	*	kffoxp1_peak_265	46	.	6.19843	8.25119	4.62738	250	Promoter (<=1kb)	1	84364958	84365841	884	2	391051	ENST00000638373.1	0	NA	UOX	urate oxidase (pseudogene)	ENST00000454967.1;ENST00000640983.1;ENST00000638856.1;ENST00000638373.1;ENST00000471089.5;ENST00000483236.2	148418;391051;391051;391051;391051;391051	0;0;0;0;0;0
chr1	84377434	84377855	422	*	kffoxp1_peak_266	19	.	4.39089	5.13089	1.97042	289	Intron (ENST00000454967.1/148418, intron 1 of 2)	1	84364389	84381891	17503	2	391051	ENST00000638856.1	4036	NA	UOX	urate oxidase (pseudogene)	ENST00000454967.1;ENST00000638856.1;ENST00000471089.5;ENST00000483236.2	148418;391051;391051;391051	0;0;0;0
chr1	85061773	85062257	485	*	kffoxp1_peak_267	93	.	8.81989	13.95274	9.39962	214	Promoter (<=1kb)	1	85062312	85133138	70827	1	126820	ENST00000326813.12	-55	ENSG00000162643	WDR63	WD repeat domain 63	ENST00000370596.5;ENST00000326813.12;ENST00000528899.5;ENST00000294664.11;ENST00000464801.1	126820;126820;126820;126820;126820	0;-55;-70;-70;-129
chr1	85276280	85277175	896	*	kffoxp1_peak_268	62	.	6.87221	10.12282	6.20578	139	Promoter (<=1kb)	1	85276388	85347731	71344	1	646626	ENST00000654182.1	0	NA	LOC646626	uncharacterized LOC646626	ENST00000654182.1;ENST00000427819.5;ENST00000648566.1;ENST00000620248.2;ENST00000650582.1;ENST00000649434.1;ENST00000649060.1	646626;646626;8915;8915;8915;8915;8915	0;0;0;0;-530;0;0
chr1	85297808	85298594	787	*	kffoxp1_peak_269	82	.	7.66804	12.52288	8.2073	397	Intron (ENST00000654182.1/646626, intron 2 of 2)	1	85276715	85399963	123249	1	646626	ENST00000427819.5	21093	NA	LOC646626	uncharacterized LOC646626	ENST00000654182.1;ENST00000427819.5	646626;646626	0;0
chr1	85314242	85315236	995	*	kffoxp1_peak_270	75	.	8.2531	11.61719	7.51731	436	Intron (ENST00000654182.1/646626, intron 2 of 2)	1	85276715	85399963	123249	1	646626	ENST00000427819.5	37527	NA	LOC646626	uncharacterized LOC646626	ENST00000535924.6;ENST00000284031.13;ENST00000483110.5;ENST00000426972.7;ENST00000654182.1;ENST00000427819.5	23576;23576;23576;23576;646626;646626	0;0;0;0;0;0
chr1	85320083	85321193	1111	*	kffoxp1_peak_271	60	.	6.4294	9.98831	6.09206	670	3' UTR	1	85276715	85399963	123249	1	646626	ENST00000427819.5	43368	NA	LOC646626	uncharacterized LOC646626	ENST00000535924.6;ENST00000284031.13;ENST00000483110.5;ENST00000426972.7;ENST00000633113.1;ENST00000654182.1;ENST00000427819.5	23576;23576;23576;23576;23576;646626;646626	0;0;0;0;0;0;0
chr1	85330272	85330963	692	*	kffoxp1_peak_272	49	.	5.68364	8.70674	4.92035	577	Intron (ENST00000654182.1/646626, intron 2 of 2)	1	85276715	85399963	123249	1	646626	ENST00000427819.5	53557	NA	LOC646626	uncharacterized LOC646626	ENST00000535924.6;ENST00000284031.13;ENST00000483110.5;ENST00000426972.7;ENST00000633113.1;ENST00000654182.1;ENST00000427819.5	23576;23576;23576;23576;23576;646626;646626	0;0;0;0;0;0;0
chr1	85343620	85344447	828	*	kffoxp1_peak_273	60	.	6.66038	9.98831	6.09206	355	Intron (ENST00000654182.1/646626, intron 2 of 2)	1	85321452	85404528	83077	2	23576	ENST00000633113.1	60081	ENSG00000153904	DDAH1	dimethylarginine dimethylaminohydrolase 1	ENST00000535924.6;ENST00000284031.13;ENST00000483110.5;ENST00000426972.7;ENST00000633113.1;ENST00000654182.1;ENST00000427819.5	23576;23576;23576;23576;23576;646626;646626	0;0;0;0;0;0;0
chr1	85360956	85361407	452	*	kffoxp1_peak_274	25	.	4.5906	5.69856	2.51816	126	Intron (ENST00000427819.5/646626, intron 2 of 4)	1	85321452	85404528	83077	2	23576	ENST00000633113.1	43121	ENSG00000153904	DDAH1	dimethylarginine dimethylaminohydrolase 1	ENST00000535924.6;ENST00000284031.13;ENST00000483110.5;ENST00000426972.7;ENST00000633113.1;ENST00000427819.5	23576;23576;23576;23576;23576;646626	0;0;0;0;0;0
chr1	85447850	85448620	771	*	kffoxp1_peak_275	62	.	6.48884	10.23927	6.2242	588	Exon (ENST00000426125.1/ENST00000426125.1, exon 3 of 3)	1	85318485	85465159	146675	2	23576	ENST00000284031.13	16539	ENSG00000153904	DDAH1	dimethylarginine dimethylaminohydrolase 1	ENST00000535924.6;ENST00000284031.13;ENST00000483110.5;ENST00000426972.7	23576;23576;23576;23576	0;0;0;0
chr1	85578426	85578916	491	*	kffoxp1_peak_276	12	.	3.88853	4.07966	1.25638	15	Promoter (<=1kb)	1	85318486	85578363	259878	2	23576	ENST00000426972.7	-63	ENSG00000153904	DDAH1	dimethylarginine dimethylaminohydrolase 1	ENST00000535924.6;ENST00000483110.5;ENST00000426972.7;ENST00000498304.5;ENST00000467530.5;ENST00000467666.2;ENST00000451137.7;ENST00000480413.1	23576;23576;23576;23576;23576;23576;3491;3491	0;0;0;-176;-276;-1568;-1845;-2284
chr1	85607085	85608033	949	*	kffoxp1_peak_277	37	.	5.59956	7.32692	3.79207	604	Distal Intergenic	1	85581200	85582099	900	1	3491	ENST00000480413.1	25885	ENSG00000142871	CCN1	cellular communication network factor 1	NA	NA	NA
chr1	86788552	86788891	340	*	kffoxp1_peak_278	39	.	6.00399	7.53857	3.99576	142	Distal Intergenic	1	86734244	86738695	4452	1	51100	ENST00000602603.1	54308	ENSG00000097033	SH3GLB1	SH3 domain containing GRB2 like, endophilin B1	NA	NA	NA
chr1	86913912	86914410	499	*	kffoxp1_peak_279	37	.	5.64596	7.2185	3.70535	241	Promoter (<=1kb)	1	86862445	86914126	51682	2	9403	ENST00000331835.10	0	ENSG00000183291	SELENOF	selenoprotein F	ENST00000331835.10;ENST00000611507.4;ENST00000616787.4;ENST00000370554.5;ENST00000648872.1;ENST00000469566.5;ENST00000401030.4;ENST00000467557.1;ENST00000370550.10;ENST00000370551.8	9403;9403;9403;9403;9403;9403;9403;9403;9653;9653	0;0;0;0;0;0;0;0;-225;-238
chr1	87278954	87279608	655	*	kffoxp1_peak_280	32	.	5.0902	6.75901	3.29114	249	Distal Intergenic	1	87328880	87348923	20044	1	8543	ENST00000370544.10	-49272	ENSG00000143013	LMO4	LIM domain only 4	NA	NA	NA
chr1	87759822	87760149	328	*	kffoxp1_peak_281	19	.	4.39089	5.13089	1.97042	103	Intron (ENST00000642677.1/ENST00000642677.1, intron 2 of 6)	1	87353521	87371683	18163	2	100505768	ENST00000452509.2	-388139	ENSG00000227290	LINC01364	long intergenic non-protein coding RNA 1364	NA	NA	NA
chr1	88992529	88993009	481	*	kffoxp1_peak_282	32	.	4.58164	6.58069	3.25458	159	Promoter (<=1kb)	1	88979456	88992629	13174	2	494115	ENST00000652648.1	0	ENSG00000213516	RBMXL1	RBMX like 1	ENST00000652648.1;ENST00000321792.5;ENST00000399794.6;ENST00000413769.1;ENST00000446900.6;ENST00000370491.7;ENST00000260508.9;ENST00000370486.1	494115;494115;494115;494115;56267;56267;56267;56267	0;0;0;0;-4174;0;0;0
chr1	89671999	89672447	449	*	kffoxp1_peak_283	25	.	4.55333	5.7234	2.51816	176	Intron (ENST00000429074.1/ENST00000429074.1, intron 3 of 3)	1	89633181	89708648	75468	1	84230	ENST00000482063.1	38818	ENSG00000171488	LRRC8C	leucine rich repeat containing 8 VRAC subunit C	ENST00000370453.5;ENST00000479252.1;ENST00000370454.9;ENST00000482063.1	55144;84230;84230;84230	0;0;0;0
chr1	89994824	89995601	778	*	kffoxp1_peak_284	32	.	4.8571	6.75901	3.29114	62	Promoter (<=1kb)	1	89995110	90035533	40424	1	284695	ENST00000340281.9	0	ENSG00000162664	ZNF326	zinc finger protein 326	ENST00000340281.9;ENST00000394583.7;ENST00000361911.9;ENST00000370447.3;ENST00000380526.2	284695;284695;284695;284695;492303	0;0;0;0;-503
chr1	91609086	91609743	658	*	kffoxp1_peak_285	47	.	5.55641	8.46582	4.70899	228	Distal Intergenic	1	91513127	91520280	7154	1	8317	ENST00000486509.1	95959	ENSG00000097046	CDC7	cell division cycle 7	NA	NA	NA
chr1	91699082	91699477	396	*	kffoxp1_peak_286	17	.	4.11042	4.66038	1.75587	386	Intron (ENST00000533089.5/7049, intron 17 of 19)	1	91695490	91712363	16874	2	7049	ENST00000470600.1	12886	ENSG00000069702	TGFBR3	transforming growth factor beta receptor 3	ENST00000533089.5;ENST00000212355.9;ENST00000370399.6;ENST00000525962.5;ENST00000532540.5;ENST00000465892.6;ENST00000470600.1	7049;7049;7049;7049;7049;7049;7049	0;0;0;0;0;0;0
chr1	91699971	91701459	1489	*	kffoxp1_peak_287	19	.	4.40984	4.98931	1.97042	1	Intron (ENST00000533089.5/7049, intron 17 of 19)	1	91695490	91712363	16874	2	7049	ENST00000470600.1	10904	ENSG00000069702	TGFBR3	transforming growth factor beta receptor 3	ENST00000533089.5;ENST00000212355.9;ENST00000370399.6;ENST00000525962.5;ENST00000532540.5;ENST00000465892.6;ENST00000470600.1	7049;7049;7049;7049;7049;7049;7049	0;0;0;0;0;0;0
chr1	91726035	91726701	667	*	kffoxp1_peak_288	93	.	8.12057	13.95274	9.39962	308	Promoter (1-2kb)	1	91719893	91727918	8026	2	7049	ENST00000529608.1	1217	ENSG00000069702	TGFBR3	transforming growth factor beta receptor 3	ENST00000533089.5;ENST00000212355.9;ENST00000370399.6;ENST00000525962.5;ENST00000532540.5;ENST00000465892.6;ENST00000529608.1;ENST00000468996.2	7049;7049;7049;7049;7049;7049;7049;7049	0;0;0;0;0;0;0;0
chr1	91736473	91737091	619	*	kffoxp1_peak_289	63	.	6.7386	10.39923	6.35571	418	Intron (ENST00000533089.5/7049, intron 7 of 19)	1	91719893	91727918	8026	2	7049	ENST00000529608.1	-8555	ENSG00000069702	TGFBR3	transforming growth factor beta receptor 3	ENST00000533089.5;ENST00000212355.9;ENST00000370399.6;ENST00000525962.5;ENST00000532540.5;ENST00000465892.6;ENST00000468996.2	7049;7049;7049;7049;7049;7049;7049	0;0;0;0;0;0;0
chr1	93605838	93606495	658	*	kffoxp1_peak_290	63	.	7.39418	10.39923	6.35571	293	Intron (ENST00000260502.11/8412, intron 3 of 11)	1	93561786	93614097	52312	2	8412	ENST00000370247.7	7602	ENSG00000137936	BCAR3	BCAR3 adaptor protein, NSP family member	ENST00000427243.5;ENST00000417401.1;ENST00000260502.11;ENST00000370247.7;ENST00000370244.5;ENST00000370243.1;ENST00000479503.2	100129046;100129046;8412;8412;8412;8412;8412	13588;13588;0;0;0;0;0
chr1	93664444	93664830	387	*	kffoxp1_peak_291	32	.	4.62399	6.75901	3.29114	209	Intron (ENST00000260502.11/8412, intron 2 of 11)	1	93592306	93648822	56517	2	8412	ENST00000479503.2	-15622	ENSG00000137936	BCAR3	BCAR3 adaptor protein, NSP family member	ENST00000260502.11;ENST00000370244.5;ENST00000370243.1	8412;8412;8412	0;0;0
chr1	93694175	93694993	819	*	kffoxp1_peak_292	19	.	4.52791	5.12183	1.97042	386	Intron (ENST00000370244.5/8412, intron 3 of 13)	1	93561741	93681837	120097	2	8412	ENST00000260502.11	-12338	ENSG00000137936	BCAR3	BCAR3 adaptor protein, NSP family member	ENST00000370244.5	8412	0
chr1	93701676	93702050	375	*	kffoxp1_peak_293	32	.	4.8571	6.75901	3.29114	116	Intron (ENST00000370244.5/8412, intron 3 of 13)	1	93561741	93681837	120097	2	8412	ENST00000260502.11	-19839	ENSG00000137936	BCAR3	BCAR3 adaptor protein, NSP family member	ENST00000370244.5	8412	0
chr1	93703872	93704254	383	*	kffoxp1_peak_294	77	.	7.42126	12.0705	7.76498	84	Intron (ENST00000370244.5/8412, intron 3 of 13)	1	93561741	93681837	120097	2	8412	ENST00000260502.11	-22035	ENSG00000137936	BCAR3	BCAR3 adaptor protein, NSP family member	ENST00000370244.5	8412	0
chr1	93738026	93738670	645	*	kffoxp1_peak_295	63	.	7.39418	10.39923	6.35571	289	Intron (ENST00000370244.5/8412, intron 2 of 13)	1	93752924	93775444	22521	2	723788	ENST00000433544.1	36774	ENSG00000137936	MIG7	mig-7	ENST00000370244.5;ENST00000469315.1	8412;8412	0;0
chr1	93754216	93755344	1129	*	kffoxp1_peak_296	200	.	13.82046	25.534	20.00048	573	Exon (ENST00000433544.1/723788, exon 2 of 2)	1	93752924	93775444	22521	2	723788	ENST00000433544.1	20100	ENSG00000137936	MIG7	mig-7	ENST00000433544.1;ENST00000649852.1;ENST00000370244.5;ENST00000469315.1	723788;723788;8412;8412	0;0;0;0
chr1	93804554	93805283	730	*	kffoxp1_peak_297	47	.	5.78952	8.46582	4.70899	107	Intron (ENST00000370244.5/8412, intron 2 of 13)	1	93752924	93775444	22521	2	723788	ENST00000433544.1	-29110	ENSG00000137936	MIG7	mig-7	ENST00000649852.1;ENST00000370244.5;ENST00000469315.1	723788;8412;8412	0;0;0
chr1	93810428	93810915	488	*	kffoxp1_peak_298	41	.	5.57769	7.68166	4.12841	215	Intron (ENST00000370244.5/8412, intron 2 of 13)	1	93720189	93845712	125524	2	8412	ENST00000469315.1	34797	ENSG00000137936	BCAR3	BCAR3 adaptor protein, NSP family member	ENST00000649852.1;ENST00000370244.5;ENST00000469315.1	723788;8412;8412	0;0;0
chr1	93847337	93847970	634	*	kffoxp1_peak_299	19	.	4.1197	4.98882	1.97042	550	Promoter (<=1kb)	1	93561791	93847150	285360	2	8412	ENST00000370244.5	-187	ENSG00000137936	BCAR3	BCAR3 adaptor protein, NSP family member	ENST00000390220.3;ENST00000649852.1;ENST00000370244.5;ENST00000469315.1	100126348;723788;8412;8412	505;0;0;0
chr1	94258711	94259222	512	*	kffoxp1_peak_300	32	.	4.58164	6.58069	3.25458	354	Intron (ENST00000660441.1/ENST00000660441.1, intron 2 of 3)	1	94149847	94275068	125222	2	9411	ENST00000552844.5	15846	ENSG00000137962	ARHGAP29	Rho GTPase activating protein 29	ENST00000552844.5	9411	0
chr1	94323846	94324287	442	*	kffoxp1_peak_301	10	.	3.90584	3.82906	1.0212	152	Exon (ENST00000665417.1/ENST00000665417.1, exon 4 of 6)	1	94149847	94275068	125222	2	9411	ENST00000552844.5	-48778	ENSG00000137962	ARHGAP29	Rho GTPase activating protein 29	NA	NA	NA
chr1	94542006	94542376	371	*	kffoxp1_peak_302	14	.	4.1079	4.28753	1.43928	90	Promoter (<=1kb)	1	94533106	94541759	8654	2	2152	ENST00000480356.1	-247	ENSG00000117525	F3	coagulation factor III, tissue factor	ENST00000334047.12;ENST00000370207.4;ENST00000480356.1	2152;2152;2152	-247;-369;-247
chr1	94709929	94710703	775	*	kffoxp1_peak_303	77	.	7.05308	12.10101	7.79441	333	Intron (ENST00000634870.1/101928079, intron 2 of 5)	1	94732133	94742495	10363	2	101928079	ENST00000424711.1	31792	ENSG00000224081	SLC44A3-AS1	SLC44A3 antisense RNA 1	ENST00000634870.1;ENST00000635440.1;ENST00000635184.1;ENST00000635408.1;ENST00000634937.1;ENST00000634339.1;ENST00000442418.5;ENST00000452922.5;ENST00000432162.6;ENST00000421997.5;ENST00000414374.1;ENST00000418366.2	101928079;101928079;101928079;101928079;101928079;101928079;101928079;101928079;101928079;101928079;101928079;101928079	0;0;0;0;0;0;0;0;0;0;0;0
chr1	94739487	94740008	522	*	kffoxp1_peak_304	37	.	5.20891	7.2185	3.70535	209	Promoter (2-3kb)	1	94732133	94742495	10363	2	101928079	ENST00000424711.1	2487	ENSG00000224081	SLC44A3-AS1	SLC44A3 antisense RNA 1	ENST00000634870.1;ENST00000635440.1;ENST00000635184.1;ENST00000635408.1;ENST00000634937.1;ENST00000634339.1;ENST00000442418.5;ENST00000452922.5;ENST00000432162.6;ENST00000421997.5;ENST00000414374.1;ENST00000418366.2;ENST00000634861.1;ENST00000424711.1	101928079;101928079;101928079;101928079;101928079;101928079;101928079;101928079;101928079;101928079;101928079;101928079;101928079;101928079	0;0;0;0;0;0;0;0;0;0;0;0;0;0
chr1	94783344	94784116	773	*	kffoxp1_peak_305	93	.	8.48681	13.78503	9.35473	515	Intron (ENST00000634870.1/101928079, intron 1 of 5)	1	94616390	94820059	203670	2	101928079	ENST00000635408.1	35943	ENSG00000224081	SLC44A3-AS1	SLC44A3 antisense RNA 1	ENST00000634870.1;ENST00000635440.1;ENST00000635184.1;ENST00000635408.1;ENST00000634937.1;ENST00000634339.1;ENST00000442418.5;ENST00000452922.5;ENST00000432162.6;ENST00000421997.5;ENST00000414374.1;ENST00000418366.2;ENST00000634861.1	101928079;101928079;101928079;101928079;101928079;101928079;101928079;101928079;101928079;101928079;101928079;101928079;101928079	0;0;0;0;0;0;0;0;0;0;0;0;0
chr1	96416214	96416594	381	*	kffoxp1_peak_306	19	.	4.1197	4.98882	1.97042	62	Distal Intergenic	1	96254069	96374125	120057	2	101928241	ENST00000435311.1	-42089	ENSG00000231987	LINC01787	long intergenic non-protein coding RNA 1787	NA	NA	NA
chr1	96522097	96522720	624	*	kffoxp1_peak_307	93	.	8.35368	13.95274	9.39962	278	Distal Intergenic	1	96254069	96374125	120057	2	101928241	ENST00000435311.1	-147972	ENSG00000231987	LINC01787	long intergenic non-protein coding RNA 1787	NA	NA	NA
chr1	98920637	98920989	353	*	kffoxp1_peak_308	32	.	4.81261	6.58069	3.25458	239	Intron (ENST00000263177.5/163404, intron 4 of 5)	1	99004276	99148852	144577	1	100129620	ENST00000425113.1	-83287	ENSG00000232825	LOC100129620	uncharacterized LOC100129620	ENST00000263177.5;ENST00000370188.7;ENST00000672681.1	163404;163404;163404	0;0;0
chr1	99682311	99682647	337	*	kffoxp1_peak_309	29	.	5.22381	6.19768	2.94359	192	Promoter (<=1kb)	1	99683266	99694541	11276	1	54873	ENST00000496843.1	-619	ENSG00000099260	PALMD	palmdelphin	ENST00000263174.9;ENST00000605497.5;ENST00000615664.1;ENST00000496843.1	54873;54873;54873;54873	0;0;0;-619
chr1	99956702	99957107	406	*	kffoxp1_peak_310	19	.	4.1197	4.98882	1.97042	129	Distal Intergenic	1	99969351	100027722	58372	1	23443	ENST00000638371.1	-12244	ENSG00000117620	SLC35A3	solute carrier family 35 member A3	NA	NA	NA
chr1	100351424	100352194	771	*	kffoxp1_peak_311	32	.	5.0902	6.75901	3.29114	186	Promoter (<=1kb)	1	100351698	100499460	147763	1	8556	ENST00000644676.1	0	ENSG00000079335	CDC14A	cell division cycle 14A	ENST00000644844.1;ENST00000646665.1;ENST00000635056.2;ENST00000647203.1;ENST00000647005.1;ENST00000644676.1;ENST00000361544.11;ENST00000370124.8;ENST00000336454.5;ENST00000646583.1;ENST00000644813.1	8556;8556;8556;8556;8556;8556;8556;8556;8556;8556;8556	0;0;0;0;0;0;-273;-308;-312;-315;-755
chr1	100597280	100597815	536	*	kffoxp1_peak_312	47	.	6.02262	8.46582	4.70899	169	Distal Intergenic	1	100627049	100640613	13565	2	100128787	ENST00000416343.2	42798	NA	LINC01349	long intergenic non-protein coding RNA 1349	NA	NA	NA
chr1	100627275	100627977	703	*	kffoxp1_peak_313	33	.	5.71065	6.82873	3.35659	144	Exon (ENST00000416343.2/100128787, exon 3 of 3)	1	100627049	100640613	13565	2	100128787	ENST00000416343.2	12636	NA	LINC01349	long intergenic non-protein coding RNA 1349	ENST00000416343.2	100128787	0
chr1	100896214	100896666	453	*	kffoxp1_peak_314	17	.	4.50496	4.66038	1.75587	147	Promoter (<=1kb)	1	100896090	100981757	85668	1	148867	ENST00000357650.9	124	ENSG00000162695	SLC30A7	solute carrier family 30 member 7	ENST00000370112.8;ENST00000357650.9;ENST00000535414.5;ENST00000370113.7;ENST00000370114.8;ENST00000450240.2;ENST00000416479.1;ENST00000494907.1;ENST00000480774.1	148867;148867;2135;2135;2135;2135;2135;2135;2135	0;0;-1035;-1402;-1372;-1550;-1403;-1533;-1409
chr1	101238451	101238813	363	*	kffoxp1_peak_315	60	.	6.66038	9.98831	6.09206	150	Promoter (<=1kb)	1	101238335	101241308	2974	1	1901	ENST00000648480.1	116	ENSG00000170989	S1PR1	sphingosine-1-phosphate receptor 1	ENST00000432195.1;ENST00000475821.2;ENST00000305352.6;ENST00000561748.2;ENST00000649383.1;ENST00000475289.2;ENST00000648480.1	101928370;1901;1901;1901;1901;1901;1901	-1923;0;0;0;0;0;0
chr1	107936675	107937306	632	*	kffoxp1_peak_316	110	.	9.053	15.88064	11.08602	232	Intron (ENST00000370056.9/10451, intron 1 of 26)	1	107770659	107963500	192842	2	10451	ENST00000530671.1	26194	ENSG00000134215	VAV3	vav guanine nucleotide exchange factor 3	ENST00000370056.9;ENST00000527011.5;ENST00000469325.5;ENST00000490388.2;ENST00000530671.1	10451;10451;10451;10451;10451	0;0;0;0;0
chr1	108590704	108591352	649	*	kffoxp1_peak_317	32	.	5.0902	6.75901	3.29114	265	Intron (ENST00000405454.1/284611, intron 1 of 10)	1	108560100	108639322	79223	1	284611	ENST00000370035.8	30604	ENSG00000162636	FAM102B	family with sequence similarity 102 member B	ENST00000405454.1;ENST00000370035.8	284611;284611	0;0
chr1	108746620	108746952	333	*	kffoxp1_peak_318	47	.	5.78952	8.46582	4.70899	111	Promoter (<=1kb)	1	108746674	108757005	10332	1	6814	ENST00000483586.5	0	ENSG00000116266	STXBP3	syntaxin binding protein 3	ENST00000370017.9;ENST00000445274.1;ENST00000483586.5;ENST00000370008.4;ENST00000469338.1	163479;163479;6814;6814;6814	33712;24209;0;0;0
chr1	108830597	108831246	650	*	kffoxp1_peak_319	28	.	4.90396	6.10772	2.85532	365	Promoter (<=1kb)	1	108823276	108830734	7459	2	254268	ENST00000603450.1	0	ENSG00000162641	AKNAD1	AKNA domain containing 1	ENST00000370001.8;ENST00000474186.5;ENST00000369994.5;ENST00000369995.7;ENST00000461774.5;ENST00000603450.1	254268;254268;254268;254268;254268;254268	0;0;0;0;0;0
chr1	109090750	109091178	429	*	kffoxp1_peak_320	19	.	4.39089	5.13089	1.97042	52	Promoter (<=1kb)	1	109090773	109096921	6149	1	56900	ENST00000651489.1	0	ENSG00000215717	TMEM167B	transmembrane protein 167B	ENST00000338272.8;ENST00000651489.1;ENST00000479160.1;ENST00000473828.1	56900;56900;56900;56900	0;0;0;0
chr1	109621145	109621823	679	*	kffoxp1_peak_321	12	.	3.7582	4.07966	1.25638	25	Promoter (<=1kb)	1	109621152	109631646	10495	1	271	ENST00000668421.1	0	ENSG00000116337	AMPD2	adenosine monophosphate deaminase 2	ENST00000531734.5;ENST00000655992.1;ENST00000667949.1;ENST00000342115.8;ENST00000528667.7;ENST00000469039.2;ENST00000474459.5;ENST00000531203.5;ENST00000256578.8;ENST00000358729.8;ENST00000652975.1;ENST00000369840.7;ENST00000486282.6;ENST00000528270.6;ENST00000663749.1;ENST00000668421.1;ENST00000526301.6;ENST00000527846.6;ENST00000528454.5;ENST00000459643.2;ENST00000654851.1;ENST00000534144.1;ENS…	271;271;271;271;271;271;271;271;271;271;271;271;271;271;271;271;271;271;271;271;271;271;271;2773;2780	0;0;0;0;0;1299;0;0;0;0;0;0;0;0;0;0;0;0;-1991;-2016;-3775;-4248;-4375;72530;-1216
chr1	109821443	109822171	729	*	kffoxp1_peak_322	10	.	3.69849	3.82906	1.0212	80	Distal Intergenic	1	109750081	109764027	13947	2	79574	ENST00000369805.7	-57416	ENSG00000198758	EPS8L3	EPS8 like 3	NA	NA	NA
chr1	110056494	110057080	587	*	kffoxp1_peak_323	49	.	6.52007	8.78004	4.96423	197	Intron (ENST00000473429.5/85369, intron 12 of 13)	1	110060397	110064924	4528	2	257	ENST00000649954.1	7844	ENSG00000156150	ALX3	ALX homeobox 3	ENST00000647563.2;ENST00000649954.1;ENST00000369796.5;ENST00000369795.8;ENST00000485775.5;ENST00000473429.5	257;257;85369;85369;85369;85369	13592;7844;24917;21870;21862;0
chr1	110058176	110058659	484	*	kffoxp1_peak_324	14	.	4.11627	4.30666	1.43928	78	Exon (ENST00000554749.1/ENST00000554749.1, exon 1 of 1)	1	110060397	110064924	4528	2	257	ENST00000649954.1	6265	ENSG00000156150	ALX3	ALX homeobox 3	ENST00000647563.2;ENST00000649954.1;ENST00000369796.5;ENST00000369795.8;ENST00000485775.5;ENST00000473429.5	257;257;85369;85369;85369;85369	12013;6265;26599;23552;23544;0
chr1	110235856	110236577	722	*	kffoxp1_peak_325	82	.	8.05295	12.56097	8.23244	349	3' UTR	1	110223830	110229151	5322	1	3749	ENST00000636402.1	12026	ENSG00000116396	KCNC4	potassium voltage-gated channel subfamily C member 4	ENST00000469655.5;ENST00000369787.7;ENST00000413138.7;ENST00000438661.2;ENST00000412512.2;ENST00000459877.1	3749;3749;3749;3749;3749;3749	24513;0;24364;24356;0;16140
chr1	110308143	110308687	545	*	kffoxp1_peak_326	22	.	4.43389	5.40023	2.22755	210	Intron (ENST00000449169.1/440600, intron 2 of 3)	1	110338506	110346673	8168	1	64783	ENST00000652747.1	-29819	ENSG00000162775	RBM15	RNA binding motif protein 15	ENST00000449169.1	440600	0
chr1	110309118	110309868	751	*	kffoxp1_peak_327	27	.	4.6705	5.94877	2.7065	649	Intron (ENST00000449169.1/440600, intron 2 of 3)	1	110338506	110346673	8168	1	64783	ENST00000652747.1	-28638	ENSG00000162775	RBM15	RNA binding motif protein 15	ENST00000449169.1	440600	0
chr1	110338525	110339915	1391	*	kffoxp1_peak_328	72	.	7.40738	11.34488	7.2649	588	Promoter (<=1kb)	1	110286375	110339171	52797	2	440600	ENST00000449169.1	0	ENSG00000227963	RBM15-AS1	RBM15 antisense RNA 1	ENST00000449169.1;ENST00000652747.1;ENST00000369784.8;ENST00000487146.8;ENST00000618772.4;ENST00000650953.2;ENST00000654015.1;ENST00000617047.1	440600;64783;64783;64783;64783;64783;64783;64783	0;0;0;0;0;0;0;0
chr1	110464068	110464495	428	*	kffoxp1_peak_329	17	.	4.50496	4.66038	1.75587	33	Distal Intergenic	1	110473756	110488663	14908	1	643160	ENST00000640695.1	-9261	ENSG00000240194	CYMP	chymosin, pseudogene	NA	NA	NA
chr1	110963398	110963968	571	*	kffoxp1_peak_330	47	.	5.55641	8.46582	4.70899	481	Promoter (<=1kb)	1	110947190	110963922	16733	2	55791	ENST00000369763.5	0	ENSG00000121931	LRIF1	ligand dependent nuclear receptor interacting factor 1	ENST00000369763.5;ENST00000485275.2	55791;55791	0;0
chr1	111191182	111191930	749	*	kffoxp1_peak_331	32	.	5.32331	6.75901	3.29114	148	Promoter (1-2kb)	1	111187174	111189328	2155	2	79961	ENST00000468692.1	-1854	ENSG00000162777	DENND2D	DENN domain containing 2D	ENST00000357640.9;ENST00000468692.1;ENST00000369752.5;ENST00000473682.5;ENST00000463713.5;ENST00000477586.5	79961;79961;79961;79961;79961;79961	0;-1854;0;8616;12372;8191
chr1	111565210	111565558	349	*	kffoxp1_peak_332	47	.	6.25573	8.46582	4.70899	119	Promoter (1-2kb)	1	111483348	111563962	80615	2	57413	ENST00000369717.8	-1248	ENSG00000121933	TMIGD3	transmembrane and immunoglobulin domain containing 3	ENST00000369717.8;ENST00000443498.5;ENST00000356415.5	57413;57413;5906	-1248;-1276;0
chr1	111592736	111593272	537	*	kffoxp1_peak_333	47	.	6.02262	8.46582	4.70899	370	Intron (ENST00000356415.5/5906, intron 1 of 7)	1	111599655	111608318	8664	2	100129269	ENST00000450155.5	15046	NA	LINC01160	long intergenic non-protein coding RNA 1160	ENST00000356415.5	5906	0
chr1	112394420	112394978	559	*	kffoxp1_peak_334	39	.	5.52794	7.53857	3.99576	64	Promoter (1-2kb)	1	112396214	112461164	64951	1	55917	ENST00000271277.11	-1236	ENSG00000143079	CTTNBP2NL	CTTNBP2 N-terminal like	ENST00000271277.11;ENST00000441739.1	55917;55917	0;0
chr1	112445140	112445927	788	*	kffoxp1_peak_335	101	.	9.23946	14.7259	10.13768	184	Intron (ENST00000271277.11/55917, intron 3 of 5)	1	112461770	112461833	64	2	100422976	ENST00000636356.1	15906	ENSG00000283296	MIR4256	microRNA 4256	ENST00000271277.11;ENST00000441739.1	55917;55917	0;0
chr1	112704742	112705947	1206	*	kffoxp1_peak_336	128	.	9.98542	17.84984	12.84309	453	Promoter (<=1kb)	1	112701614	112704997	3384	2	389	ENST00000534717.5	0	ENSG00000155366	RHOC	ras homolog family member C	ENST00000471038.6;ENST00000605933.5;ENST00000606505.5;ENST00000606954.1;ENST00000471106.5;ENST00000309276.10;ENST00000464951.1;ENST00000339083.11;ENST00000369633.6;ENST00000369642.7;ENST00000285735.6;ENST00000468093.5;ENST00000369638.6;ENST00000369637.5;ENST00000369636.6;ENST00000473074.1;ENST00000484280.6;ENST00000369632.6;ENST00000425265.6;ENST00000534717.5;ENST00000436685.6;ENST00000607158.5;E…	333926;333926;333926;333926;333926;333926;333926;389;389;389;389;389;389;389;389;389;389;389;389;389;389;389;389;389;389;389;389;4343;4343;4343;4343;4343;4343;4343;4343;4343;4343	0;0;0;0;9308;9530;9344;0;0;0;0;0;0;0;0;-1089;0;0;0;0;0;0;0;0;0;0;0;30321;30255;30044;30036;30022;29997;6882;6434;5118;5055
chr1	112957218	112957735	518	*	kffoxp1_peak_337	37	.	5.20891	7.2185	3.70535	358	Promoter (<=1kb)	1	112917760	112957013	39254	2	6566	ENST00000429288.1	-205	ENSG00000155380	SLC16A1	solute carrier family 16 member 1	ENST00000416193.5;ENST00000664314.1;ENST00000428411.6;ENST00000435800.6;ENST00000654334.1;ENST00000420168.2;ENST00000662852.1;ENST00000627431.2;ENST00000665960.1;ENST00000369626.7;ENST00000538576.5;ENST00000458229.5;ENST00000429288.1;ENST00000478835.1	100506392;100506392;100506392;100506392;100506392;100506392;100506392;100506392;100506392;6566;6566;6566;6566;6566	0;0;0;0;0;0;0;0;0;-865;-1155;-1155;-205;-1037
chr1	113930495	113930895	401	*	kffoxp1_peak_338	32	.	5.04358	6.58069	3.25458	149	Promoter (<=1kb)	1	113930505	113940740	10236	1	204851	ENST00000514621.5	0	ENSG00000163349	HIPK1	homeodomain interacting protein kinase 1	ENST00000441071.5;ENST00000427953.5;ENST00000450706.1;ENST00000670954.1;ENST00000653365.1;ENST00000426237.2;ENST00000426820.7;ENST00000369559.8;ENST00000626993.2;ENST00000369558.5;ENST00000369561.8;ENST00000369555.6;ENST00000514621.5;ENST00000503968.1	101928846;101928846;101928846;101928846;101928846;101928846;204851;204851;204851;204851;204851;204851;204851;204851	-1177;-1263;-1237;-1000;-1039;-1003;0;0;0;0;0;0;0;0
chr1	113982195	113982834	640	*	kffoxp1_peak_339	32	.	5.0902	6.75901	3.29114	345	Promoter (1-2kb)	1	113980500	114035572	55073	1	56944	ENST00000633022.1	1695	ENSG00000116774	OLFML3	olfactomedin like 3	ENST00000426820.7;ENST00000626993.2;ENST00000369558.5;ENST00000340480.8;ENST00000361587.3;ENST00000393300.6;ENST00000369551.5;ENST00000320334.5;ENST00000491700.1;ENST00000633022.1	204851;204851;204851;204851;204851;56944;56944;56944;56944;56944	0;0;0;31050;18755;0;0;0;0;0
chr1	114669504	114670289	786	*	kffoxp1_peak_340	14	.	3.78243	4.24738	1.41501	784	Promoter (<=1kb)	1	114582848	114670111	87264	2	163259	ENST00000393276.7	0	ENSG00000175984	DENND2C	DENN domain containing 2C	ENST00000393276.7;ENST00000393274.6;ENST00000493549.1;ENST00000637080.1;ENST00000520113.6;ENST00000369538.3;ENST00000639274.1;ENST00000639077.1;ENST00000638214.1	163259;163259;163259;270;270;270;270;270;270	0;0;0;25184;25297;25329;5969;14200;5949
chr1	115090153	115090772	620	*	kffoxp1_peak_341	77	.	7.88747	12.0705	7.76498	282	Promoter (<=1kb)	1	115048011	115089503	41493	2	10100	ENST00000369516.7	-650	ENSG00000134198	TSPAN2	tetraspanin 2	ENST00000369516.7;ENST00000369515.6;ENST00000433172.3	10100;10100;10100	-650;-653;-739
chr1	115135436	115135789	354	*	kffoxp1_peak_342	19	.	4.08751	5.07812	1.97042	18	Distal Intergenic	1	115048011	115089503	41493	2	10100	ENST00000369516.7	-45933	ENSG00000134198	TSPAN2	tetraspanin 2	NA	NA	NA
chr1	115184466	115185092	627	*	kffoxp1_peak_343	22	.	4.64668	5.40023	2.22755	373	Distal Intergenic	1	115048011	115089503	41493	2	10100	ENST00000369516.7	-94963	ENSG00000134198	TSPAN2	tetraspanin 2	NA	NA	NA
chr1	115428956	115429488	533	*	kffoxp1_peak_344	37	.	5.68859	7.27576	3.74126	179	Distal Intergenic	1	115285918	115338236	52319	2	4803	ENST00000369512.2	-90720	ENSG00000134259	NGF	nerve growth factor	NA	NA	NA
chr1	115430712	115431244	533	*	kffoxp1_peak_345	17	.	4.11042	4.66038	1.75587	123	Distal Intergenic	1	115285918	115338236	52319	2	4803	ENST00000369512.2	-92476	ENSG00000134259	NGF	nerve growth factor	NA	NA	NA
chr1	115455044	115455940	897	*	kffoxp1_peak_346	60	.	6.89135	9.98831	6.09206	129	Distal Intergenic	1	115285918	115338236	52319	2	4803	ENST00000369512.2	-116808	ENSG00000134259	NGF	nerve growth factor	NA	NA	NA
chr1	115782785	115783126	342	*	kffoxp1_peak_347	32	.	5.0902	6.75901	3.29114	161	Distal Intergenic	1	115700007	115768781	68775	2	845	ENST00000261448.5	-14004	ENSG00000118729	CASQ2	calsequestrin 2	NA	NA	NA
chr1	116848828	116849252	425	*	kffoxp1_peak_348	50	.	6.80235	8.85772	5.04075	225	Distal Intergenic	1	116909916	116990353	80438	1	5738	ENST00000393203.3	-60664	ENSG00000134247	PTGFRN	prostaglandin F2 receptor inhibitor	NA	NA	NA
chr1	116874357	116874725	369	*	kffoxp1_peak_349	10	.	3.69849	3.82906	1.0212	109	Distal Intergenic	1	116909916	116990353	80438	1	5738	ENST00000393203.3	-35191	ENSG00000134247	PTGFRN	prostaglandin F2 receptor inhibitor	NA	NA	NA
chr1	117093105	117093738	634	*	kffoxp1_peak_350	48	.	6.47767	8.67391	4.88775	160	Promoter (<=1kb)	1	117092787	117101749	8963	1	8458	ENST00000492682.5	318	ENSG00000116830	TTF2	transcription termination factor 2	ENST00000401111.1;ENST00000369466.9;ENST00000492682.5;ENST00000463696.1;ENST00000427271.1;ENST00000480701.1	100126331;8458;8458;8458;8458;8458	-905;0;0;-1587;-2433;-4508
chr1	117695863	117697235	1373	*	kffoxp1_peak_351	93	.	8.58679	13.95274	9.39962	549	Distal Intergenic	1	117606048	117628389	22342	1	54855	ENST00000369448.4	89815	ENSG00000183508	TENT5C	terminal nucleotidyltransferase 5C	NA	NA	NA
chr1	118100951	118101529	579	*	kffoxp1_peak_352	47	.	5.78952	8.46582	4.70899	136	Intron (ENST00000336338.10/200162, intron 5 of 48)	1	118085978	118087162	1185	2	200162	ENST00000463628.1	-13789	ENSG00000155761	SPAG17	sperm associated antigen 17	ENST00000336338.10	200162	0
chr1	118158876	118159442	567	*	kffoxp1_peak_353	37	.	5.64596	7.2185	3.70535	379	Intron (ENST00000336338.10/200162, intron 1 of 48)	1	118150397	118185223	34827	2	200162	ENST00000465053.1	25781	ENSG00000155761	SPAG17	sperm associated antigen 17	ENST00000336338.10;ENST00000465053.1	200162;200162	0;0
chr1	118947422	118948015	594	*	kffoxp1_peak_354	43	.	5.77204	7.92981	4.36793	286	Intron (ENST00000207157.7/6913, intron 1 of 7)	1	118883047	118914125	31079	2	6913	ENST00000449873.5	-33297	ENSG00000092607	TBX15	T-box transcription factor 15	ENST00000207157.7;ENST00000369429.5	6913;6913	0;0
chr1	118960457	118961399	943	*	kffoxp1_peak_355	93	.	8.48681	13.78503	9.35473	702	Intron (ENST00000207157.7/6913, intron 1 of 7)	1	118883047	118988343	105297	2	6913	ENST00000369429.5	26944	ENSG00000092607	TBX15	T-box transcription factor 15	ENST00000207157.7;ENST00000369429.5	6913;6913	0;0
chr1	118989521	118990027	507	*	kffoxp1_peak_356	25	.	4.99038	5.7234	2.51816	197	Promoter (<=1kb)	1	118883046	118989556	106511	2	6913	ENST00000207157.7	0	ENSG00000092607	TBX15	T-box transcription factor 15	ENST00000207157.7;ENST00000369429.5	6913;6913	0;0
chr1	119140261	119140666	406	*	kffoxp1_peak_357	77	.	7.65436	12.0705	7.76498	150	Promoter (<=1kb)	1	119140391	119238057	97667	1	101929147	ENST00000667138.1	0	ENSG00000231365	WARS2-AS1	WARS2 antisense RNA 1	ENST00000667138.1;ENST00000425884.5;ENST00000440150.5;ENST00000670000.1;ENST00000457043.1;ENST00000413531.5;ENST00000418015.1;ENST00000667936.1;ENST00000369426.9;ENST00000235521.4;ENST00000495746.5;ENST00000497761.1	101929147;101929147;101929147;101929147;101929147;101929147;101929147;101929147;10352;10352;10352;10352	0;0;0;0;-42;0;0;0;0;0;0;0
chr1	119160687	119161473	787	*	kffoxp1_peak_358	37	.	5.49132	7.27576	3.74126	161	Exon (ENST00000667936.1/101929147, exon 3 of 3)	1	119146409	119160747	14339	1	101929147	ENST00000445565.2	14278	ENSG00000231365	WARS2-AS1	WARS2 antisense RNA 1	ENST00000667138.1;ENST00000440150.5;ENST00000670000.1;ENST00000413531.5;ENST00000418015.1;ENST00000667936.1;ENST00000445565.2	101929147;101929147;101929147;101929147;101929147;101929147;101929147	0;0;0;0;0;0;0
chr1	119279352	119279739	388	*	kffoxp1_peak_359	19	.	3.88873	4.98882	1.97042	75	Intron (ENST00000655614.1/ENST00000655614.1, intron 1 of 1)	1	119327399	119330815	3417	1	105378934	ENST00000420059.6	-47660	ENSG00000232650	LINC01780	long intergenic non-protein coding RNA 1780	ENST00000418015.1	101929147	0
chr1	121184650	121185028	379	*	kffoxp1_peak_360	19	.	3.92467	5.13089	1.97042	333	Promoter (<=1kb)	1	121184811	121187305	2495	1	653464	ENST00000617209.1	0	ENSG00000171943	SRGAP2C	SLIT-ROBO Rho GTPase activating protein 2C	ENST00000617209.1;ENST00000367123.8;ENST00000412759.2;ENST00000613462.1;ENST00000304465.7;ENST00000369390.7;ENST00000355228.8;ENST00000619376.4;ENST00000471903.6;ENST00000452190.2;ENST00000468129.2	653464;653464;653464;653464;653464;653820;653820;653820;653820;653820;653820	0;0;-340;-354;-2074;-310;-739;-336;0;-358;-334
chr1	121587484	121588106	623	*	kffoxp1_peak_361	62	.	6.48884	10.23927	6.2242	434	Distal Intergenic	1	121519345	121568791	49447	1	647121	ENST00000458200.2	68139	ENSG00000231752	EMBP1	embigin pseudogene 1	NA	NA	NA
chr1	145706290	145706614	325	*	kffoxp1_peak_362	32	.	4.8571	6.75901	3.29114	176	Promoter (<=1kb)	1	145670852	145707400	36549	2	5174	ENST00000417171.5	786	ENSG00000174827	PDZK1	PDZ domain containing 1	ENST00000417171.5;ENST00000451928.6;ENST00000443667.1	5174;5174;5174	0;0;0
chr1	145926864	145927838	975	*	kffoxp1_peak_363	47	.	5.78952	8.46582	4.70899	548	Promoter (<=1kb)	1	145926875	145941203	14329	1	105371260	ENST00000412239.1	0	ENSG00000234222	LIX1L-AS1	LIX1L antisense RNA 1	ENST00000596355.1;ENST00000447686.2;ENST00000412239.1;ENST00000437797.5;ENST00000601726.3;ENST00000599147.5;ENST00000599626.5;ENST00000595518.5;ENST00000597144.5;ENST00000599469.5;ENST00000448561.5;ENST00000421764.1;ENST00000312753.9;ENST00000581100.6;ENST00000361928.2;ENST00000630636.1;ENST00000625258.1;ENST00000634130.1;ENST00000632040.1;ENST00000633781.1;ENST00000583313.6;ENST00000632555.1;ENS…	105371260;105371260;105371260;105371260;105371260;105371260;105371260;105371260;105371260;105371260;105371260;105371260;114814;114814;114814;84265;84265;9939;9939;9939;9939;9939;9939;9939;9939;9939	0;0;0;0;0;0;0;0;0;0;0;0;7851;7520;7520;0;0;-123;-246;-246;0;0;0;0;0;0
chr1	145957506	145957942	437	*	kffoxp1_peak_364	14	.	4.11627	4.30666	1.43928	118	Promoter (<=1kb)	1	145933423	145958017	24595	2	128077	ENST00000604000.4	75	ENSG00000271601	LIX1L	limb and CNS expressed 1 like	ENST00000604000.4;ENST00000606888.3;ENST00000619813.1;ENST00000619519.1;ENST00000630636.1;ENST00000625258.1	128077;284615;284615;284615;84265;84265	0;6633;4654;5013;0;0
chr1	145978944	145979942	999	*	kffoxp1_peak_365	27	.	4.93115	5.94877	2.7065	402	Distal Intergenic	1	145964716	145978519	13804	1	84265	ENST00000471706.1	14228	ENSG00000121851	POLR3GL	RNA polymerase III subunit G like	ENST00000630636.1;ENST00000625258.1;ENST00000369314.2;ENST00000622508.4;ENST00000369313.7;ENST00000471706.1	84265;84265;84265;84265;84265;84265	0;0;14254;14242;14241;14228
chr1	147171375	147171743	369	*	kffoxp1_peak_366	17	.	4.23023	4.61229	1.73418	362	Promoter (<=1kb)	1	147155106	147172470	17365	2	5565	ENST00000254101.4	727	ENSG00000131791	PRKAB2	protein kinase AMP-activated non-catalytic subunit beta 2	ENST00000527849.5;ENST00000254101.4;ENST00000474939.1;ENST00000649713.1;ENST00000651151.1;ENST00000440377.2;ENST00000606856.1;ENST00000650785.1;ENST00000606757.1	2330;5565;5565;9557;9557;9557;9557;9557;9557	71307;0;0;-1001;-1012;-1028;-1443;0;-1642
chr1	147292162	147293161	1000	*	kffoxp1_peak_367	110	.	9.51921	15.88064	11.08602	518	Intron (ENST00000650785.1/9557, intron 19 of 21)	1	147270995	147276247	5253	1	9557	ENST00000469625.2	21167	ENSG00000131778	CHD1L	chromodomain helicase DNA binding protein 1 like	ENST00000619867.4;ENST00000650785.1;ENST00000652587.1;ENST00000652616.1;ENST00000652161.1;ENST00000651226.1;ENST00000650721.1;ENST00000651207.1;ENST00000652494.1;ENST00000651510.1;ENST00000361293.10;ENST00000652278.1;ENST00000622533.4;ENST00000369258.8;ENST00000467213.5;ENST00000369259.4;ENST00000651410.1;ENST00000652486.1;ENST00000651407.1;ENST00000652346.1;ENST00000650714.1;ENST00000651070.1;EN…	100289211;9557;9557;9557;9557;9557;9557;9557;9557;9557;9557;9557;9557;9557;9557;9557;9557;9557;9557;9557;9557;9557;9557;9557;9557;9557;9557;9557;9557;9557;9557;9557	0;0;0;0;0;0;0;0;0;0;0;0;0;0;0;0;0;0;0;0;0;0;0;0;0;0;0;0;0;0;0;0
chr1	149885521	149885923	403	*	kffoxp1_peak_368	17	.	4.11042	4.66038	1.75587	391	Promoter (<=1kb)	1	149884459	149886652	2194	2	8349	ENST00000369155.3	729	ENSG00000184678	H2BC21	H2B clustered histone 21	ENST00000331128.5;ENST00000369153.2;ENST00000331380.3;ENST00000369155.3	317772;51027;8338;8349	0;0;-1052;0
chr1	149887587	149888536	950	*	kffoxp1_peak_369	46	.	6.19843	8.25119	4.62738	623	Promoter (<=1kb)	1	149887484	149888013	530	2	317772	ENST00000331128.5	0	ENSG00000184270	H2AC21	H2A clustered histone 21	ENST00000331128.5;ENST00000369153.2;ENST00000331380.3;ENST00000369155.3	317772;51027;8338;8349	0;0;612;0
chr1	150162901	150163522	622	*	kffoxp1_peak_370	32	.	5.0902	6.75901	3.29114	515	Intron (ENST00000502767.1/105371433, intron 1 of 2)	1	150159405	150164720	5316	1	105371433	ENST00000502767.1	3496	NA	LOC105371433	uncharacterized LOC105371433	ENST00000502767.1;ENST00000369126.5;ENST00000369124.5;ENST00000479194.5;ENST00000607609.2;ENST00000441340.1;ENST00000485470.1	105371433;51177;51177;51177;51177;51177;51177	0;13718;12985;12294;9418;5972;5884
chr1	150236122	150236640	519	*	kffoxp1_peak_371	62	.	6.48884	10.23927	6.2242	184	Promoter (<=1kb)	1	150218418	150236156	17739	2	81611	ENST00000629042.2	0	ENSG00000143401	ANP32E	acidic nuclear phosphoprotein 32 family member E	ENST00000583931.6;ENST00000629042.2;ENST00000616917.4;ENST00000436748.6;ENST00000369114.9;ENST00000369115.3;ENST00000533654.5;ENST00000534220.1;ENST00000532744.2	81611;81611;81611;81611;81611;81611;81611;81611;81611	-10;0;-1444;-100;-37;-23;-167;-139;-58
chr1	150611527	150611907	381	*	kffoxp1_peak_372	47	.	5.55641	8.46582	4.70899	133	Intron (ENST00000369016.8/2029, intron 4 of 4)	1	150624622	150629116	4495	2	2029	ENST00000513281.5	17209	ENSG00000143420	ENSA	endosulfine alpha	ENST00000369016.8	2029	0
chr1	150613216	150613839	624	*	kffoxp1_peak_373	32	.	5.32331	6.75901	3.29114	404	Intron (ENST00000369016.8/2029, intron 4 of 4)	1	150624622	150629116	4495	2	2029	ENST00000513281.5	15277	ENSG00000143420	ENSA	endosulfine alpha	ENST00000369016.8	2029	0
chr1	150629179	150629661	483	*	kffoxp1_peak_374	129	.	10.62035	17.97357	12.95555	200	Promoter (<=1kb)	1	150600851	150629566	28716	2	2029	ENST00000369016.8	0	ENSG00000143420	ENSA	endosulfine alpha	ENST00000369016.8;ENST00000369014.9;ENST00000361532.9;ENST00000361631.9;ENST00000509582.5;ENST00000339643.9;ENST00000638926.1;ENST00000271690.12;ENST00000356527.9;ENST00000513281.5;ENST00000503345.1;ENST00000354702.3;ENST00000503241.1;ENST00000362052.7	2029;2029;2029;2029;2029;2029;2029;2029;2029;2029;2029;2029;2029;2029	0;0;-39;-51;0;0;0;0;0;-63;0;-40;0;0
chr1	150881329	150881877	549	*	kffoxp1_peak_375	27	.	5.29404	5.93503	2.70247	325	Exon (ENST00000427962.1/ENST00000427962.1, exon 1 of 1)	1	150811681	150876708	65028	2	405	ENST00000515192.5	-4621	ENSG00000143437	ARNT	aryl hydrocarbon receptor nuclear translocator	ENST00000358595.10;ENST00000471844.6;ENST00000354396.6;ENST00000515192.5;ENST00000505755.5;ENST00000497108.6;ENST00000505979.5;ENST00000504358.1	405;405;405;405;405;405;405;405	-4730;-4624;-4750;-4621;-4720;-4761;-4720;-4633
chr1	151070301	151071113	813	*	kffoxp1_peak_376	32	.	4.94262	6.49269	3.22263	157	Promoter (<=1kb)	1	151070578	151097915	27338	1	126626	ENST00000462520.5	0	ENSG00000143458	GABPB2	GA binding protein transcription factor subunit beta 2	ENST00000368921.4;ENST00000462520.5;ENST00000368918.8;ENST00000489549.5;ENST00000486076.5;ENST00000439374.6	10962;126626;126626;126626;126626;56882	12543;0;0;0;0;0
chr1	151210609	151210986	378	*	kffoxp1_peak_377	25	.	4.3348	5.7234	2.51816	255	Promoter (2-3kb)	1	151213517	151231801	18285	1	8394	ENST00000418435.1	-2531	ENSG00000143398	PIP5K1A	phosphatidylinositol-4-phosphate 5-kinase type 1 alpha	ENST00000447555.5;ENST00000349792.9;ENST00000409426.5;ENST00000368888.9;ENST00000441902.6;ENST00000368890.8;ENST00000424999.1;ENST00000454769.2;ENST00000418435.1	8394;8394;8394;8394;8394;8394;8394;8394;8394	0;0;0;0;0;0;0;0;-2531
chr1	151281489	151282330	842	*	kffoxp1_peak_378	71	.	7.7495	11.242	7.16799	375	Promoter (<=1kb)	1	151279678	151281948	2271	2	100507670	ENST00000661167.1	0	ENSG00000232671	ZNF687-AS1	ZNF687 antisense RNA 1	ENST00000661167.1;ENST00000494138.4;ENST00000447795.3;ENST00000660511.1;ENST00000443959.1;ENST00000449313.5;ENST00000336715.11;ENST00000324048.9	100507670;100507670;100507670;100507670;57592;57592;57592;57592	0;0;0;0;0;0;0;0
chr1	151325744	151326464	721	*	kffoxp1_peak_379	62	.	6.48884	10.23927	6.2242	258	Promoter (<=1kb)	1	151315640	151327377	11738	2	5298	ENST00000438243.2	913	ENSG00000143393	PI4KB	phosphatidylinositol 4-kinase beta	ENST00000368874.8;ENST00000368875.6;ENST00000368873.5;ENST00000529142.5;ENST00000368872.5;ENST00000430800.5;ENST00000489223.2;ENST00000438243.2	5298;5298;5298;5298;5298;5298;5298;5298	0;0;0;0;0;0;0;0
chr1	151988901	151989900	1000	*	kffoxp1_peak_380	43	.	6.18675	7.92981	4.36793	621	Promoter (2-3kb)	1	151982918	151992578	9661	2	6281	ENST00000368809.1	2678	ENSG00000197747	S100A10	S100 calcium binding protein A10	ENST00000432386.1;ENST00000368811.8;ENST00000368809.1;ENST00000478574.5;ENST00000478348.1	441908;6281;6281;6281;6281	0;0;0;0;0
chr1	151994675	151995433	759	*	kffoxp1_peak_381	19	.	4.73526	5.12183	1.97042	122	Promoter (<=1kb)	1	151994531	152042774	48244	1	441908	ENST00000432386.1	144	NA	NBPF18P	NBPF member 18, pseudogene	ENST00000432386.1;ENST00000368811.8;ENST00000368809.1;ENST00000478574.5;ENST00000478348.1	441908;6281;6281;6281;6281	0;0;0;0;0
chr1	152047853	152048516	664	*	kffoxp1_peak_382	34	.	5.45246	6.95302	3.46929	543	Promoter (<=1kb)	1	152032506	152047907	15402	2	6282	ENST00000478109.1	0	ENSG00000163191	S100A11	S100 calcium binding protein A11	ENST00000478109.1	6282	0
chr1	152168034	152168422	389	*	kffoxp1_peak_383	46	.	5.50552	8.25119	4.62738	154	Promoter (<=1kb)	1	152168125	152332686	164562	1	339400	ENST00000593011.5	0	ENSG00000237975	FLG-AS1	FLG antisense RNA 1	ENST00000593011.5	339400	0
chr1	152517189	152517578	390	*	kffoxp1_peak_384	25	.	4.99038	5.7234	2.51816	359	Promoter (2-3kb)	1	152514482	152516008	1527	1	54544	ENST00000368790.4	2707	ENSG00000169509	CRCT1	cysteine rich C-terminal 1	ENST00000368790.4	54544	2707
chr1	153490499	153491032	534	*	kffoxp1_peak_385	77	.	7.18815	12.0705	7.76498	51	Distal Intergenic	1	153457744	153460651	2908	2	6278	ENST00000368723.4	-29848	ENSG00000143556	S100A7	S100 calcium binding protein A7	NA	NA	NA
chr1	153633859	153634390	532	*	kffoxp1_peak_386	47	.	5.78952	8.46582	4.70899	371	Promoter (<=1kb)	1	153633982	153646305	12324	1	26097	ENST00000368690.7	0	ENSG00000160679	CHTOP	chromatin target of PRMT1	ENST00000368690.7;ENST00000614256.4;ENST00000368694.8;ENST00000495554.1;ENST00000403433.5;ENST00000368687.1;ENST00000368686.1;ENST00000368698.3;ENST00000469893.2;ENST00000292169.5;ENST00000368696.3;ENST00000436839.1;ENST00000491177.1;ENST00000497086.5;ENST00000484413.5;ENST00000472233.1;ENST00000607839.1;ENST00000469931.2	26097;26097;26097;26097;26097;26097;26097;6271;6271;6271;6271;6271;6284;6284;6284;6284;6284;6284	0;0;0;0;0;-3694;-3952;5933;5475;5462;5437;5395;-2499;0;0;0;-1662;0
chr1	153923212	153923639	428	*	kffoxp1_peak_387	19	.	4.1132	5.12183	1.97042	149	Promoter (<=1kb)	1	153828266	153923360	95095	2	57459	ENST00000637331.1	0	ENSG00000143614	GATAD2B	GATA zinc finger domain containing 2B	ENST00000368655.5;ENST00000634544.1;ENST00000634408.1;ENST00000634401.1;ENST00000634791.1;ENST00000637331.1;ENST00000636008.1	57459;57459;57459;57459;57459;57459;57459	-240;-1182;-470;-244;-384;0;-446
chr1	154326519	154326997	479	*	kffoxp1_peak_388	19	.	4.01886	4.98931	1.97042	5	Promoter (<=1kb)	1	154327747	154351304	23558	1	57198	ENST00000368489.5	-750	ENSG00000143515	ATP8B2	ATPase phospholipid transporting 8B2	ENST00000368487.7;ENST00000368490.2;ENST00000368489.5;ENST00000672630.1;ENST00000426445.1;ENST00000514107.1;ENST00000355197.4;ENST00000324978.8;ENST00000484864.1	57198;57198;57198;57198;57198;57198;89872;89872;89872	0;0;-750;-803;-1802;-4490;5429;5426;5399
chr1	154386833	154387193	361	*	kffoxp1_peak_389	47	.	6.02262	8.46582	4.70899	228	Distal Intergenic	1	154405193	154437544	32352	1	3570	ENST00000622330.4	-18000	ENSG00000160712	IL6R	interleukin 6 receptor	NA	NA	NA
chr1	154431820	154432236	417	*	kffoxp1_peak_390	47	.	6.51647	8.35513	4.70899	49	Promoter (2-3kb)	1	154434653	154454583	19931	1	3570	ENST00000515190.1	-2417	ENSG00000160712	IL6R	interleukin 6 receptor	ENST00000622330.4;ENST00000344086.8;ENST00000368485.8;ENST00000512471.1;ENST00000476006.5;ENST00000515190.1;ENST00000507256.1	3570;3570;3570;3570;3570;3570;3570	0;0;0;0;0;-2417;-2774
chr1	154936969	154937688	720	*	kffoxp1_peak_391	27	.	4.54017	5.94877	2.7065	150	Promoter (<=1kb)	1	154924740	154936719	11980	2	10654	ENST00000368467.4	-250	ENSG00000163344	PMVK	phosphomevalonate kinase	ENST00000368467.4	10654	-250
chr1	154974572	154975500	929	*	kffoxp1_peak_392	27	.	4.77187	5.97471	2.73112	286	Promoter (<=1kb)	1	154974653	154979248	4596	1	1163	ENST00000368439.5	0	ENSG00000173207	CKS1B	CDC28 protein kinase regulatory subunit 1B	ENST00000580920.1;ENST00000368439.5;ENST00000308987.6;ENST00000368436.1;ENST00000477676.6;ENST00000474215.5;ENST00000473344.1;ENST00000471245.1;ENST00000368445.9;ENST00000368449.8;ENST00000448116.6;ENST00000368450.5;ENST00000368453.8;ENST00000412170.5;ENST00000366442.2	100423020;1163;1163;1163;1163;1163;1163;1163;6464;6464;6464;6464;6464;6464;6464	-193;0;0;0;0;-31;-39;-1799;-3831;-3825;-3825;-196;-196;-236;-177
chr1	155135069	155135829	761	*	kffoxp1_peak_393	49	.	6.52007	8.78004	4.96423	585	Promoter (<=1kb)	1	155135344	155138368	3025	1	55974	ENST00000484157.5	0	ENSG00000169241	SLC50A1	solute carrier family 50 member 1	ENST00000368406.2;ENST00000368407.8;ENST00000469878.5;ENST00000474413.5;ENST00000497282.1;ENST00000368399.1;ENST00000368400.4;ENST00000341298.3;ENST00000484157.5;ENST00000490770.5;ENST00000475824.6;ENST00000465546.5;ENST00000368401.6;ENST00000622581.4;ENST00000490276.5;ENST00000303343.12;ENST00000368404.9;ENST00000650403.1;ENST00000368405.7;ENST00000488609.5;ENST00000506037.1;ENST00000484027.1;EN…	1942;1942;1942;1942;1942;54344;54344;54344;55974;55974;55974;55974;55974;55974;55974;55974;55974;55974;55974;55974;55974;55974;55974	7193;7193;7181;5507;3865;4578;4715;4766;0;0;0;0;0;0;0;-21;-23;-29;-30;-38;-68;-487;-2219
chr1	155172854	155173208	355	*	kffoxp1_peak_394	14	.	3.89775	4.30666	1.43928	226	Promoter (<=1kb)	1	155169408	155173238	3831	2	200185	ENST00000487350.5	30	ENSG00000163463	KRTCAP2	keratinocyte associated protein 2	ENST00000463527.5;ENST00000487350.5;ENST00000497317.5;ENST00000295682.4;ENST00000491084.5;ENST00000471891.5;ENST00000482246.5;ENST00000490672.1;ENST00000473363.3;ENST00000461136.5;ENST00000492892.1;ENST00000392451.6;ENST00000545012.5;ENST00000334634.9;ENST00000368385.8;ENST00000543729.5;ENST00000368383.7;ENST00000474430.5;ENST00000368382.5;ENST00000464760.5;ENST00000468878.1;ENST00000611379.1	200185;200185;200185;200185;200185;200185;200185;200185;200185;200185;200185;80128;80128;80128;80128;80128;80128;80128;80128;80128;80128;80128	-77;0;0;0;0;0;0;0;0;0;0;-579;-579;-641;-670;-683;-692;-692;-701;-1393;-1546;-1546
chr1	155193577	155193999	423	*	kffoxp1_peak_395	17	.	4.11042	4.66038	1.75587	22	Promoter (<=1kb)	1	155192202	155192916	715	2	4582	ENST00000466913.1	-661	ENSG00000185499	MUC1	mucin 1, cell surface associated	ENST00000620103.4;ENST00000338684.9;ENST00000610359.4;ENST00000611571.4;ENST00000611577.4;ENST00000612778.4;ENST00000614519.4;ENST00000615517.4;ENST00000368392.7;ENST00000368393.7;ENST00000438413.5;ENST00000457295.6;ENST00000462215.5;ENST00000610468.4;ENST00000342482.8;ENST00000343256.9;ENST00000368389.6;ENST00000368390.7;ENST00000368396.8;ENST00000368398.7;ENST00000467134.5;ENST00000471283.5;ENS…	4582;4582;4582;4582;4582;4582;4582;4582;4582;4582;4582;4582;4582;4582;4582;4582;4582;4582;4582;4582;4582;4582;4582;4582;4582;4582;693235;7059;7059;7059;7059;7059;7059;7059;7059	-662;-662;-662;-662;-662;-662;-662;-662;-684;-684;-684;-684;-684;-684;-710;-710;-710;-710;-710;-710;-710;-710;-710;-709;-668;-661;-1178;2443;13898;13982;13918;13900;3623;13900;6050
chr1	155308419	155309034	616	*	kffoxp1_peak_396	32	.	4.62399	6.75901	3.29114	291	Promoter (<=1kb)	1	155308748	155320666	11919	1	2224	ENST00000611010.4	0	ENSG00000160752	FDPS	farnesyl diphosphate synthase	ENST00000611010.4;ENST00000468479.5;ENST00000447866.5;ENST00000461507.5;ENST00000368356.8;ENST00000474345.5;ENST00000471117.5;ENST00000467076.5;ENST00000495308.5;ENST00000487002.1;ENST00000491013.5;ENST00000356657.10;ENST00000465559.5;ENST00000470171.5;ENST00000612683.1;ENST00000489003.5;ENST00000477057.5	2224;2224;2224;2224;2224;2224;2224;2224;2224;2224;2224;2224;2224;2224;2224;2224;2224	0;0;0;0;0;0;0;0;0;0;0;0;0;0;0;0;0
chr1	155323960	155324351	392	*	kffoxp1_peak_397	31	.	5.36926	6.38902	3.12789	200	Promoter (<=1kb)	1	155324278	155326922	2645	1	23623	ENST00000489860.5	0	ENSG00000160753	RUSC1	RUN and SH3 domain containing 1	ENST00000611010.4;ENST00000468479.5;ENST00000447866.5;ENST00000368356.8;ENST00000467076.5;ENST00000356657.10;ENST00000612683.1;ENST00000492887.5;ENST00000492244.5;ENST00000490140.1;ENST00000489324.1;ENST00000368352.10;ENST00000368354.7;ENST00000467820.5;ENST00000497930.5;ENST00000368347.8;ENST00000489860.5;ENST00000462780.5;ENST00000368349.8;ENST00000492536.5;ENST00000490373.5;ENST00000479924.5;E…	2224;2224;2224;2224;2224;2224;2224;2224;2224;2224;2224;23623;23623;23623;23623;23623;23623;23623;23623;23623;23623;23623;23623;23623;23623;23623;23623;284618;284618;284618;284618	0;0;0;0;0;0;0;5785;5772;5241;4305;0;0;0;0;0;0;-90;-162;-168;-171;-172;-176;-188;-226;-892;-1216;-2416;-2609;0;0
chr1	155562995	155563406	412	*	kffoxp1_peak_398	19	.	4.15778	5.13089	1.97042	128	Promoter (<=1kb)	1	155481411	155562807	81397	2	55870	ENST00000548830.1	-188	ENSG00000116539	ASH1L	ASH1 like histone lysine methyltransferase	ENST00000368346.7;ENST00000392403.8;ENST00000548830.1;ENST00000456633.1;ENST00000452809.1	55870;55870;55870;645676;645676	-302;-192;-188;0;0
chr1	156106120	156106449	330	*	kffoxp1_peak_399	25	.	4.99038	5.7234	2.51816	242	Intron (ENST00000502751.5/4000, intron 2 of 3)	1	156114670	156137764	23095	1	4000	ENST00000361308.8	-8221	ENSG00000160789	LMNA	lamin A/C	ENST00000502751.5;ENST00000368301.6	4000;4000	0;0
chr1	156113977	156114924	948	*	kffoxp1_peak_400	60	.	6.77463	9.87603	6.02184	516	Promoter (<=1kb)	1	156114670	156137764	23095	1	4000	ENST00000361308.8	0	ENSG00000160789	LMNA	lamin A/C	ENST00000502751.5;ENST00000368301.6;ENST00000361308.8;ENST00000347559.6;ENST00000470199.2;ENST00000368300.9;ENST00000469565.6;ENST00000368299.7	4000;4000;4000;4000;4000;4000;4000;4000	0;0;0;0;0;0;0;0
chr1	156123217	156123788	572	*	kffoxp1_peak_401	40	.	5.72365	7.55429	4.00984	359	Promoter (<=1kb)	1	156123142	156134528	11387	1	4000	ENST00000502357.5	75	ENSG00000160789	LMNA	lamin A/C	ENST00000502751.5;ENST00000368301.6;ENST00000361308.8;ENST00000347559.6;ENST00000470199.2;ENST00000368300.9;ENST00000469565.6;ENST00000368299.7;ENST00000502357.5;ENST00000448611.6;ENST00000515459.5;ENST00000368297.5;ENST00000504687.5;ENST00000473598.6	4000;4000;4000;4000;4000;4000;4000;4000;4000;4000;4000;4000;4000;4000	0;0;0;0;0;0;0;0;0;-2372;-2386;-2401;-2757;-2767
chr1	156291574	156291993	420	*	kffoxp1_peak_402	32	.	5.32331	6.75901	3.29114	205	Promoter (<=1kb)	1	156290096	156291550	1455	2	23381	ENST00000497831.1	-24	ENSG00000198952	SMG5	SMG5 nonsense mediated mRNA decay factor	ENST00000461597.1;ENST00000472870.5;ENST00000647767.1;ENST00000612353.4;ENST00000614643.4;ENST00000622703.4;ENST00000482579.1;ENST00000362007.6;ENST00000481050.1;ENST00000476177.6;ENST00000497955.1;ENST00000368264.1;ENST00000479084.1;ENST00000484214.1;ENST00000497831.1;ENST00000480968.1;ENST00000463670.5;ENST00000295694.9;ENST00000357501.6;ENST00000495881.1;ENST00000456810.1;ENST00000405535.3;ENS…	112770;112770;112770;112770;112770;112770;112770;112770;112770;112770;112770;112770;112770;112770;23381;23381;84283;84283;84283;84283;84283;84283;84283	0;0;0;3696;3696;3696;1674;3686;2083;3660;2520;3661;2999;3654;-24;-68;0;0;0;0;7252;0;0
chr1	156338002	156338796	795	*	kffoxp1_peak_403	93	.	8.35368	13.95274	9.39962	560	Promoter (<=1kb)	1	156338503	156346990	8488	1	128229	ENST00000368253.6	0	ENSG00000163467	TSACC	TSSK6 activating cochaperone	ENST00000368255.7;ENST00000368253.6;ENST00000470342.5;ENST00000368254.5;ENST00000481479.5;ENST00000368252.5;ENST00000466306.5;ENST00000368251.1;ENST00000295688.8;ENST00000368259.6;ENST00000368258.7;ENST00000368262.7;ENST00000472765.6;ENST00000413555.5;ENST00000496684.6;ENST00000533194.5;ENST00000463132.5;ENST00000490221.5;ENST00000446905.5;ENST00000478640.6;ENST00000415548.1;ENST00000368256.3;ENS…	128229;128229;128229;128229;128229;128229;128229;128229;7203;7203;7203;7203;7203;7203;7203;7203;7203;7203;7203;7203;7203;7203;7203	0;0;0;0;0;0;0;-106;0;0;0;0;0;0;0;0;0;-1995;0;0;0;0;0
chr1	156456669	156457311	643	*	kffoxp1_peak_404	62	.	6.48884	10.23927	6.2242	366	Promoter (<=1kb)	1	156404253	156456613	52361	2	10485	ENST00000673141.1	-56	ENSG00000125462	C1orf61	chromosome 1 open reading frame 61	ENST00000673141.1	10485	-56
chr1	156457658	156458333	676	*	kffoxp1_peak_405	32	.	4.8571	6.75901	3.29114	84	Promoter (1-2kb)	1	156404253	156456613	52361	2	10485	ENST00000673141.1	-1045	ENSG00000125462	C1orf61	chromosome 1 open reading frame 61	ENST00000673141.1	10485	-1045
chr1	156477148	156477542	395	*	kffoxp1_peak_406	32	.	5.04358	6.58069	3.25458	157	Promoter (2-3kb)	1	156476929	156479780	2852	2	4209	ENST00000493077.1	2238	ENSG00000116604	MEF2D	myocyte enhancer factor 2D	ENST00000464356.6;ENST00000348159.9;ENST00000360595.7;ENST00000368240.6;ENST00000475587.2;ENST00000493077.1	4209;4209;4209;4209;4209;4209	0;0;0;0;0;0
chr1	156495964	156497153	1190	*	kffoxp1_peak_407	49	.	6.30154	8.78004	4.96423	671	Intron (ENST00000348159.9/4209, intron 1 of 11)	1	156466218	156500753	34536	2	4209	ENST00000368240.6	3600	ENSG00000116604	MEF2D	myocyte enhancer factor 2D	ENST00000348159.9;ENST00000368240.6;ENST00000475587.2;ENST00000489057.1	4209;4209;4209;4209	0;0;0;0
chr1	156501116	156501874	759	*	kffoxp1_peak_408	49	.	6.08301	8.78004	4.96423	523	Promoter (<=1kb)	1	156483261	156500779	17519	2	4209	ENST00000489057.1	-337	ENSG00000116604	MEF2D	myocyte enhancer factor 2D	ENST00000348159.9;ENST00000368240.6;ENST00000475587.2;ENST00000489057.1	4209;4209;4209;4209	0;0;0;0
chr1	157138419	157138830	412	*	kffoxp1_peak_409	10	.	3.69849	3.82906	1.0212	83	Promoter (<=1kb)	1	157133145	157138474	5330	2	2117	ENST00000326786.4	0	ENSG00000117036	ETV3	ETS variant transcription factor 3	ENST00000368192.9;ENST00000326786.4;ENST00000460850.1	2117;2117;2117	-24;0;-84
chr1	157968504	157970353	1850	*	kffoxp1_peak_410	27	.	4.54017	5.94877	2.7065	1523	Distal Intergenic	1	157993273	158096051	102779	1	55243	ENST00000360089.8	-22920	ENSG00000183853	KIRREL1	kirre like nephrin family adhesion molecule 1	NA	NA	NA
chr1	157994738	157995353	616	*	kffoxp1_peak_411	19	.	4.27951	4.98931	1.97042	240	Promoter (1-2kb)	1	157993645	158100262	106618	1	55243	ENST00000359209.11	1093	ENSG00000183853	KIRREL1	kirre like nephrin family adhesion molecule 1	ENST00000360089.8;ENST00000368173.7;ENST00000359209.11	55243;55243;55243	0;0;0
chr1	158003063	158003593	531	*	kffoxp1_peak_412	32	.	4.81261	6.58069	3.25458	415	Intron (ENST00000360089.8/55243, intron 1 of 12)	1	157993645	158100262	106618	1	55243	ENST00000359209.11	9418	ENSG00000183853	KIRREL1	kirre like nephrin family adhesion molecule 1	ENST00000360089.8;ENST00000368173.7;ENST00000359209.11	55243;55243;55243	0;0;0
chr1	158010512	158011488	977	*	kffoxp1_peak_413	32	.	4.8571	6.75901	3.29114	378	Intron (ENST00000360089.8/55243, intron 1 of 12)	1	158025550	158031166	5617	1	100505785	ENST00000419415.1	-14062	NA	KIRREL1-IT1	KIRREL1 intronic transcript 1	ENST00000360089.8;ENST00000368173.7;ENST00000359209.11	55243;55243;55243	0;0;0
chr1	158101802	158102128	327	*	kffoxp1_peak_414	22	.	4.64668	5.40023	2.22755	157	Distal Intergenic	1	158086680	158100262	13583	1	55243	ENST00000368172.1	15122	ENSG00000183853	KIRREL1	kirre like nephrin family adhesion molecule 1	ENST00000368173.7;ENST00000359209.11;ENST00000368172.1	55243;55243;55243	0;0;15122
chr1	159923423	159924424	1002	*	kffoxp1_peak_415	47	.	6.51647	8.35513	4.70899	188	Promoter (<=1kb)	1	159918107	159923717	5611	2	8407	ENST00000368096.5	0	ENSG00000158710	TAGLN2	transgelin 2	ENST00000496645.5;ENST00000493195.5;ENST00000476102.1;ENST00000361509.7;ENST00000368094.6;ENST00000611023.1;ENST00000368096.5;ENST00000368097.8;ENST00000478033.1;ENST00000320307.8;ENST00000397334.2	57549;57549;57549;57549;57549;57549;8407;8407;8407;8407;8407	8045;9510;21169;21172;21189;21180;0;0;0;0;0
chr1	160206205	160206806	602	*	kffoxp1_peak_416	44	.	5.71312	7.99793	4.42838	79	Promoter (<=1kb)	1	160205421	160215376	9956	1	8682	ENST00000368076.1	784	ENSG00000162734	PEA15	proliferation and apoptosis adaptor protein 15	ENST00000418602.1;ENST00000368078.8;ENST00000467691.1;ENST00000360472.8;ENST00000368077.5;ENST00000368076.1;ENST00000488858.1	729867;844;844;8682;8682;8682;8682	0;15630;7995;0;0;0;-4481
chr1	160260933	160262450	1518	*	kffoxp1_peak_417	32	.	4.62399	6.75901	3.29114	462	Promoter (<=1kb)	1	160261741	160263328	1588	1	100287049	ENST00000656013.1	0	ENSG00000228606	LOC100287049	uncharacterized LOC100287049	ENST00000656013.1;ENST00000442130.1;ENST00000642063.1;ENST00000368073.7;ENST00000326837.6;ENST00000368074.5;ENST00000647676.1;ENST00000556710.6;ENST00000461888.5;ENST00000610139.5;ENST00000475733.5;ENST00000447377.5;ENST00000495887.1;ENST00000440682.5;ENST00000407642.6;ENST00000419626.1;ENST00000485079.1	100287049;100287049;100287049;50717;50717;50717;50717;50717;50717;50717;50717;50717;50717;50717;50717;50717;5824	0;0;0;0;0;0;0;0;0;0;0;0;0;0;0;0;0
chr1	160284206	160284569	364	*	kffoxp1_peak_418	32	.	5.04358	6.58069	3.25458	148	Promoter (<=1kb)	1	160279484	160284223	4740	2	5824	ENST00000462644.5	0	ENSG00000162735	PEX19	peroxisomal biogenesis factor 19	ENST00000241704.8;ENST00000649963.1;ENST00000649676.1;ENST00000368069.7;ENST00000647693.1;ENST00000650154.1;ENST00000649787.1;ENST00000647799.1;ENST00000648805.1;ENST00000648280.1;ENST00000647676.1;ENST00000556710.6;ENST00000485079.1;ENST00000368072.9;ENST00000472750.5;ENST00000467711.5;ENST00000532508.5;ENST00000495624.1;ENST00000462644.5;ENST00000532643.5;ENST00000392220.2;ENST00000532516.1;ENS…	1314;1314;1314;1314;1314;1314;1314;1314;1314;1314;50717;50717;5824;5824;5824;5824;5824;5824;5824;5824;5824;5824;5824;5824;5824	58681;58704;47921;58679;58640;58678;58689;58678;58675;12787;0;0;0;0;0;-4124;0;-2062;0;0;0;-1687;0;0;0
chr1	161177286	161177776	491	*	kffoxp1_peak_419	19	.	4.15778	5.13089	1.97042	382	Promoter (<=1kb)	1	161171310	161177507	6198	2	8703	ENST00000319769.10	0	ENSG00000158850	B4GALT3	beta-1,4-galactosyltransferase 3	ENST00000497522.5;ENST00000495483.5;ENST00000535223.5;ENST00000319769.10;ENST00000470882.5;ENST00000622395.4;ENST00000367998.5;ENST00000486938.1;ENST00000466504.5;ENST00000465740.1;ENST00000493164.5;ENST00000496313.5;ENST00000487004.5;ENST00000460415.1;ENST00000482288.1;ENST00000467863.1	5498;5498;5498;8703;8703;8703;8703;8703;8703;8703;8703;8703;8703;8703;8703;8703	10856;0;10788;0;0;0;0;-4876;0;-1130;0;0;-137;0;0;0
chr1	161201746	161202279	534	*	kffoxp1_peak_420	62	.	7.26675	10.12282	6.20578	291	Promoter (<=1kb)	1	161202046	161209516	7471	1	4720	ENST00000496553.5	0	ENSG00000158864	NDUFS2	NADH:ubiquinone oxidoreductase core subunit S2	ENST00000479948.5;ENST00000496133.5;ENST00000367993.7;ENST00000496553.5;ENST00000392179.4;ENST00000467295.5;ENST00000475570.1;ENST00000478866.5;ENST00000473321.1;ENST00000367996.6;ENST00000367995.3	4720;4720;4720;4720;4720;4720;4720;4720;4720;9507;9507	0;0;0;0;0;-70;-93;-97;-4130;-2692;-2693
chr1	161216902	161217846	945	*	kffoxp1_peak_421	110	.	9.75231	15.88064	11.08602	451	Promoter (1-2kb)	1	161215295	161219245	3951	1	2207	ENST00000289902.2	1607	ENSG00000158869	FCER1G	Fc fragment of IgE receptor Ig	ENST00000490414.1;ENST00000367992.7;ENST00000289902.2;ENST00000481413.1;ENST00000367990.7;ENST00000463812.1;ENST00000468465.5;ENST00000481511.5;ENST00000470459.6;ENST00000464492.5;ENST00000491350.1;ENST00000463273.5;ENST00000469730.2;ENST00000367993.7;ENST00000392179.4;ENST00000483804.5;ENST00000480762.5;ENST00000465923.5;ENST00000493849.5;ENST00000468828.5;ENST00000492153.1	2207;2207;2207;336;336;336;336;336;336;336;336;336;336;4720;4720;4720;4720;4720;4720;4720;4720	0;0;0;5767;5782;5785;5785;5579;5782;5769;5562;5739;5713;0;0;7663;7419;7037;6227;4551;3652
chr1	161225682	161226076	395	*	kffoxp1_peak_422	62	.	6.48884	10.23927	6.2242	291	Promoter (<=1kb)	1	161225939	161230744	4806	1	84134	ENST00000545897.5	0	ENSG00000158882	TOMM40L	translocase of outer mitochondrial membrane 40 like	ENST00000583479.1;ENST00000367992.7;ENST00000481413.1;ENST00000367990.7;ENST00000463812.1;ENST00000468465.5;ENST00000481511.5;ENST00000470459.6;ENST00000464492.5;ENST00000491350.1;ENST00000463273.5;ENST00000469730.2;ENST00000545897.5;ENST00000474486.5;ENST00000367988.8;ENST00000470426.5;ENST00000465512.5;ENST00000492482.5;ENST00000367987.1;ENST00000468803.1;ENST00000475793.1;ENST00000512372.5;ENS…	100847090;2207;336;336;336;336;336;336;336;336;336;336;84134;84134;84134;84134;84134;84134;84134;84134;84134;9970;9970;9970;9970;9970;9970;9970;9970;9970;9970;9970;9970;9970;9970;9970;9970;9970;9970;9970;9970;9970;9970;9970;9970;9970;9970;9970;9970;9970;9970;9970;9970	-1110;0;-2069;-2054;-2051;-2051;-2257;-2054;-2067;-2274;-2097;-2123;0;0;0;0;0;-6;-228;-1808;-2354;12025;12226;6786;5143;12025;12134;12134;5253;12025;12025;12025;12025;12025;12087;12087;12025;12025;12025;12025;12025;12025;12025;12025;12025;12025;12025;12025;12035;12035;10489;12127;12014
chr1	161389801	161390533	733	*	kffoxp1_peak_423	19	.	4.39089	5.13089	1.97042	73	Distal Intergenic	1	161364731	161367874	3144	2	257177	ENST00000367974.1	-21927	ENSG00000188931	CFAP126	cilia and flagella associated protein 126	NA	NA	NA
chr1	161706214	161706880	667	*	kffoxp1_peak_424	98	.	8.30774	14.37243	9.80591	325	Promoter (<=1kb)	1	161706972	161714348	7377	1	84824	ENST00000236938.10	-92	ENSG00000132185	FCRLA	Fc receptor like A	ENST00000236938.10;ENST00000350710.3;ENST00000367949.6;ENST00000367959.6;ENST00000540521.5;ENST00000546024.5;ENST00000367957.6;ENST00000465403.1;ENST00000349527.8;ENST00000294796.8;ENST00000309691.10;ENST00000367953.7;ENST00000367950.1;ENST00000470841.1	84824;84824;84824;84824;84824;84824;84824;84824;84824;84824;84824;84824;84824;84824	-92;-92;-92;-92;-92;-92;-329;-359;-364;-385;-385;-385;-415;-3409
chr1	161727297	161727844	548	*	kffoxp1_peak_425	32	.	4.94262	6.49269	3.22263	387	Promoter (1-2kb)	1	161725901	161728142	2242	1	127943	ENST00000495397.1	1396	ENSG00000162746	FCRLB	Fc receptor like B	ENST00000367948.6;ENST00000336830.9;ENST00000367944.3;ENST00000367945.5;ENST00000367946.7;ENST00000495397.1	127943;127943;127943;127943;127943;127943	0;0;0;0;0;0
chr1	161920682	161921079	398	*	kffoxp1_peak_426	93	.	8.12057	13.95274	9.39962	122	Intron (ENST00000367942.4/22926, intron 15 of 15)	1	161983553	161985232	1680	2	25903	ENST00000367938.1	64153	ENSG00000162745	OLFML2B	olfactomedin like 2B	ENST00000367942.4	22926	0
chr1	162561056	162561393	338	*	kffoxp1_peak_427	37	.	5.20891	7.2185	3.70535	171	Promoter (<=1kb)	1	162561506	162599842	38337	1	6675	ENST00000271469.7	-113	ENSG00000117143	UAP1	UDP-N-acetylglucosamine pyrophosphorylase 1	ENST00000271469.7;ENST00000367926.8;ENST00000476240.1;ENST00000367924.1;ENST00000367925.5	6675;6675;6675;6675;6675	-113;-140;-329;-4644;-4644
chr1	162631009	162631366	358	*	kffoxp1_peak_428	17	.	4.50496	4.66038	1.75587	10	Promoter (<=1kb)	1	162631373	162780410	149038	1	4921	ENST00000446985.6	-7	ENSG00000162733	DDR2	discoidin domain receptor tyrosine kinase 2	ENST00000446985.6;ENST00000671979.1;ENST00000415555.5;ENST00000672207.1;ENST00000673239.1;ENST00000367921.8;ENST00000367922.7	4921;4921;4921;4921;4921;4921;4921	0;0;0;0;0;0;0
chr1	162690065	162691452	1388	*	kffoxp1_peak_429	175	.	12.63882	22.91878	17.56705	450	Intron (ENST00000446985.6/4921, intron 2 of 17)	1	162632465	162787400	154936	1	4921	ENST00000367922.7	57600	ENSG00000162733	DDR2	discoidin domain receptor tyrosine kinase 2	ENST00000446985.6;ENST00000671979.1;ENST00000415555.5;ENST00000672207.1;ENST00000673239.1;ENST00000367921.8;ENST00000367922.7	4921;4921;4921;4921;4921;4921;4921	0;0;0;0;0;0;0
chr1	162899737	162900191	455	*	kffoxp1_peak_430	32	.	4.62399	6.75901	3.29114	273	Distal Intergenic	1	162851316	162868815	17500	2	339512	ENST00000367912.6	-30922	ENSG00000185860	CCDC190	coiled-coil domain containing 190	NA	NA	NA
chr1	163035845	163036803	959	*	kffoxp1_peak_431	46	.	5.73649	8.25119	4.62738	678	Distal Intergenic	1	163068775	163076802	8028	1	5999	ENST00000421743.6	-31972	ENSG00000117152	RGS4	regulator of G protein signaling 4	NA	NA	NA
chr1	163045715	163046634	920	*	kffoxp1_peak_432	76	.	7.81523	11.7832	7.63401	644	Distal Intergenic	1	163068775	163076802	8028	1	5999	ENST00000421743.6	-22141	ENSG00000117152	RGS4	regulator of G protein signaling 4	NA	NA	NA
chr1	163085634	163086057	424	*	kffoxp1_peak_433	19	.	4.52791	5.12183	1.97042	220	Distal Intergenic	1	163072146	163074427	2282	1	5999	ENST00000528938.1	13488	ENSG00000117152	RGS4	regulator of G protein signaling 4	NA	NA	NA
chr1	163875820	163876993	1174	*	kffoxp1_peak_434	34	.	5.06148	6.95302	3.46929	71	Distal Intergenic	1	163340255	163343815	3561	1	83540	ENST00000531529.1	535565	ENSG00000143228	NUF2	NUF2 component of NDC80 kinetochore complex	NA	NA	NA
chr1	164725733	164726332	600	*	kffoxp1_peak_435	40	.	6.03255	7.58391	4.03821	139	Intron (ENST00000340699.7/5087, intron 3 of 3)	1	164772912	164807571	34660	1	5087	ENST00000558837.5	-46580	ENSG00000185630	PBX1	PBX homeobox 1	ENST00000340699.7;ENST00000420696.6;ENST00000627490.2;ENST00000367897.5;ENST00000559240.5;ENST00000559578.1;ENST00000560469.5;ENST00000496120.6;ENST00000468104.5;ENST00000560641.5;ENST00000482110.5	5087;5087;5087;5087;5087;5087;5087;5087;5087;5087;5087	0;0;0;0;0;0;0;0;0;0;0
chr1	164748492	164748838	347	*	kffoxp1_peak_436	27	.	4.70223	5.93503	2.70247	235	Intron (ENST00000340699.7/5087, intron 3 of 3)	1	164772912	164807571	34660	1	5087	ENST00000558837.5	-24074	ENSG00000185630	PBX1	PBX homeobox 1	ENST00000340699.7;ENST00000420696.6;ENST00000627490.2;ENST00000367897.5;ENST00000559240.5;ENST00000559578.1;ENST00000560469.5;ENST00000496120.6;ENST00000468104.5;ENST00000560641.5;ENST00000482110.5	5087;5087;5087;5087;5087;5087;5087;5087;5087;5087;5087	0;0;0;0;0;0;0;0;0;0;0
chr1	165898633	165899570	938	*	kffoxp1_peak_437	14	.	4.11627	4.30666	1.43928	262	Promoter (<=1kb)	1	165897979	165908109	10131	1	7371	ENST00000463772.5	654	ENSG00000143179	UCK2	uridine-cytidine kinase 2	ENST00000367879.9;ENST00000642653.1;ENST00000462329.5;ENST00000464197.5;ENST00000469256.6;ENST00000470820.1;ENST00000463772.5;ENST00000479872.5;ENST00000475333.2	7371;7371;7371;7371;7371;7371;7371;7371;7371	0;0;0;0;0;0;0;-3025;-4423
chr1	167688803	167689757	955	*	kffoxp1_peak_438	128	.	9.98542	17.84984	12.84309	460	Intron (ENST00000537350.5/92241, intron 2 of 5)	1	167721950	167765896	43947	1	9019	ENST00000464954.1	-32193	ENSG00000197965	MPZL1	myelin protein zero like 1	ENST00000537350.5;ENST00000361496.3;ENST00000367854.8	92241;92241;92241	0;0;0
chr1	167791532	167791997	466	*	kffoxp1_peak_439	27	.	5.09677	5.93503	2.70247	380	3' UTR	1	167787067	167788154	1088	1	9019	ENST00000498279.1	4465	ENSG00000197965	MPZL1	myelin protein zero like 1	ENST00000359523.7;ENST00000448405.5;ENST00000392121.7;ENST00000474859.5;ENST00000474729.5;ENST00000367853.3;ENST00000403379.3;ENST00000498279.1	9019;9019;9019;9019;9019;9019;9019;9019	0;69548;69543;69380;26474;25962;16976;4465
chr1	168081572	168081898	327	*	kffoxp1_peak_440	75	.	7.85856	11.61719	7.51731	151	3' UTR	1	168085266	168089565	4300	2	23432	ENST00000478868.1	7667	ENSG00000143147	GPR161	G protein-coupled receptor 161	ENST00000539777.5;ENST00000271357.9;ENST00000546300.5;ENST00000537209.5;ENST00000367838.5;ENST00000478868.1;ENST00000367836.5;ENST00000367835.1	23432;23432;23432;23432;23432;23432;23432;23432	0;0;0;0;54488;7667;54485;55685
chr1	168227499	168227935	437	*	kffoxp1_peak_441	32	.	5.0902	6.75901	3.29114	389	Promoter (1-2kb)	1	168226008	168243140	17133	1	375035	ENST00000630869.1	1491	ENSG00000213064	SFT2D2	SFT2 domain containing 2	ENST00000471981.1;ENST00000367829.5;ENST00000271375.7;ENST00000630869.1	375035;375035;375035;375035	0;0;0;0
chr1	168506239	168506635	397	*	kffoxp1_peak_442	32	.	5.0902	6.75901	3.29114	182	Distal Intergenic	1	168401474	168495685	94212	2	100505918	ENST00000636459.1	-10554	NA	LOC100505918	uncharacterized LOC100505918	NA	NA	NA
chr1	168709344	168709788	445	*	kffoxp1_peak_443	26	.	4.24317	5.86499	2.65865	337	Intron (ENST00000367817.4/1805, intron 2 of 3)	1	168695468	168729206	33739	2	1805	ENST00000367817.4	19418	ENSG00000143196	DPT	dermatopontin	ENST00000367817.4;ENST00000650631.1	1805;1805	0;0
chr1	169367774	169368257	484	*	kffoxp1_peak_444	77	.	7.65436	12.0705	7.76498	307	Promoter (<=1kb)	1	169132531	169367797	235267	2	29922	ENST00000367811.8	0	ENSG00000143156	NME7	NME/NM23 family member 7	ENST00000367811.8;ENST00000472647.5;ENST00000525440.5;ENST00000528517.5;ENST00000480478.5;ENST00000524967.5;ENST00000485609.5;ENST00000491225.5;ENST00000527460.1;ENST00000367807.7;ENST00000329281.6;ENST00000420531.1;ENST00000367808.8;ENST00000426663.1	29922;29922;29922;29922;29922;29922;29922;29922;29922;8548;8548;8548;8548;8548	0;0;0;-44;0;-2;0;0;0;0;0;0;0;0
chr1	169546208	169546545	338	*	kffoxp1_peak_445	19	.	4.35067	4.98882	1.97042	221	Exon (ENST00000367797.8/2153, exon 11 of 25)	1	169514166	169515745	1580	2	2153	ENST00000495481.1	-30463	ENSG00000198734	F5	coagulation factor V	ENST00000367797.8;ENST00000367796.3	2153;2153	0;0
chr1	170162831	170163329	499	*	kffoxp1_peak_446	37	.	5.49132	7.27576	3.74126	81	Intron (ENST00000439373.2/149281, intron 2 of 3)	1	170157969	170167563	9595	1	149281	ENST00000367764.3	4862	ENSG00000203740	METTL11B	methyltransferase like 11B	ENST00000439373.2;ENST00000367764.3	149281;149281	0;0
chr1	170253068	170253481	414	*	kffoxp1_peak_447	32	.	5.0902	6.75901	3.29114	219	Intron (ENST00000666308.1/105371609, intron 1 of 1)	1	170234755	170241564	6810	1	105371609	ENST00000657163.1	18313	ENSG00000233985	LINC01681	long intergenic non-protein coding RNA 1681	ENST00000666308.1	105371609	0
chr1	170309416	170310302	887	*	kffoxp1_peak_448	82	.	8.05295	12.56097	8.23244	353	Distal Intergenic	1	170271395	170284277	12883	2	284688	ENST00000440404.6	-25139	ENSG00000224286	LINC01142	long intergenic non-protein coding RNA 1142	NA	NA	NA
chr1	170461671	170462031	361	*	kffoxp1_peak_449	32	.	5.14997	6.49269	3.22263	202	Exon (ENST00000416416.1/101928650, exon 2 of 2)	1	170461317	170494540	33224	2	101928650	ENST00000446102.1	32509	NA	GORAB-AS1	GORAB antisense RNA 1	ENST00000416416.1;ENST00000446102.1;ENST00000456083.5	101928650;101928650;101928650	0;0;70616
chr1	170893867	170894349	483	*	kffoxp1_peak_450	32	.	5.27455	6.58069	3.25458	239	Intron (ENST00000669750.1/ENST00000669750.1, intron 3 of 4)	1	170935471	171064765	129295	1	80133	ENST00000367759.8	-41122	ENSG00000117501	MROH9	maestro heat like repeat family member 9	NA	NA	NA
chr1	171486002	171486698	697	*	kffoxp1_peak_451	19	.	4.39089	5.13089	1.97042	346	Promoter (<=1kb)	1	171485596	171515859	30264	1	23215	ENST00000467601.1	406	ENSG00000117523	PRRC2C	proline rich coiled-coil 2C	ENST00000392078.7;ENST00000476522.5;ENST00000367742.7;ENST00000338920.8;ENST00000467601.1	23215;23215;23215;23215;23215	0;0;0;0;0
chr1	171780910	171781631	722	*	kffoxp1_peak_452	32	.	5.32331	6.75901	3.29114	524	Promoter (<=1kb)	1	171781660	171797716	16057	1	51603	ENST00000361735.4	-29	ENSG00000010165	EEF1AKNMT	eEF1A lysine and N-terminal methyltransferase	ENST00000361735.4;ENST00000485629.1;ENST00000362019.7;ENST00000367737.9	51603;51603;51603;51603	0;-33;0;0
chr1	171793875	171794396	522	*	kffoxp1_peak_453	77	.	7.18815	12.0705	7.76498	194	Promoter (<=1kb)	1	171794394	171814023	19630	1	51603	ENST00000476386.1	0	ENSG00000010165	EEF1AKNMT	eEF1A lysine and N-terminal methyltransferase	ENST00000361735.4;ENST00000362019.7;ENST00000367737.9;ENST00000478330.1;ENST00000466643.1;ENST00000476386.1	51603;51603;51603;51603;51603;51603	0;0;0;6050;0;0
chr1	172144569	172146059	1491	*	kffoxp1_peak_454	47	.	5.78952	8.46582	4.70899	187	Promoter (<=1kb)	1	172138397	172144840	6444	2	100628315	ENST00000417354.3	0	NA	DNM3OS	DNM3 opposite strand/antisense RNA	ENST00000417354.3;ENST00000648228.1;ENST00000650013.1;ENST00000648909.1;ENST00000650189.1;ENST00000650416.1;ENST00000627582.3;ENST00000355305.9;ENST00000367731.5;ENST00000520906.5;ENST00000523513.1;ENST00000385289.1	100628315;100628315;100628315;100628315;100628315;100628315;26052;26052;26052;26052;26052;406977	0;0;-1915;0;0;-1;0;0;0;0;0;0
chr1	172154539	172155185	647	*	kffoxp1_peak_455	32	.	4.62399	6.75901	3.29114	459	Intron (ENST00000627582.3/26052, intron 14 of 20)	1	172138397	172144840	6444	2	100628315	ENST00000417354.3	-9699	NA	DNM3OS	DNM3 opposite strand/antisense RNA	ENST00000627582.3;ENST00000355305.9;ENST00000367731.5;ENST00000520906.5;ENST00000523513.1	26052;26052;26052;26052;26052	0;0;0;0;0
chr1	172181086	172181627	542	*	kffoxp1_peak_456	32	.	5.32331	6.75901	3.29114	387	Intron (ENST00000627582.3/26052, intron 14 of 20)	1	172138397	172144840	6444	2	100628315	ENST00000417354.3	-36246	NA	DNM3OS	DNM3 opposite strand/antisense RNA	ENST00000627582.3;ENST00000355305.9;ENST00000367731.5;ENST00000520906.5;ENST00000523513.1	26052;26052;26052;26052;26052	0;0;0;0;0
chr1	172286659	172287454	796	*	kffoxp1_peak_457	62	.	6.48884	10.23927	6.2242	473	Intron (ENST00000627582.3/26052, intron 15 of 20)	1	172379018	172418466	39449	1	26052	ENST00000485254.2	-91564	ENSG00000197959	DNM3	dynamin 3	ENST00000627582.3;ENST00000355305.9;ENST00000367731.5;ENST00000520906.5	26052;26052;26052;26052	0;0;0;0
chr1	172320820	172322935	2116	*	kffoxp1_peak_458	60	.	6.4294	9.98831	6.09206	1489	Intron (ENST00000627582.3/26052, intron 16 of 20)	1	172379018	172418466	39449	1	26052	ENST00000485254.2	-56083	ENSG00000197959	DNM3	dynamin 3	ENST00000627582.3;ENST00000355305.9;ENST00000367731.5	26052;26052;26052	0;0;0
chr1	172343708	172344168	461	*	kffoxp1_peak_459	32	.	5.04358	6.58069	3.25458	143	Intron (ENST00000627582.3/26052, intron 17 of 20)	1	172379018	172418466	39449	1	26052	ENST00000485254.2	-34850	ENSG00000197959	DNM3	dynamin 3	ENST00000627582.3;ENST00000355305.9;ENST00000367731.5	26052;26052;26052	0;0;0
chr1	172358503	172359173	671	*	kffoxp1_peak_460	46	.	5.96746	8.25119	4.62738	372	Intron (ENST00000627582.3/26052, intron 17 of 20)	1	172379018	172418466	39449	1	26052	ENST00000485254.2	-19845	ENSG00000197959	DNM3	dynamin 3	ENST00000627582.3;ENST00000355305.9;ENST00000367731.5	26052;26052;26052	0;0;0
chr1	172639070	172639541	472	*	kffoxp1_peak_461	77	.	7.88747	12.0705	7.76498	246	Distal Intergenic	1	172659103	172666876	7774	1	356	ENST00000367721.3	-19562	ENSG00000117560	FASLG	Fas ligand	NA	NA	NA
chr1	172928482	172929167	686	*	kffoxp1_peak_462	19	.	4.35067	4.98882	1.97042	395	Intron (ENST00000432694.2/ENST00000432694.2, intron 1 of 4)	1	173039960	173050963	11004	2	8995	ENST00000404377.3	121796	ENSG00000120337	TNFSF18	TNF superfamily member 18	NA	NA	NA
chr1	172933959	172934423	465	*	kffoxp1_peak_463	77	.	7.42126	12.0705	7.76498	234	Intron (ENST00000432694.2/ENST00000432694.2, intron 1 of 4)	1	173039960	173050963	11004	2	8995	ENST00000404377.3	116540	ENSG00000120337	TNFSF18	TNF superfamily member 18	NA	NA	NA
chr1	172955082	172955557	476	*	kffoxp1_peak_464	27	.	4.6705	5.94877	2.7065	309	Intron (ENST00000432694.2/ENST00000432694.2, intron 1 of 4)	1	173039960	173050963	11004	2	8995	ENST00000404377.3	95406	ENSG00000120337	TNFSF18	TNF superfamily member 18	NA	NA	NA
chr1	173095441	173095989	549	*	kffoxp1_peak_465	19	.	4.39089	5.13089	1.97042	341	Distal Intergenic	1	173039960	173050963	11004	2	8995	ENST00000404377.3	-44478	ENSG00000120337	TNFSF18	TNF superfamily member 18	NA	NA	NA
chr1	173123197	173123518	322	*	kffoxp1_peak_466	32	.	4.62399	6.75901	3.29114	158	Distal Intergenic	1	173039960	173050963	11004	2	8995	ENST00000404377.3	-72234	ENSG00000120337	TNFSF18	TNF superfamily member 18	NA	NA	NA
chr1	173224277	173224880	604	*	kffoxp1_peak_467	47	.	6.25573	8.46582	4.70899	195	Distal Intergenic	1	173183731	173207331	23601	2	7292	ENST00000281834.4	-16946	ENSG00000117586	TNFSF4	TNF superfamily member 4	NA	NA	NA
chr1	173267018	173267549	532	*	kffoxp1_peak_468	47	.	5.55641	8.46582	4.70899	70	Distal Intergenic	1	173183731	173207331	23601	2	7292	ENST00000281834.4	-59687	ENSG00000117586	TNFSF4	TNF superfamily member 4	NA	NA	NA
chr1	173295280	173295624	345	*	kffoxp1_peak_469	14	.	3.63127	4.22601	1.40008	18	Distal Intergenic	1	173183731	173207331	23601	2	7292	ENST00000281834.4	-87949	ENSG00000117586	TNFSF4	TNF superfamily member 4	NA	NA	NA
chr1	173329987	173330513	527	*	kffoxp1_peak_470	19	.	4.1197	4.98882	1.97042	26	Distal Intergenic	1	173417793	173420501	2709	2	101928673	ENST00000661092.1	89988	ENSG00000203739	LOC101928673	uncharacterized LOC101928673	NA	NA	NA
chr1	173429648	173430038	391	*	kffoxp1_peak_471	32	.	4.81261	6.58069	3.25458	192	Intron (ENST00000367716.3/101928673, intron 1 of 1)	1	173417793	173420501	2709	2	101928673	ENST00000661092.1	-9147	ENSG00000203739	LOC101928673	uncharacterized LOC101928673	ENST00000367716.3;ENST00000660739.1;ENST00000661267.1;ENST00000669220.1;ENST00000437190.2;ENST00000659863.1	101928673;101928673;101928673;101928673;101928673;101928673	0;0;0;0;0;0
chr1	173476706	173477109	404	*	kffoxp1_peak_472	19	.	4.32055	5.12183	1.97042	144	Promoter (<=1kb)	1	173417793	173476996	59204	2	101928673	ENST00000660739.1	0	ENSG00000203739	LOC101928673	uncharacterized LOC101928673	ENST00000660739.1;ENST00000661267.1;ENST00000669220.1;ENST00000659863.1;ENST00000460950.1;ENST00000340385.6;ENST00000470017.1	101928673;101928673;101928673;101928673;9588;9588;9588	0;0;0;0;-221;-226;-4090
chr1	174040471	174040853	383	*	kffoxp1_peak_473	32	.	5.0902	6.75901	3.29114	235	Distal Intergenic	1	173931214	174022297	91084	2	149041	ENST00000367696.6	-18174	ENSG00000135870	RC3H1	ring finger and CCCH-type domains 1	NA	NA	NA
chr1	174789241	174789645	405	*	kffoxp1_peak_474	32	.	5.14997	6.49269	3.22263	190	Intron (ENST00000251507.8/9910, intron 18 of 20)	1	174799932	174995308	195377	1	9910	ENST00000489615.5	-10287	ENSG00000152061	RABGAP1L	RAB GTPase activating protein 1 like	ENST00000251507.8;ENST00000529145.6;ENST00000325589.9;ENST00000469553.6;ENST00000367687.5;ENST00000347255.6	9910;9910;9910;9910;9910;9910	0;0;0;0;0;0
chr1	174799404	174799892	489	*	kffoxp1_peak_475	32	.	4.8571	6.75901	3.29114	180	Promoter (<=1kb)	1	174799932	174995308	195377	1	9910	ENST00000489615.5	-40	ENSG00000152061	RABGAP1L	RAB GTPase activating protein 1 like	ENST00000251507.8;ENST00000529145.6;ENST00000325589.9;ENST00000469553.6;ENST00000367687.5;ENST00000347255.6;ENST00000489615.5	9910;9910;9910;9910;9910;9910;9910	0;0;0;0;0;0;-40
chr1	174999380	174999780	401	*	kffoxp1_peak_476	87	.	8.45037	13.15273	8.79499	214	Promoter (<=1kb)	1	174999435	175004750	5316	1	27101	ENST00000426793.1	0	ENSG00000116161	CACYBP	calcyclin binding protein	ENST00000613570.4;ENST00000426793.1;ENST00000461977.1;ENST00000483307.1;ENST00000367679.7;ENST00000473925.1;ENST00000406752.1;ENST00000405362.1;ENST00000489615.5;ENST00000392064.6	27101;27101;27101;27101;27101;27101;27101;27101;9910;9910	0;0;0;-165;-167;-175;-401;-433;199448;121940
chr1	175470880	175471656	777	*	kffoxp1_peak_477	47	.	5.78952	8.46582	4.70899	545	Intron (ENST00000367674.7/7143, intron 2 of 22)	1	175391428	175406364	14937	2	7143	ENST00000422274.2	-64516	ENSG00000116147	TNR	tenascin R	ENST00000367674.7;ENST00000263525.6	7143;7143	0;0
chr1	176102649	176103022	374	*	kffoxp1_peak_478	19	.	4.15778	5.13089	1.97042	297	Intron (ENST00000367667.5/64326, intron 7 of 17)	1	175944831	176081256	136426	2	64326	ENST00000461830.6	-21393	ENSG00000143207	COP1	COP1 E3 ubiquitin ligase	ENST00000367667.5;ENST00000367669.8;ENST00000367666.5;ENST00000649803.1;ENST00000308769.12;ENST00000459744.5;ENST00000498306.5	64326;64326;64326;64326;64326;64326;64326	0;0;0;0;0;0;0
chr1	177975834	177976184	351	*	kffoxp1_peak_479	17	.	4.30769	4.66038	1.75587	10	Intron (ENST00000354921.7/111240474, intron 4 of 30)	1	177945332	177970213	24882	2	89866	ENST00000464631.6	-5621	ENSG00000120341	SEC16B	SEC16 homolog B, endoplasmic reticulum export factor	ENST00000354921.7;ENST00000466953.6;ENST00000464428.2;ENST00000528461.5	111240474;111240474;111240474;89866	0;0;0;0
chr1	178060691	178061267	577	*	kffoxp1_peak_480	19	.	4.39089	5.13089	1.97042	176	Distal Intergenic	1	177928791	178038007	109217	2	111240474	ENST00000464428.2	-22684	ENSG00000120341	CRYZL2P-SEC16B	CRYZL2P-SEC16B readthrough	NA	NA	NA
chr1	178086500	178087056	557	*	kffoxp1_peak_481	32	.	5.0902	6.75901	3.29114	376	Distal Intergenic	1	178091509	178093600	2092	2	100302401	ENST00000419458.1	6544	ENSG00000224687	RASAL2-AS1	RASAL2 antisense RNA 1	ENST00000654141.1;ENST00000421505.1;ENST00000419458.1	100302401;100302401;100302401	6599;6928;6544
chr1	178238699	178239317	619	*	kffoxp1_peak_482	31	.	5.36926	6.38902	3.12789	526	Intron (ENST00000367649.7/9462, intron 1 of 17)	1	178341471	178484147	142677	1	9462	ENST00000462775.5	-102154	ENSG00000075391	RASAL2	RAS protein activator like 2	ENST00000367649.7;ENST00000465723.1	9462;9462	0;0
chr1	178536846	178537615	770	*	kffoxp1_peak_483	63	.	6.7386	10.39923	6.35571	437	Intron (ENST00000419909.6/84066, intron 13 of 15)	1	178542752	178545500	2749	1	400798	ENST00000367638.1	-5137	ENSG00000213057	C1orf220	chromosome 1 open reading frame 220 (putative)	ENST00000419909.6	84066	0
chr1	178608582	178609159	578	*	kffoxp1_peak_484	62	.	6.72194	10.23927	6.2242	217	Distal Intergenic	1	178542796	178548889	6094	1	400798	ENST00000521244.1	65786	ENSG00000213057	C1orf220	chromosome 1 open reading frame 220 (putative)	NA	NA	NA
chr1	179032034	179032659	626	*	kffoxp1_peak_485	25	.	4.55333	5.7234	2.51816	134	Intron (ENST00000440702.5/9917, intron 1 of 2)	1	179025894	179076567	50674	1	9917	ENST00000263733.5	6140	ENSG00000116199	FAM20B	FAM20B glycosaminoglycan xylosylkinase	ENST00000440702.5;ENST00000263733.5	9917;9917	0;0
chr1	179143121	179143729	609	*	kffoxp1_peak_486	125	.	10.12493	17.45344	12.5626	222	Promoter (<=1kb)	1	179104048	179143089	39042	2	27	ENST00000344730.7	-32	ENSG00000143322	ABL2	ABL proto-oncogene 2, non-receptor tyrosine kinase	ENST00000502732.6;ENST00000344730.7;ENST00000512653.5;ENST00000504405.5;ENST00000367623.8;ENST00000507173.5;ENST00000511413.5;ENST00000668691.1;ENST00000392043.4;ENST00000509520.5;ENST00000504324.1;ENST00000660584.1;ENST00000508127.1	27;27;27;27;27;27;27;27;27;27;27;27;27	0;-32;-65;-77;0;0;0;0;0;-52;-45;0;-47
chr1	179169693	179170422	730	*	kffoxp1_peak_487	128	.	9.98542	17.84984	12.84309	286	Intron (ENST00000502732.6/27, intron 1 of 11)	1	179104048	179143089	39042	2	27	ENST00000344730.7	-26604	ENSG00000143322	ABL2	ABL proto-oncogene 2, non-receptor tyrosine kinase	ENST00000502732.6;ENST00000367623.8;ENST00000507173.5;ENST00000511413.5;ENST00000668691.1;ENST00000392043.4;ENST00000660584.1	27;27;27;27;27;27;27	0;0;0;0;0;0;0
chr1	180098323	180098905	583	*	kffoxp1_peak_488	47	.	6.02262	8.46582	4.70899	288	Exon (ENST00000367607.8/9857, exon 37 of 38)	1	180095147	180111031	15885	1	9857	ENST00000496440.1	3176	ENSG00000135837	CEP350	centrosomal protein 350	ENST00000367607.8;ENST00000429851.5;ENST00000490141.5;ENST00000417046.1;ENST00000496440.1	9857;9857;9857;9857;9857	0;0;0;0;0
chr1	181088212	181088666	455	*	kffoxp1_peak_489	32	.	4.8571	6.75901	3.29114	284	Promoter (<=1kb)	1	181088700	181092900	4201	1	51278	ENST00000367577.7	-34	ENSG00000162783	IER5	immediate early response 5	ENST00000367577.7	51278	-34
chr1	181112698	181113184	487	*	kffoxp1_peak_490	77	.	7.18815	12.0705	7.76498	166	Distal Intergenic	1	181088700	181092900	4201	1	51278	ENST00000367577.7	23998	ENSG00000162783	IER5	immediate early response 5	NA	NA	NA
chr1	182955862	182956624	763	*	kffoxp1_peak_491	146	.	11.61716	19.85678	14.65358	362	Promoter (2-3kb)	1	182899865	182953525	53661	2	81626	ENST00000488956.5	-2337	ENSG00000157060	SHCBP1L	SHC binding and spindle associated 1 like	ENST00000483655.5;ENST00000367547.8;ENST00000488956.5;ENST00000467208.5;ENST00000497549.2	81626;81626;81626;81626;81626	-2839;-2696;-2337;-3113;-2751
chr1	183022128	183022877	750	*	kffoxp1_peak_492	32	.	4.62399	6.75901	3.29114	47	Promoter (<=1kb)	1	183023420	183145592	122173	1	3915	ENST00000258341.5	-543	ENSG00000135862	LAMC1	laminin subunit gamma 1	ENST00000258341.5	3915	0
chr1	183044043	183044562	520	*	kffoxp1_peak_493	77	.	7.83123	12.06934	7.76498	278	Intron (ENST00000258341.5/3915, intron 1 of 27)	1	183023420	183145592	122173	1	3915	ENST00000258341.5	20623	ENSG00000135862	LAMC1	laminin subunit gamma 1	ENST00000258341.5	3915	0
chr1	183060238	183061099	862	*	kffoxp1_peak_494	108	.	9.43202	15.5206	10.86872	436	Intron (ENST00000258341.5/3915, intron 1 of 27)	1	183096544	183110631	14088	1	3915	ENST00000484114.2	-35445	ENSG00000135862	LAMC1	laminin subunit gamma 1	ENST00000258341.5	3915	0
chr1	183070939	183071465	527	*	kffoxp1_peak_495	34	.	5.19181	6.95302	3.46929	224	Intron (ENST00000258341.5/3915, intron 1 of 27)	1	183096544	183110631	14088	1	3915	ENST00000484114.2	-25079	ENSG00000135862	LAMC1	laminin subunit gamma 1	ENST00000258341.5	3915	0
chr1	183080116	183080493	378	*	kffoxp1_peak_496	14	.	3.67922	4.30666	1.43928	331	Intron (ENST00000258341.5/3915, intron 1 of 27)	1	183096544	183110631	14088	1	3915	ENST00000484114.2	-16051	ENSG00000135862	LAMC1	laminin subunit gamma 1	ENST00000258341.5	3915	0
chr1	183234773	183235288	516	*	kffoxp1_peak_497	49	.	6.08301	8.78004	4.96423	166	Intron (ENST00000493293.5/3918, intron 15 of 21)	1	183239501	183240379	879	1	3918	ENST00000461729.1	-4213	ENSG00000058085	LAMC2	laminin subunit gamma 2	ENST00000493293.5;ENST00000264144.5;ENST00000461729.1	3918;3918;3918	0;0;-4213
chr1	183267798	183268623	826	*	kffoxp1_peak_498	19	.	4.14918	4.98931	1.97042	535	Intron (ENST00000294868.8/23057, intron 8 of 10)	1	183252424	183278685	26262	2	23057	ENST00000464047.1	10062	ENSG00000157064	NMNAT2	nicotinamide nucleotide adenylyltransferase 2	ENST00000294868.8;ENST00000287713.7;ENST00000464047.1	23057;23057;23057	0;0;0
chr1	183279002	183279493	492	*	kffoxp1_peak_499	25	.	5.16836	5.69856	2.51816	346	Promoter (<=1kb)	1	183252424	183278685	26262	2	23057	ENST00000464047.1	-317	ENSG00000157064	NMNAT2	nicotinamide nucleotide adenylyltransferase 2	ENST00000294868.8;ENST00000287713.7;ENST00000464047.1;ENST00000473046.1	23057;23057;23057;23057	0;0;0;11250
chr1	183471355	183472010	656	*	kffoxp1_peak_500	19	.	4.14918	4.98931	1.97042	642	Promoter (<=1kb)	1	183460874	183471746	10873	2	284649	ENST00000421703.5	0	ENSG00000232860	SMG7-AS1	SMG7 antisense RNA 1	ENST00000421703.5;ENST00000663067.1;ENST00000432837.1;ENST00000440812.7;ENST00000367537.7;ENST00000507691.6;ENST00000508461.5;ENST00000444547.6;ENST00000419169.5;ENST00000347615.6;ENST00000507469.5;ENST00000515829.6;ENST00000367538.1;ENST00000638826.1;ENST00000502375.1	284649;284649;284649;9887;9887;9887;9887;9887;9887;9887;9887;9887;9887;9887;9887	0;0;0;-206;-468;-490;-490;-492;-492;-492;-493;-517;-557;-611;-922
chr1	183635481	183636335	855	*	kffoxp1_peak_501	84	.	7.82345	12.76943	8.43177	651	Promoter (<=1kb)	1	183620846	183635783	14938	2	10092	ENST00000359856.11	0	ENSG00000162704	ARPC5	actin related protein 2/3 complex subunit 5	ENST00000359856.11;ENST00000367534.5;ENST00000462965.1;ENST00000294742.6;ENST00000304685.8	10092;10092;10092;10092;23179	0;0;-1523;0;0
chr1	183756993	183757323	331	*	kffoxp1_peak_502	62	.	6.72194	10.23927	6.2242	123	Intron (ENST00000304685.8/23179, intron 2 of 18)	1	183805120	183928531	123412	1	23179	ENST00000360851.3	-47797	ENSG00000143344	RGL1	ral guanine nucleotide dissociation stimulator like 1	ENST00000304685.8	23179	0
chr1	183842213	183842648	436	*	kffoxp1_peak_503	19	.	3.92467	5.13089	1.97042	21	Intron (ENST00000304685.8/23179, intron 3 of 18)	1	183805120	183928531	123412	1	23179	ENST00000360851.3	37093	ENSG00000143344	RGL1	ral guanine nucleotide dissociation stimulator like 1	ENST00000304685.8;ENST00000360851.3	23179;23179	0;0
chr1	183870595	183871310	716	*	kffoxp1_peak_504	77	.	7.88747	12.0705	7.76498	442	Intron (ENST00000304685.8/23179, intron 5 of 18)	1	183805120	183928531	123412	1	23179	ENST00000360851.3	65475	ENSG00000143344	RGL1	ral guanine nucleotide dissociation stimulator like 1	ENST00000304685.8;ENST00000360851.3	23179;23179	0;0
chr1	183913941	183914350	410	*	kffoxp1_peak_505	15	.	4.01284	4.46495	1.59477	1	Intron (ENST00000304685.8/23179, intron 16 of 18)	1	183929889	183936924	7036	2	23127	ENST00000486375.2	22574	ENSG00000198756	COLGALT2	collagen beta(1-O)galactosyltransferase 2	ENST00000304685.8;ENST00000360851.3	23179;23179	0;0
chr1	184499742	184500127	386	*	kffoxp1_peak_506	25	.	4.55333	5.7234	2.51816	136	Intron (ENST00000235307.7/81563, intron 2 of 5)	1	184539993	184592248	52256	1	81563	ENST00000489143.6	-39866	ENSG00000116667	C1orf21	chromosome 1 open reading frame 21	ENST00000235307.7;ENST00000648109.1	81563;81563	0;0
chr1	184882724	184883062	339	*	kffoxp1_peak_507	17	.	3.91315	4.66038	1.75587	15	Intron (ENST00000367511.4/116496, intron 5 of 13)	1	184887739	184890185	2447	2	116496	ENST00000496299.1	7123	ENSG00000135842	NIBAN1	niban apoptosis regulator 1	ENST00000367511.4;ENST00000496299.1	116496;116496	0;7123
chr1	185156271	185157436	1166	*	kffoxp1_peak_508	27	.	4.93115	5.94877	2.7065	990	Promoter (<=1kb)	1	185157080	185291007	133928	1	54823	ENST00000367501.7	0	ENSG00000116668	SWT1	SWT1 RNA endoribonuclease homolog	ENST00000367501.7;ENST00000367500.9;ENST00000450350.1;ENST00000367506.10;ENST00000487028.1	54823;54823;54823;81627;81627	0;0;-46;0;0
chr1	185441222	185441609	388	*	kffoxp1_peak_509	27	.	4.70223	5.93503	2.70247	276	Distal Intergenic	1	185331257	185335039	3783	2	100288079	ENST00000565520.1	-106183	ENSG00000261024	GS1-279B7.1	microtubule associated protein 1 light chain 3 beta pseudogene	NA	NA	NA
chr1	185582294	185582803	510	*	kffoxp1_peak_510	32	.	5.0902	6.75901	3.29114	348	Intron (ENST00000667194.1/101929093, intron 2 of 3)	1	185558376	185628492	70117	2	101929093	ENST00000665129.1	45689	ENSG00000228309	LINC01350	long intergenic non-protein coding RNA 1350	ENST00000667194.1;ENST00000655976.1;ENST00000439633.7;ENST00000608417.6;ENST00000669266.1;ENST00000665770.1;ENST00000670075.1;ENST00000609066.6;ENST00000667796.1;ENST00000655092.1;ENST00000665129.1;ENST00000657435.1;ENST00000665999.1;ENST00000667960.1;ENST00000654367.1;ENST00000655693.1;ENST00000670065.1	101929093;101929093;101929093;101929093;101929093;101929093;101929093;101929093;101929093;101929093;101929093;101929093;101929093;101929093;101929093;101929093;101929093	0;0;0;0;0;0;0;0;0;0;0;0;0;0;0;0;0
chr1	185645839	185646473	635	*	kffoxp1_peak_511	32	.	4.81261	6.58069	3.25458	536	Exon (ENST00000658071.1/ENST00000658071.1, exon 1 of 3)	1	185558372	185628944	70573	2	101929093	ENST00000667796.1	-16895	ENSG00000228309	LINC01350	long intergenic non-protein coding RNA 1350	NA	NA	NA
chr1	185969233	185969762	530	*	kffoxp1_peak_512	32	.	4.8571	6.75901	3.29114	445	Intron (ENST00000271588.9/83872, intron 14 of 106)	1	185963808	185978145	14338	1	83872	ENST00000493413.1	5425	ENSG00000143341	HMCN1	hemicentin 1	ENST00000271588.9;ENST00000485744.5;ENST00000493413.1	83872;83872;83872	0;0;0
chr1	186155808	186156191	384	*	kffoxp1_peak_513	32	.	4.62399	6.75901	3.29114	212	Promoter (1-2kb)	1	186153826	186172118	18293	1	83872	ENST00000475585.1	1982	ENSG00000143341	HMCN1	hemicentin 1	ENST00000271588.9;ENST00000475585.1	83872;83872	0;0
chr1	186187781	186189265	1485	*	kffoxp1_peak_514	44	.	5.58279	7.99793	4.42838	570	Exon (ENST00000271588.9/83872, exon 106 of 107)	1	186171387	186189665	18279	1	83872	ENST00000414277.1	16394	ENSG00000143341	HMCN1	hemicentin 1	ENST00000271588.9;ENST00000414277.1	83872;83872	0;0
chr1	186375356	186376106	751	*	kffoxp1_peak_515	47	.	5.55641	8.46582	4.70899	110	Promoter (<=1kb)	1	186375838	186419551	43714	1	54953	ENST00000419367.8	0	ENSG00000157181	ODR4	odr-4 GPCR localization factor homolog	ENST00000419367.8;ENST00000287859.11;ENST00000367470.8;ENST00000367478.9;ENST00000474852.1;ENST00000613151.1;ENST00000451586.1	54953;54953;54953;7175;7175;7175;7175	0;0;0;-103;-31;-31;0
chr1	186967921	186968354	434	*	kffoxp1_peak_516	62	.	6.87221	10.12282	6.20578	160	Intron (ENST00000367466.4/5321, intron 15 of 17)	1	187070700	187686130	615431	1	106144535	ENST00000643891.1	-102346	NA	LINC01037	long intergenic non-protein coding RNA 1037	ENST00000367466.4	5321	0
chr1	192485870	192486414	545	*	kffoxp1_peak_517	77	.	8.26828	12.06934	7.76498	157	Intron (ENST00000642855.1/ENST00000642855.1, intron 6 of 7)	1	192575763	192577276	1514	1	5996	ENST00000474373.1	-89349	ENSG00000090104	RGS1	regulator of G protein signaling 1	NA	NA	NA
chr1	192593107	192593467	361	*	kffoxp1_peak_518	32	.	4.8571	6.75901	3.29114	150	Intron (ENST00000642855.1/ENST00000642855.1, intron 3 of 7)	1	192575775	192579941	4167	1	5996	ENST00000498352.1	17332	ENSG00000090104	RGS1	regulator of G protein signaling 1	NA	NA	NA
chr1	192807335	192808050	716	*	kffoxp1_peak_519	25	.	4.77185	5.7234	2.51816	286	Promoter (<=1kb)	1	192809039	192810899	1861	1	5997	ENST00000483295.1	-989	ENSG00000116741	RGS2	regulator of G protein signaling 2	ENST00000483295.1;ENST00000235382.7;ENST00000464302.1;ENST00000487236.1	5997;5997;5997;5997	0;0;0;0
chr1	192809079	192809671	593	*	kffoxp1_peak_520	25	.	4.55333	5.7234	2.51816	408	Promoter (<=1kb)	1	192809143	192811032	1890	1	5997	ENST00000487236.1	0	ENSG00000116741	RGS2	regulator of G protein signaling 2	ENST00000483295.1;ENST00000235382.7;ENST00000464302.1;ENST00000487236.1	5997;5997;5997;5997	0;0;0;0
chr1	193058847	193059176	330	*	kffoxp1_peak_521	17	.	4.11042	4.66038	1.75587	127	Promoter (<=1kb)	1	193049532	193059217	9686	2	51377	ENST00000483156.1	41	ENSG00000116750	UCHL5	ubiquitin C-terminal hydrolase L5	ENST00000458806.1;ENST00000367455.8;ENST00000367454.5;ENST00000367450.7;ENST00000367451.8;ENST00000367448.5;ENST00000367449.5;ENST00000421683.1;ENST00000483156.1;ENST00000417752.1;ENST00000400968.6;ENST00000432079.5;ENST00000469214.2;ENST00000415442.2;ENST00000460715.2;ENST00000506303.1;ENST00000367446.7;ENST00000367443.5;ENST00000367444.7;ENST00000367445.7	107397392;51377;51377;51377;51377;51377;51377;51377;51377;51377;6738;6738;6738;6738;6738;6738;6738;6738;6738;6738	-1432;0;0;0;0;0;0;0;0;0;-246;-278;-419;-443;-447;-483;-858;-881;-881;-881
chr1	193104700	193105476	777	*	kffoxp1_peak_522	32	.	5.32331	6.75901	3.29114	182	Promoter (<=1kb)	1	193090866	193105433	14568	2	51022	ENST00000608166.2	0	ENSG00000023572	GLRX2	glutaredoxin 2	ENST00000608166.2;ENST00000367439.7;ENST00000367440.3;ENST00000472197.1	51022;51022;51022;51022	0;0;0;0
chr1	193111856	193112314	459	*	kffoxp1_peak_523	12	.	4.0083	4.04996	1.23517	374	Distal Intergenic	1	193096468	193106114	9647	2	51022	ENST00000367440.3	-5742	ENSG00000023572	GLRX2	glutaredoxin 2	NA	NA	NA
chr1	197775970	197776627	658	*	kffoxp1_peak_524	32	.	5.0902	6.75901	3.29114	395	Promoter (<=1kb)	1	197735658	197775696	40039	2	163486	ENST00000477581.1	-274	ENSG00000213047	DENND1B	DENN domain containing 1B	ENST00000620048.6;ENST00000294737.11;ENST00000235453.8;ENST00000367396.7;ENST00000422998.1;ENST00000468589.5;ENST00000495550.5;ENST00000477581.1	163486;163486;163486;163486;163486;163486;163486;163486	-490;-663;-778;-645;-337;-544;-1363;-274
chr1	198121091	198121604	514	*	kffoxp1_peak_525	32	.	5.32331	6.75901	3.29114	172	Distal Intergenic	1	198156994	198253078	96085	1	140609	ENST00000442588.5	-35390	ENSG00000151414	NEK7	NIMA related kinase 7	NA	NA	NA
chr1	199272370	199272975	606	*	kffoxp1_peak_526	47	.	5.78952	8.46582	4.70899	237	Intron (ENST00000452199.1/400800, intron 3 of 3)	1	199148598	199393307	244710	1	400800	ENST00000452199.1	123772	ENSG00000231718	LINC02789	long intergenic non-protein coding RNA 2789	ENST00000452199.1	400800	0
chr1	200172534	200173149	616	*	kffoxp1_peak_527	46	.	5.50552	8.25119	4.62738	93	Intron (ENST00000236914.7/2494, intron 6 of 6)	1	200043810	200058424	14615	1	2494	ENST00000367357.3	128724	ENSG00000116833	NR5A2	nuclear receptor subfamily 5 group A member 2	ENST00000236914.7;ENST00000367362.8;ENST00000544748.5	2494;2494;2494	0;0;0
chr1	200179356	200179995	640	*	kffoxp1_peak_528	41	.	5.35311	7.68166	4.12841	418	Distal Intergenic	1	200043810	200058424	14615	1	2494	ENST00000367357.3	135546	ENSG00000116833	NR5A2	nuclear receptor subfamily 5 group A member 2	ENST00000236914.7;ENST00000367362.8;ENST00000544748.5	2494;2494;2494	0;0;0
chr1	200342800	200343195	396	*	kffoxp1_peak_529	19	.	4.41506	4.87762	1.97042	217	Exon (ENST00000367355.6/554279, exon 5 of 5)	1	200342541	200373814	31274	2	554279	ENST00000367355.6	30619	ENSG00000203721	LINC00862	long intergenic non-protein coding RNA 862	ENST00000636153.1;ENST00000367355.6;ENST00000669708.1;ENST00000367356.1	554279;554279;554279;554279	0;0;0;0
chr1	200351796	200352857	1062	*	kffoxp1_peak_530	37	.	5.42743	7.2185	3.70535	686	Intron (ENST00000637430.1/ENST00000637430.1, intron 1 of 5)	1	200342541	200373814	31274	2	554279	ENST00000367355.6	20957	ENSG00000203721	LINC00862	long intergenic non-protein coding RNA 862	ENST00000636153.1;ENST00000367355.6;ENST00000669708.1;ENST00000367356.1	554279;554279;554279;554279	0;0;0;0
chr1	200364415	200364922	508	*	kffoxp1_peak_531	32	.	4.62399	6.75901	3.29114	360	Intron (ENST00000637430.1/ENST00000637430.1, intron 4 of 5)	1	200342541	200373814	31274	2	554279	ENST00000367355.6	8892	ENSG00000203721	LINC00862	long intergenic non-protein coding RNA 862	ENST00000636153.1;ENST00000367355.6;ENST00000669708.1;ENST00000367356.1;ENST00000637098.1;ENST00000669359.1;ENST00000656731.1	554279;554279;554279;554279;554279;554279;554279	0;0;0;0;35783;9766;9766
chr1	200415830	200417029	1200	*	kffoxp1_peak_532	32	.	5.0902	6.75901	3.29114	147	Intron (ENST00000637430.1/ENST00000637430.1, intron 4 of 5)	1	200404940	200410056	5117	2	23528	ENST00000294740.3	-5774	ENSG00000162702	ZNF281	zinc finger protein 281	NA	NA	NA
chr1	201184509	201185990	1482	*	kffoxp1_peak_533	19	.	4.39089	5.13089	1.97042	1231	Distal Intergenic	1	201190825	201228648	37824	1	91156	ENST00000437879.6	-4835	ENSG00000163395	IGFN1	immunoglobulin like and fibronectin type III domain containing 1	ENST00000437879.6;ENST00000295591.12;ENST00000335211.8	91156;91156;91156	-4835;-4835;-4835
chr1	201456635	201457757	1123	*	kffoxp1_peak_534	93	.	8.54291	13.88913	9.39962	321	Distal Intergenic	1	201465944	201466657	714	2	23612	ENST00000497057.1	8900	ENSG00000174307	PHLDA3	pleckstrin homology like domain family A member 3	NA	NA	NA
chr1	201461373	201462077	705	*	kffoxp1_peak_535	69	.	7.3743	11.0203	6.95391	171	Downstream (2-3kb)	1	201465944	201466657	714	2	23612	ENST00000497057.1	4580	ENSG00000174307	PHLDA3	pleckstrin homology like domain family A member 3	ENST00000367311.5;ENST00000485436.1;ENST00000497057.1;ENST00000367309.1	23612;23612;23612;23612	7111;6504;4580;7160
chr1	201536821	201537241	421	*	kffoxp1_peak_536	31	.	5.05189	6.38902	3.12789	135	Intron (ENST00000648727.1/ENST00000648727.1, intron 1 of 1)	1	201520056	201520549	494	1	376693	ENST00000482594.2	16765	NA	RPS10P7	ribosomal protein S10 pseudogene 7	ENST00000454651.2	107985246	29580
chr1	201562525	201562991	467	*	kffoxp1_peak_537	19	.	4.18364	5.13094	1.97042	433	Intron (ENST00000648727.1/ENST00000648727.1, intron 1 of 1)	1	201520056	201520549	494	1	376693	ENST00000482594.2	42469	NA	RPS10P7	ribosomal protein S10 pseudogene 7	NA	NA	NA
chr1	201582079	201582805	727	*	kffoxp1_peak_538	27	.	4.77187	5.97471	2.73112	554	Intron (ENST00000648727.1/ENST00000648727.1, intron 1 of 1)	1	201622927	201823344	200418	1	89796	ENST00000367302.5	-40122	ENSG00000134369	NAV1	neuron navigator 1	NA	NA	NA
chr1	201584832	201585242	411	*	kffoxp1_peak_539	32	.	5.04358	6.58069	3.25458	294	Distal Intergenic	1	201622927	201823344	200418	1	89796	ENST00000367302.5	-37685	ENSG00000134369	NAV1	neuron navigator 1	NA	NA	NA
chr1	201602684	201603218	535	*	kffoxp1_peak_540	31	.	4.89321	6.38902	3.12789	496	Distal Intergenic	1	201622927	201823344	200418	1	89796	ENST00000367302.5	-19709	ENSG00000134369	NAV1	neuron navigator 1	NA	NA	NA
chr1	201603896	201604256	361	*	kffoxp1_peak_541	27	.	4.8995	5.93503	2.70247	94	Distal Intergenic	1	201622927	201823344	200418	1	89796	ENST00000367302.5	-18671	ENSG00000134369	NAV1	neuron navigator 1	NA	NA	NA
chr1	201703890	201704290	401	*	kffoxp1_peak_542	19	.	4.1132	5.12183	1.97042	58	Intron (ENST00000367302.5/89796, intron 3 of 29)	1	201719508	201719627	120	1	100847050	ENST00000577455.1	-15218	ENSG00000264802	MIR5191	microRNA 5191	ENST00000413035.5;ENST00000367302.5;ENST00000367296.8	100873949;89796;89796	0;0;0
chr1	201714062	201715115	1054	*	kffoxp1_peak_543	19	.	4.14918	4.98931	1.97042	307	Intron (ENST00000367302.5/89796, intron 4 of 29)	1	201719508	201719627	120	1	100847050	ENST00000577455.1	-4393	ENSG00000264802	MIR5191	microRNA 5191	ENST00000577455.1;ENST00000413035.5;ENST00000367302.5;ENST00000367296.8	100847050;100873949;89796;89796	-4393;0;0;0
chr1	201719746	201720293	548	*	kffoxp1_peak_544	46	.	5.50552	8.25119	4.62738	363	Promoter (<=1kb)	1	201719508	201719627	120	1	100847050	ENST00000577455.1	238	ENSG00000264802	MIR5191	microRNA 5191	ENST00000577455.1;ENST00000413035.5;ENST00000367302.5;ENST00000367296.8	100847050;100873949;89796;89796	238;0;0;0
chr1	201721482	201722181	700	*	kffoxp1_peak_545	19	.	4.39089	5.13089	1.97042	385	Promoter (1-2kb)	1	201719508	201719627	120	1	100847050	ENST00000577455.1	1974	ENSG00000264802	MIR5191	microRNA 5191	ENST00000577455.1;ENST00000413035.5;ENST00000367302.5;ENST00000367296.8	100847050;100873949;89796;89796	1974;0;0;0
chr1	202236050	202236445	396	*	kffoxp1_peak_546	27	.	4.80082	5.94877	2.7065	232	Exon (ENST00000503519.1/59352, exon 3 of 3)	1	202225423	202236334	10912	1	59352	ENST00000503519.1	10627	ENSG00000133067	LGR6	leucine rich repeat containing G protein-coupled receptor 6	ENST00000367278.7;ENST00000255432.11;ENST00000487787.5;ENST00000423542.5;ENST00000439764.2;ENST00000503519.1	59352;59352;59352;59352;59352;59352	0;0;0;0;0;0
chr1	202283586	202284156	571	*	kffoxp1_peak_547	25	.	4.3348	5.7234	2.51816	254	Intron (ENST00000367278.7/59352, intron 6 of 17)	1	202276301	202281013	4713	1	59352	ENST00000506931.1	7285	ENSG00000133067	LGR6	leucine rich repeat containing G protein-coupled receptor 6	ENST00000367278.7;ENST00000255432.11;ENST00000487787.5;ENST00000423542.5;ENST00000439764.2;ENST00000308543.3;ENST00000506931.1	59352;59352;59352;59352;59352;59352;59352	0;0;0;0;0;0;7285
chr1	202589029	202589484	456	*	kffoxp1_peak_548	60	.	6.4294	9.98831	6.09206	222	3' UTR	1	202567518	202580842	13325	1	4660	ENST00000462074.1	21511	ENSG00000077157	PPP1R12B	protein phosphatase 1 regulatory subunit 12B	ENST00000367267.5;ENST00000367268.5;ENST00000608999.6;ENST00000391959.5	127833;127833;4660;4660	53969;120970;0;0
chr1	203177365	203178050	686	*	kffoxp1_peak_549	27	.	4.65781	5.97471	2.73112	561	Promoter (1-2kb)	1	203167811	203175826	8016	2	4608	ENST00000255416.9	-1539	ENSG00000133055	MYBPH	myosin binding protein H	ENST00000473185.1;ENST00000255409.8;ENST00000404436.2;ENST00000478742.1;ENST00000472064.1;ENST00000621380.1;ENST00000255416.9	1116;1116;1116;1116;1116;4608;4608	4084;8654;4755;2083;4791;-1582;-1539
chr1	203406535	203406936	402	*	kffoxp1_peak_550	19	.	3.88873	4.98882	1.97042	69	Distal Intergenic	1	203340661	203351758	11098	2	2331	ENST00000647586.1	-54777	ENSG00000122176	FMOD	fibromodulin	NA	NA	NA
chr1	203480223	203480875	653	*	kffoxp1_peak_551	27	.	4.70223	5.93503	2.70247	227	Intron (ENST00000343110.3/5549, intron 1 of 2)	1	203475806	203491352	15547	1	5549	ENST00000343110.3	4417	ENSG00000188783	PRELP	proline and arginine rich end leucine rich repeat protein	ENST00000343110.3	5549	0
chr1	203557308	203558915	1608	*	kffoxp1_peak_552	158	.	12.20176	21.02742	15.80374	791	Distal Intergenic	1	203495970	203499709	3740	1	26254	ENST00000448911.1	61338	ENSG00000188770	OPTC	opticin	NA	NA	NA
chr1	203626645	203627060	416	*	kffoxp1_peak_553	46	.	5.73649	8.25119	4.62738	196	Promoter (<=1kb)	1	203626787	203744079	117293	1	493	ENST00000367218.7	0	ENSG00000058668	ATP2B4	ATPase plasma membrane Ca2+ transporting 4	ENST00000357681.9;ENST00000367218.7	493;493	0;0
chr1	203671236	203671677	442	*	kffoxp1_peak_554	10	.	3.90584	3.82906	1.0212	54	Intron (ENST00000357681.9/493, intron 1 of 20)	1	203682809	203740319	57511	1	493	ENST00000341360.6	-11132	ENSG00000058668	ATP2B4	ATPase plasma membrane Ca2+ transporting 4	ENST00000357681.9;ENST00000367218.7	493;493	0;0
chr1	203673819	203674290	472	*	kffoxp1_peak_555	27	.	5.29404	5.93503	2.70247	401	Intron (ENST00000357681.9/493, intron 1 of 20)	1	203682809	203740319	57511	1	493	ENST00000341360.6	-8519	ENSG00000058668	ATP2B4	ATPase plasma membrane Ca2+ transporting 4	ENST00000357681.9;ENST00000367218.7	493;493	0;0
chr1	203692826	203693365	540	*	kffoxp1_peak_556	82	.	7.79837	12.52288	8.2073	285	Intron (ENST00000357681.9/493, intron 2 of 20)	1	203682809	203740319	57511	1	493	ENST00000341360.6	10017	ENSG00000058668	ATP2B4	ATPase plasma membrane Ca2+ transporting 4	ENST00000357681.9;ENST00000367218.7;ENST00000341360.6	493;493;493	0;0;0
chr1	204319259	204320027	769	*	kffoxp1_peak_557	146	.	10.91784	19.85678	14.65358	327	Intron (ENST00000272203.8/22874, intron 1 of 22)	1	204220756	204307395	86640	2	22874	ENST00000637508.1	-11864	ENSG00000143850	PLEKHA6	pleckstrin homology domain containing A6	ENST00000272203.8;ENST00000414478.1;ENST00000564627.2	22874;22874;22874	0;0;0
chr1	204417290	204417678	389	*	kffoxp1_peak_558	14	.	3.63498	4.33257	1.46369	373	Intron (ENST00000443515.1/ENST00000443515.1, intron 1 of 2)	1	204403381	204411817	8437	2	84919	ENST00000367188.5	-5473	ENSG00000158615	PPP1R15B	protein phosphatase 1 regulatory subunit 15B	ENST00000367187.7;ENST00000424712.6	5287;5287	72746;72668
chr1	204829518	204829861	344	*	kffoxp1_peak_559	25	.	4.55333	5.7234	2.51816	201	Promoter (<=1kb)	1	204828695	204977139	148445	1	23114	ENST00000403080.5	823	ENSG00000163531	NFASC	neurofascin	ENST00000404977.6;ENST00000339876.10;ENST00000360049.8;ENST00000539706.5;ENST00000403080.5	23114;23114;23114;23114;23114	0;0;0;0;0
chr1	205175714	205176143	430	*	kffoxp1_peak_560	52	.	6.1041	9.08008	5.25235	94	Promoter (2-3kb)	1	205160006	205173393	13388	2	25778	ENST00000615388.1	-2321	ENSG00000133059	DSTYK	dual serine/threonine and tyrosine protein kinase	ENST00000367161.7;ENST00000367162.8;ENST00000615388.1	25778;25778;25778	0;0;-2321
chr1	205632240	205632575	336	*	kffoxp1_peak_561	19	.	4.39089	5.13089	1.97042	279	Promoter (<=1kb)	1	205619268	205631962	12695	2	2005	ENST00000289703.8	-278	ENSG00000158711	ELK4	ETS transcription factor ELK4	ENST00000616704.4;ENST00000357992.8;ENST00000289703.8	2005;2005;2005	-347;-278;-278
chr1	205813346	205813685	340	*	kffoxp1_peak_562	19	.	4.15778	5.13089	1.97042	91	Promoter (<=1kb)	1	205813347	205896026	82680	1	284581	ENST00000659357.1	0	NA	LOC284581	uncharacterized LOC284581	ENST00000367137.4;ENST00000484000.1;ENST00000656763.1;ENST00000664917.1;ENST00000664013.1;ENST00000664074.1;ENST00000659611.1;ENST00000659861.1;ENST00000664067.1;ENST00000662563.1;ENST00000659357.1;ENST00000669196.1;ENST00000670417.1;ENST00000669230.1;ENST00000656162.1;ENST00000653632.1;ENST00000658744.1;ENST00000653838.1;ENST00000662659.1	254428;254428;284581;284581;284581;284581;284581;284581;284581;284581;284581;284581;284581;284581;284581;284581;284581;284581;284581	-148;0;0;0;0;0;0;0;0;0;0;0;0;0;0;0;0;0;0
chr1	206633960	206634310	351	*	kffoxp1_peak_563	32	.	5.04358	6.58069	3.25458	148	Promoter (1-2kb)	1	206635536	206655175	19640	1	8444	ENST00000367109.7	-1226	ENSG00000143479	DYRK3	dual specificity tyrosine phosphorylation regulated kinase 3	ENST00000367109.7;ENST00000367108.7;ENST00000649163.1;ENST00000489878.1;ENST00000441486.5;ENST00000367106.1	8444;8444;8444;8444;8444;8444	-1226;-1269;-1418;-1418;-1464;-1519
chr1	206706306	206706981	676	*	kffoxp1_peak_564	43	.	5.9794	7.92981	4.36793	230	Intron (ENST00000294981.8/9261, intron 1 of 9)	1	206685037	206734283	49247	1	9261	ENST00000367103.3	21269	ENSG00000162889	MAPKAPK2	MAPK activated protein kinase 2	ENST00000294981.8;ENST00000367103.3	9261;9261	0;0
chr1	206791931	206792655	725	*	kffoxp1_peak_565	19	.	4.01886	4.98931	1.97042	105	Intron (ENST00000662320.1/29949, intron 1 of 2)	1	206798870	206842981	44112	1	29949	ENST00000340758.6	-6215	ENSG00000142224	IL19	interleukin 19	ENST00000662320.1;ENST00000656872.1;ENST00000659997.1	29949;29949;29949	0;0;0
chr1	206890141	206890976	836	*	kffoxp1_peak_566	108	.	9.43202	15.5206	10.86872	360	Distal Intergenic	1	206897443	206903480	6038	1	11009	ENST00000391929.7	-6467	ENSG00000162892	IL24	interleukin 24	NA	NA	NA
chr1	206895862	206896464	603	*	kffoxp1_peak_567	60	.	6.66038	9.98831	6.09206	123	Promoter (<=1kb)	1	206897443	206903480	6038	1	11009	ENST00000391929.7	-979	ENSG00000162892	IL24	interleukin 24	ENST00000391929.7;ENST00000294984.7;ENST00000611909.4;ENST00000367093.3;ENST00000367095.7;ENST00000491169.1;ENST00000480741.1	11009;11009;11009;11009;11009;11009;11009	-979;-979;-979;-980;-980;-1001;-1369
chr1	207040108	207040635	528	*	kffoxp1_peak_568	17	.	4.30769	4.66038	1.75587	473	Intron (ENST00000545806.5/5208, intron 1 of 5)	1	207034416	207079134	44719	1	5208	ENST00000411990.6	5692	ENSG00000123836	PFKFB2	6-phosphofructo-2-kinase/fructose-2,6-biphosphatase 2	ENST00000545806.5;ENST00000618513.4;ENST00000411990.6;ENST00000315927.8;ENST00000367084.1	5208;5208;5208;55432;55432	0;0;0;0;0
chr1	207051053	207051643	591	*	kffoxp1_peak_569	77	.	7.18815	12.0705	7.76498	264	Promoter (<=1kb)	1	207043849	207051077	7229	2	55432	ENST00000315927.8	0	ENSG00000180667	YOD1	YOD1 deubiquitinase	ENST00000545806.5;ENST00000618513.4;ENST00000411990.6;ENST00000464777.5;ENST00000367080.8;ENST00000468857.1;ENST00000367079.3;ENST00000315927.8;ENST00000367084.1	5208;5208;5208;5208;5208;5208;5208;55432;55432	0;0;0;-1632;-1632;-1640;-1668;0;0
chr1	207321046	207321454	409	*	kffoxp1_peak_570	32	.	4.94262	6.49269	3.22263	191	Promoter (<=1kb)	1	207321376	207360966	39591	1	1604	ENST00000367064.8	0	ENSG00000196352	CD55	CD55 molecule (Cromer blood group)	ENST00000367064.8;ENST00000367063.6;ENST00000391921.9;ENST00000645323.1;ENST00000314754.12;ENST00000367067.8;ENST00000644836.1;ENST00000343420.6;ENST00000488171.6;ENST00000465534.5;ENST00000476590.1;ENST00000618707.2	1604;1604;1604;1604;1604;1604;1604;1604;1604;1604;1604;1604	0;-78;-189;-189;-247;-279;-294;-337;-3204;-3204;-3204;-4186
chr1	208029704	208030182	479	*	kffoxp1_peak_571	19	.	4.39089	5.13089	1.97042	27	Promoter (<=1kb)	1	208026104	208030303	4200	2	5362	ENST00000483048.1	121	ENSG00000076356	PLXNA2	plexin A2	ENST00000367033.4;ENST00000483048.1;ENST00000480053.1	5362;5362;5362	0;0;1471
chr1	208928587	208929195	609	*	kffoxp1_peak_572	32	.	4.8571	6.75901	3.29114	63	Distal Intergenic	1	208972454	208975307	2854	1	105372894	ENST00000453569.1	-43259	ENSG00000236950	LINC01774	long intergenic non-protein coding RNA 1774	NA	NA	NA
chr1	209369034	209369418	385	*	kffoxp1_peak_573	62	.	6.48884	10.23927	6.2242	168	Promoter (1-2kb)	1	209367662	209379690	12029	1	101929476	ENST00000443636.1	1372	NA	LINC01698	long intergenic non-protein coding RNA 1698	ENST00000443636.1;ENST00000657739.1;ENST00000447257.1;ENST00000655463.1	101929476;101929476;101929476;101929476	0;-2606;-2637;-2658
chr1	209444611	209444999	389	*	kffoxp1_peak_574	19	.	4.15778	5.13089	1.97042	205	Distal Intergenic	1	209432133	209432242	110	1	406988	ENST00000384891.1	12478	ENSG00000284485	MIR205	microRNA 205	NA	NA	NA
chr1	209607500	209607843	344	*	kffoxp1_peak_575	19	.	4.35067	4.98882	1.97042	132	Promoter (<=1kb)	1	209607794	209611944	4151	1	57172	ENST00000494990.1	0	ENSG00000008118	CAMK1G	calcium/calmodulin dependent protein kinase IG	ENST00000361322.3;ENST00000651530.1;ENST00000009105.5;ENST00000423146.5;ENST00000494990.1	57172;57172;57172;57172;57172	0;0;0;0;0
chr1	209823058	209823434	377	*	kffoxp1_peak_576	17	.	3.91315	4.66038	1.75587	326	Distal Intergenic	1	209827972	209857565	29594	1	27042	ENST00000491415.7	-4538	ENSG00000117597	UTP25	UTP25 small subunit processor component	ENST00000491415.7	27042	0
chr1	209831268	209831728	461	*	kffoxp1_peak_577	19	.	4.35067	4.98882	1.97042	351	Intron (ENST00000491415.7/27042, intron 3 of 11)	1	209827972	209857565	29594	1	27042	ENST00000491415.7	3296	ENSG00000117597	UTP25	UTP25 small subunit processor component	ENST00000491415.7	27042	0
chr1	209839694	209840148	455	*	kffoxp1_peak_578	12	.	3.7582	4.07966	1.25638	449	Promoter (<=1kb)	1	209838805	209844632	5828	1	27042	ENST00000457820.1	889	ENSG00000117597	UTP25	UTP25 small subunit processor component	ENST00000491415.7;ENST00000457820.1	27042;27042	0;0
chr1	209884494	209885048	555	*	kffoxp1_peak_579	12	.	3.88853	4.07966	1.25638	99	Distal Intergenic	1	209900923	209952756	51834	1	255928	ENST00000652023.1	-15875	ENSG00000143469	SYT14	synaptotagmin 14	NA	NA	NA
chr1	210259720	210260233	514	*	kffoxp1_peak_580	62	.	6.72194	10.23927	6.2242	256	Distal Intergenic	1	210237978	210246631	8654	1	56256	ENST00000483884.1	21742	ENSG00000082497	SERTAD4	SERTA domain containing 4	NA	NA	NA
chr1	210295155	210295514	360	*	kffoxp1_peak_581	19	.	4.39089	5.13089	1.97042	68	Distal Intergenic	1	210328252	210676296	348045	1	55733	ENST00000413764.6	-32738	ENSG00000054392	HHAT	hedgehog acyltransferase	NA	NA	NA
chr1	210438972	210439427	456	*	kffoxp1_peak_582	72	.	7.0164	11.34488	7.2649	230	Promoter (<=1kb)	1	210439583	210676296	236714	1	55733	ENST00000367009.2	-156	ENSG00000054392	HHAT	hedgehog acyltransferase	ENST00000413764.6;ENST00000541565.5;ENST00000261458.8;ENST00000537898.5;ENST00000545154.5;ENST00000367010.5;ENST00000426968.2;ENST00000545781.2;ENST00000367009.2	55733;55733;55733;55733;55733;55733;55733;55733;55733	0;0;0;0;0;0;0;0;0
chr1	210597987	210598546	560	*	kffoxp1_peak_583	47	.	6.25573	8.46582	4.70899	297	Intron (ENST00000413764.6/55733, intron 10 of 11)	1	210439583	210676296	236714	1	55733	ENST00000367009.2	158404	ENSG00000054392	HHAT	hedgehog acyltransferase	ENST00000413764.6;ENST00000541565.5;ENST00000261458.8;ENST00000537898.5;ENST00000545154.5;ENST00000367010.5;ENST00000367009.2	55733;55733;55733;55733;55733;55733;55733	0;0;0;0;0;0;0
chr1	211653630	211653963	334	*	kffoxp1_peak_584	19	.	4.15778	5.13089	1.97042	131	Promoter (1-2kb)	1	211652147	211654622	2476	1	105748977	ENST00000653761.1	1483	ENSG00000227764	LINC01693	long intergenic non-protein coding RNA 1693	ENST00000670044.1;ENST00000660041.1;ENST00000653827.1;ENST00000664125.1;ENST00000430123.2;ENST00000667263.1;ENST00000666922.1;ENST00000667986.1;ENST00000412871.1;ENST00000654864.1;ENST00000661855.1;ENST00000653761.1;ENST00000540251.5	105748977;105748977;105748977;105748977;105748977;105748977;105748977;105748977;105748977;105748977;105748977;105748977;4751	0;0;0;0;0;0;0;0;0;0;0;0;21667
chr1	212035154	212035598	445	*	kffoxp1_peak_585	37	.	5.42743	7.2185	3.70535	152	Promoter (<=1kb)	1	211940399	212035536	95138	2	25896	ENST00000469606.5	0	ENSG00000143493	INTS7	integrator complex subunit 7	ENST00000469606.5;ENST00000366994.8;ENST00000366993.7;ENST00000366992.7;ENST00000440600.6;ENST00000619805.1;ENST00000542077.5;ENST00000366991.5;ENST00000475419.5	25896;25896;25896;25896;25896;25896;51514;51514;51514	0;0;0;0;0;0;0;-150;-248
chr1	212229857	212230178	322	*	kffoxp1_peak_586	32	.	5.0902	6.75901	3.29114	203	Intron (ENST00000658599.1/101929541, intron 3 of 3)	1	212225281	212226632	1352	2	101929541	ENST00000669457.1	-3225	ENSG00000226251	LINC02608	long intergenic non-protein coding RNA 2608	ENST00000658599.1;ENST00000663668.1;ENST00000669915.1;ENST00000667543.1;ENST00000412221.5;ENST00000443448.6;ENST00000431307.1;ENST00000669457.1;ENST00000664988.1	101929541;101929541;101929541;101929541;101929541;101929541;101929541;101929541;101929541	0;0;0;0;-3319;0;0;-3225;0
chr1	212596064	212596477	414	*	kffoxp1_peak_587	12	.	3.7582	4.07966	1.25638	412	Intron (ENST00000366981.8/467, intron 1 of 3)	1	212608628	212620772	12145	1	467	ENST00000613954.4	-12151	ENSG00000162772	ATF3	activating transcription factor 3	ENST00000366981.8;ENST00000366987.6	467;467	0;0
chr1	212667277	212668337	1061	*	kffoxp1_peak_588	62	.	6.95505	10.23927	6.2242	536	Distal Intergenic	1	212686418	212687509	1092	2	55509	ENST00000471382.5	19172	ENSG00000123685	BATF3	basic leucine zipper ATF-like transcription factor 3	NA	NA	NA
chr1	212727343	212728001	659	*	kffoxp1_peak_589	77	.	7.65436	12.0705	7.76498	448	3' UTR	1	212686417	212699840	13424	2	55509	ENST00000243440.2	-27503	ENSG00000123685	BATF3	basic leucine zipper ATF-like transcription factor 3	ENST00000366978.5;ENST00000366977.8	25936;25936	0;0
chr1	212924644	212925242	599	*	kffoxp1_peak_590	76	.	7.12232	11.7832	7.63401	407	Distal Intergenic	1	212950520	212988698	38179	1	79805	ENST00000366966.6	-25278	ENSG00000143494	VASH2	vasohibin 2	NA	NA	NA
chr1	213015269	213015821	553	*	kffoxp1_peak_591	49	.	6.32135	8.73327	4.94031	383	Promoter (<=1kb)	1	213008210	213015493	7284	2	90806	ENST00000481918.1	0	ENSG00000174606	ANGEL2	angel homolog 2	ENST00000360506.6;ENST00000366962.8;ENST00000535388.2;ENST00000476904.5;ENST00000460337.5;ENST00000481918.1	90806;90806;90806;90806;90806;90806	0;0;0;-3806;-1851;0
chr1	214445489	214446207	719	*	kffoxp1_peak_592	46	.	5.96746	8.25119	4.62738	63	Intron (ENST00000366956.10/5784, intron 3 of 18)	1	214372246	214376406	4161	2	5784	ENST00000473261.1	-69083	ENSG00000152104	PTPN14	protein tyrosine phosphatase non-receptor type 14	ENST00000366956.10;ENST00000543945.5	5784;5784	0;0
chr1	214843033	214843557	525	*	kffoxp1_peak_593	60	.	6.66038	9.98831	6.09206	210	Distal Intergenic	1	215005775	215236020	230246	1	3776	ENST00000486921.5	-162218	ENSG00000082482	KCNK2	potassium two pore domain channel subfamily K member 2	NA	NA	NA
chr1	214957435	214957939	505	*	kffoxp1_peak_594	47	.	5.78952	8.46582	4.70899	393	Intron (ENST00000658732.1/ENST00000658732.1, intron 1 of 1)	1	215005775	215236020	230246	1	3776	ENST00000486921.5	-47836	ENSG00000082482	KCNK2	potassium two pore domain channel subfamily K member 2	NA	NA	NA
chr1	215114336	215114732	397	*	kffoxp1_peak_595	39	.	5.68662	7.53857	3.99576	203	Intron (ENST00000486921.5/3776, intron 2 of 6)	1	215083517	215169265	85749	1	3776	ENST00000457122.1	30819	ENSG00000082482	KCNK2	potassium two pore domain channel subfamily K member 2	ENST00000486921.5;ENST00000467031.5;ENST00000391895.6;ENST00000478774.5;ENST00000391894.6;ENST00000470177.5;ENST00000474771.5;ENST00000444842.6;ENST00000457122.1	3776;3776;3776;3776;3776;3776;3776;3776;3776	0;0;0;0;0;0;0;0;0
chr1	215891849	215892210	362	*	kffoxp1_peak_596	19	.	4.39089	5.13089	1.97042	268	Intron (ENST00000414995.1/ENST00000414995.1, intron 1 of 1)	1	216072465	216086917	14453	1	102723833	ENST00000446411.5	-180255	ENSG00000233620	LOC102723833	uncharacterized LOC102723833	ENST00000307340.8	7399	0
chr1	216045101	216045813	713	*	kffoxp1_peak_597	47	.	6.25573	8.46582	4.70899	317	Intron (ENST00000307340.8/7399, intron 32 of 71)	1	216072465	216086917	14453	1	102723833	ENST00000446411.5	-26652	ENSG00000233620	LOC102723833	uncharacterized LOC102723833	ENST00000307340.8	7399	0
chr1	217660489	217660986	498	*	kffoxp1_peak_598	93	.	8.81989	13.95274	9.39962	154	Intron (ENST00000470448.5/128153, intron 3 of 7)	1	217631344	217871696	240353	1	128153	ENST00000366933.5	29145	ENSG00000162814	SPATA17	spermatogenesis associated 17	ENST00000470448.5;ENST00000366933.5	128153;128153	0;0
chr1	218376969	218377609	641	*	kffoxp1_peak_599	47	.	5.78952	8.46582	4.70899	241	Intron (ENST00000366930.9/7042, intron 1 of 6)	1	218347038	218434312	87275	1	7042	ENST00000488793.1	29931	ENSG00000092969	TGFB2	transforming growth factor beta 2	ENST00000366930.9;ENST00000366929.4;ENST00000488793.1	7042;7042;7042	0;0;0
chr1	218466860	218467584	725	*	kffoxp1_peak_600	63	.	6.7386	10.39923	6.35571	282	Intron (ENST00000663551.1/440714, intron 1 of 2)	1	218459265	218525978	66714	1	440714	ENST00000663551.1	7595	ENSG00000228208	C1orf143	chromosome 1 open reading frame 143 (putative)	ENST00000663551.1	440714	0
chr1	218479777	218481261	1485	*	kffoxp1_peak_601	146	.	11.15095	19.85678	14.65358	651	Intron (ENST00000663551.1/440714, intron 1 of 2)	1	218494822	218525976	31155	1	440714	ENST00000668967.1	-13561	ENSG00000228208	C1orf143	chromosome 1 open reading frame 143 (putative)	ENST00000663551.1	440714	0
chr1	218498160	218499317	1158	*	kffoxp1_peak_602	77	.	7.42126	12.0705	7.76498	92	Intron (ENST00000663551.1/440714, intron 1 of 2)	1	218494822	218525976	31155	1	440714	ENST00000668967.1	3338	ENSG00000228208	C1orf143	chromosome 1 open reading frame 143 (putative)	ENST00000663551.1;ENST00000668967.1	440714;440714	0;0
chr1	218658614	218659219	606	*	kffoxp1_peak_603	19	.	3.88873	4.98882	1.97042	345	Distal Intergenic	1	218524840	218525978	1139	1	440714	ENST00000491260.2	133774	ENSG00000228208	C1orf143	chromosome 1 open reading frame 143 (putative)	NA	NA	NA
chr1	220370107	220370506	400	*	kffoxp1_peak_604	63	.	6.7386	10.39923	6.35571	230	Distal Intergenic	1	220148293	220272453	124161	2	25782	ENST00000358951.7	-97654	ENSG00000118873	RAB3GAP2	RAB3 GTPase activating non-catalytic protein subunit 2	NA	NA	NA
chr1	220990737	220991571	835	*	kffoxp1_peak_605	32	.	4.8571	6.75901	3.29114	239	Distal Intergenic	1	220881069	220884493	3425	1	3142	ENST00000427693.1	109668	ENSG00000136630	HLX	H2.0 like homeobox	NA	NA	NA
chr1	221088238	221088574	337	*	kffoxp1_peak_606	14	.	3.46069	4.30666	1.43928	16	Distal Intergenic	1	220881069	220884493	3425	1	3142	ENST00000427693.1	207169	ENSG00000136630	HLX	H2.0 like homeobox	NA	NA	NA
chr1	221117579	221117989	411	*	kffoxp1_peak_607	32	.	4.81261	6.58069	3.25458	272	Distal Intergenic	1	221332161	221335958	3798	2	400804	ENST00000434398.2	217969	ENSG00000234754	LINC02817	long intergenic non-protein coding RNA 2817	NA	NA	NA
chr1	221335351	221336342	992	*	kffoxp1_peak_608	93	.	8.58679	13.95274	9.39962	430	Promoter (<=1kb)	1	221330080	221336296	6217	2	400804	ENST00000439004.1	0	ENSG00000234754	LINC02817	long intergenic non-protein coding RNA 2817	ENST00000439004.1;ENST00000668399.1;ENST00000660516.1;ENST00000656904.1;ENST00000659256.1;ENST00000664578.1;ENST00000653714.1;ENST00000666589.1;ENST00000670872.1;ENST00000652927.1;ENST00000665847.1;ENST00000660437.1;ENST00000662740.1;ENST00000434398.2	400804;400804;400804;400804;400804;400804;400804;400804;400804;400804;400804;400804;400804;400804	0;0;0;0;0;0;0;0;0;0;0;0;0;0
chr1	221382034	221382545	512	*	kffoxp1_peak_609	47	.	5.55641	8.46582	4.70899	140	Distal Intergenic	1	221332156	221336489	4334	2	400804	ENST00000662740.1	-45545	ENSG00000234754	LINC02817	long intergenic non-protein coding RNA 2817	NA	NA	NA
chr1	221393836	221394244	409	*	kffoxp1_peak_610	37	.	5.86449	7.2185	3.70535	97	Distal Intergenic	1	221332156	221336489	4334	2	400804	ENST00000662740.1	-57347	ENSG00000234754	LINC02817	long intergenic non-protein coding RNA 2817	NA	NA	NA
chr1	221439154	221440824	1671	*	kffoxp1_peak_611	82	.	8.06686	12.54958	8.22958	632	Distal Intergenic	1	221332156	221336489	4334	2	400804	ENST00000662740.1	-102665	ENSG00000234754	LINC02817	long intergenic non-protein coding RNA 2817	NA	NA	NA
chr1	221741868	221742216	349	*	kffoxp1_peak_612	14	.	3.94112	4.24738	1.41501	161	Promoter (<=1kb)	1	221701424	221742089	40666	2	11221	ENST00000366899.4	0	ENSG00000143507	DUSP10	dual specificity phosphatase 10	ENST00000366899.4;ENST00000468085.5;ENST00000477026.5	11221;11221;11221	0;-4968;0
chr1	221858742	221859186	445	*	kffoxp1_peak_613	19	.	3.65776	4.98882	1.97042	140	Distal Intergenic	1	221834206	221840717	6512	2	101929771	ENST00000431729.2	-18025	NA	LINC01655	long intergenic non-protein coding RNA 1655	NA	NA	NA
chr1	221868773	221869885	1113	*	kffoxp1_peak_614	110	.	9.053	15.88064	11.08602	473	Distal Intergenic	1	221834206	221840717	6512	2	101929771	ENST00000431729.2	-28056	NA	LINC01655	long intergenic non-protein coding RNA 1655	NA	NA	NA
chr1	221892036	221892511	476	*	kffoxp1_peak_615	19	.	4.1197	4.98882	1.97042	375	Intron (ENST00000433576.5/105372950, intron 3 of 4)	1	221880981	221918712	37732	2	105372950	ENST00000433576.5	26201	ENSG00000238042	LINC02257	long intergenic non-protein coding RNA 2257	ENST00000433576.5	105372950	0
chr1	222073886	222074230	345	*	kffoxp1_peak_616	19	.	3.65776	4.98882	1.97042	7	Distal Intergenic	1	221913648	221978523	64876	2	105372950	ENST00000412445.1	-95363	ENSG00000238042	LINC02257	long intergenic non-protein coding RNA 2257	NA	NA	NA
chr1	222546690	222547141	452	*	kffoxp1_peak_617	29	.	5.22381	6.19768	2.94359	367	Promoter (<=1kb)	1	222522264	222548104	25841	2	79802	ENST00000343410.7	963	ENSG00000143512	HHIPL2	HHIP like 2	ENST00000343410.7	79802	0
chr1	222712549	222713246	698	*	kffoxp1_peak_618	60	.	6.89135	9.98831	6.09206	198	Promoter (<=1kb)	1	222712553	222735196	22644	1	148362	ENST00000612948.4	0	ENSG00000162819	BROX	BRO1 domain and CAAX motif containing	ENST00000612948.4;ENST00000496267.1;ENST00000340934.10;ENST00000537020.5;ENST00000539697.5;ENST00000426638.1;ENST00000473962.5;ENST00000469236.5;ENST00000489191.1;ENST00000340020.11;ENST00000474863.5;ENST00000355727.3;ENST00000470437.5;ENST00000497112.1	148362;148362;148362;148362;148362;148362;148362;148362;148362;64853;64853;64853;64853;64853	0;0;0;-75;-75;-123;-130;-135;-155;-58;0;-121;-286;0
chr1	222974348	222975630	1283	*	kffoxp1_peak_619	47	.	5.78952	8.46582	4.70899	249	Intron (ENST00000495684.2/84976, intron 3 of 7)	1	222928441	222943550	15110	1	84976	ENST00000482856.1	45907	ENSG00000154309	DISP1	dispatched RND transporter family member 1	ENST00000495684.2;ENST00000360254.3;ENST00000284476.7	84976;84976;84976	0;0;0
chr1	223230357	223230816	460	*	kffoxp1_peak_620	36	.	5.55258	7.0984	3.61199	274	Promoter (<=1kb)	1	223227615	223230747	3133	2	55061	ENST00000470249.1	0	ENSG00000143502	SUSD4	sushi domain containing 4	ENST00000343846.7;ENST00000484758.6;ENST00000366878.9;ENST00000494793.6;ENST00000608996.5;ENST00000484503.1;ENST00000470249.1;ENST00000344029.6	55061;55061;55061;55061;55061;55061;55061;55061	0;0;0;0;0;-907;0;133351
chr1	223706864	223708181	1318	*	kffoxp1_peak_621	34	.	5.19181	6.95302	3.46929	633	Intron (ENST00000433674.6/824, intron 1 of 20)	1	223712539	223776018	63480	1	824	ENST00000295006.6	-4358	ENSG00000162909	CAPN2	calpain 2	ENST00000433674.6;ENST00000434648.5;ENST00000295006.6	824;824;824	0;0;-4358
chr1	224498351	224498680	330	*	kffoxp1_peak_622	32	.	4.81261	6.58069	3.25458	122	Intron (ENST00000471578.5/149111, intron 1 of 5)	1	224513688	224521221	7534	1	149111	ENST00000496372.1	-15008	ENSG00000143786	CNIH3	cornichon family AMPA receptor auxiliary protein 3	ENST00000471578.5;ENST00000483512.5;ENST00000498126.5	149111;149111;149111	0;0;0
chr1	224542738	224543304	567	*	kffoxp1_peak_623	12	.	3.88853	4.07966	1.25638	531	Intron (ENST00000471578.5/149111, intron 2 of 5)	1	224529310	224681026	151717	1	149111	ENST00000496277.5	13428	ENSG00000143786	CNIH3	cornichon family AMPA receptor auxiliary protein 3	ENST00000471578.5;ENST00000498382.5;ENST00000478120.5;ENST00000481095.5;ENST00000489556.5;ENST00000496277.5	149111;149111;149111;149111;149111;149111	0;0;0;0;0;0
chr1	224708207	224708626	420	*	kffoxp1_peak_624	25	.	4.55333	5.7234	2.51816	145	Intron (ENST00000498382.5/149111, intron 3 of 5)	1	224616317	224740554	124238	1	149111	ENST00000272133.4	91890	ENSG00000143786	CNIH3	cornichon family AMPA receptor auxiliary protein 3	ENST00000498382.5;ENST00000478120.5;ENST00000481095.5;ENST00000272133.4	149111;149111;149111;149111	0;0;0;0
chr1	224726809	224728164	1356	*	kffoxp1_peak_625	393	.	22.45658	45.38051	39.39731	417	Intron (ENST00000498382.5/149111, intron 3 of 5)	1	224616317	224740554	124238	1	149111	ENST00000272133.4	110492	ENSG00000143786	CNIH3	cornichon family AMPA receptor auxiliary protein 3	ENST00000498382.5;ENST00000478120.5;ENST00000481095.5;ENST00000272133.4	149111;149111;149111;149111	0;0;0;0
chr1	224733041	224733710	670	*	kffoxp1_peak_626	32	.	4.81261	6.58069	3.25458	182	Intron (ENST00000498382.5/149111, intron 4 of 5)	1	224616317	224740554	124238	1	149111	ENST00000272133.4	116724	ENSG00000143786	CNIH3	cornichon family AMPA receptor auxiliary protein 3	ENST00000498382.5;ENST00000478120.5;ENST00000481095.5;ENST00000272133.4	149111;149111;149111;149111	0;0;0;0
chr1	225454503	225455356	854	*	kffoxp1_peak_627	32	.	5.32331	6.75901	3.29114	54	Intron (ENST00000654950.1/ENST00000654950.1, intron 1 of 1)	1	225419263	225428925	9663	2	3930	ENST00000425080.1	-25578	ENSG00000143815	LBR	lamin B receptor	NA	NA	NA
chr1	225655300	225655932	633	*	kffoxp1_peak_628	46	.	5.50552	8.25119	4.62738	365	Promoter (2-3kb)	1	225486835	225653142	166308	2	55740	ENST00000366844.7	-2158	ENSG00000154380	ENAH	ENAH actin regulator	ENST00000366844.7;ENST00000635051.1;ENST00000366843.6;ENST00000284563.7	55740;55740;55740;55740	-2158;-2601;-2255;-2584
chr1	225700258	225701218	961	*	kffoxp1_peak_629	37	.	5.68859	7.27576	3.74126	147	Exon (ENST00000651661.2/ENST00000651661.2, exon 1 of 3)	1	225486835	225653142	166308	2	55740	ENST00000366844.7	-47116	ENSG00000154380	ENAH	ENAH actin regulator	NA	NA	NA
chr1	225755402	225755885	484	*	kffoxp1_peak_630	32	.	5.42475	6.74579	3.29114	210	Distal Intergenic	1	225777813	225786969	9157	1	6726	ENST00000619790.4	-21928	ENSG00000143742	SRP9	signal recognition particle 9	NA	NA	NA
chr1	225762061	225762521	461	*	kffoxp1_peak_631	32	.	5.61287	6.74579	3.29114	408	Distal Intergenic	1	225777813	225786969	9157	1	6726	ENST00000619790.4	-15292	ENSG00000143742	SRP9	signal recognition particle 9	NA	NA	NA
chr1	225766843	225767804	962	*	kffoxp1_peak_632	32	.	5.35733	6.49269	3.22263	681	Distal Intergenic	1	225777813	225786969	9157	1	6726	ENST00000619790.4	-10009	ENSG00000143742	SRP9	signal recognition particle 9	NA	NA	NA
chr1	226939932	226940307	376	*	kffoxp1_peak_633	19	.	4.15778	5.13089	1.97042	31	Promoter (<=1kb)	1	226940286	226987544	47259	1	56997	ENST00000366778.5	0	ENSG00000163050	COQ8A	coenzyme Q8A	ENST00000366779.5;ENST00000366778.5;ENST00000478406.5;ENST00000366777.4;ENST00000489044.1	56997;56997;56997;56997;56997	0;0;0;0;-72
chr1	228165800	228166667	868	*	kffoxp1_peak_634	19	.	4.01886	4.98931	1.97042	115	Promoter (<=1kb)	1	228165804	228182257	16454	1	200205	ENST00000366711.4	0	ENSG00000181873	IBA57	iron-sulfur cluster assembly factor IBA57	ENST00000366711.4;ENST00000484749.5;ENST00000366713.1;ENST00000496552.1	200205;200205;574432;574432	0;-4511;-288;-952
chr1	230084549	230085086	538	*	kffoxp1_peak_635	19	.	4.01886	4.98931	1.97042	122	Intron (ENST00000494106.1/2590, intron 1 of 6)	1	230067259	230092033	24775	1	2590	ENST00000488903.1	17290	ENSG00000143641	GALNT2	polypeptide N-acetylgalactosaminyltransferase 2	ENST00000494106.1;ENST00000366672.5;ENST00000488903.1	2590;2590;2590	0;0;0
chr1	230509837	230510194	358	*	kffoxp1_peak_636	19	.	4.39089	5.13089	1.97042	145	Distal Intergenic	1	230314490	230426332	111843	2	79605	ENST00000391860.7	-83505	ENSG00000177614	PGBD5	piggyBac transposable element derived 5	NA	NA	NA
chr1	230824890	230825432	543	*	kffoxp1_peak_637	32	.	4.62399	6.75901	3.29114	184	Distal Intergenic	1	230710698	230795492	84795	2	183	ENST00000412344.1	-29398	ENSG00000135744	AGT	angiotensinogen	NA	NA	NA
chr1	230857645	230858083	439	*	kffoxp1_peak_638	32	.	4.58164	6.58069	3.25458	337	Promoter (1-2kb)	1	230843837	230856134	12298	2	84886	ENST00000519360.1	-1511	ENSG00000119280	C1orf198	chromosome 1 open reading frame 198	ENST00000366663.9;ENST00000470540.5;ENST00000427697.2;ENST00000523410.1;ENST00000522201.1;ENST00000519360.1	84886;84886;84886;84886;84886;84886	0;0;0;-1609;0;-1511
chr1	230867050	230867478	429	*	kffoxp1_peak_639	17	.	4.00565	4.61229	1.73418	225	Promoter (<=1kb)	1	230868259	230879017	10759	1	101927604	ENST00000439341.2	-781	NA	LOC101927604	uncharacterized LOC101927604	ENST00000439341.2;ENST00000662719.1;ENST00000664342.1;ENST00000671303.1;ENST00000366663.9;ENST00000470540.5;ENST00000427697.2;ENST00000522201.1;ENST00000521263.1	101927604;101927604;101927604;101927604;84886;84886;84886;84886;84886	-781;-808;-1470;-1487;0;0;0;0;2092
chr1	231827413	231828059	647	*	kffoxp1_peak_640	19	.	4.40984	4.98931	1.97042	539	Promoter (2-3kb)	1	231809942	231824936	14995	2	27184	ENST00000652106.1	-2477	NA	DISC2	disrupted in schizophrenia 2	ENST00000652106.1;ENST00000366632.6;ENST00000366633.7;ENST00000602713.5;ENST00000537876.5;ENST00000366636.8;ENST00000628350.2;ENST00000535983.5;ENST00000366637.8;ENST00000620189.3;ENST00000622252.4;ENST00000439617.7;ENST00000422590.6;ENST00000427560.1	27184;27185;27185;27185;27185;27185;27185;27185;27185;27185;27185;27185;27185;27185	-2477;0;0;0;0;0;0;0;0;0;0;0;0;0
chr1	231951218	231951946	729	*	kffoxp1_peak_641	47	.	5.78952	8.46582	4.70899	501	Intron (ENST00000628350.2/27185, intron 6 of 6)	1	231925834	231945233	19400	1	104472714	ENST00000456782.1	25384	ENSG00000226758	DISC1-IT1	DISC1 intronic transcript 1	ENST00000628350.2;ENST00000535983.5;ENST00000366637.8;ENST00000620189.3;ENST00000622252.4;ENST00000439617.7;ENST00000422590.6;ENST00000427560.1	27185;27185;27185;27185;27185;27185;27185;27185	0;0;0;0;0;0;0;0
chr1	232472730	232473060	331	*	kffoxp1_peak_642	19	.	3.88873	4.98882	1.97042	2	Intron (ENST00000366630.5/57568, intron 6 of 21)	1	232398710	232462417	63708	2	57568	ENST00000308942.4	-10313	ENSG00000116991	SIPA1L2	signal induced proliferation associated 1 like 2	ENST00000366630.5;ENST00000262861.8	57568;57568	0;0
chr1	233075005	233075567	563	*	kffoxp1_peak_643	62	.	6.72194	10.23927	6.2242	336	Intron (ENST00000258229.14/80003, intron 23 of 33)	1	232984136	233058518	74383	2	80003	ENST00000344698.6	-16487	ENSG00000135749	PCNX2	pecanex 2	ENST00000258229.14;ENST00000462233.5;ENST00000475463.6	80003;80003;80003	0;0;0
chr1	233113013	233113877	865	*	kffoxp1_peak_644	34	.	5.11406	6.91173	3.43774	267	Intron (ENST00000258229.14/80003, intron 21 of 33)	1	233089851	233135188	45338	2	80003	ENST00000484041.5	21311	ENSG00000135749	PCNX2	pecanex 2	ENST00000258229.14;ENST00000462233.5;ENST00000475463.6;ENST00000484041.5;ENST00000490102.6;ENST00000484347.5;ENST00000486012.5	80003;80003;80003;80003;80003;80003;80003	0;0;0;0;0;0;0
chr1	234495379	234495722	344	*	kffoxp1_peak_645	37	.	5.20891	7.2185	3.70535	190	Distal Intergenic	1	234391313	234479179	87867	2	6894	ENST00000040877.2	-16200	ENSG00000059588	TARBP1	TAR (HIV-1) RNA binding protein 1	NA	NA	NA
chr1	234611358	234612181	824	*	kffoxp1_peak_646	22	.	4.85948	5.40023	2.22755	583	Promoter (1-2kb)	1	234604269	234609525	5257	2	359948	ENST00000366610.7	-1833	ENSG00000168264	IRF2BP2	interferon regulatory factor 2 binding protein 2	ENST00000366609.3;ENST00000366610.7;ENST00000491430.1	359948;359948;359948	-1833;-1833;-3264
chr1	234612872	234613631	760	*	kffoxp1_peak_647	63	.	6.95712	10.39923	6.35571	168	Distal Intergenic	1	234604269	234609525	5257	2	359948	ENST00000366610.7	-3347	ENSG00000168264	IRF2BP2	interferon regulatory factor 2 binding protein 2	ENST00000366609.3;ENST00000366610.7;ENST00000491430.1	359948;359948;359948	-3347;-3347;-4778
chr1	234618586	234619186	601	*	kffoxp1_peak_648	32	.	4.62399	6.75901	3.29114	194	Distal Intergenic	1	234604269	234609525	5257	2	359948	ENST00000366610.7	-9061	ENSG00000168264	IRF2BP2	interferon regulatory factor 2 binding protein 2	NA	NA	NA
chr1	234649495	234649831	337	*	kffoxp1_peak_649	19	.	4.15778	5.13089	1.97042	170	Intron (ENST00000417805.1/101927787, intron 1 of 3)	1	234646289	234660924	14636	1	101927787	ENST00000417805.1	3206	ENSG00000228044	LOC101927787	uncharacterized LOC101927787	ENST00000417805.1	101927787	0
chr1	234721914	234722874	961	*	kffoxp1_peak_650	32	.	5.27455	6.58069	3.25458	352	Promoter (1-2kb)	1	234724042	234731643	7602	1	100506810	ENST00000437601.2	-1168	ENSG00000227630	LINC01132	long intergenic non-protein coding RNA 1132	ENST00000437601.2;ENST00000642107.1;ENST00000662158.1;ENST00000641214.1	100506810;100506810;100506810;100506810	0;-2095;-2095;-2524
chr1	234723384	234724555	1172	*	kffoxp1_peak_651	76	.	7.58426	11.7832	7.63401	219	Promoter (<=1kb)	1	234724042	234731643	7602	1	100506810	ENST00000437601.2	0	ENSG00000227630	LINC01132	long intergenic non-protein coding RNA 1132	ENST00000437601.2;ENST00000642107.1;ENST00000662158.1;ENST00000641214.1	100506810;100506810;100506810;100506810	0;-414;-414;-843
chr1	234955388	234956196	809	*	kffoxp1_peak_652	19	.	4.39089	5.13089	1.97042	292	Downstream (1-2kb)	1	234959661	234962960	3300	2	101927851	ENST00000656076.1	6764	ENSG00000238005	LOC101927851	uncharacterized LOC101927851	ENST00000418557.1;ENST00000653884.1;ENST00000653723.1;ENST00000423175.2;ENST00000666699.1;ENST00000652109.1;ENST00000668743.1;ENST00000656076.1;ENST00000653154.1;ENST00000423988.1;ENST00000662989.1;ENST00000662592.1;ENST00000451766.2	101927851;101927851;101927851;101927851;101927851;101927851;101927851;101927851;101927851;101927851;101927851;101927851;101927851	0;0;0;0;0;0;0;0;0;0;0;0;0
chr1	234962929	234963310	382	*	kffoxp1_peak_653	36	.	5.55258	7.0984	3.61199	82	Promoter (<=1kb)	1	234959661	234962960	3300	2	101927851	ENST00000656076.1	0	ENSG00000238005	LOC101927851	uncharacterized LOC101927851	ENST00000418557.1;ENST00000653884.1;ENST00000653723.1;ENST00000423175.2;ENST00000666699.1;ENST00000652109.1;ENST00000668743.1;ENST00000656076.1;ENST00000653154.1;ENST00000423988.1;ENST00000662989.1;ENST00000662592.1;ENST00000451766.2	101927851;101927851;101927851;101927851;101927851;101927851;101927851;101927851;101927851;101927851;101927851;101927851;101927851	0;0;0;0;0;0;0;0;0;0;0;0;0
chr1	234975061	234975473	413	*	kffoxp1_peak_654	37	.	5.64596	7.2185	3.70535	249	Distal Intergenic	1	234959666	234970062	10397	2	101927851	ENST00000451766.2	-4999	ENSG00000238005	LOC101927851	uncharacterized LOC101927851	ENST00000451766.2	101927851	0
chr1	234980471	234980971	501	*	kffoxp1_peak_655	27	.	5.29404	5.93503	2.70247	412	Exon (ENST00000549744.1/ENST00000549744.1, exon 1 of 2)	1	234959666	234970062	10397	2	101927851	ENST00000451766.2	-10409	ENSG00000238005	LOC101927851	uncharacterized LOC101927851	NA	NA	NA
chr1	235011731	235012068	338	*	kffoxp1_peak_656	32	.	4.62399	6.75901	3.29114	34	Distal Intergenic	1	234959666	234970062	10397	2	101927851	ENST00000451766.2	-41669	ENSG00000238005	LOC101927851	uncharacterized LOC101927851	NA	NA	NA
chr1	235067673	235068510	838	*	kffoxp1_peak_657	47	.	6.02262	8.46582	4.70899	361	Exon (ENST00000628622.1/ENST00000628622.1, exon 2 of 3)	1	235112025	235119899	7875	2	9804	ENST00000467767.5	51389	ENSG00000173726	TOMM20	translocase of outer mitochondrial membrane 20	NA	NA	NA
chr1	235074442	235075367	926	*	kffoxp1_peak_658	19	.	3.72186	5.08049	1.97042	681	Distal Intergenic	1	235112025	235119899	7875	2	9804	ENST00000467767.5	44532	ENSG00000173726	TOMM20	translocase of outer mitochondrial membrane 20	NA	NA	NA
chr1	235083339	235083790	452	*	kffoxp1_peak_659	32	.	4.8571	6.75901	3.29114	313	Distal Intergenic	1	235112025	235119899	7875	2	9804	ENST00000467767.5	36109	ENSG00000173726	TOMM20	translocase of outer mitochondrial membrane 20	NA	NA	NA
chr1	235504635	235505097	463	*	kffoxp1_peak_660	37	.	5.88586	7.27576	3.74126	271	Promoter (<=1kb)	1	235447190	235504452	57263	2	148789	ENST00000366600.8	-183	ENSG00000162885	B3GALNT2	beta-1,3-N-acetylgalactosaminyltransferase 2	ENST00000366600.8;ENST00000612859.4;ENST00000313984.3;ENST00000494378.1	148789;148789;148789;148789	-183;-381;-213;-210
chr1	235910367	235910950	584	*	kffoxp1_peak_661	21	.	4.73453	5.2898	2.1223	489	Distal Intergenic	1	235791573	235883640	92068	2	1130	ENST00000465349.5	-26727	ENSG00000143669	LYST	lysosomal trafficking regulator	NA	NA	NA
chr1	235917363	235918054	692	*	kffoxp1_peak_662	14	.	3.89775	4.30666	1.43928	157	Distal Intergenic	1	235791573	235883640	92068	2	1130	ENST00000465349.5	-33723	ENSG00000143669	LYST	lysosomal trafficking regulator	NA	NA	NA
chr1	235943411	235943886	476	*	kffoxp1_peak_663	32	.	5.32331	6.75901	3.29114	309	Exon (ENST00000438371.1/ENST00000438371.1, exon 1 of 2)	1	235791573	235883640	92068	2	1130	ENST00000465349.5	-59771	ENSG00000143669	LYST	lysosomal trafficking regulator	NA	NA	NA
chr1	236604484	236604863	380	*	kffoxp1_peak_664	19	.	4.39089	5.13089	1.97042	170	Promoter (<=1kb)	1	236549005	236604516	55512	2	55127	ENST00000366582.8	0	ENSG00000119285	HEATR1	HEAT repeat containing 1	ENST00000366582.8;ENST00000366581.6;ENST00000483073.1;ENST00000366579.1	55127;55127;55127;55127	0;0;-4864;0
chr1	240100034	240100530	497	*	kffoxp1_peak_665	32	.	4.62399	6.75901	3.29114	283	Intron (ENST00000447095.5/56776, intron 2 of 6)	1	240091883	240475187	383305	1	56776	ENST00000319653.14	8151	ENSG00000155816	FMN2	formin 2	ENST00000447095.5;ENST00000319653.14	56776;56776	0;0
chr1	240232360	240233181	822	*	kffoxp1_peak_666	110	.	9.2861	15.88064	11.08602	302	Promoter (2-3kb)	1	240235771	240330676	94906	1	56776	ENST00000463398.5	-2590	ENSG00000155816	FMN2	formin 2	ENST00000319653.14;ENST00000463398.5	56776;56776	0;0
chr1	240237087	240237647	561	*	kffoxp1_peak_667	60	.	6.66038	9.98831	6.09206	234	Promoter (1-2kb)	1	240235771	240330676	94906	1	56776	ENST00000463398.5	1316	ENSG00000155816	FMN2	formin 2	ENST00000319653.14;ENST00000463398.5	56776;56776	0;0
chr1	240245127	240245677	551	*	kffoxp1_peak_668	77	.	7.88747	12.0705	7.76498	163	Promoter (<=1kb)	1	240245260	240329392	84133	1	56776	ENST00000441342.1	0	ENSG00000155816	FMN2	formin 2	ENST00000319653.14;ENST00000463398.5;ENST00000441342.1	56776;56776;56776	0;0;0
chr1	240284926	240286054	1129	*	kffoxp1_peak_669	44	.	5.84345	7.99793	4.42838	615	Intron (ENST00000319653.14/56776, intron 7 of 17)	1	240245260	240329392	84133	1	56776	ENST00000441342.1	39666	ENSG00000155816	FMN2	formin 2	ENST00000319653.14;ENST00000463398.5;ENST00000441342.1	56776;56776;56776	0;0;0
chr1	240413926	240414392	467	*	kffoxp1_peak_670	62	.	6.48884	10.23927	6.2242	212	Intron (ENST00000319653.14/56776, intron 15 of 17)	1	240457482	240474267	16786	1	56776	ENST00000543681.1	-43090	ENSG00000155816	FMN2	formin 2	ENST00000319653.14;ENST00000545751.2	56776;56776	0;0
chr1	240458045	240458458	414	*	kffoxp1_peak_671	46	.	5.73649	8.25119	4.62738	306	Promoter (<=1kb)	1	240457482	240474267	16786	1	56776	ENST00000543681.1	563	ENSG00000155816	FMN2	formin 2	ENST00000319653.14;ENST00000545751.2;ENST00000543681.1	56776;56776;56776	0;0;0
chr1	240612308	240612929	622	*	kffoxp1_peak_672	32	.	5.35733	6.49269	3.22263	285	Promoter (<=1kb)	1	240489573	240612155	122583	2	64388	ENST00000318160.5	-153	ENSG00000180875	GREM2	gremlin 2, DAN family BMP antagonist	ENST00000318160.5	64388	-153
chr1	240652321	240652803	483	*	kffoxp1_peak_673	47	.	5.78952	8.46582	4.70899	352	Distal Intergenic	1	240489573	240612155	122583	2	64388	ENST00000318160.5	-40166	ENSG00000180875	GREM2	gremlin 2, DAN family BMP antagonist	NA	NA	NA
chr1	240720466	240721419	954	*	kffoxp1_peak_674	128	.	10.45163	17.84984	12.84309	301	Distal Intergenic	1	240489573	240612155	122583	2	64388	ENST00000318160.5	-108311	ENSG00000180875	GREM2	gremlin 2, DAN family BMP antagonist	NA	NA	NA
chr1	243255063	243255942	880	*	kffoxp1_peak_675	87	.	8.64764	13.15273	8.79499	488	Promoter (<=1kb)	1	243124428	243255281	130854	2	9859	ENST00000366542.6	0	ENSG00000143702	CEP170	centrosomal protein 170	ENST00000490065.5;ENST00000366541.8;ENST00000366542.6;ENST00000366543.5;ENST00000366544.5;ENST00000522191.5;ENST00000523424.5;ENST00000522522.5;ENST00000522995.1;ENST00000523581.1	10806;10806;9859;9859;9859;9859;9859;9859;9859;9859	-92;-99;0;0;0;-593;-1743;0;0;0
chr1	243917766	243918159	394	*	kffoxp1_peak_676	17	.	4.11042	4.66038	1.75587	4	Promoter (<=1kb)	1	243917451	244027213	109763	1	339529	ENST00000652928.1	315	ENSG00000226828	LINC02774	long intergenic non-protein coding RNA 2774	ENST00000440494.1;ENST00000652928.1	339529;339529	0;0
chr1	244834090	244836257	2168	*	kffoxp1_peak_677	49	.	6.52007	8.78004	4.96423	662	Promoter (<=1kb)	1	244835616	244843252	7637	1	116228	ENST00000366528.3	0	ENSG00000203667	COX20	cytochrome c oxidase assembly factor COX20	ENST00000366528.3;ENST00000391839.6;ENST00000411948.7;ENST00000498262.1;ENST00000464757.1;ENST00000475997.6;ENST00000649899.1	116228;116228;116228;116228;116228;3192;3192	0;0;0;0;-3490;19800;28274
chr1	245085583	245086116	534	*	kffoxp1_peak_678	62	.	6.72194	10.23927	6.2242	190	Promoter (2-3kb)	1	245083456	245086961	3506	1	84288	ENST00000427529.1	2127	ENSG00000203666	EFCAB2	EF-hand calcium binding domain 2	ENST00000391837.7;ENST00000366523.5;ENST00000366522.6;ENST00000497591.5;ENST00000447569.6;ENST00000473686.5;ENST00000366521.7;ENST00000487845.5;ENST00000549220.5;ENST00000495271.5;ENST00000551317.5;ENST00000425550.5;ENST00000427529.1	84288;84288;84288;84288;84288;84288;84288;84288;84288;84288;84288;84288;84288	0;0;0;0;0;0;0;0;115178;0;68341;0;0
chr1	245772100	245772467	368	*	kffoxp1_peak_679	19	.	4.1197	4.98882	1.97042	80	Intron (ENST00000482592.5/64754, intron 1 of 2)	1	245749342	245788942	39601	2	64754	ENST00000482592.5	16475	ENSG00000185420	SMYD3	SET and MYND domain containing 3	ENST00000482592.5;ENST00000366516.5;ENST00000366517.5;ENST00000630181.2;ENST00000490107.6;ENST00000483072.5;ENST00000470510.5;ENST00000490322.1;ENST00000493441.5	64754;64754;64754;64754;64754;64754;64754;64754;64754	0;0;0;0;0;0;0;0;0
chr1	245874619	245875775	1157	*	kffoxp1_peak_680	47	.	6.25573	8.46582	4.70899	622	Intron (ENST00000366516.5/64754, intron 3 of 6)	1	245749351	245858647	109297	2	64754	ENST00000483072.5	-15972	ENSG00000185420	SMYD3	SET and MYND domain containing 3	ENST00000366516.5;ENST00000366517.5;ENST00000630181.2;ENST00000490107.6;ENST00000470510.5;ENST00000493441.5;ENST00000488153.5;ENST00000492487.5;ENST00000391836.3;ENST00000464398.1	64754;64754;64754;64754;64754;64754;64754;64754;64754;64754	0;0;0;0;0;0;0;0;0;0
chr1	245986562	245986968	407	*	kffoxp1_peak_681	19	.	4.35067	4.98882	1.97042	236	Promoter (1-2kb)	1	245814342	245988538	174197	2	64754	ENST00000488153.5	1570	ENSG00000185420	SMYD3	SET and MYND domain containing 3	ENST00000630181.2;ENST00000490107.6;ENST00000493441.5;ENST00000488153.5;ENST00000492487.5;ENST00000391836.3;ENST00000464398.1;ENST00000453676.5	64754;64754;64754;64754;64754;64754;64754;64754	0;0;0;0;0;0;0;0
chr1	246566148	246566992	845	*	kffoxp1_peak_682	32	.	5.0902	6.75901	3.29114	438	Promoter (<=1kb)	1	246566444	246648235	81792	1	163882	ENST00000483271.1	0	ENSG00000162852	CNST	consortin, connexin sorting protein	ENST00000483271.1;ENST00000366513.9;ENST00000366512.7;ENST00000366511.1;ENST00000366514.5	163882;163882;163882;163882;64216	0;0;0;0;0
chr1	246782224	246782722	499	*	kffoxp1_peak_683	62	.	6.48884	10.23927	6.2242	64	Promoter (<=1kb)	1	246783391	246792374	8984	1	149134	ENST00000652908.1	-669	NA	LINC01341	long intergenic non-protein coding RNA 1341	ENST00000655681.1;ENST00000421003.5;ENST00000505748.6;ENST00000663201.1;ENST00000419361.2;ENST00000652908.1;ENST00000662358.1	149134;149134;149134;149134;149134;149134;149134	0;0;0;0;0;-669;-773
chr1	247357277	247357697	421	*	kffoxp1_peak_684	32	.	5.0902	6.75901	3.29114	213	Distal Intergenic	1	247328676	247331846	3171	2	84838	ENST00000478225.5	-25431	ENSG00000162714	ZNF496	zinc finger protein 496	NA	NA	NA
chr1	248825323	248826514	1192	*	kffoxp1_peak_685	27	.	4.93115	5.94877	2.7065	749	Promoter (<=1kb)	1	248826377	248826443	67	1	100422879	ENST00000582636.1	0	ENSG00000264500	MIR3124	microRNA 3124	ENST00000582636.1;ENST00000366472.6;ENST00000475978.1	100422879;80851;80851	0;0;0
chr1	248906186	248906572	387	*	kffoxp1_peak_686	32	.	5.32331	6.75901	3.29114	230	Promoter (<=1kb)	1	248906196	248919946	13751	1	267002	ENST00000355360.8	0	ENSG00000185220	PGBD2	piggyBac transposable element derived 2	ENST00000355360.8;ENST00000329291.6;ENST00000462488.1	267002;267002;267002	0;0;0
chr10	615235	616049	815	*	kffoxp1_peak_687	19	.	4.01886	4.98931	1.97042	299	Intron (ENST00000280886.12/22982, intron 1 of 36)	10	628638	631255	2618	1	101930421	ENST00000451601.1	-12589	ENSG00000225140	LOC101930421	uncharacterized LOC101930421	ENST00000280886.12;ENST00000634311.1	22982;22982	0;0
chr10	683186	684171	986	*	kffoxp1_peak_688	77	.	7.88747	12.0705	7.76498	338	Intron (ENST00000280886.12/22982, intron 1 of 36)	10	274201	689668	415468	2	22982	ENST00000280886.12	5497	ENSG00000151240	DIP2C	disco interacting protein 2 homolog C	ENST00000280886.12;ENST00000634311.1	22982;22982	0;0
chr10	1048991	1049642	652	*	kffoxp1_peak_689	37	.	5.86449	7.2185	3.70535	187	Promoter (<=1kb)	10	1049538	1132297	82760	1	22884	ENST00000358220.5	0	ENSG00000047056	WDR37	WD repeat domain 37	ENST00000358220.5;ENST00000429642.2;ENST00000381344.7;ENST00000491735.1;ENST00000427898.5;ENST00000482091.1;ENST00000428780.3;ENST00000665330.1;ENST00000437374.6;ENST00000656158.1;ENST00000536039.2	22884;3422;3422;3422;3422;3422;55853;55853;55853;55853;55853	0;-108;0;0;-594;-56;26361;26354;26325;12720;12168
chr10	2980827	2981153	327	*	kffoxp1_peak_690	32	.	4.8571	6.75901	3.29114	120	Distal Intergenic	10	3066333	3101554	35222	1	5214	ENST00000607886.5	-85180	ENSG00000067057	PFKP	phosphofructokinase, platelet	NA	NA	NA
chr10	3193088	3193456	369	*	kffoxp1_peak_691	19	.	4.15778	5.13089	1.97042	81	Distal Intergenic	10	3137730	3172841	35112	2	10531	ENST00000451104.6	-20247	ENSG00000107959	PITRM1	pitrilysin metallopeptidase 1	NA	NA	NA
chr10	3226814	3227909	1096	*	kffoxp1_peak_692	37	.	5.20891	7.2185	3.70535	955	Exon (ENST00000445932.1/ENST00000445932.1, exon 3 of 3)	10	3137730	3172841	35112	2	10531	ENST00000451104.6	-53973	ENSG00000107959	PITRM1	pitrilysin metallopeptidase 1	NA	NA	NA
chr10	3451914	3452411	498	*	kffoxp1_peak_693	62	.	6.72194	10.23927	6.2242	336	Intron (ENST00000659295.1/101927880, intron 3 of 4)	10	3486631	3500610	13980	2	101927880	ENST00000655104.1	48199	ENSG00000233321	LINC02669	long intergenic non-protein coding RNA 2669	ENST00000659295.1;ENST00000660786.1	101927880;101927880	0;0
chr10	3467682	3468689	1008	*	kffoxp1_peak_694	75	.	7.85856	11.61719	7.51731	278	Intron (ENST00000659295.1/101927880, intron 3 of 4)	10	3486631	3500610	13980	2	101927880	ENST00000655104.1	31921	ENSG00000233321	LINC02669	long intergenic non-protein coding RNA 2669	ENST00000659295.1;ENST00000660786.1	101927880;101927880	0;0
chr10	3472421	3472893	473	*	kffoxp1_peak_695	48	.	6.2804	8.67391	4.88775	344	Intron (ENST00000659295.1/101927880, intron 3 of 4)	10	3486631	3500610	13980	2	101927880	ENST00000655104.1	27717	ENSG00000233321	LINC02669	long intergenic non-protein coding RNA 2669	ENST00000659295.1;ENST00000660786.1;ENST00000668930.1	101927880;101927880;101927880	0;0;29958
chr10	3782670	3783186	517	*	kffoxp1_peak_696	10	.	3.90584	3.82906	1.0212	208	Promoter (<=1kb)	10	3779047	3782051	3005	2	1316	ENST00000173785.4	-619	ENSG00000067082	KLF6	Kruppel like factor 6	ENST00000461124.1;ENST00000497571.6;ENST00000542957.1;ENST00000173785.4;ENST00000492125.1;ENST00000469435.1;ENST00000380946.3	1316;1316;1316;1316;1316;1316;1316	-2453;0;0;-619;-2174;0;0
chr10	3804711	3807031	2321	*	kffoxp1_peak_697	110	.	9.053	15.88064	11.08602	572	Distal Intergenic	10	3775997	3785281	9285	2	1316	ENST00000542957.1	-19430	ENSG00000067082	KLF6	Kruppel like factor 6	NA	NA	NA
chr10	3848411	3848895	485	*	kffoxp1_peak_698	32	.	5.32331	6.75901	3.29114	225	Distal Intergenic	10	3833950	3834728	779	1	105376365	ENST00000413339.1	14461	ENSG00000230573	LINC02639	long intergenic non-protein coding RNA 2639	NA	NA	NA
chr10	3851546	3852919	1374	*	kffoxp1_peak_699	77	.	7.88747	12.0705	7.76498	669	Distal Intergenic	10	3833950	3834728	779	1	105376365	ENST00000413339.1	17596	ENSG00000230573	LINC02639	long intergenic non-protein coding RNA 2639	NA	NA	NA
chr10	3860850	3861388	539	*	kffoxp1_peak_700	32	.	5.0902	6.75901	3.29114	305	Distal Intergenic	10	3833950	3834728	779	1	105376365	ENST00000413339.1	26900	ENSG00000230573	LINC02639	long intergenic non-protein coding RNA 2639	NA	NA	NA
chr10	3886633	3887469	837	*	kffoxp1_peak_701	93	.	8.12057	13.95274	9.39962	258	Distal Intergenic	10	3833950	3834728	779	1	105376365	ENST00000413339.1	52683	ENSG00000230573	LINC02639	long intergenic non-protein coding RNA 2639	NA	NA	NA
chr10	3889763	3890153	391	*	kffoxp1_peak_702	32	.	5.32331	6.75901	3.29114	242	Distal Intergenic	10	3833950	3834728	779	1	105376365	ENST00000413339.1	55813	ENSG00000230573	LINC02639	long intergenic non-protein coding RNA 2639	NA	NA	NA
chr10	4068139	4068624	486	*	kffoxp1_peak_703	27	.	4.8995	5.93503	2.70247	16	Intron (ENST00000455199.1/101927964, intron 1 of 3)	10	4051726	4089013	37288	1	101927964	ENST00000455199.1	16413	ENSG00000236990	LOC101927964	uncharacterized LOC101927964	ENST00000455199.1	101927964	0
chr10	4081416	4081963	548	*	kffoxp1_peak_704	47	.	5.78952	8.46582	4.70899	377	Intron (ENST00000455199.1/101927964, intron 1 of 3)	10	4051726	4089013	37288	1	101927964	ENST00000455199.1	29690	ENSG00000236990	LOC101927964	uncharacterized LOC101927964	ENST00000455199.1	101927964	0
chr10	4240856	4241644	789	*	kffoxp1_peak_705	19	.	4.1132	5.12183	1.97042	336	Promoter (2-3kb)	10	4205441	4243728	38288	2	100652988	ENST00000659601.1	2084	NA	LINC00702	long intergenic non-protein coding RNA 702	ENST00000608792.1;ENST00000659601.1;ENST00000662921.1;ENST00000665013.1;ENST00000661427.1;ENST00000668887.1;ENST00000663702.1;ENST00000454470.2;ENST00000666481.1;ENST00000658856.1;ENST00000658440.1;ENST00000655688.1;ENST00000668893.1;ENST00000654788.1;ENST00000418372.1	100652988;100652988;100652988;100652988;100652988;100652988;100652988;100652988;100652988;100652988;100652988;100652988;100652988;100652988;100652988	0;0;0;0;0;0;0;0;0;0;0;0;2149;2157;2145
chr10	4498952	4499424	473	*	kffoxp1_peak_706	32	.	4.81261	6.58069	3.25458	46	Intron (ENST00000660243.1/ENST00000660243.1, intron 1 of 3)	10	4406502	4409251	2750	1	100507059	ENST00000434902.1	92450	ENSG00000224382	LINC00703	long intergenic non-protein coding RNA 703	NA	NA	NA
chr10	4527439	4528132	694	*	kffoxp1_peak_707	87	.	8.45037	13.15273	8.79499	183	Distal Intergenic	10	4406502	4409251	2750	1	100507059	ENST00000434902.1	120937	ENSG00000224382	LINC00703	long intergenic non-protein coding RNA 703	NA	NA	NA
chr10	4662966	4663710	745	*	kffoxp1_peak_708	55	.	6.80882	9.42447	5.57863	482	Promoter (2-3kb)	10	4659979	4662419	2441	1	338588	ENST00000668784.1	2987	ENSG00000225269	LINC00705	long intergenic non-protein coding RNA 705	ENST00000430998.7;ENST00000449712.1;ENST00000665967.1;ENST00000417883.2;ENST00000665287.1;ENST00000654330.1;ENST00000661397.1;ENST00000656425.1;ENST00000654260.1;ENST00000653457.1;ENST00000663142.1;ENST00000668784.1	100216001;100216001;100216001;338588;338588;338588;338588;338588;338588;338588;338588;338588	0;0;0;7539;0;0;0;0;0;0;6807;2987
chr10	4722134	4722557	424	*	kffoxp1_peak_709	19	.	4.39089	5.13089	1.97042	95	Distal Intergenic	10	4659203	4678185	18983	2	100216001	ENST00000665967.1	-43949	ENSG00000231298	MANCR	mitotically associated long non coding RNA	NA	NA	NA
chr10	4770856	4772363	1508	*	kffoxp1_peak_710	82	.	8.46766	12.56097	8.23244	377	Intron (ENST00000670284.1/ENST00000670284.1, intron 1 of 3)	10	4786629	4837583	50955	1	83592	ENST00000533295.5	-14266	ENSG00000165568	AKR1E2	aldo-keto reductase family 1 member E2	NA	NA	NA
chr10	4775892	4776415	524	*	kffoxp1_peak_711	27	.	4.54017	5.94877	2.7065	303	Intron (ENST00000670284.1/ENST00000670284.1, intron 1 of 3)	10	4786629	4837583	50955	1	83592	ENST00000533295.5	-10214	ENSG00000165568	AKR1E2	aldo-keto reductase family 1 member E2	NA	NA	NA
chr10	5563847	5564510	664	*	kffoxp1_peak_712	37	.	5.42743	7.2185	3.70535	206	Exon (ENST00000664654.1/ENST00000664654.1, exon 2 of 2)	10	5594991	5596118	1128	2	105376382	ENST00000478294.1	31608	ENSG00000242147	LINC02657	long intergenic non-protein coding RNA 2657	NA	NA	NA
chr10	5585038	5585651	614	*	kffoxp1_peak_713	32	.	4.8571	6.75901	3.29114	116	Distal Intergenic	10	5594991	5596118	1128	2	105376382	ENST00000478294.1	10467	ENSG00000242147	LINC02657	long intergenic non-protein coding RNA 2657	NA	NA	NA
chr10	5777023	5777465	443	*	kffoxp1_peak_714	47	.	5.78952	8.46582	4.70899	263	Intron (ENST00000380191.9/2665, intron 6 of 10)	10	5765229	5769389	4161	2	2665	ENST00000479928.1	-7634	ENSG00000057608	GDI2	GDP dissociation inhibitor 2	ENST00000380191.9;ENST00000447751.5;ENST00000380181.7;ENST00000456041.5	2665;2665;2665;2665	0;0;0;0
chr10	5943815	5945000	1186	*	kffoxp1_peak_715	75	.	7.66129	11.61719	7.51731	929	Exon (ENST00000448685.1/ENST00000448685.1, exon 2 of 2)	10	5948892	5960567	11676	2	3601	ENST00000435171.6	15567	ENSG00000134470	IL15RA	interleukin 15 receptor subunit alpha	ENST00000620345.4;ENST00000435171.6	3601;3601	0;15567
chr10	5945660	5946465	806	*	kffoxp1_peak_716	62	.	6.95505	10.23927	6.2242	568	Exon (ENST00000397264.4/ENST00000397264.4, exon 1 of 2)	10	5948892	5960567	11676	2	3601	ENST00000435171.6	14102	ENSG00000134470	IL15RA	interleukin 15 receptor subunit alpha	ENST00000620345.4;ENST00000435171.6;ENST00000397251.7	3601;3601;3601	0;14102;31146
chr10	6141299	6142232	934	*	kffoxp1_peak_717	60	.	6.66038	9.98831	6.09206	165	Promoter (2-3kb)	10	6144934	6235532	90599	1	5209	ENST00000379789.8	-2702	ENSG00000170525	PFKFB3	6-phosphofructo-2-kinase/fructose-2,6-biphosphatase 3	ENST00000379789.8;ENST00000536985.6	5209;5209	0;0
chr10	6157496	6157927	432	*	kffoxp1_peak_718	48	.	6.67494	8.67391	4.88775	170	Intron (ENST00000379789.8/5209, intron 1 of 14)	10	6152207	6152262	56	2	100628560	ENST00000636544.1	-5234	ENSG00000283634	MIR3155B	microRNA 3155b	ENST00000379789.8;ENST00000536985.6	5209;5209	0;0
chr10	6347017	6348340	1324	*	kffoxp1_peak_719	47	.	6.25573	8.46582	4.70899	337	Promoter (1-2kb)	10	6350316	6352762	2447	1	399716	ENST00000391437.2	-1976	NA	LINC02656	long intergenic non-protein coding RNA 2656	ENST00000659311.1;ENST00000391437.2	399715;399716	0;-1976
chr10	7260809	7261149	341	*	kffoxp1_peak_720	32	.	5.32331	6.75901	3.29114	131	Intron (ENST00000361972.8/57713, intron 7 of 20)	10	7348142	7408745	60604	2	57713	ENST00000379711.2	147596	ENSG00000198879	SFMBT2	Scm like with four mbt domains 2	ENST00000361972.8;ENST00000397167.5	57713;57713	0;0
chr10	9254709	9255226	518	*	kffoxp1_peak_721	47	.	5.55641	8.46582	4.70899	376	Distal Intergenic	10	9275833	9287057	11225	1	100507163	ENST00000458168.1	-20607	NA	LINC00709	long intergenic non-protein coding RNA 709	NA	NA	NA
chr10	10605658	10606151	494	*	kffoxp1_peak_722	32	.	5.27455	6.58069	3.25458	83	Distal Intergenic	10	10418739	10462361	43623	2	101928322	ENST00000668678.1	-143297	NA	CELF2-DT	CELF2 divergent transript	NA	NA	NA
chr10	10824657	10825038	382	*	kffoxp1_peak_723	27	.	4.6705	5.94877	2.7065	161	Intron (ENST00000637215.1/10659, intron 1 of 14)	10	10798624	11331257	532634	1	10659	ENST00000636488.1	26033	ENSG00000048740	CELF2	CUGBP Elav-like family member 2	ENST00000637215.1;ENST00000638035.1;ENST00000636488.1	10659;10659;10659	0;0;0
chr10	10830514	10831478	965	*	kffoxp1_peak_724	192	.	14.36849	24.81379	19.29886	609	Intron (ENST00000637215.1/10659, intron 1 of 14)	10	10798624	11331257	532634	1	10659	ENST00000636488.1	31890	ENSG00000048740	CELF2	CUGBP Elav-like family member 2	ENST00000637215.1;ENST00000638035.1;ENST00000636488.1	10659;10659;10659	0;0;0
chr10	10891529	10891852	324	*	kffoxp1_peak_725	32	.	4.58164	6.58069	3.25458	114	Intron (ENST00000637215.1/10659, intron 1 of 14)	10	10934945	10946602	11658	2	254312	ENST00000441855.2	54750	ENSG00000229240	LINC00710	long intergenic non-protein coding RNA 710	ENST00000637215.1;ENST00000638035.1;ENST00000636488.1	10659;10659;10659	0;0;0
chr10	12448602	12449079	478	*	kffoxp1_peak_726	19	.	4.15778	5.13089	1.97042	127	Intron (ENST00000619168.4/57118, intron 1 of 10)	10	12349733	12826143	476411	1	57118	ENST00000378845.5	98869	ENSG00000183049	CAMK1D	calcium/calmodulin dependent protein kinase ID	ENST00000619168.4;ENST00000487696.1;ENST00000378845.5	57118;57118;57118	0;0;0
chr10	13099249	13099988	740	*	kffoxp1_peak_727	48	.	6.67494	8.67391	4.88775	456	Promoter (<=1kb)	10	13099449	13136923	37475	1	10133	ENST00000263036.9	0	ENSG00000123240	OPTN	optineurin	ENST00000263036.9;ENST00000378764.6;ENST00000487935.1;ENST00000482140.5;ENST00000378747.8;ENST00000378757.6;ENST00000430081.5;ENST00000378748.7;ENST00000378752.7;ENST00000378839.1	10133;10133;10133;10133;10133;10133;10133;10133;10133;83643	0;0;-171;-175;-175;-181;-185;-185;-185;0
chr10	13684192	13684569	378	*	kffoxp1_peak_728	25	.	4.3348	5.7234	2.51816	234	Exon (ENST00000632314.1/55691, exon 5 of 5)	10	13684036	13707126	23091	2	55691	ENST00000632314.1	22557	ENSG00000151474	FRMD4A	FERM domain containing 4A	ENST00000357447.7;ENST00000264546.10;ENST00000632570.1;ENST00000632314.1	55691;55691;55691;55691	0;0;0;0
chr10	13715978	13716380	403	*	kffoxp1_peak_729	82	.	8.06686	12.54958	8.22958	227	Intron (ENST00000357447.7/55691, intron 12 of 24)	10	13692169	13707757	15589	2	55691	ENST00000492155.5	-8221	ENSG00000151474	FRMD4A	FERM domain containing 4A	ENST00000357447.7;ENST00000264546.10;ENST00000342409.3	55691;55691;55691	0;0;0
chr10	13924212	13924635	424	*	kffoxp1_peak_730	108	.	9.20105	15.5206	10.86872	246	Intron (ENST00000357447.7/55691, intron 2 of 24)	10	13858847	13892296	33450	2	55691	ENST00000648400.1	-31916	ENSG00000151474	FRMD4A	FERM domain containing 4A	ENST00000357447.7;ENST00000264546.10;ENST00000342409.3;ENST00000640906.1;ENST00000649947.1;ENST00000649423.1	55691;55691;55691;55691;55691;55691	0;0;0;0;0;0
chr10	13950044	13950559	516	*	kffoxp1_peak_731	12	.	3.62787	4.07966	1.25638	3	Intron (ENST00000357447.7/55691, intron 2 of 24)	10	13666224	13972369	306146	2	55691	ENST00000264546.10	21810	ENSG00000151474	FRMD4A	FERM domain containing 4A	ENST00000357447.7;ENST00000264546.10;ENST00000342409.3;ENST00000640906.1;ENST00000649947.1;ENST00000649423.1	55691;55691;55691;55691;55691;55691	0;0;0;0;0;0
chr10	13984739	13985076	338	*	kffoxp1_peak_732	32	.	4.81261	6.58069	3.25458	146	Intron (ENST00000357447.7/55691, intron 2 of 24)	10	13666224	13972369	306146	2	55691	ENST00000264546.10	-12370	ENSG00000151474	FRMD4A	FERM domain containing 4A	ENST00000357447.7;ENST00000342409.3;ENST00000640906.1;ENST00000649947.1;ENST00000649423.1	55691;55691;55691;55691;55691	0;0;0;0;0
chr10	14008861	14009392	532	*	kffoxp1_peak_733	21	.	4.57585	5.2898	2.1223	18	Promoter (<=1kb)	10	13782929	14008533	225605	2	55691	ENST00000640906.1	-328	ENSG00000151474	FRMD4A	FERM domain containing 4A	ENST00000357447.7;ENST00000342409.3;ENST00000640906.1;ENST00000649947.1;ENST00000649423.1	55691;55691;55691;55691;55691	0;0;0;0;0
chr10	14056751	14057377	627	*	kffoxp1_peak_734	47	.	5.55641	8.46582	4.70899	434	Intron (ENST00000357447.7/55691, intron 2 of 24)	10	14074284	14087605	13322	1	101928453	ENST00000451617.1	-16907	NA	LOC101928453	uncharacterized LOC101928453	ENST00000357447.7;ENST00000649423.1	55691;55691	0;0
chr10	14385996	14386492	497	*	kffoxp1_peak_735	46	.	5.96746	8.25119	4.62738	144	Promoter (2-3kb)	10	14383200	14383277	78	2	100422843	ENST00000584305.1	-2719	ENSG00000266321	MIR4293	microRNA 4293	ENST00000584305.1;ENST00000493380.5;ENST00000475141.2	100422843;55691;55691	-2719;0;0
chr10	14573611	14574120	510	*	kffoxp1_peak_736	47	.	5.78952	8.46582	4.70899	344	Promoter (1-2kb)	10	14521194	14572339	51146	2	83641	ENST00000468492.5	-1272	ENSG00000065809	FAM107B	family with sequence similarity 107 member B	ENST00000622567.4;ENST00000181796.6;ENST00000468747.5;ENST00000378467.8;ENST00000487335.5;ENST00000378465.7;ENST00000378458.6;ENST00000378462.5;ENST00000479731.5;ENST00000468492.5;ENST00000452706.6;ENST00000488576.5;ENST00000442012.5;ENST00000482277.5;ENST00000472095.5;ENST00000471815.5;ENST00000464952.5;ENST00000495292.1	83641;83641;83641;83641;83641;83641;83641;83641;83641;83641;83641;83641;83641;83641;83641;83641;83641;83641	-1422;0;0;0;0;-1483;-1422;-1498;-1297;-1272;-1456;-1581;0;-1515;-1579;0;-1612;-1456
chr10	14587917	14588870	954	*	kffoxp1_peak_737	146	.	10.91784	19.85678	14.65358	570	Intron (ENST00000181796.6/83641, intron 2 of 4)	10	14602457	14604270	1814	2	83641	ENST00000491458.1	15400	ENSG00000065809	FAM107B	family with sequence similarity 107 member B	ENST00000181796.6;ENST00000468747.5;ENST00000378467.8;ENST00000487335.5;ENST00000442012.5;ENST00000471815.5	83641;83641;83641;83641;83641;83641	0;0;0;0;0;0
chr10	15789933	15790361	429	*	kffoxp1_peak_738	32	.	5.32331	6.75901	3.29114	100	Intron (ENST00000378036.5/80013, intron 2 of 5)	10	15778854	15782335	3482	2	80013	ENST00000476912.1	-7598	ENSG00000148481	MINDY3	MINDY lysine 48 deubiquitinase 3	ENST00000378036.5;ENST00000477891.1;ENST00000277632.8;ENST00000418767.5	80013;80013;80013;80013	0;0;0;0
chr10	16817082	16817645	564	*	kffoxp1_peak_739	32	.	5.32331	6.75901	3.29114	307	Promoter (<=1kb)	10	16590611	16817383	226773	2	6251	ENST00000377921.7	0	ENSG00000148484	RSU1	Ras suppressor protein 1	ENST00000377921.7;ENST00000345264.10;ENST00000602389.1;ENST00000464074.6;ENST00000377911.1	6251;6251;6251;6251;6251	0;0;0;0;0
chr10	16828381	16828989	609	*	kffoxp1_peak_740	77	.	7.18815	12.0705	7.76498	144	Exon (ENST00000377833.9/8029, exon 66 of 67)	10	16593313	16817463	224151	2	6251	ENST00000377911.1	-10918	ENSG00000148484	RSU1	Ras suppressor protein 1	ENST00000377833.9	8029	0
chr10	16832783	16833191	409	*	kffoxp1_peak_741	62	.	6.95505	10.23927	6.2242	173	Intron (ENST00000377833.9/8029, intron 64 of 66)	10	16593313	16817463	224151	2	6251	ENST00000377911.1	-15320	ENSG00000148484	RSU1	Ras suppressor protein 1	ENST00000377833.9	8029	0
chr10	16986168	16986756	589	*	kffoxp1_peak_742	27	.	4.8995	5.93503	2.70247	543	Promoter (1-2kb)	10	16965640	16984195	18556	2	8029	ENST00000438254.1	-1973	ENSG00000107611	CUBN	cubilin	ENST00000377833.9;ENST00000438254.1	8029;8029	0;-1973
chr10	16996479	16996835	357	*	kffoxp1_peak_743	32	.	4.62399	6.75901	3.29114	167	Intron (ENST00000377833.9/8029, intron 28 of 66)	10	16965640	16984195	18556	2	8029	ENST00000438254.1	-12284	ENSG00000107611	CUBN	cubilin	ENST00000377833.9	8029	0
chr10	17002700	17004034	1335	*	kffoxp1_peak_744	93	.	8.58679	13.95274	9.39962	894	Intron (ENST00000377833.9/8029, intron 28 of 66)	10	16965640	16984195	18556	2	8029	ENST00000438254.1	-18505	ENSG00000107611	CUBN	cubilin	ENST00000377833.9	8029	0
chr10	17025635	17026068	434	*	kffoxp1_peak_745	31	.	4.89321	6.38902	3.12789	57	Intron (ENST00000377833.9/8029, intron 27 of 66)	10	16965640	16984195	18556	2	8029	ENST00000438254.1	-41440	ENSG00000107611	CUBN	cubilin	ENST00000377833.9	8029	0
chr10	17029763	17030129	367	*	kffoxp1_peak_746	14	.	4.11627	4.30666	1.43928	105	Intron (ENST00000377833.9/8029, intron 27 of 66)	10	16965640	16984195	18556	2	8029	ENST00000438254.1	-45568	ENSG00000107611	CUBN	cubilin	ENST00000377833.9	8029	0
chr10	17061674	17062163	490	*	kffoxp1_peak_747	32	.	4.62399	6.75901	3.29114	173	Intron (ENST00000377833.9/8029, intron 22 of 66)	10	17121882	17127837	5956	2	8029	ENST00000433666.5	65674	ENSG00000107611	CUBN	cubilin	ENST00000377833.9	8029	0
chr10	17062661	17063865	1205	*	kffoxp1_peak_748	93	.	8.35368	13.95274	9.39962	467	Intron (ENST00000377833.9/8029, intron 22 of 66)	10	17121882	17127837	5956	2	8029	ENST00000433666.5	63972	ENSG00000107611	CUBN	cubilin	ENST00000377833.9	8029	0
chr10	17075383	17076182	800	*	kffoxp1_peak_749	32	.	5.35733	6.49269	3.22263	181	Intron (ENST00000377833.9/8029, intron 17 of 66)	10	17121882	17127837	5956	2	8029	ENST00000433666.5	51655	ENSG00000107611	CUBN	cubilin	ENST00000377833.9	8029	0
chr10	17215056	17215668	613	*	kffoxp1_peak_750	47	.	5.78952	8.46582	4.70899	122	Promoter (<=1kb)	10	17214256	17216290	2035	2	100507347	ENST00000664157.1	622	ENSG00000229124	VIM-AS1	VIM antisense RNA 1	ENST00000437232.5;ENST00000664157.1;ENST00000661048.1;ENST00000605833.1	100507347;100507347;100507347;100507347	0;0;0;0
chr10	17216024	17217111	1088	*	kffoxp1_peak_751	47	.	5.78952	8.46582	4.70899	206	Promoter (<=1kb)	10	17214256	17216290	2035	2	100507347	ENST00000664157.1	0	ENSG00000229124	VIM-AS1	VIM antisense RNA 1	ENST00000437232.5;ENST00000664157.1;ENST00000661048.1;ENST00000605833.1	100507347;100507347;100507347;100507347	0;0;0;0
chr10	17228832	17229540	709	*	kffoxp1_peak_752	37	.	5.49132	7.27576	3.74126	55	Promoter (<=1kb)	10	17214332	17229420	15089	2	100507347	ENST00000661048.1	0	ENSG00000229124	VIM-AS1	VIM antisense RNA 1	ENST00000437232.5;ENST00000661048.1;ENST00000605833.1;ENST00000544301.7;ENST00000478746.1;ENST00000497849.1;ENST00000224237.9;ENST00000487938.5;ENST00000485947.1;ENST00000469543.5;ENST00000421459.2;ENST00000637053.1;ENST00000495528.1	100507347;100507347;100507347;7431;7431;7431;7431;7431;7431;7431;7431;7431;7431	0;0;0;0;0;0;0;0;0;-464;-1069;-1114;-3685
chr10	17643484	17644151	668	*	kffoxp1_peak_753	84	.	8.2726	12.76943	8.43177	426	Promoter (<=1kb)	10	17641284	17643878	2595	2	102723166	ENST00000563601.1	0	ENSG00000260589	STAM-AS1	STAM antisense RNA 1 (head to head)	ENST00000563601.1;ENST00000377524.8;ENST00000445846.1;ENST00000377500.1	102723166;8027;8027;8027	0;0;-57;-57
chr10	18737499	18738096	598	*	kffoxp1_peak_754	27	.	4.93115	5.94877	2.7065	146	Exon (ENST00000413342.1/ENST00000413342.1, exon 2 of 2)	10	18659431	18681639	22209	1	221079	ENST00000377275.4	78068	ENSG00000165997	ARL5B	ADP ribosylation factor like GTPase 5B	NA	NA	NA
chr10	19014256	19014655	400	*	kffoxp1_peak_755	32	.	5.0902	6.75901	3.29114	118	Distal Intergenic	10	19048801	19734478	685678	1	340895	ENST00000454679.7	-34146	ENSG00000204740	MALRD1	MAM and LDL receptor class A domain containing 1	NA	NA	NA
chr10	19498779	19499191	413	*	kffoxp1_peak_756	47	.	6.02262	8.46582	4.70899	155	Intron (ENST00000454679.7/340895, intron 31 of 39)	10	19489094	19734476	245383	1	340895	ENST00000377265.3	9685	ENSG00000204740	MALRD1	MAM and LDL receptor class A domain containing 1	ENST00000454679.7;ENST00000377266.7;ENST00000492202.1;ENST00000377265.3	340895;340895;340895;340895	0;0;0;0
chr10	19638281	19638820	540	*	kffoxp1_peak_757	41	.	5.80226	7.68166	4.12841	140	Intron (ENST00000454679.7/340895, intron 36 of 39)	10	19692310	19790401	98092	1	340895	ENST00000480707.1	-53490	ENSG00000204740	MALRD1	MAM and LDL receptor class A domain containing 1	ENST00000454679.7;ENST00000377266.7;ENST00000377265.3	340895;340895;340895	0;0;0
chr10	19921533	19922817	1285	*	kffoxp1_peak_758	62	.	6.48884	10.23927	6.2242	818	Intron (ENST00000377242.7/84898, intron 1 of 12)	10	19816432	20289856	473425	1	84898	ENST00000377252.5	105101	ENSG00000120594	PLXDC2	plexin domain containing 2	ENST00000377242.7;ENST00000377252.5	84898;84898	0;0
chr10	22246699	22247091	393	*	kffoxp1_peak_759	25	.	4.77185	5.7234	2.51816	149	Distal Intergenic	10	22252072	22254589	2518	1	100130992	ENST00000623583.1	-4981	NA	LOC100130992	uncharacterized LOC100130992	ENST00000623583.1	100130992	-4981
chr10	24153238	24153736	499	*	kffoxp1_peak_760	46	.	6.19843	8.25119	4.62738	294	Intron (ENST00000376462.5/56243, intron 2 of 18)	10	24208791	24527942	319152	1	56243	ENST00000376456.8	-55055	ENSG00000120549	KIAA1217	KIAA1217	ENST00000376462.5;ENST00000636305.1	56243;56243	0;0
chr10	24448499	24449396	898	*	kffoxp1_peak_761	77	.	7.18815	12.0705	7.76498	560	Promoter (<=1kb)	10	24449433	24545268	95836	1	56243	ENST00000307544.10	-37	ENSG00000120549	KIAA1217	KIAA1217	ENST00000376462.5;ENST00000376456.8;ENST00000376452.7;ENST00000430453.6;ENST00000458595.5;ENST00000376454.8;ENST00000438429.5;ENST00000307544.10	56243;56243;56243;56243;56243;56243;56243;56243	0;0;0;0;0;0;0;0
chr10	24456163	24456677	515	*	kffoxp1_peak_762	32	.	5.0902	6.75901	3.29114	396	Intron (ENST00000376462.5/56243, intron 6 of 18)	10	24449433	24545268	95836	1	56243	ENST00000307544.10	6730	ENSG00000120549	KIAA1217	KIAA1217	ENST00000376462.5;ENST00000376456.8;ENST00000376452.7;ENST00000430453.6;ENST00000458595.5;ENST00000376454.8;ENST00000438429.5;ENST00000307544.10	56243;56243;56243;56243;56243;56243;56243;56243	0;0;0;0;0;0;0;0
chr10	24463373	24464028	656	*	kffoxp1_peak_763	46	.	5.50552	8.25119	4.62738	344	Promoter (2-3kb)	10	24466531	24545316	78786	1	56243	ENST00000396446.5	-2503	ENSG00000120549	KIAA1217	KIAA1217	ENST00000376462.5;ENST00000376456.8;ENST00000376452.7;ENST00000430453.6;ENST00000458595.5;ENST00000376454.8;ENST00000438429.5;ENST00000307544.10;ENST00000396446.5;ENST00000376451.4;ENST00000396445.5	56243;56243;56243;56243;56243;56243;56243;56243;56243;56243;56243	0;0;0;0;0;0;0;0;-2503;-2503;-2503
chr10	24616558	24616916	359	*	kffoxp1_peak_764	32	.	5.0902	6.75901	3.29114	227	Intron (ENST00000612832.4/57584, intron 8 of 18)	10	24583614	24621369	37756	2	57584	ENST00000486374.5	4453	ENSG00000107863	ARHGAP21	Rho GTPase activating protein 21	ENST00000612832.4;ENST00000486374.5;ENST00000396432.7;ENST00000320481.10;ENST00000636789.1;ENST00000376410.6;ENST00000446003.5;ENST00000483114.1	57584;57584;57584;57584;57584;57584;57584;57584	0;0;0;0;0;0;0;5926
chr10	24872521	24873671	1151	*	kffoxp1_peak_765	93	.	8.12057	13.95274	9.39962	957	Intron (ENST00000320152.11/56952, intron 3 of 8)	10	24952350	25161236	208887	1	101929025	ENST00000648191.1	-78679	ENSG00000231422	LINC01516	long intergenic non-protein coding RNA 1516	ENST00000320152.11;ENST00000376378.5	56952;56952	0;0
chr10	24958283	24958656	374	*	kffoxp1_peak_766	14	.	4.0998	4.24738	1.41501	335	Intron (ENST00000648191.1/101929025, intron 1 of 4)	10	24848614	24952606	103993	2	56952	ENST00000320152.11	-5677	ENSG00000099256	PRTFDC1	phosphoribosyl transferase domain containing 1	ENST00000648191.1	101929025	0
chr10	25016123	25016481	359	*	kffoxp1_peak_767	46	.	5.50552	8.25119	4.62738	211	Promoter (<=1kb)	10	24981979	25016160	34182	2	219670	ENST00000496261.6	0	ENSG00000151023	ENKUR	enkurin, TRPC channel interacting protein	ENST00000648191.1;ENST00000496261.6;ENST00000615958.4;ENST00000331161.9;ENST00000376363.5;ENST00000483339.2;ENST00000376356.5;ENST00000524413.5	101929025;219670;219670;219670;219670;219670;79896;79896	0;0;0;0;0;-163;-131;-177
chr10	26485755	26488456	2702	*	kffoxp1_peak_768	93	.	8.05902	13.72868	9.31608	1717	Intron (ENST00000376236.9/54518, intron 2 of 14)	10	26438425	26501938	63514	1	54518	ENST00000356785.4	47330	ENSG00000077420	APBB1IP	amyloid beta precursor protein binding family B member 1 interacting protein	ENST00000376236.9;ENST00000356785.4	54518;54518	0;0
chr10	26781419	26781986	568	*	kffoxp1_peak_769	62	.	6.87221	10.12282	6.20578	281	Intron (ENST00000376170.8/10006, intron 2 of 9)	10	26776626	26823290	46665	2	10006	ENST00000473481.1	41304	ENSG00000136754	ABI1	abl interactor 1	ENST00000376170.8;ENST00000359188.8;ENST00000376142.6;ENST00000376139.6;ENST00000376160.5;ENST00000376166.5;ENST00000376138.7;ENST00000376137.8;ENST00000490841.6;ENST00000536334.5;ENST00000346832.10;ENST00000376140.3;ENST00000473481.1	10006;10006;10006;10006;10006;10006;10006;10006;10006;10006;10006;10006;10006	0;0;0;0;0;0;0;0;0;0;0;0;0
chr10	26860665	26861061	397	*	kffoxp1_peak_770	35	.	5.74612	6.99816	3.51311	208	Promoter (<=1kb)	10	26746593	26860892	114300	2	10006	ENST00000376170.8	0	ENSG00000136754	ABI1	abl interactor 1	ENST00000376170.8;ENST00000359188.8;ENST00000376142.6;ENST00000376139.6;ENST00000376160.5;ENST00000376166.5;ENST00000376138.7;ENST00000376137.8;ENST00000490841.6;ENST00000536334.5;ENST00000346832.10;ENST00000376140.3	10006;10006;10006;10006;10006;10006;10006;10006;10006;10006;10006;10006	0;0;0;0;0;0;0;0;0;0;0;0
chr10	27620839	27621559	721	*	kffoxp1_peak_771	48	.	6.67494	8.67391	4.88775	329	Distal Intergenic	10	27504619	27537966	33348	1	22931	ENST00000423465.1	116220	ENSG00000099246	RAB18	RAB18, member RAS oncogene family	NA	NA	NA
chr10	29590377	29590740	364	*	kffoxp1_peak_772	19	.	4.39089	5.13089	1.97042	157	Intron (ENST00000375400.7/6840, intron 3 of 35)	10	29602264	29602346	83	2	100126327	ENST00000401216.1	11606	ENSG00000216035	MIR938	microRNA 938	ENST00000375400.7;ENST00000375398.6;ENST00000355867.8;ENST00000483758.1	6840;6840;6840;6840	0;0;0;0
chr10	29635216	29635697	482	*	kffoxp1_peak_773	17	.	4.11042	4.66038	1.75587	157	Promoter (<=1kb)	10	29458059	29634972	176914	2	6840	ENST00000355867.8	-244	ENSG00000197321	SVIL	supervillin	ENST00000375400.7;ENST00000375398.6;ENST00000355867.8;ENST00000483758.1	6840;6840;6840;6840	0;0;0;0
chr10	29648389	29650177	1789	*	kffoxp1_peak_774	47	.	6.02262	8.46582	4.70899	1453	Promoter (1-2kb)	10	29555090	29647255	92166	2	6840	ENST00000483758.1	-1134	ENSG00000197321	SVIL	supervillin	ENST00000375400.7;ENST00000483758.1	6840;6840	0;0
chr10	29658969	29659596	628	*	kffoxp1_peak_775	27	.	4.93115	5.94877	2.7065	399	Intron (ENST00000375400.7/6840, intron 2 of 35)	10	29555090	29647255	92166	2	6840	ENST00000483758.1	-11714	ENSG00000197321	SVIL	supervillin	ENST00000375400.7;ENST00000464726.1	6840;6840	0;0
chr10	29691750	29692306	557	*	kffoxp1_peak_776	19	.	3.92467	5.13089	1.97042	237	Intron (ENST00000375400.7/6840, intron 1 of 35)	10	29657870	29686640	28771	2	6840	ENST00000464726.1	-5110	ENSG00000197321	SVIL	supervillin	ENST00000375400.7;ENST00000465422.1	6840;6840	0;0
chr10	29863130	29863559	430	*	kffoxp1_peak_777	37	.	5.42743	7.2185	3.70535	283	Distal Intergenic	10	29686553	29736781	50229	2	6840	ENST00000465422.1	-126349	ENSG00000197321	SVIL	supervillin	NA	NA	NA
chr10	29949580	29950005	426	*	kffoxp1_peak_778	32	.	4.58164	6.58069	3.25458	213	Distal Intergenic	10	30012803	30059586	46784	2	57608	ENST00000375377.2	109581	ENSG00000165757	JCAD	junctional cadherin 5 associated	NA	NA	NA
chr10	30001103	30001448	346	*	kffoxp1_peak_779	21	.	4.41716	5.2898	2.1223	37	Distal Intergenic	10	30012803	30059586	46784	2	57608	ENST00000375377.2	58138	ENSG00000165757	JCAD	junctional cadherin 5 associated	NA	NA	NA
chr10	30178334	30178727	394	*	kffoxp1_peak_780	62	.	7.06948	10.12282	6.20578	157	Distal Intergenic	10	30047532	30115494	67963	2	57608	ENST00000465712.1	-62840	ENSG00000165757	JCAD	junctional cadherin 5 associated	NA	NA	NA
chr10	30353757	30354178	422	*	kffoxp1_peak_781	19	.	4.15778	5.13089	1.97042	136	Intron (ENST00000512082.1/ENST00000512082.1, intron 1 of 2)	10	30309801	30349319	39519	2	55149	ENST00000263063.8	-4438	ENSG00000107951	MTPAP	mitochondrial poly(A) polymerase	ENST00000263063.8;ENST00000488290.5;ENST00000417581.1;ENST00000421701.1	55149;55149;55149;55149	-4438;0;-4780;-4596
chr10	30433773	30434205	433	*	kffoxp1_peak_782	14	.	3.46069	4.30666	1.43928	110	Promoter (<=1kb)	10	30434021	30461833	27813	1	1326	ENST00000542547.5	0	ENSG00000107968	MAP3K8	mitogen-activated protein kinase kinase kinase 8	ENST00000542547.5;ENST00000415139.5;ENST00000263056.6;ENST00000375322.2;ENST00000413724.5;ENST00000375321.1;ENST00000430603.1	1326;1326;1326;1326;1326;1326;1326	0;0;0;0;0;0;0
chr10	30434948	30435314	367	*	kffoxp1_peak_783	19	.	4.1132	5.12183	1.97042	336	Promoter (<=1kb)	10	30434665	30450422	15758	1	1326	ENST00000413724.5	283	ENSG00000107968	MAP3K8	mitogen-activated protein kinase kinase kinase 8	ENST00000542547.5;ENST00000415139.5;ENST00000263056.6;ENST00000375322.2;ENST00000413724.5;ENST00000375321.1;ENST00000430603.1	1326;1326;1326;1326;1326;1326;1326	0;0;0;0;0;0;0
chr10	30445577	30446020	444	*	kffoxp1_peak_784	32	.	5.32331	6.75901	3.29114	172	Intron (ENST00000542547.5/1326, intron 2 of 7)	10	30439177	30450638	11462	1	1326	ENST00000430603.1	6400	ENSG00000107968	MAP3K8	mitogen-activated protein kinase kinase kinase 8	ENST00000542547.5;ENST00000415139.5;ENST00000263056.6;ENST00000413724.5;ENST00000375321.1;ENST00000430603.1	1326;1326;1326;1326;1326;1326	0;0;0;0;0;0
chr10	30493656	30494332	677	*	kffoxp1_peak_785	143	.	10.81784	19.42399	14.34121	306	Distal Intergenic	10	30439177	30450638	11462	1	1326	ENST00000430603.1	54479	ENSG00000107968	MAP3K8	mitogen-activated protein kinase kinase kinase 8	NA	NA	NA
chr10	30510747	30511083	337	*	kffoxp1_peak_786	32	.	5.0902	6.75901	3.29114	79	Distal Intergenic	10	30439177	30450638	11462	1	1326	ENST00000430603.1	71570	ENSG00000107968	MAP3K8	mitogen-activated protein kinase kinase kinase 8	NA	NA	NA
chr10	30804052	30804957	906	*	kffoxp1_peak_787	110	.	9.51921	15.88064	11.08602	248	Distal Intergenic	10	30723251	30723740	490	1	105376480	ENST00000416310.1	80801	ENSG00000230720	LINC02644	long intergenic non-protein coding RNA 2644	NA	NA	NA
chr10	30973895	30974446	552	*	kffoxp1_peak_788	32	.	4.58164	6.58069	3.25458	131	Intron (ENST00000331737.10/220929, intron 1 of 7)	10	30844634	30984426	139793	2	220929	ENST00000331737.10	9980	ENSG00000183621	ZNF438	zinc finger protein 438	ENST00000331737.10;ENST00000361310.7;ENST00000413025.5;ENST00000436087.6;ENST00000442986.5;ENST00000452305.5;ENST00000538351.6;ENST00000375311.1	220929;220929;220929;220929;220929;220929;220929;220929	0;0;0;0;0;0;0;0
chr10	31032055	31032416	362	*	kffoxp1_peak_789	46	.	6.19843	8.25119	4.62738	164	Promoter (<=1kb)	10	30844638	31031937	187300	2	220929	ENST00000452305.5	-118	ENSG00000183621	ZNF438	zinc finger protein 438	ENST00000413025.5;ENST00000436087.6;ENST00000442986.5;ENST00000452305.5;ENST00000375311.1	220929;220929;220929;220929;220929	0;0;0;0;0
chr10	31146991	31147494	504	*	kffoxp1_peak_790	32	.	4.81261	6.58069	3.25458	96	Distal Intergenic	10	31187715	31261625	73911	1	101929352	ENST00000669722.1	-40221	NA	LINC02664	long intergenic non-protein coding RNA 2664	NA	NA	NA
chr10	31698224	31698723	500	*	kffoxp1_peak_791	14	.	3.78243	4.24738	1.41501	13	Intron (ENST00000433770.1/ENST00000433770.1, intron 1 of 1)	10	31806291	31808551	2261	2	94134	ENST00000497085.1	109828	ENSG00000165322	ARHGAP12	Rho GTPase activating protein 12	NA	NA	NA
chr10	32055742	32056404	663	*	kffoxp1_peak_792	33	.	5.07227	6.82873	3.35659	385	Promoter (<=1kb)	10	32009015	32056425	47411	2	3799	ENST00000302418.5	21	ENSG00000170759	KIF5B	kinesin family member 5B	ENST00000302418.5	3799	0
chr10	32149459	32149864	406	*	kffoxp1_peak_793	77	.	7.18815	12.0705	7.76498	271	Distal Intergenic	10	32009015	32056425	47411	2	3799	ENST00000302418.5	-93034	ENSG00000170759	KIF5B	kinesin family member 5B	NA	NA	NA
chr10	32981983	32982671	689	*	kffoxp1_peak_794	12	.	3.7582	4.07966	1.25638	685	Exon (ENST00000414157.1/ENST00000414157.1, exon 1 of 3)	10	32928212	32992463	64252	2	3688	ENST00000534049.5	9792	ENSG00000150093	ITGB1	integrin subunit beta 1	ENST00000534049.5;ENST00000475184.5	3688;3688	0;0
chr10	32983158	32983942	785	*	kffoxp1_peak_795	27	.	4.6705	5.94877	2.7065	376	Intron (ENST00000659846.1/ENST00000659846.1, intron 1 of 1)	10	32928212	32992463	64252	2	3688	ENST00000534049.5	8521	ENSG00000150093	ITGB1	integrin subunit beta 1	ENST00000534049.5;ENST00000475184.5	3688;3688	0;0
chr10	32985585	32986197	613	*	kffoxp1_peak_796	42	.	5.66952	7.79942	4.24548	403	Exon (ENST00000659846.1/ENST00000659846.1, exon 2 of 2)	10	32928212	32992463	64252	2	3688	ENST00000534049.5	6266	ENSG00000150093	ITGB1	integrin subunit beta 1	ENST00000534049.5;ENST00000475184.5	3688;3688	0;0
chr10	33005495	33006163	669	*	kffoxp1_peak_797	62	.	6.87221	10.12282	6.20578	134	Promoter (<=1kb)	10	32929824	33005792	75969	2	3688	ENST00000475184.5	0	ENSG00000150093	ITGB1	integrin subunit beta 1	ENST00000475184.5	3688	0
chr10	33129426	33130024	599	*	kffoxp1_peak_798	54	.	6.21619	9.25712	5.42809	192	Distal Intergenic	10	33096257	33116672	20416	2	101929447	ENST00000414308.1	-12754	NA	IATPR	ITGB1 adjacent tumor promoting lncRNA	NA	NA	NA
chr10	33136422	33136971	550	*	kffoxp1_peak_799	63	.	7.39418	10.39923	6.35571	308	Distal Intergenic	10	33096257	33116672	20416	2	101929447	ENST00000414308.1	-19750	NA	IATPR	ITGB1 adjacent tumor promoting lncRNA	NA	NA	NA
chr10	33238261	33238813	553	*	kffoxp1_peak_800	19	.	4.14918	4.98931	1.97042	335	Intron (ENST00000374875.5/8829, intron 5 of 15)	10	33249414	33263704	14291	2	8829	ENST00000455749.1	24891	ENSG00000099250	NRP1	neuropilin 1	ENST00000374875.5;ENST00000265371.8;ENST00000374867.7;ENST00000395995.5;ENST00000374821.9;ENST00000374822.8;ENST00000374823.9;ENST00000374816.7;ENST00000432372.6	8829;8829;8829;8829;8829;8829;8829;8829;8829	0;0;0;0;0;0;0;0;0
chr10	33263844	33264849	1006	*	kffoxp1_peak_801	41	.	5.57769	7.68166	4.12841	573	Promoter (<=1kb)	10	33249414	33263704	14291	2	8829	ENST00000455749.1	-140	ENSG00000099250	NRP1	neuropilin 1	ENST00000374875.5;ENST00000265371.8;ENST00000374867.7;ENST00000395995.5;ENST00000374821.9;ENST00000374822.8;ENST00000374823.9;ENST00000374816.7;ENST00000432372.6;ENST00000455749.1	8829;8829;8829;8829;8829;8829;8829;8829;8829;8829	0;0;0;0;0;0;0;0;0;-140
chr10	33381595	33382100	506	*	kffoxp1_peak_802	32	.	5.32331	6.75901	3.29114	356	Distal Intergenic	10	33177492	33336262	158771	2	8829	ENST00000265371.8	-45333	ENSG00000099250	NRP1	neuropilin 1	NA	NA	NA
chr10	33412358	33412707	350	*	kffoxp1_peak_803	39	.	5.84531	7.53857	3.99576	160	Distal Intergenic	10	33177492	33336262	158771	2	8829	ENST00000265371.8	-76096	ENSG00000099250	NRP1	neuropilin 1	NA	NA	NA
chr10	34809410	34809748	339	*	kffoxp1_peak_804	14	.	3.67922	4.30666	1.43928	99	Intron (ENST00000545260.5/56288, intron 1 of 22)	10	34109561	34815296	705736	2	56288	ENST00000346874.9	5548	ENSG00000148498	PARD3	par-3 family cell polarity regulator	ENST00000545260.5;ENST00000545693.5;ENST00000346874.9;ENST00000350537.9;ENST00000374788.8;ENST00000374789.8;ENST00000374790.8;ENST00000374794.8;ENST00000374776.6;ENST00000340077.9;ENST00000374773.6	56288;56288;56288;56288;56288;56288;56288;56288;56288;56288;56288	0;0;0;0;0;0;0;0;0;0;0
chr10	34941622	34941948	327	*	kffoxp1_peak_805	62	.	6.95505	10.23927	6.2242	109	Distal Intergenic	10	34815767	34816386	620	1	100505601	ENST00000446211.1	125855	ENSG00000226386	PARD3-AS1	PARD3 antisense RNA 1	NA	NA	NA
chr10	35412819	35413838	1020	*	kffoxp1_peak_806	47	.	6.25573	8.46582	4.70899	548	Intron (ENST00000490012.6/219771, intron 6 of 9)	10	35434111	35501661	67551	1	219771	ENST00000470025.1	-20273	ENSG00000108100	CCNY	cyclin Y	ENST00000490012.6;ENST00000374706.5;ENST00000493157.6;ENST00000374704.8;ENST00000265375.13;ENST00000339497.7;ENST00000492478.5	219771;219771;219771;219771;219771;219771;219771	0;0;0;0;0;0;0
chr10	35420313	35420838	526	*	kffoxp1_peak_807	32	.	4.58164	6.58069	3.25458	349	Intron (ENST00000490012.6/219771, intron 6 of 9)	10	35434111	35501661	67551	1	219771	ENST00000470025.1	-13273	ENSG00000108100	CCNY	cyclin Y	ENST00000490012.6;ENST00000374706.5;ENST00000493157.6;ENST00000374704.8;ENST00000265375.13;ENST00000339497.7;ENST00000492478.5	219771;219771;219771;219771;219771;219771;219771	0;0;0;0;0;0;0
chr10	35421418	35422400	983	*	kffoxp1_peak_808	52	.	6.23443	9.08008	5.25235	412	Intron (ENST00000490012.6/219771, intron 6 of 9)	10	35434111	35501661	67551	1	219771	ENST00000470025.1	-11711	ENSG00000108100	CCNY	cyclin Y	ENST00000490012.6;ENST00000374706.5;ENST00000493157.6;ENST00000374704.8;ENST00000265375.13;ENST00000339497.7;ENST00000492478.5	219771;219771;219771;219771;219771;219771;219771	0;0;0;0;0;0;0
chr10	36023847	36024483	637	*	kffoxp1_peak_809	62	.	6.48884	10.23927	6.2242	442	Distal Intergenic	10	35778302	35800920	22619	1	102578074	ENST00000626667.1	245545	ENSG00000280719	PCAT5	prostate cancer associated transcript 5	NA	NA	NA
chr10	36026317	36027057	741	*	kffoxp1_peak_810	47	.	6.02262	8.46582	4.70899	166	Distal Intergenic	10	35778302	35800920	22619	1	102578074	ENST00000626667.1	248015	ENSG00000280719	PCAT5	prostate cancer associated transcript 5	NA	NA	NA
chr10	36493057	36494541	1485	*	kffoxp1_peak_811	62	.	6.95505	10.23927	6.2242	1304	Distal Intergenic	10	37125725	37232567	106843	1	91074	ENST00000374660.6	-631184	ENSG00000148513	ANKRD30A	ankyrin repeat domain 30A	NA	NA	NA
chr10	37489285	37489846	562	*	kffoxp1_peak_812	32	.	4.62399	6.75901	3.29114	218	Distal Intergenic	10	37601440	37602974	1535	2	100288485	ENST00000544824.2	113128	ENSG00000256892	MTRNR2L7	MT-RNR2 like 7	NA	NA	NA
chr10	37857771	37858355	585	*	kffoxp1_peak_813	32	.	4.62399	6.75901	3.29114	171	Promoter (<=1kb)	10	37828765	37858084	29320	2	57209	ENST00000357328.8	0	ENSG00000198105	ZNF248	zinc finger protein 248	ENST00000615949.6;ENST00000485560.5;ENST00000652282.1;ENST00000395867.7;ENST00000611278.4;ENST00000357328.8;ENST00000374648.7;ENST00000395873.7;ENST00000395874.2	57209;57209;57209;57209;57209;57209;57209;57209;57209	-574;-220;-1461;-161;-135;0;-213;0;0
chr10	43137373	43138163	791	*	kffoxp1_peak_814	10	.	3.69849	3.82906	1.0212	588	Promoter (<=1kb)	10	43138445	43185302	46858	1	55454	ENST00000374466.4	-282	ENSG00000169826	CSGALNACT2	chondroitin sulfate N-acetylgalactosaminyltransferase 2	ENST00000374466.4	55454	0
chr10	43138508	43138962	455	*	kffoxp1_peak_815	32	.	4.94262	6.49269	3.22263	187	Promoter (<=1kb)	10	43138445	43185302	46858	1	55454	ENST00000374466.4	63	ENSG00000169826	CSGALNACT2	chondroitin sulfate N-acetylgalactosaminyltransferase 2	ENST00000374466.4	55454	0
chr10	43160530	43161100	571	*	kffoxp1_peak_816	49	.	6.32135	8.73327	4.94031	233	Exon (ENST00000374466.4/55454, exon 4 of 8)	10	43138445	43185302	46858	1	55454	ENST00000374466.4	22085	ENSG00000169826	CSGALNACT2	chondroitin sulfate N-acetylgalactosaminyltransferase 2	ENST00000374466.4	55454	0
chr10	43816644	43817497	854	*	kffoxp1_peak_817	32	.	5.35733	6.49269	3.22263	667	Intron (ENST00000659335.1/100506835, intron 2 of 4)	10	43789249	43790387	1139	2	10151	ENST00000401429.1	-26257	NA	HNRNPA3P1	heterogeneous nuclear ribonucleoprotein A3 pseudogene 1	ENST00000659335.1;ENST00000666323.1	100506835;100506835	0;0
chr10	43862326	43862936	611	*	kffoxp1_peak_818	128	.	9.98542	17.84984	12.84309	382	Promoter (2-3kb)	10	43859812	43895431	35620	1	100506835	ENST00000657471.1	2514	ENSG00000226808	LINC00840	long intergenic non-protein coding RNA 840	ENST00000659335.1;ENST00000666323.1;ENST00000666387.1;ENST00000661424.1;ENST00000649239.1;ENST00000669972.1;ENST00000652937.1;ENST00000654492.1;ENST00000659064.1;ENST00000657037.1;ENST00000665279.1;ENST00000431737.1;ENST00000660203.1;ENST00000657471.1	100506835;100506835;100506835;100506835;100506835;100506835;100506835;100506835;100506835;100506835;100506835;100506835;100506835;100506835	0;0;17137;0;0;0;16801;0;0;0;0;0;2914;0
chr10	43931156	43931664	509	*	kffoxp1_peak_819	25	.	4.3348	5.7234	2.51816	81	Intron (ENST00000660538.1/283033, intron 2 of 5)	10	43939003	43944466	5464	1	283033	ENST00000451929.1	-7339	NA	LINC00841	long intergenic non-protein coding RNA 841	ENST00000660538.1;ENST00000654894.1;ENST00000667054.1	283033;283033;283033	0;0;0
chr10	44177821	44178300	480	*	kffoxp1_peak_820	14	.	3.89775	4.30666	1.43928	343	Distal Intergenic	10	44292569	44293948	1380	1	100130539	ENST00000623589.1	-114269	ENSG00000277288	C10orf142	chromosome 10 open reading frame 142	NA	NA	NA
chr10	44180093	44180989	897	*	kffoxp1_peak_821	12	.	3.88853	4.07966	1.25638	434	Distal Intergenic	10	44292569	44293948	1380	1	100130539	ENST00000623589.1	-111580	ENSG00000277288	C10orf142	chromosome 10 open reading frame 142	NA	NA	NA
chr10	44261538	44262374	837	*	kffoxp1_peak_822	93	.	8.12057	13.95274	9.39962	542	Exon (ENST00000437014.1/ENST00000437014.1, exon 1 of 2)	10	44292569	44293948	1380	1	100130539	ENST00000623589.1	-30195	ENSG00000277288	C10orf142	chromosome 10 open reading frame 142	NA	NA	NA
chr10	44263468	44264400	933	*	kffoxp1_peak_823	93	.	8.58679	13.95274	9.39962	255	Distal Intergenic	10	44292569	44293948	1380	1	100130539	ENST00000623589.1	-28169	ENSG00000277288	C10orf142	chromosome 10 open reading frame 142	NA	NA	NA
chr10	44300798	44301769	972	*	kffoxp1_peak_824	32	.	5.0902	6.75901	3.29114	117	Exon (ENST00000658643.1/ENST00000658643.1, exon 2 of 3)	10	44292750	44294649	1900	1	100130539	ENST00000649743.1	8048	ENSG00000277288	C10orf142	chromosome 10 open reading frame 142	NA	NA	NA
chr10	44627762	44628916	1155	*	kffoxp1_peak_825	93	.	8.12057	13.95274	9.39962	372	Distal Intergenic	10	44378557	44386493	7937	2	6387	ENST00000496375.1	-241269	ENSG00000107562	CXCL12	C-X-C motif chemokine ligand 12	NA	NA	NA
chr10	44696825	44697170	346	*	kffoxp1_peak_826	19	.	3.88873	4.98882	1.97042	86	Distal Intergenic	10	44811034	44879638	68605	2	220980	ENST00000670801.1	182468	ENSG00000224812	TMEM72-AS1	TMEM72 antisense RNA 1	NA	NA	NA
chr10	44706521	44707135	615	*	kffoxp1_peak_827	77	.	7.18815	12.0705	7.76498	224	Distal Intergenic	10	44811034	44879638	68605	2	220980	ENST00000670801.1	172503	ENSG00000224812	TMEM72-AS1	TMEM72 antisense RNA 1	NA	NA	NA
chr10	44724984	44725523	540	*	kffoxp1_peak_828	46	.	5.50552	8.25119	4.62738	72	Distal Intergenic	10	44811034	44879638	68605	2	220980	ENST00000670801.1	154115	ENSG00000224812	TMEM72-AS1	TMEM72 antisense RNA 1	NA	NA	NA
chr10	44864348	44864800	453	*	kffoxp1_peak_829	19	.	3.65776	4.98882	1.97042	372	Intron (ENST00000663870.1/220980, intron 2 of 4)	10	44811034	44879638	68605	2	220980	ENST00000670801.1	14838	ENSG00000224812	TMEM72-AS1	TMEM72 antisense RNA 1	ENST00000663870.1;ENST00000669460.1;ENST00000659078.1;ENST00000659737.1;ENST00000659915.1;ENST00000663109.1;ENST00000670425.1;ENST00000667765.1;ENST00000660870.1;ENST00000657040.1;ENST00000450287.2;ENST00000670801.1;ENST00000666306.1;ENST00000662041.1;ENST00000670791.1;ENST00000653578.1;ENST00000657941.1;ENST00000659921.1;ENST00000656140.1;ENST00000668436.1;ENST00000668942.1;ENST00000659185.1;ENS…	220980;220980;220980;220980;220980;220980;220980;220980;220980;220980;220980;220980;220980;220980;220980;220980;220980;220980;220980;220980;220980;220980;220980;220980	0;0;0;0;0;0;0;0;0;0;0;0;0;0;0;0;0;0;0;0;0;0;0;0
chr10	46524901	46525391	491	*	kffoxp1_peak_830	27	.	4.8995	5.93503	2.70247	52	Intron (ENST00000616785.1/643650, intron 3 of 3)	10	46549044	46555530	6487	2	9721	ENST00000374317.1	30139	ENSG00000204175	GPRIN2	G protein regulated inducer of neurite outgrowth 2	ENST00000616785.1	643650	0
chr10	46530069	46530763	695	*	kffoxp1_peak_831	48	.	6.67494	8.67391	4.88775	280	Intron (ENST00000616785.1/643650, intron 3 of 3)	10	46549044	46555530	6487	2	9721	ENST00000374317.1	24767	ENSG00000204175	GPRIN2	G protein regulated inducer of neurite outgrowth 2	ENST00000616785.1	643650	0
chr10	48400030	48400605	576	*	kffoxp1_peak_832	27	.	5.09677	5.93503	2.70247	318	Promoter (1-2kb)	10	48401612	48439357	37746	1	5599	ENST00000360332.7	-1007	ENSG00000107643	MAPK8	mitogen-activated protein kinase 8	ENST00000395611.7;ENST00000432379.5;ENST00000429041.6;ENST00000374189.5;ENST00000374179.8;ENST00000426557.5;ENST00000476134.1;ENST00000360332.7;ENST00000374182.7;ENST00000374176.8;ENST00000374174.1	5599;5599;5599;5599;5599;5599;5599;5599;5599;5599;5599	0;0;0;0;0;0;0;-1007;-1038;-1043;-1056
chr10	48606072	48607438	1367	*	kffoxp1_peak_833	93	.	8.70159	13.88913	9.39962	743	Promoter (<=1kb)	10	48446034	48605093	159060	2	58504	ENST00000249601.8	-979	ENSG00000128805	ARHGAP22	Rho GTPase activating protein 22	ENST00000249601.8;ENST00000435790.6;ENST00000417912.6;ENST00000460425.1;ENST00000471013.5;ENST00000491108.1;ENST00000464445.1	58504;58504;58504;58504;58504;58504;58504	-979;0;-1120;0;-984;-1117;0
chr10	48634403	48635022	620	*	kffoxp1_peak_834	77	.	7.42126	12.0705	7.76498	315	Intron (ENST00000435790.6/58504, intron 1 of 9)	10	48582721	48652321	69601	2	58504	ENST00000464445.1	17299	ENSG00000128805	ARHGAP22	Rho GTPase activating protein 22	ENST00000435790.6;ENST00000460425.1;ENST00000464445.1	58504;58504;58504	0;0;0
chr10	49139337	49140578	1242	*	kffoxp1_peak_835	60	.	7.20022	9.87603	6.02184	463	Promoter (1-2kb)	10	49137479	49151545	14067	1	100506733	ENST00000440054.2	1858	ENSG00000234736	FAM170B-AS1	FAM170B antisense RNA 1	ENST00000442525.5;ENST00000443389.5;ENST00000435809.1;ENST00000440054.2	100506733;100506733;100506733;100506733	0;0;0;0
chr10	49272728	49273057	330	*	kffoxp1_peak_836	14	.	3.89775	4.30666	1.43928	166	Distal Intergenic	10	49296112	49298780	2669	2	100506769	ENST00000437677.1	25723	NA	C10orf71-AS1	C10orf71 antisense RNA 1	NA	NA	NA
chr10	50325555	50325951	397	*	kffoxp1_peak_837	47	.	5.78952	8.46582	4.70899	77	Exon (ENST00000657992.1/ENST00000657992.1, exon 1 of 3)	10	50311363	50340676	29314	2	259230	ENST00000602619.1	14725	ENSG00000198964	SGMS1	sphingomyelin synthase 1	ENST00000429490.5;ENST00000361781.7;ENST00000602619.1;ENST00000361543.3;ENST00000626236.2	259230;259230;259230;259230;259230	0;0;0;18295;18295
chr10	50605078	50605653	576	*	kffoxp1_peak_838	47	.	5.78952	8.46582	4.70899	456	Intron (ENST00000429490.5/259230, intron 1 of 9)	10	50305600	50623956	318357	2	259230	ENST00000361781.7	18303	ENSG00000198964	SGMS1	sphingomyelin synthase 1	ENST00000429490.5;ENST00000361781.7;ENST00000619438.4;ENST00000609445.5;ENST00000608287.1	259230;259230;259230;259230;259230	0;0;0;0;0
chr10	50622299	50622662	364	*	kffoxp1_peak_839	32	.	4.62399	6.75901	3.29114	200	Promoter (1-2kb)	10	50305600	50623956	318357	2	259230	ENST00000361781.7	1294	ENSG00000198964	SGMS1	sphingomyelin synthase 1	ENST00000443374.7;ENST00000609579.1;ENST00000429490.5;ENST00000361781.7;ENST00000619438.4;ENST00000609445.5;ENST00000608287.1	104355295;104355295;259230;259230;259230;259230;259230	0;0;0;0;0;0;0
chr10	50624753	50625357	605	*	kffoxp1_peak_840	19	.	4.39089	5.13089	1.97042	492	Promoter (<=1kb)	10	50624943	50641451	16509	1	104355295	ENST00000443374.7	0	NA	SGMS1-AS1	SGMS1 antisense RNA 1	ENST00000443374.7;ENST00000609579.1;ENST00000429490.5;ENST00000361781.7;ENST00000619438.4;ENST00000609445.5;ENST00000608287.1	104355295;104355295;259230;259230;259230;259230;259230	0;0;0;0;0;0;0
chr10	50808139	50808541	403	*	kffoxp1_peak_841	19	.	3.88873	4.98882	1.97042	2	Intron (ENST00000483649.1/653308, intron 5 of 6)	10	50811044	50828461	17418	2	29974	ENST00000493415.5	19920	ENSG00000148584	A1CF	APOBEC1 complementation factor	ENST00000373997.8;ENST00000374001.6;ENST00000282641.6;ENST00000395489.6;ENST00000395495.5;ENST00000373993.5;ENST00000373995.7;ENST00000493415.5;ENST00000483649.1	29974;29974;29974;29974;29974;29974;29974;29974;653308	0;0;0;0;0;0;0;19920;0
chr10	50993514	50994174	661	*	kffoxp1_peak_842	72	.	7.27706	11.34488	7.2649	194	Promoter (2-3kb)	10	50990888	52298350	1307463	1	5592	ENST00000401604.8	2626	ENSG00000185532	PRKG1	protein kinase cGMP-dependent 1	ENST00000401604.8	5592	0
chr10	51000252	51001000	749	*	kffoxp1_peak_843	77	.	7.88747	12.0705	7.76498	475	Intron (ENST00000401604.8/5592, intron 1 of 17)	10	50990888	52298350	1307463	1	5592	ENST00000401604.8	9364	ENSG00000185532	PRKG1	protein kinase cGMP-dependent 1	ENST00000401604.8	5592	0
chr10	51029226	51029637	412	*	kffoxp1_peak_844	32	.	4.8571	6.75901	3.29114	196	Intron (ENST00000401604.8/5592, intron 1 of 17)	10	50990888	52298350	1307463	1	5592	ENST00000401604.8	38338	ENSG00000185532	PRKG1	protein kinase cGMP-dependent 1	ENST00000401604.8	5592	0
chr10	51137865	51138478	614	*	kffoxp1_peak_845	77	.	7.42126	12.0705	7.76498	357	Intron (ENST00000401604.8/5592, intron 1 of 17)	10	51074570	52062856	988287	1	5592	ENST00000373976.9	63295	ENSG00000185532	PRKG1	protein kinase cGMP-dependent 1	ENST00000401604.8;ENST00000645324.1;ENST00000373980.10;ENST00000643704.1;ENST00000643582.1;ENST00000373976.9	5592;5592;5592;5592;5592;5592	0;0;0;0;0;0
chr10	51878996	51879678	683	*	kffoxp1_peak_846	32	.	5.32331	6.75901	3.29114	323	Intron (ENST00000401604.8/5592, intron 4 of 17)	10	52046748	52185074	138327	1	5592	ENST00000646354.1	-167070	ENSG00000185532	PRKG1	protein kinase cGMP-dependent 1	ENST00000401604.8;ENST00000645324.1;ENST00000373980.10;ENST00000643704.1;ENST00000643582.1;ENST00000373976.9	5592;5592;5592;5592;5592;5592	0;0;0;0;0;0
chr10	52442835	52444226	1392	*	kffoxp1_peak_847	161	.	11.9727	21.42926	16.16723	928	Distal Intergenic	10	52450874	52455272	4399	2	101928687	ENST00000435813.6	11046	ENSG00000231131	LNCAROD	lncRNA activating regulator of DKK1	NA	NA	NA
chr10	52525944	52526427	484	*	kffoxp1_peak_848	47	.	5.78952	8.46582	4.70899	160	Intron (ENST00000647908.1/101928687, intron 4 of 6)	10	52451314	52470533	19220	2	101928687	ENST00000422763.1	-55411	ENSG00000231131	LNCAROD	lncRNA activating regulator of DKK1	ENST00000647908.1	101928687	0
chr10	58412443	58412900	458	*	kffoxp1_peak_849	47	.	6.02262	8.46582	4.70899	207	Distal Intergenic	10	58385604	58394539	8936	1	7019	ENST00000395377.2	26839	ENSG00000108064	TFAM	transcription factor A, mitochondrial	NA	NA	NA
chr10	58457785	58458640	856	*	kffoxp1_peak_850	184	.	13.24889	23.97223	18.47725	517	Distal Intergenic	10	58512872	58831435	318564	1	80114	ENST00000373886.8	-54232	ENSG00000122870	BICC1	BicC family RNA binding protein 1	NA	NA	NA
chr10	58512017	58512521	505	*	kffoxp1_peak_851	14	.	3.89775	4.30666	1.43928	375	Promoter (<=1kb)	10	58512872	58831435	318564	1	80114	ENST00000373886.8	-351	ENSG00000122870	BICC1	BicC family RNA binding protein 1	ENST00000373886.8	80114	0
chr10	58513425	58513872	448	*	kffoxp1_peak_852	32	.	5.04358	6.58069	3.25458	324	Promoter (<=1kb)	10	58512872	58831435	318564	1	80114	ENST00000373886.8	553	ENSG00000122870	BICC1	BicC family RNA binding protein 1	ENST00000373886.8	80114	0
chr10	58640826	58642551	1726	*	kffoxp1_peak_853	110	.	9.053	15.88064	11.08602	691	Intron (ENST00000373886.8/80114, intron 2 of 20)	10	58620849	58650867	30019	1	80114	ENST00000476684.1	19977	ENSG00000122870	BICC1	BicC family RNA binding protein 1	ENST00000373886.8;ENST00000476684.1	80114;80114	0;0
chr10	58807158	58807909	752	*	kffoxp1_peak_854	110	.	10.1265	15.8631	11.08602	268	Exon (ENST00000373886.8/80114, exon 17 of 21)	10	58793535	58814314	20780	1	80114	ENST00000263103.1	13623	ENSG00000122870	BICC1	BicC family RNA binding protein 1	ENST00000373886.8;ENST00000263103.1	80114;80114	0;0
chr10	58856664	58857203	540	*	kffoxp1_peak_855	101	.	9.634	14.7259	10.13768	117	Distal Intergenic	10	58793535	58814314	20780	1	80114	ENST00000263103.1	63129	ENSG00000122870	BICC1	BicC family RNA binding protein 1	NA	NA	NA
chr10	60123521	60124069	549	*	kffoxp1_peak_856	36	.	5.15442	7.0984	3.61199	126	Intron (ENST00000280772.7/288, intron 25 of 43)	10	60088273	60114246	25974	2	288	ENST00000467420.6	-9275	ENSG00000151150	ANK3	ankyrin 3	ENST00000280772.7;ENST00000373827.6;ENST00000355288.6;ENST00000503366.5;ENST00000622427.4;ENST00000373815.5;ENST00000618080.4;ENST00000513049.5	288;288;288;288;288;288;288;288	0;0;0;0;0;0;0;0
chr10	60384610	60385097	488	*	kffoxp1_peak_857	19	.	4.35067	4.98882	1.97042	443	Intron (ENST00000280772.7/288, intron 1 of 43)	10	60026298	60389875	363578	2	288	ENST00000280772.7	4778	ENSG00000151150	ANK3	ankyrin 3	ENST00000280772.7;ENST00000373827.6;ENST00000503366.5;ENST00000622427.4	288;288;288;288	0;0;0;0
chr10	61464752	61465323	572	*	kffoxp1_peak_858	37	.	5.86449	7.2185	3.70535	83	Intron (ENST00000389640.4/101928781, intron 1 of 2)	10	61406642	61453381	46740	2	219623	ENST00000399298.8	-11371	ENSG00000196932	TMEM26	transmembrane protein 26	ENST00000389640.4	101928781	0
chr10	61633564	61633918	355	*	kffoxp1_peak_859	12	.	3.36991	4.04996	1.23517	14	Distal Intergenic	10	61662961	61766400	103440	1	219621	ENST00000648843.1	-29043	ENSG00000183346	CABCOCO1	ciliary associated calcium binding coiled-coil 1	NA	NA	NA
chr10	61642980	61643395	416	*	kffoxp1_peak_860	32	.	4.62399	6.75901	3.29114	305	Distal Intergenic	10	61662961	61766400	103440	1	219621	ENST00000648843.1	-19566	ENSG00000183346	CABCOCO1	ciliary associated calcium binding coiled-coil 1	NA	NA	NA
chr10	62043612	62044105	494	*	kffoxp1_peak_861	19	.	4.35067	4.98882	1.97042	296	Promoter (2-3kb)	10	62046662	62057268	10607	1	84159	ENST00000647323.1	-2557	ENSG00000150347	ARID5B	AT-rich interaction domain 5B	ENST00000279873.12;ENST00000647323.1	84159;84159	0;0
chr10	62046096	62047359	1264	*	kffoxp1_peak_862	62	.	6.72194	10.23927	6.2242	526	Promoter (<=1kb)	10	62046662	62057268	10607	1	84159	ENST00000647323.1	0	ENSG00000150347	ARID5B	AT-rich interaction domain 5B	ENST00000279873.12;ENST00000647323.1;ENST00000309334.5	84159;84159;84159	0;0;0
chr10	62049130	62049928	799	*	kffoxp1_peak_863	76	.	7.58426	11.7832	7.63401	336	Promoter (<=1kb)	10	62049211	62093064	43854	1	84159	ENST00000309334.5	0	ENSG00000150347	ARID5B	AT-rich interaction domain 5B	ENST00000279873.12;ENST00000647323.1;ENST00000309334.5	84159;84159;84159	0;0;0
chr10	62577801	62578759	959	*	kffoxp1_peak_864	77	.	7.18815	12.0705	7.76498	382	Intron (ENST00000647733.1/22891, intron 4 of 7)	10	62520448	62672011	151564	1	22891	ENST00000395251.5	57353	ENSG00000138311	ZNF365	zinc finger protein 365	ENST00000647733.1;ENST00000410046.8;ENST00000395251.5	22891;22891;22891	0;0;0
chr10	62582280	62583474	1195	*	kffoxp1_peak_865	77	.	7.42126	12.0705	7.76498	535	Intron (ENST00000647733.1/22891, intron 4 of 7)	10	62643773	62670374	26602	1	22891	ENST00000344640.7	-60299	ENSG00000138311	ZNF365	zinc finger protein 365	ENST00000647733.1;ENST00000410046.8;ENST00000395251.5	22891;22891;22891	0;0;0
chr10	62735811	62736335	525	*	kffoxp1_peak_866	32	.	5.32331	6.75901	3.29114	347	Intron (ENST00000649548.1/ENST00000649548.1, intron 1 of 3)	10	62804720	62808479	3760	1	84890	ENST00000373783.3	-68385	ENSG00000181915	ADO	2-aminoethanethiol dioxygenase	NA	NA	NA
chr10	62916254	62916750	497	*	kffoxp1_peak_867	37	.	5.42743	7.2185	3.70535	181	Intron (ENST00000493899.2/1959, intron 3 of 7)	10	62814433	62919900	105468	2	1959	ENST00000493899.2	3150	ENSG00000122877	EGR2	early growth response 2	ENST00000493899.2	1959	0
chr10	63268905	63269320	416	*	kffoxp1_peak_868	110	.	9.51921	15.88064	11.08602	259	Promoter (<=1kb)	10	63167348	63269187	101840	2	221037	ENST00000402544.5	0	ENSG00000171988	JMJD1C	jumonji domain containing 1C	ENST00000399262.7;ENST00000402544.5;ENST00000542921.5;ENST00000469152.5;ENST00000489372.4;ENST00000633035.1	221037;221037;221037;221037;221037;221037	0;0;0;-30;0;0
chr10	63554424	63554852	429	*	kffoxp1_peak_869	45	.	5.6853	8.15913	4.58627	232	Intron (ENST00000373758.5/221035, intron 1 of 7)	10	63219877	63521850	301974	2	221037	ENST00000633035.1	-32574	ENSG00000171988	JMJD1C	jumonji domain containing 1C	ENST00000373758.5	221035	0
chr10	63699939	63701019	1081	*	kffoxp1_peak_870	93	.	8.35368	13.95274	9.39962	719	Intron (ENST00000444770.1/ENST00000444770.1, intron 2 of 2)	10	63598046	63620822	22777	1	221035	ENST00000634963.1	101893	ENSG00000165476	REEP3	receptor accessory protein 3	NA	NA	NA
chr10	68093828	68094281	454	*	kffoxp1_peak_871	27	.	4.70223	5.93503	2.70247	412	Distal Intergenic	10	68106117	68212012	105896	1	84665	ENST00000540630.5	-11836	ENSG00000138347	MYPN	myopalladin	NA	NA	NA
chr10	68095073	68095585	513	*	kffoxp1_peak_872	37	.	5.49132	7.27576	3.74126	359	Distal Intergenic	10	68106117	68212012	105896	1	84665	ENST00000540630.5	-10532	ENSG00000138347	MYPN	myopalladin	NA	NA	NA
chr10	68135746	68136529	784	*	kffoxp1_peak_873	39	.	4.76449	7.53305	3.99576	666	5' UTR	10	68109496	68162166	52671	1	84665	ENST00000373675.3	26250	ENSG00000138347	MYPN	myopalladin	ENST00000540630.5;ENST00000354393.6;ENST00000358913.9;ENST00000613327.4;ENST00000373675.3	84665;84665;84665;84665;84665	0;0;0;0;0
chr10	68153521	68154004	484	*	kffoxp1_peak_874	12	.	3.7582	4.07966	1.25638	303	Intron (ENST00000540630.5/84665, intron 7 of 20)	10	68109496	68162166	52671	1	84665	ENST00000373675.3	44025	ENSG00000138347	MYPN	myopalladin	ENST00000540630.5;ENST00000354393.6;ENST00000358913.9;ENST00000613327.4;ENST00000373675.3	84665;84665;84665;84665;84665	0;0;0;0;0
chr10	68155418	68156146	729	*	kffoxp1_peak_875	32	.	4.50383	6.6833	3.29114	340	Intron (ENST00000540630.5/84665, intron 7 of 20)	10	68109496	68162166	52671	1	84665	ENST00000373675.3	45922	ENSG00000138347	MYPN	myopalladin	ENST00000540630.5;ENST00000354393.6;ENST00000358913.9;ENST00000613327.4;ENST00000373675.3	84665;84665;84665;84665;84665	0;0;0;0;0
chr10	68666038	68666595	558	*	kffoxp1_peak_876	47	.	6.02262	8.46582	4.70899	231	Intron (ENST00000373644.5/80312, intron 6 of 11)	10	68721012	68742408	21397	1	55749	ENST00000536391.5	-54417	ENSG00000060339	CCAR1	cell division cycle and apoptosis regulator 1	ENST00000373644.5	80312	0
chr10	69382880	69383527	648	*	kffoxp1_peak_877	50	.	6.02654	8.89409	5.07667	273	Intron (ENST00000436817.6/3098, intron 13 of 20)	10	69392279	69401118	8840	1	3098	ENST00000470050.1	-8752	ENSG00000156515	HK1	hexokinase 1	ENST00000436817.6;ENST00000360289.6;ENST00000448642.6;ENST00000643399.2;ENST00000298649.8;ENST00000359426.6;ENST00000493591.6;ENST00000494253.1	3098;3098;3098;3098;3098;3098;3098;3098	0;0;0;0;0;0;0;0
chr10	69864307	69864628	322	*	kffoxp1_peak_878	32	.	4.81261	6.58069	3.25458	205	Intron (ENST00000645393.1/1305, intron 2 of 40)	10	69877296	69879427	2132	1	1305	ENST00000484990.1	-12668	ENSG00000197467	COL13A1	collagen type XIII alpha 1 chain	ENST00000645393.1;ENST00000479733.5;ENST00000354547.7;ENST00000357811.7;ENST00000398978.7;ENST00000398969.7;ENST00000520267.5;ENST00000517713.5;ENST00000520133.5;ENST00000522165.5	1305;1305;1305;1305;1305;1305;1305;1305;1305;1305	0;0;0;0;0;0;0;0;0;0
chr10	69866907	69867262	356	*	kffoxp1_peak_879	46	.	5.50552	8.25119	4.62738	163	Intron (ENST00000645393.1/1305, intron 2 of 40)	10	69877296	69879427	2132	1	1305	ENST00000484990.1	-10034	ENSG00000197467	COL13A1	collagen type XIII alpha 1 chain	ENST00000645393.1;ENST00000479733.5;ENST00000354547.7;ENST00000357811.7;ENST00000398978.7;ENST00000398969.7;ENST00000520267.5;ENST00000517713.5;ENST00000520133.5;ENST00000522165.5	1305;1305;1305;1305;1305;1305;1305;1305;1305;1305	0;0;0;0;0;0;0;0;0;0
chr10	69895879	69896617	739	*	kffoxp1_peak_880	32	.	4.81261	6.58069	3.25458	562	Intron (ENST00000645393.1/1305, intron 13 of 40)	10	69877296	69879427	2132	1	1305	ENST00000484990.1	18583	ENSG00000197467	COL13A1	collagen type XIII alpha 1 chain	ENST00000645393.1;ENST00000479733.5;ENST00000354547.7;ENST00000357811.7;ENST00000398978.7;ENST00000398969.7;ENST00000520267.5;ENST00000517713.5;ENST00000520133.5;ENST00000522165.5	1305;1305;1305;1305;1305;1305;1305;1305;1305;1305	0;0;0;0;0;0;0;0;0;0
chr10	70405318	70405734	417	*	kffoxp1_peak_881	47	.	6.02262	8.46582	4.70899	173	Promoter (1-2kb)	10	70404145	70428618	24474	1	1979	ENST00000373218.5	1173	ENSG00000148730	EIF4EBP2	eukaryotic translation initiation factor 4E binding protein 2	ENST00000373218.5	1979	0
chr10	70652844	70653687	844	*	kffoxp1_peak_882	93	.	8.58679	13.95274	9.39962	332	Distal Intergenic	10	70672506	70762441	89936	1	140766	ENST00000373207.2	-18819	ENSG00000138316	ADAMTS14	ADAM metallopeptidase with thrombospondin type 1 motif 14	NA	NA	NA
chr10	70656279	70656878	600	*	kffoxp1_peak_883	19	.	4.27951	4.98931	1.97042	579	Distal Intergenic	10	70672506	70762441	89936	1	140766	ENST00000373207.2	-15628	ENSG00000138316	ADAMTS14	ADAM metallopeptidase with thrombospondin type 1 motif 14	NA	NA	NA
chr10	70664294	70664876	583	*	kffoxp1_peak_884	27	.	5.09677	5.93503	2.70247	516	Distal Intergenic	10	70672506	70762441	89936	1	140766	ENST00000373207.2	-7630	ENSG00000138316	ADAMTS14	ADAM metallopeptidase with thrombospondin type 1 motif 14	NA	NA	NA
chr10	71598263	71598729	467	*	kffoxp1_peak_885	27	.	4.70223	5.93503	2.70247	159	Intron (ENST00000224721.12/64072, intron 9 of 69)	10	71617285	71647904	30620	1	64072	ENST00000470494.5	-18556	ENSG00000107736	CDH23	cadherin related 23	ENST00000224721.12;ENST00000398809.8;ENST00000622827.4;ENST00000461841.7;ENST00000299366.11;ENST00000398842.7;ENST00000616684.4;ENST00000442677.4;ENST00000646131.1;ENST00000643732.1;ENST00000466757.8	64072;64072;64072;64072;64072;64072;64072;64072;64072;64072;64072	0;0;0;0;0;0;0;0;0;0;0
chr10	71713492	71713954	463	*	kffoxp1_peak_886	47	.	5.55641	8.46582	4.70899	180	Promoter (<=1kb)	10	71712604	71742036	29433	1	64072	ENST00000398792.3	888	ENSG00000107736	CDH23	cadherin related 23	ENST00000441508.4;ENST00000398786.2;ENST00000224721.12;ENST00000398809.8;ENST00000622827.4;ENST00000616684.4;ENST00000442677.4;ENST00000466757.8;ENST00000398792.3	414152;414152;64072;64072;64072;64072;64072;64072;64072	0;0;0;0;0;0;0;0;0
chr10	71766756	71767306	551	*	kffoxp1_peak_887	62	.	6.75574	10.19656	6.2242	265	Intron (ENST00000224721.12/64072, intron 38 of 69)	10	71760482	71761944	1463	2	64115	ENST00000481568.2	-4812	ENSG00000107738	VSIR	V-set immunoregulatory receptor	ENST00000224721.12;ENST00000622827.4;ENST00000394957.8;ENST00000481568.2	64072;64072;64115;64115	0;0;0;-4812
chr10	71836260	71836775	516	*	kffoxp1_peak_888	69	.	7.43088	10.96996	6.91285	267	Intron (ENST00000394936.8/5660, intron 1 of 13)	10	71819816	71828134	8319	2	5660	ENST00000633965.1	-8126	ENSG00000197746	PSAP	prosaposin	ENST00000394936.8;ENST00000394934.4;ENST00000610929.3	5660;5660;5660	0;0;0
chr10	71838441	71839044	604	*	kffoxp1_peak_889	46	.	5.50552	8.25119	4.62738	416	Intron (ENST00000394936.8/5660, intron 1 of 13)	10	71819816	71828134	8319	2	5660	ENST00000633965.1	-10307	ENSG00000197746	PSAP	prosaposin	ENST00000394936.8;ENST00000394934.4;ENST00000610929.3	5660;5660;5660	0;0;0
chr10	71860220	71861141	922	*	kffoxp1_peak_890	63	.	6.7386	10.39923	6.35571	419	Distal Intergenic	10	71816299	71851325	35027	2	5660	ENST00000610929.3	-8895	ENSG00000197746	PSAP	prosaposin	NA	NA	NA
chr10	71868441	71868851	411	*	kffoxp1_peak_891	32	.	5.0902	6.75901	3.29114	94	Distal Intergenic	10	71816299	71851325	35027	2	5660	ENST00000610929.3	-17116	ENSG00000197746	PSAP	prosaposin	NA	NA	NA
chr10	71920782	71921288	507	*	kffoxp1_peak_892	49	.	6.52007	8.78004	4.96423	241	Distal Intergenic	10	71964395	72013558	49164	1	9469	ENST00000373115.5	-43107	ENSG00000122863	CHST3	carbohydrate sulfotransferase 3	NA	NA	NA
chr10	71974161	71974939	779	*	kffoxp1_peak_893	12	.	3.62787	4.07966	1.25638	662	Intron (ENST00000373115.5/9469, intron 1 of 2)	10	71964395	72013558	49164	1	9469	ENST00000373115.5	9766	ENSG00000122863	CHST3	carbohydrate sulfotransferase 3	ENST00000373115.5	9469	0
chr10	72009264	72009748	485	*	kffoxp1_peak_894	32	.	5.04358	6.58069	3.25458	244	3' UTR	10	71964395	72013558	49164	1	9469	ENST00000373115.5	44869	ENSG00000122863	CHST3	carbohydrate sulfotransferase 3	ENST00000373115.5	9469	0
chr10	72297485	72298121	637	*	kffoxp1_peak_895	32	.	4.81261	6.58069	3.25458	384	Distal Intergenic	10	72274019	72274635	617	1	54541	ENST00000471240.1	23466	ENSG00000168209	DDIT4	DNA damage inducible transcript 4	NA	NA	NA
chr10	72354555	72355293	739	*	kffoxp1_peak_896	19	.	4.32055	5.12183	1.97042	555	Promoter (<=1kb)	10	72332830	72355149	22320	2	54788	ENST00000338820.7	0	ENSG00000148719	DNAJB12	DnaJ heat shock protein family (Hsp40) member B12	ENST00000338820.7;ENST00000394903.6;ENST00000444643.7;ENST00000461919.5	54788;54788;54788;54788	0;0;0;-175
chr10	72812631	72813330	700	*	kffoxp1_peak_897	47	.	6.25573	8.46582	4.70899	233	Intron (ENST00000373053.7/90550, intron 1 of 7)	10	72859995	72868806	8812	1	90550	ENST00000483185.1	-46665	ENSG00000156026	MCU	mitochondrial calcium uniporter	ENST00000373053.7;ENST00000603649.5;ENST00000604372.5;ENST00000604679.5;ENST00000357157.10;ENST00000536019.5;ENST00000605597.5;ENST00000604152.1	90550;90550;90550;90550;90550;90550;90550;90550	0;0;0;0;0;0;0;0
chr10	73110502	73111616	1115	*	kffoxp1_peak_898	28	.	4.4548	6.10772	2.85532	266	Promoter (<=1kb)	10	73110520	73115168	4649	1	25961	ENST00000469925.1	0	ENSG00000166321	NUDT13	nudix hydrolase 13	ENST00000617744.4;ENST00000537969.5;ENST00000544879.5;ENST00000357321.9;ENST00000349051.9;ENST00000488223.5;ENST00000469925.1;ENST00000372997.3	25961;25961;25961;25961;25961;25961;25961;25961	0;0;0;0;0;0;0;0
chr10	73167649	73167986	338	*	kffoxp1_peak_899	19	.	4.35067	4.98882	1.97042	142	Promoter (<=1kb)	10	73134524	73167948	33425	2	11319	ENST00000484976.6	0	ENSG00000122882	ECD	ecdysoneless cell cycle regulator	ENST00000372979.9;ENST00000484976.6;ENST00000454759.6;ENST00000430082.6;ENST00000453402.5;ENST00000413026.1;ENST00000610256.1;ENST00000242505.11	11319;11319;11319;11319;11319;11319;11319;317662	0;0;0;0;0;0;0;-133
chr10	73252173	73252880	708	*	kffoxp1_peak_900	19	.	4.32055	5.12183	1.97042	305	Promoter (<=1kb)	10	73252791	73254349	1559	1	414245	ENST00000457147.1	0	ENSG00000227540	DNAJC9-AS1	DNAJC9 antisense RNA 1	ENST00000310715.7;ENST00000462684.5;ENST00000495161.5;ENST00000433268.5;ENST00000493787.6;ENST00000340329.7;ENST00000355577.8;ENST00000394865.2;ENST00000372950.6;ENST00000440197.2;ENST00000513954.1;ENST00000457147.1;ENST00000457758.1;ENST00000394864.2;ENST00000479005.1;ENST00000372945.8;ENST00000372940.3;ENST00000471251.5;ENST00000473427.1	118491;118491;118491;118491;118491;118491;118491;118491;23234;414245;414245;414245;414245;414245;51021;51021;51021;51021;51021	105979;38855;38855;44236;105874;105898;105974;38855;-4918;0;3790;0;-152;-289;0;0;0;0;0
chr10	73439676	73440278	603	*	kffoxp1_peak_901	47	.	6.02262	8.46582	4.70899	268	Exon (ENST00000360663.9/5532, exon 13 of 14)	10	73423579	73433561	9983	2	118490	ENST00000299432.7	-6115	ENSG00000166343	MSS51	MSS51 mitochondrial translational activator	ENST00000360663.9;ENST00000394828.6;ENST00000394829.6;ENST00000430762.6;ENST00000342558.3	5532;5532;5532;5532;5532	0;0;0;0;55718
chr10	73906771	73908036	1266	*	kffoxp1_peak_902	108	.	9.57944	15.54199	10.87105	273	Promoter (1-2kb)	10	73909177	73913049	3873	1	5328	ENST00000481390.5	-1141	ENSG00000122861	PLAU	plasminogen activator, urokinase	ENST00000409178.5;ENST00000412307.3;ENST00000481390.5;ENST00000496926.1;ENST00000446342.5;ENST00000372764.4;ENST00000494287.1	414236;414236;5328;5328;5328;5328;5328	14741;8606;0;-2569;-3068;-3096;-3111
chr10	73908894	73909430	537	*	kffoxp1_peak_903	46	.	5.50552	8.25119	4.62738	124	Promoter (<=1kb)	10	73909177	73913049	3873	1	5328	ENST00000481390.5	0	ENSG00000122861	PLAU	plasminogen activator, urokinase	ENST00000409178.5;ENST00000412307.3;ENST00000481390.5;ENST00000496926.1;ENST00000446342.5;ENST00000372764.4;ENST00000494287.1	414236;414236;5328;5328;5328;5328;5328	13347;7212;0;-1175;-1674;-1702;-1717
chr10	75295649	75295971	323	*	kffoxp1_peak_904	19	.	3.88873	4.98882	1.97042	204	Promoter (<=1kb)	10	75296320	75361680	65361	1	253264	ENST00000669449.1	-349	ENSG00000226051	ZNF503-AS1	ZNF503 antisense RNA 1	ENST00000666247.1;ENST00000671219.1;ENST00000668612.1;ENST00000524517.5;ENST00000530606.1;ENST00000663224.1;ENST00000670946.1;ENST00000665971.1;ENST00000531808.5;ENST00000660657.1;ENST00000669449.1;ENST00000528121.6;ENST00000416398.1;ENST00000526759.6;ENST00000668415.1;ENST00000661246.1;ENST00000533822.1;ENST00000418818.6	253264;253264;253264;253264;253264;253264;253264;253264;253264;253264;253264;253264;253264;253264;253264;253264;253264;84858	0;0;0;0;0;0;0;0;0;0;-349;-373;-419;-422;-431;-435;-526;0
chr10	75532773	75533614	842	*	kffoxp1_peak_905	62	.	6.48884	10.23927	6.2242	556	Intron (ENST00000611255.5/83938, intron 2 of 6)	10	75552458	75552553	96	1	693191	ENST00000384851.1	-18844	ENSG00000207583	MIR606	microRNA 606	ENST00000611255.5	83938	0
chr10	76080714	76081101	388	*	kffoxp1_peak_906	23	.	4.67227	5.48371	2.30829	24	Intron (ENST00000611255.5/83938, intron 5 of 6)	10	76036006	76058789	22784	1	83938	ENST00000611306.1	44708	ENSG00000148655	LRMDA	leucine rich melanocyte differentiation associated	ENST00000611255.5;ENST00000593699.5;ENST00000372499.5	83938;83938;83938	0;0;0
chr10	76558752	76559967	1216	*	kffoxp1_peak_907	87	.	8.26419	13.12823	8.78796	600	Promoter (2-3kb)	10	76556387	76557357	971	1	83938	ENST00000493690.1	2365	ENSG00000148655	LRMDA	leucine rich melanocyte differentiation associated	ENST00000611255.5;ENST00000593699.5;ENST00000372499.5;ENST00000496424.2;ENST00000488655.5;ENST00000598708.1;ENST00000468134.1;ENST00000596228.5;ENST00000597823.1;ENST00000488759.5;ENST00000483375.1;ENST00000493194.2;ENST00000595936.1;ENST00000493690.1	83938;83938;83938;83938;83938;83938;83938;83938;83938;83938;83938;83938;83938;83938	0;0;0;0;234351;234351;162251;156523;156523;155531;155531;93938;88354;2365
chr10	77160707	77161074	368	*	kffoxp1_peak_908	19	.	3.92467	5.13089	1.97042	32	Intron (ENST00000604624.6/3778, intron 4 of 27)	10	77148292	77150100	1809	1	101929310	ENST00000430464.1	12415	ENSG00000225497	KCNMA1-AS2	KCNMA1 antisense RNA 2	ENST00000604624.6;ENST00000639601.1;ENST00000638991.1;ENST00000639913.1;ENST00000639205.1;ENST00000639486.1;ENST00000639498.1;ENST00000640523.1;ENST00000372443.6;ENST00000638223.1;ENST00000639344.1;ENST00000638848.1;ENST00000639090.1;ENST00000639489.1;ENST00000639069.1;ENST00000372408.7;ENST00000639995.1;ENST00000639483.1;ENST00000639691.1;ENST00000372421.10;ENST00000640570.1;ENST00000372437.6;EN…	3778;3778;3778;3778;3778;3778;3778;3778;3778;3778;3778;3778;3778;3778;3778;3778;3778;3778;3778;3778;3778;3778;3778;3778;3778;3778;3778;3778;3778;3778;3778;3778;3778;3778;3778;3778;3778;3778;3778;3778;3778;3778;3778;3778;3778;3778;3778;3778;3778;3778;3778;3778;3778;3778;3778;3778;3778;3778;3778;3778;3778;3778;3778;3778;3778;3778;3778;3778;3778;3778	0;0;0;0;0;0;0;0;0;0;0;0;0;0;0;0;0;0;0;0;0;0;0;0;0;0;0;0;0;0;0;0;0;0;0;0;0;0;0;0;0;0;0;0;0;0;0;0;0;0;0;0;0;0;0;0;0;0;0;0;0;0;0;0;0;0;0;0;0;0
chr10	77163846	77164498	653	*	kffoxp1_peak_909	32	.	5.32331	6.75901	3.29114	421	Intron (ENST00000604624.6/3778, intron 4 of 27)	10	77148292	77150100	1809	1	101929310	ENST00000430464.1	15554	ENSG00000225497	KCNMA1-AS2	KCNMA1 antisense RNA 2	ENST00000604624.6;ENST00000639601.1;ENST00000638991.1;ENST00000639913.1;ENST00000639205.1;ENST00000639486.1;ENST00000639498.1;ENST00000640523.1;ENST00000372443.6;ENST00000638223.1;ENST00000639344.1;ENST00000638848.1;ENST00000639090.1;ENST00000639489.1;ENST00000639069.1;ENST00000372408.7;ENST00000639995.1;ENST00000639483.1;ENST00000639691.1;ENST00000372421.10;ENST00000640570.1;ENST00000372437.6;EN…	3778;3778;3778;3778;3778;3778;3778;3778;3778;3778;3778;3778;3778;3778;3778;3778;3778;3778;3778;3778;3778;3778;3778;3778;3778;3778;3778;3778;3778;3778;3778;3778;3778;3778;3778;3778;3778;3778;3778;3778;3778;3778;3778;3778;3778;3778;3778;3778;3778;3778;3778;3778;3778;3778;3778;3778;3778;3778;3778;3778;3778;3778;3778;3778;3778;3778;3778;3778;3778;3778	0;0;0;0;0;0;0;0;0;0;0;0;0;0;0;0;0;0;0;0;0;0;0;0;0;0;0;0;0;0;0;0;0;0;0;0;0;0;0;0;0;0;0;0;0;0;0;0;0;0;0;0;0;0;0;0;0;0;0;0;0;0;0;0;0;0;0;0;0;0
chr10	77188263	77188641	379	*	kffoxp1_peak_910	19	.	3.69157	5.13089	1.97042	65	Intron (ENST00000604624.6/3778, intron 2 of 27)	10	76884934	77184875	299942	2	3778	ENST00000639730.1	-3388	ENSG00000156113	KCNMA1	potassium calcium-activated channel subfamily M alpha 1	ENST00000604624.6;ENST00000639601.1;ENST00000638991.1;ENST00000639913.1;ENST00000639205.1;ENST00000639486.1;ENST00000639498.1;ENST00000640523.1;ENST00000372443.6;ENST00000638223.1;ENST00000639344.1;ENST00000638848.1;ENST00000639090.1;ENST00000639489.1;ENST00000639069.1;ENST00000372408.7;ENST00000639995.1;ENST00000639483.1;ENST00000639691.1;ENST00000372421.10;ENST00000640570.1;ENST00000372437.6;EN…	3778;3778;3778;3778;3778;3778;3778;3778;3778;3778;3778;3778;3778;3778;3778;3778;3778;3778;3778;3778;3778;3778;3778;3778;3778;3778;3778;3778;3778;3778;3778;3778;3778;3778;3778;3778;3778;3778;3778;3778;3778;3778;3778;3778;3778;3778;3778;3778;3778;3778;3778;3778;3778;3778;3778;3778;3778;3778;3778;3778;3778;3778;3778;3778;3778;3778;3778;3778;3778;3778;3778;3778	0;0;0;0;0;0;0;0;0;0;0;0;0;0;0;0;0;0;0;0;0;0;0;0;0;0;0;0;0;0;0;0;0;0;0;0;0;0;0;0;0;0;0;0;0;0;0;0;0;0;0;0;0;0;0;0;0;0;0;0;0;0;0;0;0;0;0;0;0;0;0;0
chr10	77274233	77274654	422	*	kffoxp1_peak_911	52	.	6.1041	9.08008	5.25235	230	Intron (ENST00000604624.6/3778, intron 1 of 27)	10	77249530	77309618	60089	2	3778	ENST00000639204.1	34964	ENSG00000156113	KCNMA1	potassium calcium-activated channel subfamily M alpha 1	ENST00000604624.6;ENST00000639601.1;ENST00000638991.1;ENST00000639913.1;ENST00000639205.1;ENST00000639486.1;ENST00000639498.1;ENST00000640523.1;ENST00000372443.6;ENST00000638223.1;ENST00000639344.1;ENST00000638848.1;ENST00000639090.1;ENST00000639489.1;ENST00000639069.1;ENST00000372408.7;ENST00000639995.1;ENST00000639483.1;ENST00000372421.10;ENST00000640570.1;ENST00000372437.6;ENST00000638895.1;EN…	3778;3778;3778;3778;3778;3778;3778;3778;3778;3778;3778;3778;3778;3778;3778;3778;3778;3778;3778;3778;3778;3778;3778;3778;3778;3778;3778;3778;3778;3778;3778;3778;3778;3778;3778;3778;3778;3778;3778;3778;3778;3778;3778;3778;3778;3778;3778;3778;3778;3778;3778;3778;3778;3778;3778;3778;3778;3778;3778;3778;3778;3778;3778;3778;3778;3778;3778;3778;3778;3778;3778;3778	0;0;0;0;0;0;0;0;0;0;0;0;0;0;0;0;0;0;0;0;0;0;0;0;0;0;0;0;0;0;0;0;0;0;0;0;0;0;0;0;0;0;0;0;0;0;0;0;0;0;0;0;0;0;0;0;0;0;0;0;0;0;0;0;0;0;0;0;0;0;0;0
chr10	77350925	77351469	545	*	kffoxp1_peak_912	25	.	4.3348	5.7234	2.51816	142	Promoter (<=1kb)	10	77183477	77350761	167285	2	3778	ENST00000640824.1	-164	ENSG00000156113	KCNMA1	potassium calcium-activated channel subfamily M alpha 1	ENST00000418515.1;ENST00000604624.6;ENST00000639601.1;ENST00000638991.1;ENST00000639913.1;ENST00000639205.1;ENST00000639486.1;ENST00000639498.1;ENST00000640523.1;ENST00000372443.6;ENST00000638223.1;ENST00000639344.1;ENST00000638848.1;ENST00000639090.1;ENST00000639489.1;ENST00000372408.7;ENST00000639995.1;ENST00000639483.1;ENST00000372421.10;ENST00000372437.6;ENST00000638895.1;ENST00000457953.6;EN…	101929286;3778;3778;3778;3778;3778;3778;3778;3778;3778;3778;3778;3778;3778;3778;3778;3778;3778;3778;3778;3778;3778;3778;3778;3778;3778;3778;3778;3778;3778;3778;3778;3778;3778;3778;3778;3778;3778;3778;3778;3778;3778;3778;3778;3778;3778;3778;3778;3778;3778;3778;3778;3778;3778;3778;3778;3778;3778;3778;3778;3778;3778;3778;3778;3778;3778;3778;3778;3778;3778	-2935;0;0;0;0;0;0;0;0;0;0;0;0;0;0;0;0;0;0;0;0;0;0;0;0;0;0;0;0;0;0;0;0;0;0;0;0;0;0;0;0;0;0;0;0;0;0;0;0;0;0;0;0;0;0;0;0;0;0;0;0;0;0;0;0;0;0;0;0;0
chr10	77392501	77392843	343	*	kffoxp1_peak_913	19	.	4.27951	4.98931	1.97042	96	Intron (ENST00000604624.6/3778, intron 1 of 27)	10	76885262	77403913	518652	2	3778	ENST00000638632.1	11070	ENSG00000156113	KCNMA1	potassium calcium-activated channel subfamily M alpha 1	ENST00000604624.6;ENST00000639601.1;ENST00000638991.1;ENST00000639913.1;ENST00000639205.1;ENST00000639486.1;ENST00000639498.1;ENST00000640523.1;ENST00000372443.6;ENST00000638223.1;ENST00000639344.1;ENST00000638848.1;ENST00000639090.1;ENST00000639489.1;ENST00000372408.7;ENST00000639995.1;ENST00000639483.1;ENST00000372421.10;ENST00000372437.6;ENST00000638895.1;ENST00000457953.6;ENST00000372440.6;EN…	3778;3778;3778;3778;3778;3778;3778;3778;3778;3778;3778;3778;3778;3778;3778;3778;3778;3778;3778;3778;3778;3778;3778;3778;3778;3778;3778;3778;3778;3778;3778;3778;3778;3778;3778;3778;3778;3778;3778;3778;3778;3778;3778;3778;3778;3778;3778;3778;3778;3778;3778;3778;3778;3778;3778;3778;3778;3778;3778;3778;3778;3778;3778;3778;3778;3778;3778	0;0;0;0;0;0;0;0;0;0;0;0;0;0;0;0;0;0;0;0;0;0;0;0;0;0;0;0;0;0;0;0;0;0;0;0;0;0;0;0;0;0;0;0;0;0;0;0;0;0;0;0;0;0;0;0;0;0;0;0;0;0;0;0;0;0;0
chr10	78248823	78249308	486	*	kffoxp1_peak_914	47	.	6.02262	8.46582	4.70899	342	Promoter (<=1kb)	10	78248837	78525204	276368	1	100132987	ENST00000667413.1	0	ENSG00000230417	LINC00856	long intergenic non-protein coding RNA 856	ENST00000670962.1;ENST00000659477.1;ENST00000653428.1;ENST00000423770.6;ENST00000624665.3;ENST00000434974.1;ENST00000432742.1;ENST00000667413.1	100132987;100132987;100132987;100132987;100132987;100132987;100132987;100132987	0;0;0;0;0;0;0;0
chr10	78311095	78311537	443	*	kffoxp1_peak_915	25	.	4.55333	5.7234	2.51816	317	Intron (ENST00000634930.1/ENST00000634930.1, intron 1 of 3)	10	78267442	78330595	63154	1	414243	ENST00000459633.1	43653	ENSG00000230417	LINC00595	long intergenic non-protein coding RNA 595	ENST00000670962.1;ENST00000659477.1;ENST00000653428.1;ENST00000624665.3;ENST00000432742.1;ENST00000667413.1;ENST00000634452.1;ENST00000459633.1	100132987;100132987;100132987;100132987;100132987;100132987;414243;414243	0;0;0;0;0;0;0;0
chr10	78335971	78336377	407	*	kffoxp1_peak_916	12	.	3.62787	4.07966	1.25638	192	Intron (ENST00000634930.1/ENST00000634930.1, intron 1 of 3)	10	78267442	78330595	63154	1	414243	ENST00000459633.1	68529	ENSG00000230417	LINC00595	long intergenic non-protein coding RNA 595	ENST00000670962.1;ENST00000659477.1;ENST00000653428.1;ENST00000624665.3;ENST00000432742.1;ENST00000667413.1;ENST00000634452.1	100132987;100132987;100132987;100132987;100132987;100132987;414243	0;0;0;0;0;0;0
chr10	78416362	78416985	624	*	kffoxp1_peak_917	62	.	6.48884	10.23927	6.2242	220	Intron (ENST00000634930.1/ENST00000634930.1, intron 1 of 3)	10	78267442	78330595	63154	1	414243	ENST00000459633.1	148920	ENSG00000230417	LINC00595	long intergenic non-protein coding RNA 595	ENST00000624665.3;ENST00000667413.1	100132987;100132987	0;0
chr10	78756564	78757607	1044	*	kffoxp1_peak_918	128	.	10.21852	17.84984	12.84309	693	Distal Intergenic	10	78943328	78962394	19067	2	283050	ENST00000428862.5	204787	ENSG00000224596	ZMIZ1-AS1	ZMIZ1 antisense RNA 1	NA	NA	NA
chr10	78972614	78973529	916	*	kffoxp1_peak_919	19	.	3.72186	5.08049	1.97042	816	Intron (ENST00000456353.5/283050, intron 5 of 9)	10	78943328	78962394	19067	2	283050	ENST00000428862.5	-10220	ENSG00000224596	ZMIZ1-AS1	ZMIZ1 antisense RNA 1	ENST00000456353.5	283050	0
chr10	78974281	78974937	657	*	kffoxp1_peak_920	46	.	5.73649	8.25119	4.62738	99	Intron (ENST00000456353.5/283050, intron 5 of 9)	10	78943328	78962394	19067	2	283050	ENST00000428862.5	-11887	ENSG00000224596	ZMIZ1-AS1	ZMIZ1 antisense RNA 1	ENST00000456353.5	283050	0
chr10	78977589	78977952	364	*	kffoxp1_peak_921	25	.	4.77185	5.7234	2.51816	247	Intron (ENST00000456353.5/283050, intron 5 of 9)	10	78943328	78962394	19067	2	283050	ENST00000428862.5	-15195	ENSG00000224596	ZMIZ1-AS1	ZMIZ1 antisense RNA 1	ENST00000456353.5	283050	0
chr10	79081493	79081917	425	*	kffoxp1_peak_922	76	.	7.58426	11.7832	7.63401	174	Intron (ENST00000334512.10/57178, intron 1 of 24)	10	79068966	79316519	247554	1	57178	ENST00000334512.10	12527	ENSG00000108175	ZMIZ1	zinc finger MIZ-type containing 1	ENST00000334512.10	57178	0
chr10	79151514	79152226	713	*	kffoxp1_peak_923	25	.	4.99038	5.7234	2.51816	115	Intron (ENST00000334512.10/57178, intron 3 of 24)	10	79201595	79315753	114159	1	57178	ENST00000611351.1	-49369	ENSG00000108175	ZMIZ1	zinc finger MIZ-type containing 1	ENST00000334512.10	57178	0
chr10	79274071	79274470	400	*	kffoxp1_peak_924	17	.	4.11042	4.66038	1.75587	370	Promoter (2-3kb)	10	79277179	79296935	19757	1	57178	ENST00000478357.1	-2709	ENSG00000108175	ZMIZ1	zinc finger MIZ-type containing 1	ENST00000334512.10;ENST00000611351.1;ENST00000472035.5;ENST00000478357.1	57178;57178;57178;57178	0;0;0;-2709
chr10	79299162	79300205	1044	*	kffoxp1_peak_925	92	.	8.0462	13.62908	9.22303	692	Exon (ENST00000334512.10/57178, exon 16 of 25)	10	79285453	79316528	31076	1	57178	ENST00000446377.3	13709	ENSG00000108175	ZMIZ1	zinc finger MIZ-type containing 1	ENST00000334512.10;ENST00000611351.1;ENST00000478357.1;ENST00000446377.3	57178;57178;57178;57178	0;0;21983;0
chr10	79320637	79321633	997	*	kffoxp1_peak_926	93	.	8.92386	13.78503	9.35473	529	Distal Intergenic	10	79347469	79351609	4141	1	10105	ENST00000498681.5	-25836	ENSG00000108179	PPIF	peptidylprolyl isomerase F	ENST00000334512.10;ENST00000611351.1;ENST00000446377.3	57178;57178;57178	0;0;0
chr10	80078503	80079162	660	*	kffoxp1_peak_927	47	.	5.55641	8.46582	4.70899	454	Promoter (<=1kb)	10	80046860	80078895	32036	2	219347	ENST00000412298.5	0	NA	TMEM254-AS1	TMEM254 antisense RNA 1	ENST00000412298.5;ENST00000448729.6;ENST00000432070.2;ENST00000372277.7;ENST00000472622.5;ENST00000613758.4;ENST00000372281.8;ENST00000372275.5;ENST00000372274.5;ENST00000372273.7;ENST00000467529.5;ENST00000463029.5;ENST00000476173.5;ENST00000483732.5;ENST00000463209.1;ENST00000450179.1	219347;219347;219347;80195;80195;80195;80195;80195;80195;80195;80195;80195;80195;80195;80195;80195	0;0;0;0;0;0;0;0;0;0;-108;-111;-133;-166;-2541;-2561
chr10	80155224	80155839	616	*	kffoxp1_peak_928	47	.	6.1313	8.35513	4.70899	201	Promoter (2-3kb)	10	80155588	80158018	2431	2	311	ENST00000463340.1	2179	ENSG00000122359	ANXA11	annexin A11	ENST00000422982.8;ENST00000372231.7;ENST00000438331.5;ENST00000265447.8;ENST00000463340.1;ENST00000447489.1	311;311;311;311;311;311	0;0;0;0;0;0
chr10	80458954	80459508	555	*	kffoxp1_peak_929	32	.	4.62399	6.75901	3.29114	167	Promoter (<=1kb)	10	80459302	80518041	58740	1	81619	ENST00000372156.5	0	ENSG00000108219	TSPAN14	tetraspanin 14	ENST00000429989.7;ENST00000481124.5;ENST00000372158.6;ENST00000372157.6;ENST00000469149.1;ENST00000372164.7;ENST00000341863.10;ENST00000372156.5	81619;81619;81619;81619;81619;81619;81619;81619	0;0;0;0;0;0;0;0
chr10	82981462	82982903	1442	*	kffoxp1_peak_930	87	.	8.47698	13.12823	8.78796	1139	Intron (ENST00000372141.7/10718, intron 8 of 8)	10	82799742	82985605	185864	1	10718	ENST00000537893.1	181720	ENSG00000185737	NRG3	neuregulin 3	ENST00000372141.7;ENST00000404547.5;ENST00000372142.6;ENST00000602794.5;ENST00000404576.6;ENST00000555784.5;ENST00000556918.5;ENST00000545131.5;ENST00000537893.1	10718;10718;10718;10718;10718;10718;10718;10718;10718	0;0;0;0;0;0;0;0;0
chr10	83522892	83523598	707	*	kffoxp1_peak_931	12	.	3.7582	4.07966	1.25638	49	Distal Intergenic	10	83672406	83677122	4717	2	105378397	ENST00000441776.2	153524	ENSG00000233945	LINC02650	long intergenic non-protein coding RNA 2650	NA	NA	NA
chr10	83539717	83540140	424	*	kffoxp1_peak_932	37	.	5.64596	7.2185	3.70535	47	Distal Intergenic	10	83672406	83677122	4717	2	105378397	ENST00000441776.2	136982	ENSG00000233945	LINC02650	long intergenic non-protein coding RNA 2650	NA	NA	NA
chr10	84348618	84349000	383	*	kffoxp1_peak_933	32	.	4.62399	6.75901	3.29114	285	Intron (ENST00000359979.8/54462, intron 1 of 2)	10	84328663	84518517	189855	1	54462	ENST00000224756.12	19955	ENSG00000107771	CCSER2	coiled-coil serine rich protein 2	ENST00000359979.8;ENST00000372088.8;ENST00000224756.12	54462;54462;54462	0;0;0
chr10	86635675	86635999	325	*	kffoxp1_peak_934	19	.	4.1132	5.12183	1.97042	137	Distal Intergenic	10	86654547	86666460	11914	1	94233	ENST00000241891.10	-18548	ENSG00000122375	OPN4	opsin 4	NA	NA	NA
chr10	87081842	87082270	429	*	kffoxp1_peak_935	19	.	4.35067	4.98882	1.97042	183	Intron (ENST00000277865.5/2746, intron 1 of 12)	10	87094161	87151634	57474	1	54537	ENST00000437629.6	-11891	ENSG00000122376	SHLD2	shieldin complex subunit 2	ENST00000277865.5	2746	0
chr10	87547155	87548234	1080	*	kffoxp1_peak_936	47	.	6.02262	8.46582	4.70899	98	Intron (ENST00000371994.8/9562, intron 2 of 2)	10	87521115	87552637	31523	1	9562	ENST00000472891.1	26040	ENSG00000107789	MINPP1	multiple inositol-polyphosphate phosphatase 1	ENST00000371994.8;ENST00000371996.9;ENST00000536010.1;ENST00000472891.1	9562;9562;9562;9562	0;0;0;0
chr10	88110526	88110983	458	*	kffoxp1_peak_937	77	.	7.42126	12.0705	7.76498	130	Distal Intergenic	10	87952199	87961309	9111	1	5728	ENST00000472832.2	158327	ENSG00000171862	PTEN	phosphatase and tensin homolog	NA	NA	NA
chr10	88116164	88116613	450	*	kffoxp1_peak_938	19	.	3.92467	5.13089	1.97042	418	Distal Intergenic	10	87952199	87961309	9111	1	5728	ENST00000472832.2	163965	ENSG00000171862	PTEN	phosphatase and tensin homolog	NA	NA	NA
chr10	88152451	88153327	877	*	kffoxp1_peak_939	60	.	6.77463	9.87603	6.02184	247	Distal Intergenic	10	87952199	87961309	9111	1	5728	ENST00000472832.2	200252	ENSG00000171862	PTEN	phosphatase and tensin homolog	NA	NA	NA
chr10	88209980	88210395	416	*	kffoxp1_peak_940	32	.	4.62399	6.75901	3.29114	242	Distal Intergenic	10	87952199	87961309	9111	1	5728	ENST00000472832.2	257781	ENSG00000171862	PTEN	phosphatase and tensin homolog	NA	NA	NA
chr10	88270958	88271916	959	*	kffoxp1_peak_941	47	.	5.55641	8.46582	4.70899	340	Downstream (1-2kb)	10	88572904	88583190	10287	2	55328	ENST00000437752.2	311274	ENSG00000184719	RNLS	renalase, FAD dependent amine oxidase	ENST00000371947.7	55328	0
chr10	88282045	88282577	533	*	kffoxp1_peak_942	32	.	5.0902	6.75901	3.29114	130	Intron (ENST00000371947.7/55328, intron 6 of 6)	10	88572904	88583190	10287	2	55328	ENST00000437752.2	300613	ENSG00000184719	RNLS	renalase, FAD dependent amine oxidase	ENST00000371947.7;ENST00000331772.9	55328;55328	0;300741
chr10	88951605	88952005	401	*	kffoxp1_peak_943	32	.	4.8571	6.75901	3.29114	186	Promoter (<=1kb)	10	88941001	88952747	11747	2	59	ENST00000480297.5	742	ENSG00000107796	ACTA2	actin alpha 2, smooth muscle	ENST00000371927.7;ENST00000224784.10;ENST00000480297.5;ENST00000458159.5;ENST00000415557.1;ENST00000488967.5;ENST00000482085.1	57559;59;59;59;59;59;59	0;0;0;0;0;0;0
chr10	88989844	88990982	1139	*	kffoxp1_peak_944	32	.	4.94262	6.49269	3.22263	689	Promoter (<=1kb)	10	88990531	89015784	25254	1	355	ENST00000355740.7	0	ENSG00000026103	FAS	Fas cell surface death receptor	ENST00000651408.1;ENST00000355740.7;ENST00000612663.5;ENST00000352159.8;ENST00000484444.5;ENST00000357339.6;ENST00000652046.1;ENST00000488877.5;ENST00000479522.5;ENST00000494410.5;ENST00000355279.2;ENST00000492756.5;ENST00000460510.5;ENST00000477270.5;ENST00000313771.9;ENST00000466081.5;ENST00000371857.7;ENST00000494799.5;ENST00000487314.1;ENST00000458159.5;ENST00000415557.1	100302740;355;355;355;355;355;355;355;355;355;355;355;355;355;355;355;355;355;355;59;59	0;0;0;0;0;0;0;0;0;0;0;0;0;0;0;0;0;0;0;0;0
chr10	89000926	89001507	582	*	kffoxp1_peak_945	32	.	5.32331	6.75901	3.29114	174	Promoter (1-2kb)	10	89002580	89015542	12963	1	355	ENST00000640681.1	-1073	ENSG00000026103	FAS	Fas cell surface death receptor	ENST00000355740.7;ENST00000612663.5;ENST00000352159.8;ENST00000484444.5;ENST00000357339.6;ENST00000652046.1;ENST00000488877.5;ENST00000479522.5;ENST00000494410.5;ENST00000355279.2;ENST00000492756.5;ENST00000460510.5;ENST00000477270.5;ENST00000313771.9;ENST00000466081.5;ENST00000371857.7;ENST00000494799.5;ENST00000487314.1;ENST00000640681.1;ENST00000640140.1	355;355;355;355;355;355;355;355;355;355;355;355;355;355;355;355;355;355;355;355	0;0;0;0;0;0;0;0;0;0;0;0;0;0;0;0;0;0;-1073;-1247
chr10	89172236	89172577	342	*	kffoxp1_peak_946	33	.	5.07227	6.82873	3.35659	69	Distal Intergenic	10	89205629	89207317	1689	2	9023	ENST00000371852.4	34740	ENSG00000138135	CH25H	cholesterol 25-hydroxylase	NA	NA	NA
chr10	89215044	89215831	788	*	kffoxp1_peak_947	60	.	6.66038	9.98831	6.09206	455	Exon (ENST00000371837.5/3988, exon 9 of 9)	10	89205629	89207317	1689	2	9023	ENST00000371852.4	-7727	ENSG00000138135	CH25H	cholesterol 25-hydroxylase	ENST00000371837.5;ENST00000336233.10;ENST00000456827.5	3988;3988;3988	0;0;0
chr10	89235279	89235960	682	*	kffoxp1_peak_948	28	.	4.67938	6.10772	2.85532	107	Intron (ENST00000371837.5/3988, intron 2 of 8)	10	89222533	89247831	25299	2	3988	ENST00000428800.5	11871	ENSG00000107798	LIPA	lipase A, lysosomal acid type	ENST00000371837.5;ENST00000336233.10;ENST00000456827.5;ENST00000428800.5;ENST00000282673.5	3988;3988;3988;3988;3988	0;0;0;0;0
chr10	89351565	89352467	903	*	kffoxp1_peak_949	77	.	7.88747	12.0705	7.76498	663	Intron (ENST00000371837.5/3988, intron 2 of 8)	10	89225109	89342704	117596	2	3988	ENST00000282673.5	-8861	ENSG00000107798	LIPA	lipase A, lysosomal acid type	ENST00000371837.5	3988	0
chr10	89515812	89516308	497	*	kffoxp1_peak_950	30	.	5.00452	6.30144	3.04643	260	Intron (ENST00000371790.5/387700, intron 2 of 7)	10	89430299	89535594	105296	2	387700	ENST00000371790.5	19286	ENSG00000152779	SLC16A12	solute carrier family 16 member 12	ENST00000371790.5;ENST00000475682.1	387700;387700	0;0
chr10	90970127	90970462	336	*	kffoxp1_peak_951	60	.	6.4294	9.98831	6.09206	112	Distal Intergenic	10	90912096	90921276	9181	2	27063	ENST00000371697.3	-48851	ENSG00000148677	ANKRD1	ankyrin repeat domain 1	NA	NA	NA
chr10	91590657	91591450	794	*	kffoxp1_peak_952	75	.	8.2531	11.61719	7.51731	292	Distal Intergenic	10	91628442	91633071	4630	2	5507	ENST00000238994.6	41621	ENSG00000119938	PPP1R3C	protein phosphatase 1 regulatory subunit 3C	NA	NA	NA
chr10	91598482	91599049	568	*	kffoxp1_peak_953	25	.	4.99038	5.7234	2.51816	352	Distal Intergenic	10	91628442	91633071	4630	2	5507	ENST00000238994.6	34022	ENSG00000119938	PPP1R3C	protein phosphatase 1 regulatory subunit 3C	NA	NA	NA
chr10	91604844	91605543	700	*	kffoxp1_peak_954	47	.	5.55641	8.46582	4.70899	418	Distal Intergenic	10	91628442	91633071	4630	2	5507	ENST00000238994.6	27528	ENSG00000119938	PPP1R3C	protein phosphatase 1 regulatory subunit 3C	NA	NA	NA
chr10	91607952	91608405	454	*	kffoxp1_peak_955	19	.	3.69157	5.13089	1.97042	318	Distal Intergenic	10	91628442	91633071	4630	2	5507	ENST00000238994.6	24666	ENSG00000119938	PPP1R3C	protein phosphatase 1 regulatory subunit 3C	NA	NA	NA
chr10	91613275	91614424	1150	*	kffoxp1_peak_956	204	.	13.71511	26.07596	20.4967	735	Distal Intergenic	10	91628442	91633071	4630	2	5507	ENST00000238994.6	18647	ENSG00000119938	PPP1R3C	protein phosphatase 1 regulatory subunit 3C	NA	NA	NA
chr10	91652281	91653111	831	*	kffoxp1_peak_957	19	.	4.52791	5.12183	1.97042	304	Distal Intergenic	10	91628442	91633071	4630	2	5507	ENST00000238994.6	-19210	ENSG00000119938	PPP1R3C	protein phosphatase 1 regulatory subunit 3C	NA	NA	NA
chr10	91683704	91684083	380	*	kffoxp1_peak_958	14	.	3.78243	4.24738	1.41501	375	Distal Intergenic	10	91628442	91633071	4630	2	5507	ENST00000238994.6	-50633	ENSG00000119938	PPP1R3C	protein phosphatase 1 regulatory subunit 3C	NA	NA	NA
chr10	92101437	92101972	536	*	kffoxp1_peak_959	93	.	8.45001	13.72868	9.31608	253	Intron (ENST00000412050.8/22849, intron 7 of 9)	10	91980520	91982415	1896	1	9044	ENST00000476401.1	120917	ENSG00000095564	BTAF1	B-TFIID TATA-box binding protein associated factor 1	ENST00000412050.8;ENST00000265997.5;ENST00000614585.4	22849;22849;22849	0;0;0
chr10	92592522	92592913	392	*	kffoxp1_peak_960	19	.	3.92467	5.13089	1.97042	129	Promoter (<=1kb)	10	92593130	92655395	62266	1	3832	ENST00000260731.5	-217	ENSG00000138160	KIF11	kinesin family member 11	ENST00000260731.5	3832	-217
chr10	92750779	92751473	695	*	kffoxp1_peak_961	22	.	3.57336	5.46828	2.29548	223	Distal Intergenic	10	92692032	92694788	2757	1	3087	ENST00000492654.3	58747	ENSG00000152804	HHEX	hematopoietically expressed homeobox	NA	NA	NA
chr10	93261998	93262472	475	*	kffoxp1_peak_962	37	.	5.42743	7.2185	3.70535	336	Distal Intergenic	10	93323118	93323675	558	2	26509	ENST00000474161.1	61203	ENSG00000138119	MYOF	myoferlin	NA	NA	NA
chr10	93436041	93437976	1936	*	kffoxp1_peak_963	246	.	15.57995	30.36573	24.65211	1143	Intron (ENST00000359263.9/26509, intron 3 of 53)	10	93306430	93482194	175765	2	26509	ENST00000358334.9	44218	ENSG00000138119	MYOF	myoferlin	ENST00000359263.9;ENST00000358334.9;ENST00000371489.5;ENST00000371488.3;ENST00000488645.1	26509;26509;26509;26509;26509	0;0;0;0;0
chr10	93445778	93446183	406	*	kffoxp1_peak_964	48	.	6.47767	8.67391	4.88775	112	Intron (ENST00000359263.9/26509, intron 3 of 53)	10	93306430	93482194	175765	2	26509	ENST00000358334.9	36011	ENSG00000138119	MYOF	myoferlin	ENST00000359263.9;ENST00000358334.9;ENST00000371489.5;ENST00000371488.3;ENST00000488645.1	26509;26509;26509;26509;26509	0;0;0;0;0
chr10	93458826	93459278	453	*	kffoxp1_peak_965	33	.	5.49786	6.82873	3.35659	211	Intron (ENST00000359263.9/26509, intron 1 of 53)	10	93306430	93482194	175765	2	26509	ENST00000358334.9	22916	ENSG00000138119	MYOF	myoferlin	ENST00000359263.9;ENST00000358334.9;ENST00000371489.5;ENST00000371488.3;ENST00000488645.1	26509;26509;26509;26509;26509	0;0;0;0;0
chr10	93465891	93466450	560	*	kffoxp1_peak_966	33	.	5.49786	6.82873	3.35659	278	Intron (ENST00000359263.9/26509, intron 1 of 53)	10	93306430	93482194	175765	2	26509	ENST00000358334.9	15744	ENSG00000138119	MYOF	myoferlin	ENST00000359263.9;ENST00000358334.9;ENST00000371489.5;ENST00000371488.3;ENST00000488645.1	26509;26509;26509;26509;26509	0;0;0;0;0
chr10	93515269	93515593	325	*	kffoxp1_peak_967	32	.	5.32331	6.75901	3.29114	163	Promoter (1-2kb)	10	93517207	93520277	3071	1	55165	ENST00000496302.1	-1614	ENSG00000138180	CEP55	centrosomal protein 55	ENST00000371485.8;ENST00000445435.1;ENST00000496302.1	55165;55165;55165	0;0;-1614
chr10	93954931	93955283	353	*	kffoxp1_peak_968	37	.	5.49132	7.27576	3.74126	146	Intron (ENST00000494992.5/159371, intron 4 of 4)	10	93958191	93961540	3350	2	266971	ENST00000480546.1	6257	ENSG00000180764	PIPSL	PIP5K1A and PSMD4 like (pseudogene)	ENST00000605679.5;ENST00000494992.5;ENST00000480546.1;ENST00000489875.3	159371;159371;266971;266971	60930;0;6257;6257
chr10	94137913	94138447	535	*	kffoxp1_peak_969	19	.	4.01886	4.98931	1.97042	27	Exon (ENST00000455482.1/ENST00000455482.1, exon 1 of 2)	10	94104432	94108814	4383	2	101927049	ENST00000599260.5	-29099	ENSG00000232913	PLCE1-AS2	PLCE1 antisense RNA 2	ENST00000371380.7;ENST00000371385.7;ENST00000371375.1	51196;51196;51196	0;0;0
chr10	95655586	95655929	344	*	kffoxp1_peak_970	25	.	4.99038	5.7234	2.51816	158	Promoter (<=1kb)	10	95637093	95656609	19517	2	5832	ENST00000483788.1	680	ENSG00000059573	ALDH18A1	aldehyde dehydrogenase 18 family member A1	ENST00000371224.7;ENST00000371221.3;ENST00000483788.1	5832;5832;5832	0;0;0
chr10	96850886	96851395	510	*	kffoxp1_peak_971	49	.	6.08301	8.78004	4.96423	126	Intron (ENST00000371103.8/84458, intron 2 of 7)	10	96832980	96958926	125947	1	84458	ENST00000371097.8	17906	ENSG00000196233	LCOR	ligand dependent nuclear receptor corepressor	ENST00000371103.8;ENST00000421806.3;ENST00000540664.6;ENST00000356016.7;ENST00000371097.8	84458;84458;84458;84458;84458	0;0;0;0;0
chr10	96991425	96991756	332	*	kffoxp1_peak_972	60	.	6.66038	9.98831	6.09206	138	3' UTR	10	96949223	96958515	9293	1	84458	ENST00000463415.1	42202	ENSG00000196233	LCOR	ligand dependent nuclear receptor corepressor	ENST00000421806.3	84458	0
chr10	97291937	97292610	674	*	kffoxp1_peak_973	25	.	4.99038	5.7234	2.51816	521	Promoter (<=1kb)	10	97222173	97292623	70451	2	84986	ENST00000492211.5	13	ENSG00000213390	ARHGAP19	Rho GTPase activating protein 19	ENST00000479633.2;ENST00000466484.1;ENST00000493068.2;ENST00000492211.5;ENST00000358308.7;ENST00000358531.9	100533184;100533184;100533184;84986;84986;84986	0;0;0;0;0;0
chr10	97428158	97428864	707	*	kffoxp1_peak_974	39	.	5.52794	7.53857	3.99576	277	Promoter (<=1kb)	10	97427534	97432690	5157	1	5223	ENST00000467867.1	624	ENSG00000171314	PGAM1	phosphoglycerate mutase 1	ENST00000536831.5;ENST00000439965.6;ENST00000334828.6;ENST00000473929.1;ENST00000467867.1;ENST00000622320.4;ENST00000621606.4;ENST00000619048.1	23223;23223;5223;5223;5223;644215;644215;644215	-2084;-2082;0;1865;0;-2084;-2112;-2084
chr10	97498207	97498824	618	*	kffoxp1_peak_975	10	.	3.69849	3.82906	1.0212	525	Promoter (<=1kb)	10	97458324	97498388	40065	2	64210	ENST00000415383.5	0	ENSG00000155229	MMS19	MMS19 homolog, cytosolic iron-sulfur assembly component	ENST00000415383.5;ENST00000438925.7;ENST00000370782.6;ENST00000327238.14;ENST00000355839.10;ENST00000437002.5;ENST00000441194.5;ENST00000483626.5;ENST00000422685.5;ENST00000448660.5;ENST00000439048.1;ENST00000477575.1;ENST00000370664.4	64210;64210;64210;64210;64210;64210;64210;64210;64210;64210;64210;64210;80019	0;0;0;0;0;0;0;0;0;0;0;0;-100
chr10	97596266	97596738	473	*	kffoxp1_peak_976	39	.	5.68662	7.53857	3.99576	236	Intron (ENST00000465608.1/112817, intron 1 of 2)	10	97599802	97602240	2439	1	112817	ENST00000370642.4	-3064	ENSG00000241935	HOGA1	4-hydroxy-2-oxoglutarate aldolase 1	ENST00000465608.1;ENST00000370647.8;ENST00000370646.9;ENST00000370642.4;ENST00000370649.3	112817;112817;112817;112817;55361	0;0;0;-3064;0
chr10	97640434	97640937	504	*	kffoxp1_peak_977	32	.	4.62399	6.75901	3.29114	75	Promoter (<=1kb)	10	97640686	97676434	35749	1	55361	ENST00000370631.3	0	ENSG00000155252	PI4K2A	phosphatidylinositol 4-kinase type 2 alpha	ENST00000370649.3;ENST00000370631.3	55361;55361	0;0
chr10	97687801	97688371	571	*	kffoxp1_peak_978	46	.	6.19843	8.25119	4.62738	147	Promoter (<=1kb)	10	97677424	97687241	9818	2	60370	ENST00000370626.4	-560	ENSG00000119986	AVPI1	arginine vasopressin induced 1	ENST00000370626.4	60370	-560
chr10	97736828	97738050	1223	*	kffoxp1_peak_979	32	.	4.62399	6.75901	3.29114	834	Promoter (<=1kb)	10	97737121	97760906	23786	1	118813	ENST00000337540.11	0	ENSG00000155256	ZFYVE27	zinc finger FYVE-type containing 27	ENST00000337540.11;ENST00000357540.8;ENST00000370610.7;ENST00000370613.7;ENST00000393677.8;ENST00000423811.3;ENST00000359980.5;ENST00000462887.1	118813;118813;118813;118813;118813;118813;118813;118813	0;0;0;0;0;0;0;0
chr10	98323281	98323813	533	*	kffoxp1_peak_980	19	.	4.39089	5.13089	1.97042	331	Distal Intergenic	10	98247690	98268194	20505	2	84171	ENST00000260702.4	-55087	ENSG00000138131	LOXL4	lysyl oxidase like 4	NA	NA	NA
chr10	98338078	98338738	661	*	kffoxp1_peak_981	47	.	5.55641	8.46582	4.70899	262	Distal Intergenic	10	98387201	98388436	1236	2	84795	ENST00000464808.1	49698	ENSG00000119943	PYROXD2	pyridine nucleotide-disulphide oxidoreductase domain 2	NA	NA	NA
chr10	98349274	98349665	392	*	kffoxp1_peak_982	49	.	6.16267	8.73327	4.94031	317	Distal Intergenic	10	98387201	98388436	1236	2	84795	ENST00000464808.1	38771	ENSG00000119943	PYROXD2	pyridine nucleotide-disulphide oxidoreductase domain 2	NA	NA	NA
chr10	98361155	98361584	430	*	kffoxp1_peak_983	47	.	6.02262	8.46582	4.70899	369	Distal Intergenic	10	98387201	98388436	1236	2	84795	ENST00000464808.1	26852	ENSG00000119943	PYROXD2	pyridine nucleotide-disulphide oxidoreductase domain 2	NA	NA	NA
chr10	98446378	98446732	355	*	kffoxp1_peak_984	19	.	3.69157	5.13089	1.97042	292	Promoter (<=1kb)	10	98446346	98453805	7460	1	101927278	ENST00000660697.1	32	ENSG00000287261	LOC101927278	uncharacterized LOC101927278	ENST00000660697.1;ENST00000325103.10;ENST00000361490.9;ENST00000613394.4;ENST00000467246.5;ENST00000498219.5;ENST00000338546.9;ENST00000480020.5;ENST00000474873.5;ENST00000465957.1	101927278;3257;3257;3257;3257;3257;3257;3257;3257;3257	0;0;0;0;0;0;0;0;-965;0
chr10	99368827	99369249	423	*	kffoxp1_peak_985	62	.	7.26675	10.12282	6.20578	345	Promoter (<=1kb)	10	99368337	99377328	8992	1	26507	ENST00000488090.1	490	ENSG00000119946	CNNM1	cyclin and CBS domain divalent metal cation transport mediator 1	ENST00000356713.5;ENST00000488090.1	26507;26507	0;0
chr10	99372428	99372879	452	*	kffoxp1_peak_986	19	.	4.1197	4.98882	1.97042	89	Intron (ENST00000356713.5/26507, intron 6 of 10)	10	99368337	99377328	8992	1	26507	ENST00000488090.1	4091	ENSG00000119946	CNNM1	cyclin and CBS domain divalent metal cation transport mediator 1	ENST00000356713.5;ENST00000488090.1	26507;26507	0;0
chr10	99395948	99396616	669	*	kffoxp1_peak_987	44	.	5.97378	7.99793	4.42838	106	Downstream (<1kb)	10	99397465	99403749	6285	2	2805	ENST00000489349.1	7133	ENSG00000120053	GOT1	glutamic-oxaloacetic transaminase 1	ENST00000356713.5;ENST00000370508.7;ENST00000489349.1	26507;2805;2805	0;34008;7133
chr10	99983393	99984024	632	*	kffoxp1_peak_988	62	.	6.72194	10.23927	6.2242	353	Intron (ENST00000324109.9/23268, intron 1 of 16)	10	99875577	100009947	134371	2	23268	ENST00000324109.9	25923	ENSG00000107554	DNMBP	dynamin binding protein	ENST00000324109.9	23268	0
chr10	100006151	100006665	515	*	kffoxp1_peak_989	19	.	4.01886	4.98931	1.97042	205	Intron (ENST00000324109.9/23268, intron 1 of 16)	10	99875577	100009947	134371	2	23268	ENST00000324109.9	3282	ENSG00000107554	DNMBP	dynamin binding protein	ENST00000324109.9	23268	0
chr10	100185048	100185405	358	*	kffoxp1_peak_990	25	.	4.55333	5.7234	2.51816	175	Promoter (<=1kb)	10	100150094	100186029	35936	2	10613	ENST00000421367.7	624	ENSG00000107566	ERLIN1	ER lipid raft associated 1	ENST00000421367.7;ENST00000407654.7;ENST00000370408.2;ENST00000370397.8;ENST00000590930.5;ENST00000588656.1	10613;10613;10613;1147;1147;1147	0;0;0;44191;10537;8674
chr10	100285654	100286721	1068	*	kffoxp1_peak_991	62	.	7.46402	10.12282	6.20578	839	Promoter (<=1kb)	10	100273280	100286378	13099	2	282991	ENST00000614731.4	0	ENSG00000196072	BLOC1S2	biogenesis of lysosomal organelles complex 1 subunit 2	ENST00000618916.4;ENST00000614731.4;ENST00000370372.7;ENST00000441611.5;ENST00000579542.1;ENST00000361832.2;ENST00000318222.4;ENST00000465680.2;ENST00000528248.1	282991;282991;282991;282991;282991;282991;9033;9033;9033	-2718;0;0;0;0;0;43507;43251;43219
chr10	100373508	100374084	577	*	kffoxp1_peak_992	68	.	7.68221	10.85068	6.80282	362	Promoter (<=1kb)	10	100373513	100388360	14848	1	90271	ENST00000641708.1	0	ENSG00000235823	OLMALINC	oligodendrocyte maturation-associated long intergenic non-coding RNA	ENST00000668904.1;ENST00000641708.1;ENST00000659159.1;ENST00000654233.1;ENST00000663103.1;ENST00000641087.1;ENST00000608396.2;ENST00000641571.1;ENST00000641799.1;ENST00000657502.1;ENST00000666713.1;ENST00000661158.1;ENST00000667278.1;ENST00000654563.1;ENST00000662018.1;ENST00000662712.1;ENST00000666045.1;ENST00000666154.1;ENST00000657262.1;ENST00000664100.1;ENST00000658059.1;ENST00000659770.1;ENS…	90271;90271;90271;90271;90271;90271;90271;90271;90271;90271;90271;90271;90271;90271;90271;90271;90271;90271;90271;90271;90271;90271;90271;90271;90271;90271;90271;90271;90271;90271;90271;90271;90271;90271	0;0;0;0;0;0;0;0;0;0;0;0;0;0;0;0;0;0;0;0;0;0;0;0;0;0;0;0;0;0;0;0;0;0
chr10	101001095	101001448	354	*	kffoxp1_peak_993	15	.	4.01284	4.46495	1.59477	223	Promoter (1-2kb)	10	100999853	101003760	3908	1	84445	ENST00000454422.1	1242	ENSG00000107816	LZTS2	leucine zipper tumor suppressor 2	ENST00000426584.5;ENST00000370223.7;ENST00000489526.1;ENST00000429732.5;ENST00000481129.1;ENST00000370220.1;ENST00000454422.1	84445;84445;84445;84445;84445;84445;84445	0;0;0;0;0;0;0
chr10	102055785	102056192	408	*	kffoxp1_peak_994	32	.	5.32331	6.75901	3.29114	235	Promoter (<=1kb)	10	101845599	102056173	210575	2	79591	ENST00000370033.9	0	ENSG00000120029	ARMH3	armadillo like helical domain containing 3	ENST00000370033.9;ENST00000311122.5	79591;79591	0;0
chr10	102132401	102132925	525	*	kffoxp1_peak_995	77	.	7.42126	12.0705	7.76498	436	Promoter (<=1kb)	10	102132994	102150331	17338	1	23082	ENST00000413464.6	-69	ENSG00000148840	PPRC1	PPARG related coactivator 1	ENST00000413464.6;ENST00000278070.7	23082;23082	0;0
chr10	102133786	102134276	491	*	kffoxp1_peak_996	19	.	4.39089	5.13089	1.97042	129	Promoter (<=1kb)	10	102133040	102150333	17294	1	23082	ENST00000278070.7	746	ENSG00000148840	PPRC1	PPARG related coactivator 1	ENST00000413464.6;ENST00000278070.7	23082;23082	0;0
chr10	102151439	102152132	694	*	kffoxp1_peak_997	49	.	6.32135	8.73327	4.94031	425	Promoter (<=1kb)	10	102152176	102163866	11691	1	9221	ENST00000605788.5	-44	ENSG00000166197	NOLC1	nucleolar and coiled-body phosphoprotein 1	ENST00000413464.6;ENST00000278070.7;ENST00000370012.1;ENST00000489648.5;ENST00000495914.1;ENST00000605788.5;ENST00000405356.5;ENST00000464969.6;ENST00000488254.6;ENST00000603946.5;ENST00000461421.5;ENST00000476468.5;ENST00000370007.5	23082;23082;23082;23082;23082;9221;9221;9221;9221;9221;9221;9221;9221	0;0;9947;9684;3046;-44;-44;-263;-272;-272;-277;-281;-283
chr10	102225717	102226272	556	*	kffoxp1_peak_998	93	.	8.12057	13.95274	9.39962	270	Promoter (<=1kb)	10	102226299	102229589	3291	1	83401	ENST00000370005.4	-27	ENSG00000119915	ELOVL3	ELOVL fatty acid elongase 3	ENST00000539804.1;ENST00000370002.8;ENST00000370005.4	5309;5309;83401	5811;15240;-27
chr10	102502317	102502994	678	*	kffoxp1_peak_999	19	.	4.49081	5.10316	1.97042	212	Promoter (<=1kb)	10	102461881	102502709	40829	2	10121	ENST00000636707.1	0	ENSG00000138107	ACTR1A	actin related protein 1A	ENST00000636707.1;ENST00000369905.9;ENST00000487599.1;ENST00000481044.6;ENST00000369902.7;ENST00000369899.6;ENST00000423559.2	10121;10121;10121;10121;51684;51684;51684	0;0;0;0;-993;-1013;-1085
chr10	102675891	102676369	479	*	kffoxp1_peak_1000	46	.	5.50552	8.25119	4.62738	272	3' UTR	10	102655163	102656868	1706	1	81603	ENST00000642304.1	20728	ENSG00000171206	TRIM8	tripartite motif containing 8	ENST00000260746.6	403	0
chr10	102752828	102753191	364	*	kffoxp1_peak_1001	27	.	4.8995	5.93503	2.70247	90	Intron (ENST00000448841.7/54838, intron 1 of 3)	10	102743982	102833848	89867	1	54838	ENST00000647664.1	8846	ENSG00000166272	WBP1L	WW domain binding protein 1 like	ENST00000448841.7;ENST00000647664.1	54838;54838	0;0
chr10	102770861	102771284	424	*	kffoxp1_peak_1002	19	.	3.69157	5.13089	1.97042	315	Intron (ENST00000448841.7/54838, intron 1 of 3)	10	102776249	102816267	40019	1	54838	ENST00000369889.5	-4965	ENSG00000166272	WBP1L	WW domain binding protein 1 like	ENST00000448841.7;ENST00000647664.1;ENST00000369889.5	54838;54838;54838	0;0;0
chr10	102777256	102777617	362	*	kffoxp1_peak_1003	27	.	5.09677	5.93503	2.70247	76	Promoter (1-2kb)	10	102776249	102816267	40019	1	54838	ENST00000369889.5	1007	ENSG00000166272	WBP1L	WW domain binding protein 1 like	ENST00000448841.7;ENST00000647664.1;ENST00000369889.5	54838;54838;54838	0;0;0
chr10	102782799	102783630	832	*	kffoxp1_peak_1004	47	.	6.02262	8.46582	4.70899	325	Intron (ENST00000448841.7/54838, intron 1 of 3)	10	102776249	102816267	40019	1	54838	ENST00000369889.5	6550	ENSG00000166272	WBP1L	WW domain binding protein 1 like	ENST00000448841.7;ENST00000647664.1;ENST00000369889.5	54838;54838;54838	0;0;0
chr10	102854263	102854618	356	*	kffoxp1_peak_1005	40	.	5.83037	7.58391	4.03821	68	Promoter (<=1kb)	10	102854272	102901899	47628	1	100528007	ENST00000299353.6	0	NA	BORCS7-ASMT	BORCS7-ASMT readthrough (NMD candidate)	ENST00000299353.6;ENST00000339834.10;ENST00000369883.3;ENST00000478833.1	100528007;119032;119032;119032	0;0;0;0
chr10	103638054	103638581	528	*	kffoxp1_peak_1006	19	.	4.27951	4.98931	1.97042	42	Intron (ENST00000369774.8/9644, intron 8 of 14)	10	103599520	103693623	94104	2	9644	ENST00000315994.6	55042	ENSG00000107957	SH3PXD2A	SH3 and PX domains 2A	ENST00000369774.8;ENST00000355946.6;ENST00000315994.6;ENST00000420222.1	9644;9644;9644;9644	0;0;0;0
chr10	103668907	103669422	516	*	kffoxp1_peak_1007	27	.	5.09677	5.93503	2.70247	67	Intron (ENST00000369774.8/9644, intron 6 of 14)	10	103599520	103693623	94104	2	9644	ENST00000315994.6	24201	ENSG00000107957	SH3PXD2A	SH3 and PX domains 2A	ENST00000369774.8;ENST00000355946.6;ENST00000315994.6;ENST00000420222.1	9644;9644;9644;9644	0;0;0;0
chr10	103676779	103677590	812	*	kffoxp1_peak_1008	27	.	4.28364	5.97234	2.72991	638	Intron (ENST00000369774.8/9644, intron 6 of 14)	10	103599520	103693623	94104	2	9644	ENST00000315994.6	16033	ENSG00000107957	SH3PXD2A	SH3 and PX domains 2A	ENST00000369774.8;ENST00000355946.6;ENST00000315994.6;ENST00000420222.1	9644;9644;9644;9644	0;0;0;0
chr10	103739056	103739651	596	*	kffoxp1_peak_1009	47	.	6.25573	8.46582	4.70899	373	Intron (ENST00000369774.8/9644, intron 3 of 14)	10	103745966	103755423	9458	1	100505839	ENST00000627886.2	-6315	ENSG00000280693	SH3PXD2A-AS1	SH3PXD2A antisense RNA 1	ENST00000369774.8;ENST00000355946.6;ENST00000420222.1	9644;9644;9644	0;0;0
chr10	103757990	103758420	431	*	kffoxp1_peak_1010	19	.	4.1132	5.12183	1.97042	408	Intron (ENST00000369774.8/9644, intron 3 of 14)	10	103746793	103754466	7674	1	100505839	ENST00000625265.1	11197	ENSG00000280693	SH3PXD2A-AS1	SH3PXD2A antisense RNA 1	ENST00000627886.2;ENST00000625265.1;ENST00000369774.8;ENST00000355946.6;ENST00000420222.1	100505839;100505839;9644;9644;9644	12024;11197;0;0;0
chr10	103781409	103782123	715	*	kffoxp1_peak_1011	62	.	6.95505	10.23927	6.2242	420	Intron (ENST00000369774.8/9644, intron 2 of 14)	10	103601746	103801297	199552	2	9644	ENST00000420222.1	19174	ENSG00000107957	SH3PXD2A	SH3 and PX domains 2A	ENST00000369774.8;ENST00000355946.6;ENST00000420222.1	9644;9644;9644	0;0;0
chr10	103801133	103801506	374	*	kffoxp1_peak_1012	19	.	4.1197	4.98882	1.97042	52	Promoter (<=1kb)	10	103601746	103801297	199552	2	9644	ENST00000420222.1	0	ENSG00000107957	SH3PXD2A	SH3 and PX domains 2A	ENST00000369774.8;ENST00000355946.6;ENST00000420222.1	9644;9644;9644	0;0;0
chr10	103849819	103850387	569	*	kffoxp1_peak_1013	50	.	6.263	8.85772	5.04075	491	Intron (ENST00000369774.8/9644, intron 1 of 14)	10	103594029	103855406	261378	2	9644	ENST00000355946.6	5019	ENSG00000107957	SH3PXD2A	SH3 and PX domains 2A	ENST00000369774.8;ENST00000355946.6	9644;9644	0;0
chr10	103895762	103896652	891	*	kffoxp1_peak_1014	44	.	5.58279	7.99793	4.42838	115	Intron (ENST00000224950.8/79991, intron 7 of 9)	10	103882745	103900153	17409	2	79991	ENST00000472951.1	3501	ENSG00000107960	STN1	STN1 subunit of CST complex	ENST00000224950.8;ENST00000369764.1;ENST00000466828.5;ENST00000472951.1	79991;79991;79991;79991	0;0;0;0
chr10	103917858	103918738	881	*	kffoxp1_peak_1015	25	.	4.3348	5.7234	2.51816	162	Promoter (<=1kb)	10	103877569	103918184	40616	2	79991	ENST00000224950.8	0	ENSG00000107960	STN1	STN1 subunit of CST complex	ENST00000224950.8;ENST00000369764.1;ENST00000466828.5	79991;79991;79991	0;0;0
chr10	104121077	104121649	573	*	kffoxp1_peak_1016	49	.	6.63872	8.73327	4.94031	404	Promoter (<=1kb)	10	104122058	104123363	1306	1	119392	ENST00000463224.5	-409	ENSG00000156384	SFR1	SWI5 dependent homologous recombination repair protein 1	ENST00000463224.5;ENST00000369729.7;ENST00000369727.3	119392;119392;119392	-409;-409;-516
chr10	104300319	104301346	1028	*	kffoxp1_peak_1017	43	.	5.34218	7.88581	4.33089	108	3' UTR	10	104295275	104299411	4137	1	119391	ENST00000498052.1	5044	ENSG00000065621	GSTO2	glutathione S-transferase omega 2	ENST00000450629.6;ENST00000338595.7;ENST00000473401.5;ENST00000369707.2;ENST00000467629.1;ENST00000498052.1	119391;119391;119391;119391;119391;119391	31446;0;25421;0;14381;5044
chr10	104328233	104328566	334	*	kffoxp1_peak_1018	75	.	7.85856	11.61719	7.51731	164	Promoter (<=1kb)	10	104312144	104328924	16781	2	85450	ENST00000358187.2	358	ENSG00000148841	ITPRIP	inositol 1,4,5-trisphosphate receptor interacting protein	ENST00000434792.1;ENST00000278071.6;ENST00000337478.3;ENST00000358187.2;ENST00000647721.1;ENST00000458723.1	101927472;85450;85450;85450;85450;85450	4864;0;0;0;0;0
chr10	104329390	104330453	1064	*	kffoxp1_peak_1019	82	.	7.53771	12.52288	8.2073	254	Promoter (<=1kb)	10	104312144	104328924	16781	2	85450	ENST00000358187.2	-466	ENSG00000148841	ITPRIP	inositol 1,4,5-trisphosphate receptor interacting protein	ENST00000434792.1;ENST00000278071.6;ENST00000337478.3;ENST00000358187.2;ENST00000647721.1;ENST00000458723.1	101927472;85450;85450;85450;85450;85450	6021;0;0;0;0;0
chr10	104339695	104340152	458	*	kffoxp1_peak_1020	10	.	3.28378	3.82906	1.0212	40	Promoter (1-2kb)	10	104309700	104338465	28766	2	85450	ENST00000337478.3	-1230	ENSG00000148841	ITPRIP	inositol 1,4,5-trisphosphate receptor interacting protein	ENST00000337478.3;ENST00000647721.1	85450;85450	0;0
chr10	107615346	107616728	1383	*	kffoxp1_peak_1021	32	.	5.0902	6.75901	3.29114	333	Distal Intergenic	10	108040383	108040699	317	2	103695365	ENST00000622852.1	423971	ENSG00000229981	LINC01435	long intergenic non-protein coding RNA 1435	NA	NA	NA
chr10	109898963	109899901	939	*	kffoxp1_peak_1022	43	.	5.77204	7.92981	4.36793	640	Intron (ENST00000488118.6/7511, intron 2 of 16)	10	109888098	109893493	5396	2	7511	ENST00000502595.5	-5470	ENSG00000108039	XPNPEP1	X-prolyl aminopeptidase 1	ENST00000488118.6;ENST00000369683.5;ENST00000502935.6;ENST00000322238.12;ENST00000509646.5;ENST00000460523.5;ENST00000403138.6;ENST00000430337.5;ENST00000423625.1;ENST00000443078.5;ENST00000506777.5;ENST00000490740.6;ENST00000451592.5;ENST00000508275.5;ENST00000475123.1	7511;7511;7511;7511;7511;7511;7511;7511;7511;7511;7511;7511;7511;7511;7511	0;0;0;0;0;0;0;0;0;0;0;0;0;0;0
chr10	109981614	109982241	628	*	kffoxp1_peak_1023	32	.	4.8571	6.75901	3.29114	173	Intron (ENST00000627565.2/100505933, intron 3 of 5)	10	109996368	110118608	122241	1	120	ENST00000468251.5	-14127	ENSG00000148700	ADD3	adducin 3	ENST00000627565.2;ENST00000369655.3;ENST00000625954.3	100505933;100505933;100505933	0;0;0
chr10	109987725	109988474	750	*	kffoxp1_peak_1024	63	.	6.7386	10.39923	6.35571	365	Intron (ENST00000627565.2/100505933, intron 3 of 5)	10	109996368	110118608	122241	1	120	ENST00000468251.5	-7894	ENSG00000148700	ADD3	adducin 3	ENST00000627565.2;ENST00000369655.3;ENST00000625954.3	100505933;100505933;100505933	0;0;0
chr10	110076757	110077143	387	*	kffoxp1_peak_1025	19	.	3.69157	5.13089	1.97042	74	Promoter (<=1kb)	10	110077005	110112906	35902	1	120	ENST00000473669.5	0	ENSG00000148700	ADD3	adducin 3	ENST00000468251.5;ENST00000360162.7;ENST00000277900.12;ENST00000356080.9;ENST00000487085.5;ENST00000484622.5;ENST00000459738.5;ENST00000495661.5;ENST00000497125.5;ENST00000475954.5;ENST00000496517.5;ENST00000473669.5;ENST00000468345.1;ENST00000486014.1	120;120;120;120;120;120;120;120;120;120;120;120;120;120	0;0;0;0;0;0;0;0;0;0;0;0;0;0
chr10	110082216	110082899	684	*	kffoxp1_peak_1026	27	.	5.09677	5.93503	2.70247	633	Promoter (2-3kb)	10	110079239	110124143	44905	1	120	ENST00000486014.1	2977	ENSG00000148700	ADD3	adducin 3	ENST00000468251.5;ENST00000360162.7;ENST00000277900.12;ENST00000356080.9;ENST00000487085.5;ENST00000484622.5;ENST00000459738.5;ENST00000495661.5;ENST00000497125.5;ENST00000475954.5;ENST00000496517.5;ENST00000473669.5;ENST00000468345.1;ENST00000486014.1	120;120;120;120;120;120;120;120;120;120;120;120;120;120	0;0;0;0;0;0;0;0;0;0;0;0;0;0
chr10	110398884	110399532	649	*	kffoxp1_peak_1027	14	.	3.54809	4.33257	1.46369	61	Distal Intergenic	10	110297570	110304938	7369	2	10285	ENST00000471297.1	-93946	ENSG00000119953	SMNDC1	survival motor neuron domain containing 1	NA	NA	NA
chr10	110426222	110426655	434	*	kffoxp1_peak_1028	37	.	5.68859	7.27576	3.74126	159	Distal Intergenic	10	110497907	110511533	13627	1	1847	ENST00000369583.4	-71252	ENSG00000138166	DUSP5	dual specificity phosphatase 5	NA	NA	NA
chr10	110496013	110497689	1677	*	kffoxp1_peak_1029	43	.	6.18675	7.92981	4.36793	195	Promoter (<=1kb)	10	110497907	110511533	13627	1	1847	ENST00000369583.4	-218	ENSG00000138166	DUSP5	dual specificity phosphatase 5	ENST00000369583.4	1847	0
chr10	110500790	110501383	594	*	kffoxp1_peak_1030	25	.	4.77185	5.7234	2.51816	476	Promoter (1-2kb)	10	110502747	110510437	7691	1	1847	ENST00000468749.1	-1364	ENSG00000138166	DUSP5	dual specificity phosphatase 5	ENST00000369583.4;ENST00000468749.1	1847;1847	0;0
chr10	110504191	110504564	374	*	kffoxp1_peak_1031	31	.	4.89321	6.38902	3.12789	132	Promoter (1-2kb)	10	110502747	110510437	7691	1	1847	ENST00000468749.1	1444	ENSG00000138166	DUSP5	dual specificity phosphatase 5	ENST00000369583.4;ENST00000468749.1	1847;1847	0;0
chr10	110536027	110536921	895	*	kffoxp1_peak_1032	165	.	12.08337	21.89843	16.55875	352	Distal Intergenic	10	110567691	110604636	36946	1	9126	ENST00000361804.4	-30770	ENSG00000108055	SMC3	structural maintenance of chromosomes 3	NA	NA	NA
chr10	110918750	110919294	545	*	kffoxp1_peak_1033	75	.	7.85856	11.61719	7.51731	345	Promoter (<=1kb)	10	110898728	110919180	20453	2	92482	ENST00000448814.6	0	ENSG00000214413	BBIP1	BBSome interacting protein 1	ENST00000369452.8;ENST00000480155.1;ENST00000489390.1;ENST00000489783.1;ENST00000448814.6;ENST00000652396.1;ENST00000651766.1;ENST00000651952.1;ENST00000652400.1;ENST00000652043.1;ENST00000447005.5;ENST00000454061.5;ENST00000423273.5;ENST00000605742.5;ENST00000436562.1;ENST00000398289.2;ENST00000422050.1;ENST00000431847.1	8036;8036;8036;8036;92482;92482;92482;92482;92482;92482;92482;92482;92482;92482;92482;92482;92482;92482	-253;-299;-309;-709;0;0;-537;0;0;-93;0;0;0;0;0;0;0;0
chr10	111093620	111094368	749	*	kffoxp1_peak_1034	47	.	6.02262	8.46582	4.70899	489	Distal Intergenic	10	111077029	111080907	3879	1	150	ENST00000280155.4	16591	ENSG00000150594	ADRA2A	adrenoceptor alpha 2A	NA	NA	NA
chr10	111392255	111393047	793	*	kffoxp1_peak_1035	32	.	5.32331	6.75901	3.29114	266	Distal Intergenic	10	111077029	111080907	3879	1	150	ENST00000280155.4	315226	ENSG00000150594	ADRA2A	adrenoceptor alpha 2A	NA	NA	NA
chr10	111410436	111411272	837	*	kffoxp1_peak_1036	37	.	5.64596	7.2185	3.70535	636	Distal Intergenic	10	111077029	111080907	3879	1	150	ENST00000280155.4	333407	ENSG00000150594	ADRA2A	adrenoceptor alpha 2A	NA	NA	NA
chr10	112202882	112203673	792	*	kffoxp1_peak_1037	32	.	4.8571	6.75901	3.29114	162	Intron (ENST00000480130.5/57678, intron 1 of 3)	10	112180552	112214396	33845	2	57678	ENST00000498541.1	10723	ENSG00000119927	GPAM	glycerol-3-phosphate acyltransferase, mitochondrial	ENST00000480130.5;ENST00000498541.1	57678;57678	0;0
chr10	112208832	112209590	759	*	kffoxp1_peak_1038	27	.	5.29404	5.93503	2.70247	460	Intron (ENST00000480130.5/57678, intron 1 of 3)	10	112180552	112214396	33845	2	57678	ENST00000498541.1	4806	ENSG00000119927	GPAM	glycerol-3-phosphate acyltransferase, mitochondrial	ENST00000480130.5;ENST00000498541.1	57678;57678	0;0
chr10	112792988	112793549	562	*	kffoxp1_peak_1039	32	.	4.58164	6.58069	3.25458	395	Intron (ENST00000393077.2/143187, intron 7 of 7)	10	112823490	112827726	4237	1	103344931	ENST00000564352.1	-29941	ENSG00000260917	LOC103344931	uncharacterized LOC103344931	ENST00000393077.2	143187	0
chr10	112957978	112959084	1107	*	kffoxp1_peak_1040	47	.	5.55641	8.46582	4.70899	679	Intron (ENST00000627217.3/6934, intron 3 of 13)	10	112950916	113141316	190401	1	6934	ENST00000346198.5	7062	ENSG00000148737	TCF7L2	transcription factor 7 like 2	ENST00000627217.3;ENST00000355995.8;ENST00000534894.5;ENST00000536810.5;ENST00000538897.5;ENST00000542695.5;ENST00000543371.5;ENST00000369397.8;ENST00000355717.9;ENST00000352065.10;ENST00000369395.6;ENST00000545257.6;ENST00000629706.2;ENST00000346198.5	6934;6934;6934;6934;6934;6934;6934;6934;6934;6934;6934;6934;6934;6934	0;0;0;0;0;0;0;0;0;0;0;0;0;0
chr10	113045510	113045993	484	*	kffoxp1_peak_1041	19	.	3.88873	4.98882	1.97042	131	Intron (ENST00000627217.3/6934, intron 5 of 13)	10	113125536	113146096	20561	1	6934	ENST00000349937.7	-79543	ENSG00000148737	TCF7L2	transcription factor 7 like 2	ENST00000627217.3;ENST00000355995.8;ENST00000534894.5;ENST00000536810.5;ENST00000538897.5;ENST00000542695.5;ENST00000543371.5;ENST00000369397.8;ENST00000355717.9;ENST00000352065.10;ENST00000369395.6;ENST00000545257.6;ENST00000629706.2;ENST00000346198.5	6934;6934;6934;6934;6934;6934;6934;6934;6934;6934;6934;6934;6934;6934	0;0;0;0;0;0;0;0;0;0;0;0;0;0
chr10	113056532	113057298	767	*	kffoxp1_peak_1042	33	.	5.07227	6.82873	3.35659	572	Intron (ENST00000627217.3/6934, intron 5 of 13)	10	113125536	113146096	20561	1	6934	ENST00000349937.7	-68238	ENSG00000148737	TCF7L2	transcription factor 7 like 2	ENST00000627217.3;ENST00000355995.8;ENST00000534894.5;ENST00000536810.5;ENST00000538897.5;ENST00000542695.5;ENST00000543371.5;ENST00000369397.8;ENST00000355717.9;ENST00000352065.10;ENST00000369395.6;ENST00000545257.6;ENST00000629706.2;ENST00000346198.5	6934;6934;6934;6934;6934;6934;6934;6934;6934;6934;6934;6934;6934;6934	0;0;0;0;0;0;0;0;0;0;0;0;0;0
chr10	113073840	113074547	708	*	kffoxp1_peak_1043	41	.	6.02684	7.68166	4.12841	339	Intron (ENST00000627217.3/6934, intron 5 of 13)	10	113125536	113146096	20561	1	6934	ENST00000349937.7	-50989	ENSG00000148737	TCF7L2	transcription factor 7 like 2	ENST00000627217.3;ENST00000355995.8;ENST00000534894.5;ENST00000536810.5;ENST00000538897.5;ENST00000542695.5;ENST00000543371.5;ENST00000369397.8;ENST00000355717.9;ENST00000352065.10;ENST00000369395.6;ENST00000545257.6;ENST00000629706.2;ENST00000346198.5	6934;6934;6934;6934;6934;6934;6934;6934;6934;6934;6934;6934;6934;6934	0;0;0;0;0;0;0;0;0;0;0;0;0;0
chr10	113103264	113103957	694	*	kffoxp1_peak_1044	25	.	4.77185	5.7234	2.51816	191	Intron (ENST00000627217.3/6934, intron 5 of 13)	10	113125536	113146096	20561	1	6934	ENST00000349937.7	-21579	ENSG00000148737	TCF7L2	transcription factor 7 like 2	ENST00000627217.3;ENST00000355995.8;ENST00000534894.5;ENST00000536810.5;ENST00000538897.5;ENST00000542695.5;ENST00000543371.5;ENST00000369397.8;ENST00000355717.9;ENST00000352065.10;ENST00000369395.6;ENST00000545257.6;ENST00000629706.2;ENST00000346198.5	6934;6934;6934;6934;6934;6934;6934;6934;6934;6934;6934;6934;6934;6934	0;0;0;0;0;0;0;0;0;0;0;0;0;0
chr10	113267890	113268309	420	*	kffoxp1_peak_1045	19	.	4.39089	5.13089	1.97042	175	Distal Intergenic	10	113161231	113165681	4451	1	6934	ENST00000494353.1	106659	ENSG00000148737	TCF7L2	transcription factor 7 like 2	NA	NA	NA
chr10	113474091	113474494	404	*	kffoxp1_peak_1046	32	.	4.62399	6.75901	3.29114	219	Distal Intergenic	10	113550837	113589602	38766	1	3026	ENST00000542051.5	-76343	ENSG00000148702	HABP2	hyaluronan binding protein 2	NA	NA	NA
chr10	113475431	113475874	444	*	kffoxp1_peak_1047	19	.	4.39089	5.13089	1.97042	324	Distal Intergenic	10	113550837	113589602	38766	1	3026	ENST00000542051.5	-74963	ENSG00000148702	HABP2	hyaluronan binding protein 2	NA	NA	NA
chr10	113493404	113494002	599	*	kffoxp1_peak_1048	27	.	4.80082	5.94877	2.7065	143	Distal Intergenic	10	113550837	113589602	38766	1	3026	ENST00000542051.5	-56835	ENSG00000148702	HABP2	hyaluronan binding protein 2	NA	NA	NA
chr10	114271628	114272011	384	*	kffoxp1_peak_1049	19	.	4.15778	5.13089	1.97042	211	Intron (ENST00000392982.8/340706, intron 5 of 13)	10	114294826	114302017	7192	2	84632	ENST00000491814.1	30006	ENSG00000169129	AFAP1L2	actin filament associated protein 1 like 2	ENST00000392982.8;ENST00000298715.8;ENST00000603594.2	340706;340706;340706	0;0;0
chr10	114520069	114520437	369	*	kffoxp1_peak_1050	32	.	4.81261	6.58069	3.25458	192	Intron (ENST00000392952.7/3983, intron 1 of 17)	10	114435461	114526830	91370	2	3983	ENST00000369266.7	6393	ENSG00000099204	ABLIM1	actin binding LIM protein 1	ENST00000392952.7;ENST00000392955.7;ENST00000369252.8;ENST00000533213.6;ENST00000369253.6;ENST00000369266.7;ENST00000369256.6;ENST00000277895.9;ENST00000649363.1;ENST00000651023.1;ENST00000651092.1;ENST00000428430.1	3983;3983;3983;3983;3983;3983;3983;3983;3983;3983;3983;3983	0;0;0;0;0;0;0;0;0;0;0;0
chr10	114634758	114635256	499	*	kffoxp1_peak_1051	49	.	6.30154	8.78004	4.96423	168	Promoter (2-3kb)	10	114444086	114632092	188007	2	3983	ENST00000651023.1	-2666	ENSG00000099204	ABLIM1	actin binding LIM protein 1	ENST00000392955.7;ENST00000369252.8;ENST00000533213.6;ENST00000369256.6;ENST00000277895.9;ENST00000649363.1;ENST00000651023.1;ENST00000651092.1	3983;3983;3983;3983;3983;3983;3983;3983	0;0;0;0;0;0;0;0
chr10	115827264	115827938	675	*	kffoxp1_peak_1052	47	.	5.55641	8.46582	4.70899	475	Intron (ENST00000355044.8/26033, intron 27 of 28)	10	115909351	115944959	35609	1	26033	ENST00000449616.2	-81413	ENSG00000107518	ATRNL1	attractin like 1	ENST00000355044.8;ENST00000650603.1	26033;26033	0;0
chr10	116098982	116099354	373	*	kffoxp1_peak_1053	19	.	4.1132	5.12183	1.97042	26	Intron (ENST00000369236.5/2674, intron 4 of 8)	10	116056925	116272282	215358	2	2674	ENST00000369236.5	172928	ENSG00000151892	GFRA1	GDNF family receptor alpha 1	ENST00000369236.5;ENST00000439649.7;ENST00000355422.10;ENST00000369234.4	2674;2674;2674;2674	0;0;0;0
chr10	117249288	117249830	543	*	kffoxp1_peak_1054	46	.	5.96746	8.25119	4.62738	234	Intron (ENST00000497497.1/6571, intron 3 of 14)	10	117241114	117279430	38317	1	6571	ENST00000644641.2	8174	ENSG00000165646	SLC18A2	solute carrier family 18 member A2	ENST00000497497.1;ENST00000644641.2	6571;6571	0;0
chr10	117461259	117462314	1056	*	kffoxp1_peak_1055	146	.	11.61716	19.85678	14.65358	437	Intron (ENST00000549104.1/ENST00000549104.1, intron 2 of 2)	10	117490649	117494688	4040	2	196047	ENST00000423419.1	32374	ENSG00000229847	EMX2OS	EMX2 opposite strand/antisense RNA	NA	NA	NA
chr10	117541543	117542097	555	*	kffoxp1_peak_1056	32	.	4.81261	6.58069	3.25458	159	Promoter (<=1kb)	10	117484408	117542265	57858	2	196047	ENST00000656309.1	168	ENSG00000229847	EMX2OS	EMX2 opposite strand/antisense RNA	ENST00000450314.6;ENST00000440007.6;ENST00000551288.5;ENST00000656309.1;ENST00000659715.1;ENST00000442245.5;ENST00000553456.5;ENST00000616794.1;ENST00000546446.2	196047;196047;196047;196047;196047;2018;2018;2018;2018	0;0;0;0;0;-348;-649;-1471;-2769
chr10	117609052	117609503	452	*	kffoxp1_peak_1057	19	.	4.40984	4.98931	1.97042	288	Distal Intergenic	10	117484295	117545068	60774	2	196047	ENST00000551288.5	-63984	ENSG00000229847	EMX2OS	EMX2 opposite strand/antisense RNA	NA	NA	NA
chr10	118472269	118472711	443	*	kffoxp1_peak_1058	21	.	4.57585	5.2898	2.1223	166	Distal Intergenic	10	118357108	118359203	2096	1	100506126	ENST00000445161.5	115161	ENSG00000232139	LINC00867	long intergenic non-protein coding RNA 867	NA	NA	NA
chr10	119208418	119209644	1227	*	kffoxp1_peak_1059	14	.	4.11627	4.30666	1.43928	327	Promoter (<=1kb)	10	119207571	119459745	252175	1	2869	ENST00000392870.3	847	ENSG00000198873	GRK5	G protein-coupled receptor kinase 5	ENST00000392870.3	2869	0
chr10	119247117	119247729	613	*	kffoxp1_peak_1060	46	.	5.50552	8.25119	4.62738	277	Intron (ENST00000392870.3/2869, intron 1 of 15)	10	119207571	119459745	252175	1	2869	ENST00000392870.3	39546	ENSG00000198873	GRK5	G protein-coupled receptor kinase 5	ENST00000392870.3	2869	0
chr10	119250805	119251465	661	*	kffoxp1_peak_1061	71	.	7.7495	11.242	7.16799	217	Intron (ENST00000392870.3/2869, intron 1 of 15)	10	119207571	119459745	252175	1	2869	ENST00000392870.3	43234	ENSG00000198873	GRK5	G protein-coupled receptor kinase 5	ENST00000392870.3	2869	0
chr10	119253381	119254424	1044	*	kffoxp1_peak_1062	117	.	10.60493	16.54614	11.72606	401	Intron (ENST00000392870.3/2869, intron 1 of 15)	10	119207571	119459745	252175	1	2869	ENST00000392870.3	45810	ENSG00000198873	GRK5	G protein-coupled receptor kinase 5	ENST00000392870.3	2869	0
chr10	119305944	119306596	653	*	kffoxp1_peak_1063	110	.	9.053	15.88064	11.08602	241	Intron (ENST00000392870.3/2869, intron 1 of 15)	10	119377972	119378043	72	1	100616398	ENST00000580598.1	-71376	ENSG00000265719	MIR4681	microRNA 4681	ENST00000392870.3	2869	0
chr10	119596765	119597185	421	*	kffoxp1_peak_1064	13	.	3.95993	4.17782	1.35306	392	Promoter (<=1kb)	10	119575399	119596964	21566	2	7073	ENST00000489822.5	0	ENSG00000151923	TIAL1	TIA1 cytotoxic granule associated RNA binding protein like 1	ENST00000369093.6;ENST00000489822.5;ENST00000497671.5;ENST00000470781.5;ENST00000436547.6;ENST00000462373.1;ENST00000479729.1	7073;7073;7073;7073;7073;7073;7073	-270;0;0;-3252;-255;-3271;-133
chr10	120423843	120424339	497	*	kffoxp1_peak_1065	47	.	5.55641	8.46582	4.70899	211	Distal Intergenic	10	120456954	120589855	132902	1	196051	ENST00000398250.5	-32615	ENSG00000203805	PLPP4	phospholipid phosphatase 4	NA	NA	NA
chr10	120460419	120460915	497	*	kffoxp1_peak_1066	34	.	5.19181	6.95302	3.46929	338	Intron (ENST00000398250.5/196051, intron 1 of 6)	10	120457222	120589487	132266	1	196051	ENST00000427079.5	3197	ENSG00000203805	PLPP4	phospholipid phosphatase 4	ENST00000398250.5;ENST00000427079.5	196051;196051	0;0
chr10	121702645	121703055	411	*	kffoxp1_peak_1067	32	.	5.0902	6.75901	3.29114	190	Distal Intergenic	10	121782494	121790226	7733	2	11101	ENST00000485281.1	87171	ENSG00000107669	ATE1	arginyltransferase 1	NA	NA	NA
chr10	122154607	122155017	411	*	kffoxp1_peak_1068	19	.	4.39089	5.13089	1.97042	327	Exon (ENST00000649237.1/ENST00000649237.1, exon 1 of 4)	10	122163426	122254545	91120	1	10579	ENST00000360561.7	-8409	ENSG00000138162	TACC2	transforming acidic coiled-coil containing protein 2	ENST00000369005.6;ENST00000513429.5;ENST00000515273.5;ENST00000515603.5;ENST00000334433.7;ENST00000358010.5;ENST00000453444.6;ENST00000493951.5;ENST00000369001.5;ENST00000492237.5;ENST00000369000.5	10579;10579;10579;10579;10579;10579;10579;10579;10579;10579;10579	0;0;0;0;0;0;0;0;0;0;0
chr10	122282306	122283178	873	*	kffoxp1_peak_1069	19	.	4.01886	4.98931	1.97042	110	Intron (ENST00000260723.5/118663, intron 3 of 15)	10	122291081	122291690	610	1	118663	ENST00000507495.1	-7903	ENSG00000138152	BTBD16	BTB domain containing 16	ENST00000260723.5	118663	0
chr10	122468546	122469706	1161	*	kffoxp1_peak_1070	49	.	6.08301	8.78004	4.96423	449	Intron (ENST00000648167.1/5654, intron 1 of 8)	10	122461553	122514907	53355	1	5654	ENST00000368984.8	6993	ENSG00000166033	HTRA1	HtrA serine peptidase 1	ENST00000648167.1;ENST00000368984.8	5654;5654	0;0
chr10	122490579	122491635	1057	*	kffoxp1_peak_1071	47	.	6.02262	8.46582	4.70899	664	Intron (ENST00000648167.1/5654, intron 3 of 8)	10	122506691	122514907	8217	1	5654	ENST00000420892.1	-15056	ENSG00000166033	HTRA1	HtrA serine peptidase 1	ENST00000648167.1;ENST00000368984.8	5654;5654	0;0
chr10	122494887	122495344	458	*	kffoxp1_peak_1072	32	.	4.62399	6.75901	3.29114	92	Intron (ENST00000648167.1/5654, intron 3 of 8)	10	122506691	122514907	8217	1	5654	ENST00000420892.1	-11347	ENSG00000166033	HTRA1	HtrA serine peptidase 1	ENST00000648167.1;ENST00000368984.8	5654;5654	0;0
chr10	122854150	122854830	681	*	kffoxp1_peak_1073	77	.	7.42126	12.0705	7.76498	203	Promoter (<=1kb)	10	122832167	122855773	23607	2	100533195	ENST00000368904.6	943	ENSG00000286088	FAM24B-CUZD1	FAM24B-CUZD1 readthrough	ENST00000368904.6;ENST00000650744.1;ENST00000368898.8;ENST00000462859.5;ENST00000368896.1;ENST00000489000.1	100533195;100533195;196792;196792;196792;196792	0;0;0;0;0;24751
chr10	123994919	123995277	359	*	kffoxp1_peak_1074	19	.	3.65776	4.98882	1.97042	272	Distal Intergenic	10	124021082	124038619	17538	2	51363	ENST00000476765.1	43342	ENSG00000182022	CHST15	carbohydrate sulfotransferase 15	NA	NA	NA
chr10	124943377	124944130	754	*	kffoxp1_peak_1075	93	.	8.92386	13.78503	9.35473	323	Promoter (1-2kb)	10	124942123	124988189	46067	1	54764	ENST00000359653.4	1254	ENSG00000019995	ZRANB1	zinc finger RANBP2-type containing 1	ENST00000359653.4	54764	0
chr10	125083913	125084296	384	*	kffoxp1_peak_1076	19	.	3.92467	5.13089	1.97042	359	Intron (ENST00000337195.9/1488, intron 2 of 10)	10	125032783	125032870	88	2	100423041	ENST00000581038.1	-51043	ENSG00000264572	MIR4296	microRNA 4296	ENST00000337195.9;ENST00000531469.5;ENST00000494626.6;ENST00000411419.6;ENST00000460976.5;ENST00000476817.1;ENST00000530884.1	1488;1488;1488;1488;1488;1488;1488	0;0;0;0;0;0;0
chr10	125691454	125692065	612	*	kffoxp1_peak_1077	60	.	6.4294	9.98831	6.09206	316	Intron (ENST00000596068.5/283038, intron 2 of 5)	10	125697529	125707028	9500	1	283038	ENST00000597502.6	-5464	ENSG00000228021	LOC283038	uncharacterized LOC283038	ENST00000596068.5;ENST00000607914.5;ENST00000415305.6;ENST00000449693.5	283038;283038;283038;283038	0;8215;0;0
chr10	126059382	126059915	534	*	kffoxp1_peak_1078	32	.	5.04358	6.58069	3.25458	392	Intron (ENST00000368679.8/8038, intron 14 of 22)	10	126064695	126067006	2312	2	8038	ENST00000482291.1	7091	ENSG00000148848	ADAM12	ADAM metallopeptidase domain 12	ENST00000368679.8;ENST00000368676.8;ENST00000467145.1;ENST00000482291.1	8038;8038;8038;8038	0;0;0;7091
chr10	126062277	126062982	706	*	kffoxp1_peak_1079	19	.	4.40984	4.98931	1.97042	545	Intron (ENST00000368679.8/8038, intron 14 of 22)	10	126064695	126067006	2312	2	8038	ENST00000482291.1	4024	ENSG00000148848	ADAM12	ADAM metallopeptidase domain 12	ENST00000368679.8;ENST00000368676.8;ENST00000467145.1;ENST00000482291.1	8038;8038;8038;8038	0;0;0;4024
chr10	126063327	126063761	435	*	kffoxp1_peak_1080	27	.	4.8995	5.93503	2.70247	9	Intron (ENST00000368679.8/8038, intron 14 of 22)	10	126064695	126067006	2312	2	8038	ENST00000482291.1	3245	ENSG00000148848	ADAM12	ADAM metallopeptidase domain 12	ENST00000368679.8;ENST00000368676.8;ENST00000467145.1;ENST00000482291.1	8038;8038;8038;8038	0;0;0;3245
chr10	126133969	126134878	910	*	kffoxp1_peak_1081	125	.	9.89396	17.45344	12.5626	541	Intron (ENST00000368679.8/8038, intron 5 of 22)	10	126135368	126155305	19938	2	8038	ENST00000494661.1	20427	ENSG00000148848	ADAM12	ADAM metallopeptidase domain 12	ENST00000368679.8;ENST00000368676.8;ENST00000448723.1;ENST00000494661.1	8038;8038;8038;8038	0;0;0;20427
chr10	126243745	126244540	796	*	kffoxp1_peak_1082	55	.	7.01617	9.42447	5.57863	231	Intron (ENST00000368679.8/8038, intron 3 of 22)	10	126135368	126155305	19938	2	8038	ENST00000494661.1	-88440	ENSG00000148848	ADAM12	ADAM metallopeptidase domain 12	ENST00000368679.8;ENST00000368676.8;ENST00000448723.1	8038;8038;8038	0;0;0
chr10	126247366	126247922	557	*	kffoxp1_peak_1083	19	.	4.01886	4.98931	1.97042	528	Intron (ENST00000368679.8/8038, intron 3 of 22)	10	126135368	126155305	19938	2	8038	ENST00000494661.1	-92061	ENSG00000148848	ADAM12	ADAM metallopeptidase domain 12	ENST00000368679.8;ENST00000368676.8;ENST00000448723.1	8038;8038;8038	0;0;0
chr10	126350373	126350751	379	*	kffoxp1_peak_1084	62	.	6.95505	10.23927	6.2242	187	Intron (ENST00000368679.8/8038, intron 1 of 22)	10	126012381	126388455	376075	2	8038	ENST00000368679.8	37704	ENSG00000148848	ADAM12	ADAM metallopeptidase domain 12	ENST00000368679.8;ENST00000368676.8;ENST00000448723.1	8038;8038;8038	0;0;0
chr10	126397759	126398264	506	*	kffoxp1_peak_1085	32	.	5.32331	6.75901	3.29114	128	Intron (ENST00000667935.1/ENST00000667935.1, intron 1 of 1)	10	126101148	126388455	287308	2	8038	ENST00000448723.1	-9304	ENSG00000148848	ADAM12	ADAM metallopeptidase domain 12	NA	NA	NA
chr10	126459574	126460601	1028	*	kffoxp1_peak_1086	110	.	9.75231	15.88064	11.08602	449	Promoter (2-3kb)	10	126425552	126463376	37825	2	118611	ENST00000480379.5	2775	ENSG00000154493	C10orf90	chromosome 10 open reading frame 90	ENST00000424927.5;ENST00000284694.11;ENST00000480379.5;ENST00000356858.7;ENST00000432642.5;ENST00000656840.1	118611;118611;118611;118611;118611;728158	0;0;0;0;0;0
chr10	126597048	126597376	329	*	kffoxp1_peak_1087	19	.	3.69157	5.13089	1.97042	264	Intron (ENST00000488181.2/118611, intron 2 of 3)	10	126502660	126524823	22164	2	118611	ENST00000368674.5	-72225	ENSG00000154493	C10orf90	chromosome 10 open reading frame 90	ENST00000488181.2;ENST00000657225.1	118611;118611	0;0
chr10	126662080	126662450	371	*	kffoxp1_peak_1088	32	.	5.04358	6.58069	3.25458	120	Intron (ENST00000488181.2/118611, intron 1 of 3)	10	126504432	126670446	166015	2	118611	ENST00000488181.2	7996	ENSG00000154493	C10orf90	chromosome 10 open reading frame 90	ENST00000488181.2;ENST00000657225.1	118611;118611	0;0
chr10	126663494	126664083	590	*	kffoxp1_peak_1089	60	.	6.66038	9.98831	6.09206	247	Intron (ENST00000488181.2/118611, intron 1 of 3)	10	126504432	126670446	166015	2	118611	ENST00000488181.2	6363	ENSG00000154493	C10orf90	chromosome 10 open reading frame 90	ENST00000488181.2;ENST00000657225.1	118611;118611	0;0
chr10	126908084	126908917	834	*	kffoxp1_peak_1090	37	.	5.20891	7.2185	3.70535	163	Promoter (2-3kb)	10	126905456	127451465	546010	1	1793	ENST00000623213.1	2628	ENSG00000150760	DOCK1	dedicator of cytokinesis 1	ENST00000280333.9;ENST00000623213.1	1793;1793	0;0
chr10	127148299	127148875	577	*	kffoxp1_peak_1091	27	.	4.42969	5.97471	2.73112	348	Intron (ENST00000280333.9/1793, intron 27 of 51)	10	127136194	127177009	40816	2	642938	ENST00000424811.2	28134	ENSG00000188916	INSYN2A	inhibitory synaptic factor 2A	ENST00000280333.9;ENST00000623213.1;ENST00000614311.4;ENST00000522781.6;ENST00000424811.2	1793;1793;642938;642938;642938	0;0;0;0;0
chr10	127149876	127150426	551	*	kffoxp1_peak_1092	19	.	4.32055	5.12183	1.97042	444	Intron (ENST00000280333.9/1793, intron 27 of 51)	10	127136194	127177009	40816	2	642938	ENST00000424811.2	26583	ENSG00000188916	INSYN2A	inhibitory synaptic factor 2A	ENST00000280333.9;ENST00000623213.1;ENST00000614311.4;ENST00000522781.6;ENST00000424811.2	1793;1793;642938;642938;642938	0;0;0;0;0
chr10	127155126	127155758	633	*	kffoxp1_peak_1093	62	.	6.95505	10.23927	6.2242	440	Intron (ENST00000280333.9/1793, intron 27 of 51)	10	127136194	127177009	40816	2	642938	ENST00000424811.2	21251	ENSG00000188916	INSYN2A	inhibitory synaptic factor 2A	ENST00000280333.9;ENST00000623213.1;ENST00000614311.4;ENST00000522781.6;ENST00000424811.2	1793;1793;642938;642938;642938	0;0;0;0;0
chr10	127889287	127889609	323	*	kffoxp1_peak_1094	39	.	5.68662	7.53857	3.99576	216	Intron (ENST00000368671.4/119467, intron 1 of 2)	10	127877841	127892941	15101	2	119467	ENST00000368671.4	3332	ENSG00000180745	CLRN3	clarin 3	ENST00000368671.4	119467	0
chr10	127908428	127909087	660	*	kffoxp1_peak_1095	32	.	5.27455	6.58069	3.25458	553	Promoter (1-2kb)	10	127907152	128049666	142515	1	5791	ENST00000442830.5	1276	ENSG00000132334	PTPRE	protein tyrosine phosphatase receptor type E	ENST00000254667.7;ENST00000442830.5	5791;5791	0;0
chr10	127919709	127920277	569	*	kffoxp1_peak_1096	32	.	5.35733	6.49269	3.22263	200	Intron (ENST00000254667.7/5791, intron 1 of 20)	10	127907152	128049666	142515	1	5791	ENST00000442830.5	12557	ENSG00000132334	PTPRE	protein tyrosine phosphatase receptor type E	ENST00000254667.7;ENST00000442830.5	5791;5791	0;0
chr10	127977048	127978080	1033	*	kffoxp1_peak_1097	46	.	5.73649	8.25119	4.62738	584	Intron (ENST00000254667.7/5791, intron 1 of 20)	10	127987344	128056170	68827	1	5791	ENST00000471218.5	-9264	ENSG00000132334	PTPRE	protein tyrosine phosphatase receptor type E	ENST00000254667.7;ENST00000442830.5	5791;5791	0;0
chr10	127990459	127991765	1307	*	kffoxp1_peak_1098	77	.	7.65436	12.0705	7.76498	799	Intron (ENST00000254667.7/5791, intron 2 of 20)	10	127987344	128056170	68827	1	5791	ENST00000471218.5	3115	ENSG00000132334	PTPRE	protein tyrosine phosphatase receptor type E	ENST00000254667.7;ENST00000442830.5;ENST00000471218.5	5791;5791;5791	0;0;0
chr10	128064728	128065221	494	*	kffoxp1_peak_1099	46	.	6.19843	8.25119	4.62738	262	Promoter (1-2kb)	10	128062919	128070841	7923	1	5791	ENST00000492479.1	1809	ENSG00000132334	PTPRE	protein tyrosine phosphatase receptor type E	ENST00000254667.7;ENST00000306042.9;ENST00000495530.5;ENST00000479896.1;ENST00000492479.1;ENST00000463727.1	5791;5791;5791;5791;5791;5791	0;0;0;0;0;-3161
chr10	128875617	128876118	502	*	kffoxp1_peak_1100	19	.	4.15778	5.13089	1.97042	66	Distal Intergenic	10	128912810	128916429	3620	1	728327	ENST00000667048.1	-36692	ENSG00000224190	LINC02667	long intergenic non-protein coding RNA 2667	NA	NA	NA
chr10	129096617	129096950	334	*	kffoxp1_peak_1101	47	.	5.55641	8.46582	4.70899	140	Distal Intergenic	10	128912879	128916271	3393	1	728327	ENST00000446589.1	183738	ENSG00000224190	LINC02667	long intergenic non-protein coding RNA 2667	NA	NA	NA
chr10	129103218	129103629	412	*	kffoxp1_peak_1102	47	.	6.02262	8.46582	4.70899	182	Distal Intergenic	10	128912879	128916271	3393	1	728327	ENST00000446589.1	190339	ENSG00000224190	LINC02667	long intergenic non-protein coding RNA 2667	NA	NA	NA
chr10	129993519	129993908	390	*	kffoxp1_peak_1103	32	.	4.8571	6.75901	3.29114	330	Distal Intergenic	10	129836800	129963841	127042	2	253738	ENST00000355311.9	-29678	ENSG00000108001	EBF3	EBF transcription factor 3	NA	NA	NA
chr10	130021369	130021876	508	*	kffoxp1_peak_1104	14	.	3.89775	4.30666	1.43928	475	3' UTR	10	129836800	129963841	127042	2	253738	ENST00000355311.9	-57528	ENSG00000108001	EBF3	EBF transcription factor 3	ENST00000643056.1	387723	0
chr10	130110933	130111439	507	*	kffoxp1_peak_1105	12	.	3.88853	4.07966	1.25638	2	Promoter (<=1kb)	10	130063896	130110830	46935	2	387723	ENST00000637128.2	-103	ENSG00000237489	C10orf143	chromosome 10 open reading frame 143	ENST00000435712.1;ENST00000643056.1;ENST00000637128.2;ENST00000647406.1;ENST00000456581.1	119437;387723;387723;387723;387723	4887;0;-103;-131;-116
chr11	209837	210236	400	*	kffoxp1_peak_1106	19	.	4.52791	5.12183	1.97042	293	Promoter (<=1kb)	11	209745	212591	2847	1	60626	ENST00000527039.1	92	ENSG00000177963	RIC8A	RIC8 guanine nucleotide exchange factor A	ENST00000611346.1;ENST00000382743.9;ENST00000410108.5;ENST00000325147.13;ENST00000382762.7;ENST00000529614.6;ENST00000332865.10;ENST00000486280.1;ENST00000479463.1;ENST00000526104.5;ENST00000325207.9;ENST00000528357.5;ENST00000526982.1;ENST00000532373.1;ENST00000530889.1;ENST00000626818.1;ENST00000527696.5;ENST00000527468.1;ENST00000527728.1;ENST00000527039.1;ENST00000532241.1;ENST00000524854.5;E…	102465445;23410;51272;51272;51272;51272;51272;51272;51272;60626;60626;60626;60626;60626;60626;60626;60626;60626;60626;60626;60626;60626;60626;60626;60626	501;26106;-2454;-2455;-2409;-2463;-2481;-2616;-2459;0;0;1037;0;1000;996;982;0;757;0;0;-2232;-2492;-2634;-2800;-3213
chr11	268884	269319	436	*	kffoxp1_peak_1107	46	.	5.73649	8.25119	4.62738	75	Distal Intergenic	11	278365	285359	6995	1	171389	ENST00000534750.5	-9046	ENSG00000174885	NLRP6	NLR family pyrin domain containing 6	NA	NA	NA
chr11	695310	695633	324	*	kffoxp1_peak_1108	29	.	3.89918	6.17368	2.92116	113	Promoter (<=1kb)	11	644233	695532	51300	2	10522	ENST00000382409.3	0	ENSG00000177030	DEAF1	DEAF1 transcription factor	ENST00000382409.3;ENST00000529717.5;ENST00000525626.5;ENST00000528864.5;ENST00000524786.1;ENST00000529727.1;ENST00000526857.2;ENST00000397510.7;ENST00000608174.5;ENST00000397512.7;ENST00000526170.5;ENST00000492023.1;ENST00000488769.1;ENST00000524763.5	10522;10522;10522;10522;10522;10522;10522;283232;283232;283232;283232;283232;283232;64787	0;-379;0;-1666;-2960;-3713;10991;0;0;-10;-163;-169;-172;0
chr11	727942	728441	500	*	kffoxp1_peak_1109	46	.	5.50552	8.25119	4.62738	271	Promoter (1-2kb)	11	726627	727722	1096	1	64787	ENST00000534449.1	1315	ENSG00000177106	EPS8L2	EPS8 like 2	ENST00000533256.5;ENST00000614442.4;ENST00000650127.1;ENST00000526909.5;ENST00000318562.13;ENST00000530636.5;ENST00000526198.5;ENST00000528770.5;ENST00000530452.6;ENST00000610855.4;ENST00000531393.5;ENST00000527832.5;ENST00000534679.1;ENST00000534027.1;ENST00000534449.1	64787;64787;64787;64787;64787;64787;64787;64787;64787;64787;64787;64787;64787;64787;64787	21825;21822;21726;21718;21711;21313;18574;6867;6857;6016;6016;3380;1861;1381;1315
chr11	809524	809889	366	*	kffoxp1_peak_1110	14	.	4.0998	4.24738	1.41501	40	Promoter (<=1kb)	11	803376	809523	6148	2	55367	ENST00000534649.1	-1	ENSG00000177595	PIDD1	p53-induced death domain protein 1	ENST00000525028.6;ENST00000524486.5;ENST00000347755.10;ENST00000527357.5;ENST00000534525.5;ENST00000534649.1;ENST00000532004.5;ENST00000321153.9;ENST00000530797.5;ENST00000524867.1;ENST00000530398.1;ENST00000526222.5;ENST00000525722.1;ENST00000527517.1;ENST00000362915.1	55367;55367;55367;55367;55367;55367;6181;6181;6181;6181;6181;6181;6181;6181;619565	-4849;-4421;-4293;-4294;-25;-1;-76;-78;-95;-114;-380;-509;-1483;-2190;-1792
chr11	834439	835092	654	*	kffoxp1_peak_1111	32	.	5.32331	6.75901	3.29114	543	Promoter (<=1kb)	11	834536	838798	4263	1	977	ENST00000528011.2	0	ENSG00000177697	CD151	CD151 molecule (Raph blood group)	ENST00000528542.6;ENST00000525077.2;ENST00000450448.5;ENST00000530737.2;ENST00000530688.5;ENST00000527763.5;ENST00000528694.1;ENST00000526531.1;ENST00000534030.1;ENST00000322028.5;ENST00000524748.6;ENST00000642413.1;ENST00000530155.5;ENST00000397420.9;ENST00000397421.5;ENST00000322008.9;ENST00000525718.6;ENST00000529810.5;ENST00000645878.1;ENST00000526693.5;ENST00000525333.5;ENST00000525868.5;ENS…	283229;283229;283229;283229;283229;283229;283229;283229;5441;5441;977;977;977;977;977;977;977;977;977;977;977;977;977;977;977;977;977;977;977;977;977;977	6861;6520;6179;5972;5142;5134;5132;3954;7437;7437;0;0;0;0;0;0;0;0;0;0;0;0;0;0;0;0;0;0;0;-102;-459;-1711
chr11	1532108	1532721	614	*	kffoxp1_peak_1112	47	.	5.78952	8.46582	4.70899	171	Distal Intergenic	11	1557523	1559443	1921	2	1850	ENST00000528778.1	26722	ENSG00000184545	DUSP8	dual specificity phosphatase 8	NA	NA	NA
chr11	1772204	1772702	499	*	kffoxp1_peak_1113	62	.	6.48884	10.23927	6.2242	296	Distal Intergenic	11	1759052	1764573	5522	2	1509	ENST00000637381.1	-7631	ENSG00000117984	CTSD	cathepsin D	NA	NA	NA
chr11	2825477	2826002	526	*	kffoxp1_peak_1114	52	.	6.23443	9.08008	5.25235	360	Intron (ENST00000155840.11/3784, intron 15 of 15)	11	2840135	2861568	21434	2	338653	ENST00000440887.2	35566	ENSG00000229414	KCNQ1-AS1	KCNQ1 antisense RNA 1	ENST00000155840.11;ENST00000646564.1;ENST00000335475.6;ENST00000526095.2	3784;3784;3784;3784	0;0;0;0
chr11	3124404	3124757	354	*	kffoxp1_peak_1115	32	.	4.62399	6.75901	3.29114	76	Promoter (1-2kb)	11	3119547	3126594	7048	2	114879	ENST00000459995.5	1837	ENSG00000021762	OSBPL5	oxysterol binding protein like 5	ENST00000263650.12;ENST00000389989.7;ENST00000525498.5;ENST00000471998.6;ENST00000348039.9;ENST00000534491.5;ENST00000532951.1;ENST00000459995.5;ENST00000533234.5;ENST00000465323.1;ENST00000477622.1;ENST00000526122.5;ENST00000530372.5;ENST00000533721.5;ENST00000534157.1	114879;114879;114879;114879;114879;114879;114879;114879;114879;114879;114879;114879;114879;114879;114879	0;0;0;0;0;0;-4417;0;0;0;0;0;0;0;0
chr11	3153395	3153811	417	*	kffoxp1_peak_1116	21	.	4.41716	5.2898	2.1223	8	Intron (ENST00000263650.12/114879, intron 1 of 21)	11	3126483	3161393	34911	2	114879	ENST00000534157.1	7582	ENSG00000021762	OSBPL5	oxysterol binding protein like 5	ENST00000263650.12;ENST00000389989.7;ENST00000471998.6;ENST00000348039.9;ENST00000534491.5;ENST00000533234.5;ENST00000465323.1;ENST00000530372.5;ENST00000533721.5;ENST00000534157.1;ENST00000528124.1	114879;114879;114879;114879;114879;114879;114879;114879;114879;114879;114879	0;0;0;0;0;0;0;0;0;0;0
chr11	3722778	3723485	708	*	kffoxp1_peak_1117	22	.	4.64668	5.40023	2.22755	592	Promoter (1-2kb)	11	3719488	3721039	1552	2	4928	ENST00000530516.1	-1739	ENSG00000110713	NUP98	nucleoporin 98	ENST00000359171.8;ENST00000324932.12;ENST00000650171.1;ENST00000355260.7;ENST00000397004.8;ENST00000397007.8;ENST00000530516.1;ENST00000527104.5	4928;4928;4928;4928;4928;4928;4928;4928	0;0;0;0;0;0;-1739;37109
chr11	3939413	3939890	478	*	kffoxp1_peak_1118	32	.	5.0902	6.75901	3.29114	246	Intron (ENST00000525403.5/6786, intron 1 of 4)	11	3947343	4055565	108223	1	6786	ENST00000532990.1	-7453	ENSG00000167323	STIM1	stromal interaction molecule 1	ENST00000525403.5;ENST00000300737.8;ENST00000616714.4;ENST00000527651.5;ENST00000532610.5;ENST00000532919.5;ENST00000530554.5;ENST00000524822.5;ENST00000525055.5;ENST00000528656.5	6786;6786;6786;6786;6786;6786;6786;6786;6786;6786	0;0;0;0;0;0;0;0;0;0
chr11	4095477	4096006	530	*	kffoxp1_peak_1119	19	.	4.39089	5.13089	1.97042	50	Promoter (<=1kb)	11	4094852	4107570	12719	1	6240	ENST00000526350.5	625	ENSG00000167325	RRM1	ribonucleotide reductase catalytic subunit M1	ENST00000532710.5;ENST00000532170.5;ENST00000300738.10;ENST00000526865.5;ENST00000533349.5;ENST00000526350.5;ENST00000300737.8;ENST00000616714.4;ENST00000527651.5;ENST00000533977.5;ENST00000526596.1;ENST00000531332.1;ENST00000526156.1	6240;6240;6240;6240;6240;6240;6786;6786;6786;6786;6786;6786;6786	0;0;0;0;0;0;0;0;0;36728;20958;12320;9272
chr11	5684661	5685094	434	*	kffoxp1_peak_1120	32	.	4.81261	6.58069	3.25458	231	Promoter (<=1kb)	11	5663195	5685074	21880	2	85363	ENST00000380034.8	0	ENSG00000132256	TRIM5	tripartite motif containing 5	ENST00000425490.5;ENST00000379965.8;ENST00000460454.1;ENST00000454828.5;ENST00000380034.8;ENST00000380027.5;ENST00000433961.5;ENST00000396847.7;ENST00000438025.5;ENST00000483835.5;ENST00000465634.5;ENST00000487241.1;ENST00000412903.1;ENST00000419850.1	10346;10346;10346;10346;85363;85363;85363;85363;85363;85363;85363;85363;85363;85363	-4603;-4696;-4727;-4786;0;0;-4429;0;-4854;-4804;-4828;-4730;0;0
chr11	6320728	6321242	515	*	kffoxp1_peak_1121	32	.	5.04358	6.58069	3.25458	204	Promoter (<=1kb)	11	6319144	6320532	1389	2	112464	ENST00000530979.1	-196	ENSG00000170955	CAVIN3	caveolae associated protein 3	ENST00000532354.1;ENST00000303927.4;ENST00000524852.1;ENST00000530979.1	112464;112464;112464;112464	-666;-227;-573;-196
chr11	6619156	6619569	414	*	kffoxp1_peak_1122	25	.	4.77185	5.7234	2.51816	81	Promoter (<=1kb)	11	6612768	6619422	6655	2	1200	ENST00000299427.12	0	ENSG00000166340	TPP1	tripeptidyl peptidase 1	ENST00000532191.2;ENST00000299427.12;ENST00000533371.6;ENST00000524611.2;ENST00000644810.1;ENST00000642892.1;ENST00000645285.1;ENST00000643479.1;ENST00000646777.1;ENST00000644218.1;ENST00000645331.1;ENST00000644831.1;ENST00000645620.1;ENST00000647152.1;ENST00000643516.1;ENST00000646691.1;ENST00000643439.1;ENST00000644683.1;ENST00000644933.1;ENST00000647016.1;ENST00000647346.1;ENST00000647209.1;EN…	1200;1200;1200;1200;1200;1200;1200;1200;1200;1200;1200;1200;1200;1200;1200;1200;1200;1200;1200;1200;1200;1200;1200;1200;1200;1200;1200;1200;1200;1200;1200;1200;1200;1200;1200;1200;1200;8642	-2562;0;0;-3701;0;0;0;0;0;0;0;0;0;0;-265;-2674;0;0;0;-818;0;0;-2677;-2887;-348;0;0;-1692;0;0;0;0;0;0;0;0;0;0
chr11	6637563	6638216	654	*	kffoxp1_peak_1123	47	.	6.25573	8.46582	4.70899	410	Intron (ENST00000656961.1/ENST00000656961.1, intron 2 of 2)	11	6621330	6655809	34480	2	8642	ENST00000299441.5	17593	ENSG00000166341	DCHS1	dachsous cadherin-related 1	ENST00000299441.5	8642	0
chr11	6693563	6694079	517	*	kffoxp1_peak_1124	32	.	5.35733	6.49269	3.22263	325	Distal Intergenic	11	6680385	6683340	2956	2	63875	ENST00000288937.7	-10223	ENSG00000158042	MRPL17	mitochondrial ribosomal protein L17	NA	NA	NA
chr11	7965060	7965502	443	*	kffoxp1_peak_1125	47	.	5.78952	8.46582	4.70899	252	Promoter (1-2kb)	11	7957537	7963657	6121	2	338322	ENST00000328600.3	-1403	ENSG00000182261	NLRP10	NLR family pyrin domain containing 10	ENST00000328600.3;ENST00000533626.5	338322;8665	-1403;0
chr11	7977226	7977689	464	*	kffoxp1_peak_1126	17	.	3.91315	4.66038	1.75587	384	Exon (ENST00000527162.1/ENST00000527162.1, exon 1 of 1)	11	7970251	8001862	31612	1	8665	ENST00000533626.5	6975	ENSG00000175390	EIF3F	eukaryotic translation initiation factor 3 subunit F	ENST00000533626.5	8665	0
[truncated: 6,014 more rows]
